# Supplementary material for: Transcriptome sequencing of lentil based on second-generation technology permits large-scale unigene assembly and SSR marker discovery
Source: BMC Genomics. 2011 May 25;12:265. doi: 10.1186/1471-2164-12-265 (PMC3113791; doi:10.1186/1471-2164-12-265)
Supplement: Additional file 1 — Consensus sequences of assembled contigs. The data represents the consensus sequences of 15,354 assembled contigs generated as a result of de novo assembly of lentil ESTs. This number varies from the sequences available via GenBank due to contig length filtering imposed by TSAdb. [file 1471-2164-12-265-S1.TXT]

>contig00001	seqLength=3396	assembledReadNum=104007	aveCover=8779.03
ACGCTCGTGATGAGACCTCAGGTCAGGCGGGGCTACCCGCTGAATTTAAGCATATCAATA
AGCGGAGGAAAAGAAACTAACAAGGATTCCCTTAGTAACGGCGAGCGAACCGGGATAAGC
CCACCATGAGAATCGGTCGCCCTCGGCGTTCGAATTGTAGTCTGGAGAAGCGTCCTCAGC
GGCGGACCGGGCCCAAGTCCCCTGGAAGGGGGCGCCGGAGAGGGTGAGAGCCCCGTTGTG
CTCGGACCCTGTCGCACCACGAGGCGCTGTCGGCGAGTCGGGTTGTTTGGGAATGCAGCC
CCAATCGGGCGGTAAATTCCGTCCAAGGCTAAATATTGGCGAGAGACCGATAGCGAACAA
GTACCGCGAGGGAAAGATGAAAAGGACTTTGAAAAGAGAGTCAAAGAGTGCTTGAAATTG
TCGGGAGGGAAGCGGATGGGGGCCGGCGATGTGTCTCGGTCGGATGTGGAACGGTTTGTG
CCGGTCCGCCAATCGACTCGGGACATCGACCGACGCGGATTGTGATGGTGGCCCAAGCCT
GGGTTGTTGAAATGCTCGCGGAGACGTCATCATCACGATTGTGGACGGCAGCGCGCGCTG
TTTCGGCGTGCTTCGGCACTTGCGTGCTCCTGGCGTCGGCCTGTGGGCTCCCCATTCGAC
CCGTCTTGTAACACGGACCAAGGAGTCTGACATGTGTGCGAGTCAACGGGTGAGTAAACC
CGTAAGGCGCAAGGAAGCTGATTGGTGGGATCCTCTTGTGGGTTGCACCGCCGACCGACC
CTGATCTTTTGTGAAGGGTTCGAGTGAGAGCATACCTGTCGGGACCCGAAAGATGGTGAA
CTATGCCTGAGCGGGGCGAAGCCAGAGGAAACTCTGGTGGAGGCCCGCAGCGATACTGAC
GTGCAAATCGTTCGTCTGACTTGGGTATAGGGGCGAAAGACTAATCGAACCGTCTAGTAG
CTGGTTCCCTCCGAAGTTTCCCTCAGGATAGCTGGAGCCCGAGGGCGAGTTCTATCGGGT
AAAGCCAATGATTAGAGGCATCGGGGGCGCAACGCCCTCGACCTATTCTCAAACTTTAAA
TAGGTAGGACGGTGTGGCTGCTCTGTTGAGCCATGCCATGGAATCGAGAGCTCCAAGTGG
GCCATTTTTGGTAAGCAGAACTGGCGATGCGGGATGAACCGGAAGCTGGGTTACGGTGCC
CAACTGCGCGCTAACCTAGACCCCACAAAGGGTGTTGGTCGATTAAGACAGCAGGACGGT
GGTCATGGAAGTCGAAATCCGCTAAGGAGTGTGTAACAACTCACCTGCCGAATCAACTAG
CCCCGAAAATGGATGGCGCTAAAGCGCGCGACCTATACCCGGCCGTTGGGGCAAGGGCCA
GGCCCTGATGAGTAGGAGGGCGCGGCGGTCGCTGCAAAACCCGGGGCGCGAGCCTGGGCG
GAGCGGTCGTCGGTGCAGATCTTGGTGGTAGTAGCAAATATTCAAATGAGAACTTTGAAG
GCCGAAGAGGGGAAAGGTTCCATGTGAACGGCACTTGCACATGGGTTAGTCGATCCTAAG
GGACGGGGGAAGCCCGTCTGATAGCGCTCTAAGCGCGTACACCGAAAGGGAATCGGGTTA
AAATTCCTGAACCGGGACGTGGTGGCTGACGGCAACGTTAGGGAGTCCGGAGACGTTGGC
GGGGGCCCCGGAAAGAGTTATCTTTTCTGTTTAACAGCCTGCCCACCCTGGAAACGGCTC
AGCCGGAGGTAGGGTCCAGCGGCTGGAAGAGCACCGCACGTCGCGTGGTGTCCGGTGCGC
CCCTGGCGGCCCTTGAAAATCCGGAGGACCGAGTGCCTTCCATGCCCGGTCGTACTCATA
ACCGCATCAGGTCTCCAAGGTGAACAGCCTCTGGTCGATGGAACAATGTAGGCAAGGGAA
GTCGGCAAAATGGATCCGTAACCTCGGGAAAAGGATTGGCTCTGAGGGCTGGGCACGGGG
GTCCCAGTTCCGAACCCGTCGGCTGTTGGTGGACTGCTTGAGCTGCTCCCGCGGCGAGAG
CGGGTCGCCGCGTGCCGGTCGGGGGACGGATTGGGAACGGGCCCTTTGGGGCCTCTTCCC
CGGGCATCGAACAGTCAACTCAGAACTGGTACGGACAAGGGGAATCCGACTGTTTAATTA
AAACAAAGCATTGCGATGGTCCCTGCGGATGTTGACGCAATGTGATTTCTGCCCAGTGCT
CTGAATGTCAAAGTGAAGAAATTCAACCAAGCGCGGGTAAACGGCGGGAGTAACTATGAC
TCTCTTAAGGTAGCCAAATGCCTCGTCATCTAATTAGTGACGCGCATGAATGGATTAACG
AGATTCCCACTGTCCCTGTCTACTATCCAGCGAAACCACAGCCAAGGGAACGGGCTTGGC
GGAATCAGCGGGGAAAGAAGACCCTGTTGAGCTTGACTCTAGTCCGACTTTGTGAAATGA
CTTGAGAGGTGTAGGATAAGTGGGAGCTGGAAACAGCGAAAGTGAAATACCACTACTTTT
AACGTTATTTTACTTATTCCGTGAATCGGAGGCGGGGCGCTGCCCCTCTTTTTGGATCCA
AGGCCGGCTTTGGTTGGTCGATCCGGGCGGAAGACATTGTCAGGTGGGGAGTTTGGCTGG
GGCGGCACATCTGTTAAAAGATAACGCAGGTGTCCTAAGATGAGCTCAACGAGAACAGAA
ATCTCGTGTGGAACAAAAGGGTAAAAGCTCGTTTGATTCTGATTTCCAGTACGAATACGA
ACCGTGAAAGCGTGGCCTATCGATCCTTTAGACCTTCGGAATTTGAAGCTAGAGGTGTCA
GAAAAGTTACCACAGGGATAACTGGCTTGTGGCAGCCAAGCGTTCATAGCGACGTTGCTT
TTTGATCCTTCGATGTCGGCTCTTCCTATCATTGTGAAGCAGAATTCACCAAGTGTTGGA
TTGTTCACCCACCAATAGGGAACGTGAGCTGGGTTTAGACCGTCGTGAGACAGGTTAGTT
TTACCCTACTGATGACAGTGTCGCAATAGTAATTCAACCTAGTACGAGAGGAACCGTTGA
TTCGCACAATTGGTCATCGCGCTTGGTTGAAAAGCCAGTGGCGCGAAGCTACCGTGCGTT
GGATTATGACTGAACGCCTCTAAGTCAGAATCCGGGCTAGAAGCGATGCGTGCGCCCGTC
GTTCGCTTGCCGACCAGCAGTAGGGGGCTTGGCCCCCCAGAGGCACGTGCCGTTGGTGTA
CCCCGTAAGGTGGATGAGCCTTGCGGGACACTTTGAAACGCAATTCCTATTGAGCGGCGG
GTAGAATCCTTTGCAGACGAATCTAAGCGACAAGGGCTGAATCTCAGTGGATCGTGGCAG
CAAGGCCACTCTGCCACTTACAATACCCCGTCGCGT
>contig00002	seqLength=3645	assembledReadNum=3357	aveCover=12.67
AGGATCCCACCAATCAGCTTCCTTGCGCCTTACGGGCTTTACTCACCCGTTGACTCGCAC
ACATGTCAGACTCCTTGGTCCGTGTTACAAGACGGGTCGAATGGGGAGCCCACAGGCCGA
CGCCAGGAGCACGCAAGTGCCGAAGCACGCCGAAACAGCGCGCGCTGCCGTCCACAATCG
TGATGATGACGTCTCCGCGAGCATTTCAACAACCCAGGCTTGGGCCACCATCACAATCCG
CGTCGGTCGATGTCCCGAGTCGATTGGCGGACCGGCCAAGTCCCCTGGAAGGGGGCGCCG
GAGAGGGTGAGAGCCCCGTTGTGCTCGGACCCTGTCGCACCACGAGGCGCTGTCGGCGAG
TCGGGTTGTTTGGGAATGCAGCCCCAATCGGGCGGTAAATTCCGTCCAAGGCTAAATATT
GGCGAGAGACCGATAGCGAACAAGTACCGCGAGGGAAAGATGAAAAGGACTTTGAAAAGA
GAGTCAAAGAGTGCTTGAAATTGTCGGGAATGCATTGGATGGATGCCCGGGCATTGAGAA
GGAAGGACGCTTTCAGAGGCGAAAGGCCATGGGGAGATACCGTCTGTGATCCATGGATCT
CCGATCGGGAAACCGTATCCAAGCTCCGCGGCTAGTCTGCGCTCTTTGGACTTTTCAAAC
TTAGCGAACTGAAACATCTTAGTAGCTAAAGGAAGGGAAATCAACCGAGACCCCGTTAGT
AGCGGCGAGCGAGAGCGGATTGGGGTTTGAAGAAAAACAAACACGAAGCTTCGTTTCTCT
TTCGAGTATGAGAAATTCCTCAGCAGCAAAGTGTTCACTTCTTTTTCGCCAGGTTTCATT
CGATTTGTTGTGGATGATGGAAAAACCAGCAAGCCCCTTTCATTTAATTGAAAGGGCGCA
GTGAACTGTAATTGTGAAAAGGTTGGAAGATCTGGCCAAAGAAGGTGATAGCCCTGTAGA
TTCGTTCCCATGGTTCGATCCTTCCCAGTAAAACGCGGCGTGTTCGAATTCTGATCGCTT
TTACGCGAGAAAGGGGGACCACCCTCTAAGCCTAAGTATTCCTCAATGACCGATAGCGTA
CAAGTACCGTGAGGGAAAGGTGAAAAGAACCCTATTTAGGGAGTGCAATAGAGAACCTGA
GATCCGATGCGAACAATCAGTCGAAGGAGCTTAGAGCCTTTACTTGGGATTCTATTAGTA
AAGCGCACTCACTCTAACGGCGTACCTTTTGCATGATGGGTCAGCGAGAAAATGGGAACA
GCGGCTTAAGCCATTAGGTGTAGGCGCCTTTCAGAGGTGGAATCTTCTAGTTCTTCCTAT
TTGACCCGAAACCGATCGATCTAGCCATGAGCAGGTTGAAGAGAGCTCTAACAGGCCTTG
GAGGACCGAACCCACGTATGTGGCAAAATACGGGGATGACTTGTGGCTAGGGGTGAAAGG
CCAACCAAGATCGGATATAGCTGGTTTTCCGCGAAATCTATTTCAGTAGAGCGTATGATG
TCGATGGCCCGAGGTAGAGCACTCAATGGGCTAGGGTGGCCCCATTTCGCCTTACCAACC
CCAGGGAAACTCCGAATACAGGCCTAGATCGTTTGTACAGACAGACTTTTAGGGTGCTAA
GATCCAAAGTCGAGAGGGAAACAGCCCAGATCGTACGCTAAGGTCCCTAAGCAATCACTT
AGTGGAAAAGGAAGTGATCGAGCGATGACAACCAGGAGGTGGGCTTGGAAGCAGCCATCC
TTTGAAGAAAGCGTAATAGCTCACTGGTCTAGCTCCATGGCACCGAAAATGTATCAGGGC
TCAAGTGATTCACCGAAGCGACGAGACCTTGAAAGTTGTTCAAGTGTCAGTAGCGGGACG
TTCTGTCAATCGGGGAAGGTTTTTGGTGACAACACCTGGAGATATCAGAAGTGAGAATGC
TGACATGAGTAACGATAAATCCTGTGAAAAACACGATCGCCTGCCAGTGGAAGGCTTTCT
GCGTTCAGTCAATCTACGCAGAGTTAATCGGTCCCTAAGGAAGCCCCGAAAGGGCTGCCG
TCCGATGGGTACACGAAAGTGACGAAGTTGCTTTGACTACAGAACCATGCCTGTCTGTTG
GAGTTAATTGGATGATCGGGCCGAGGGCTGCCCCCTCTTCCCCTCACTCTCCTTTCCCTA
AGATTAACCTTGAGTCATCAAAGCCTTTCTGACTCGGCCTGGCCCGGTCGCCCTACGCGA
CTGGCGCTTCAAAAGGTAGTTTACTTGCTTACTCGTTAGAGTAGGGGTCGCGAGAGAGCA
GAGCGTACCGCCCTGCCATAGTTGCGAGTCTGTTTATAGTCGCGACTGTTGTCATAGTCA
ACAAGGTTGAAACTTCCAGGAAAAAACTTCGAATTGGGAGGGCGATCCTCCCGGTGAACT
GACCGTACCCCAAACCGACACAGGTGAACAAGTAGAGTATACTAGGGCGCTTGAGAGAAC
CATGTCGAAGGAACTCGGCAAAATGACCCCGTAACTTCGGGAGAAGGGGTGCTCTCCTAT
CTTTTGATTAGGGAAGCGGCACATACCAGGGGGTAGCGACTGTTTATTAAAAACACAGGA
CTCTGCTAAGTGGTAACACGATGTATAGAGTCTGACACCTGCCCGGTGCTGGAAGGTCGG
AAGGAGAAGTGTTATAAGCTTTGAATGGAAGCCCCGGTAAACGGCGGCAGTAACTCTAAC
TGTCCTAAGGTAGCGAAATTCCTTGTCGCATAAGTAGCGACCTGCACGAATGGTGTAACG
ACTGCCCCGCTGTCTCCGACATGGACCCGGTGAAATTGAATTCTCCGTGAAGATGCGGAG
TACCAACGGCTAGACGGTAAGACCCCGTGCACCTTAACTATAGCTTCGCAGTGACAACCT
TGATCGAATGTGTAGGATAGGTGGGAGGTGATGACACAGAACGACCAATCCTGAAAGACC
ACTCTTTCGTCTAAGGATGCCTAACCGCCGCACCGAAAATTCGGGGGGGGCGGGACACTG
CGAGGTGGGTAGTTTATCTGGGGCGGATGCCTCCTAAAGAGTAACGGAGGTGTGCGAAGG
TAGGCTCAAGCTAATATTCTGCTCGTGAGCGTAATGGTATAAGCCTGCCTGACTGTGAGA
CCGACTGGTCGAACAGAGACGAAAGTCGGCCATAGTGATCCGGGAGTCCCGTGTGGAAGG
GCTCTCGCTCAACGGATCAAAGGTACGCCGGGGATAACAGGCTGATGACTCCCAAGAGCT
CTTATCGACGGAGTCGTTTGGCACCTCGATGTCGACTCATCACATCCTGGGGTTGAAGAA
GGTCCCAAGGGTTCGGTTGTTCGCCGATTCAAGTGGTACGTGAGTTGGGTTTAGAACGTC
GTGAGACAGTTCGGTTCCTATCTACCGTTGGTGTTAAAGGGAGAACTGCGAGGAGCCAGC
CCTAGTACGAGAGGACTGGGTTGGGCCAACCTATGGTGTACCGGTTGTTATGCCAATAGC
AGCGCCGGGCTGCTAAGTTGGTATGGAAGAACTGCTGCTAAGCGGGAAATCCTTCTCTAT
ACAAGTTCTCGGACGAGGTTTTTGAACAGAACTTCGATAGGCGAGAGGTGTAAGCACCGC
GAGGTGTGAAGCGATCTCGTACTAAACGAAAAACTACTTTAACTT
>contig00003	seqLength=357	assembledReadNum=4	aveCover=3.75
GTACTACTTCACTATCGGTCACCCAGGAGTATTTAGCCTTGCAAGGTGGTCCTTGCTGAT
TCACACGGGATTTCACGTGCCCCATGCTACTCGGGTCAGAGCATAAGCTAGTGATGCTTT
CGGCTACTGGACTTTCACCATCTAGGGTGCAACATTCGACTGCTTCGCCTAGCAGCACGA
CGCTTGTATTGCTCTCCCACAACCCCGTTTTCACGGTTTAGGCTGCTCCCAAACAACCCG
ACTCGCCGACAGCGCCTCGTGGTGCGACAGGGTCCGAGCACAACGGGGCTCTCACCCTCT
CCGGCGCCCCCTTCCAGGGGACTTGGGCCCGGTCCGCCGCTGAGGACGCTTCTCCAG
>contig00004	seqLength=433	assembledReadNum=3	aveCover=2.25
CACCAAGATCTGCACTAGAGGCAGTTCCACCCAAGCTCACGCTAAAGGCTTCTACACTTG
CCCCCACGCCCTCTTACTCATTAGTGCCTCAATAAAATTTGCACTAATGGTTGAGTATCG
GCAGCACGCTTCAGCGCCATCAATTTTCAGGGCTAATTCATTCGGCAGGTGAGTTGTTAC
ACACTCCTTAGCGGGTTCCGACTTCCATGGCCACCGTCCTGCTGTCTTTATGAATCAACA
CCTTTTATGGTATCTGATGAGCGTGCATTTGGGCGCCTTAACTCAACGTTAGGTTCATCC
CGCATCGCCAGTTCTGCTTACCAAAAATGGCCCACTTAGAACGATACATTCTGCCCTAGA
GTTCAGTTAAGAAACAACTCGAGGTTCTTACCAATTTAAAGTTTGAGAATAGGTCAAAGG
TGTTTCACCTCTG
>contig00005	seqLength=5596	assembledReadNum=31659	aveCover=1938.76
TGCTCGCGTGGTTTCTTTTTTCGTCGAACCCCAGGGTACTTTTTTCTAAGGCGGAACGCT
CCCCTACCGATTCATTTTTACATCCCACAGCTTCGGCAGATCGCTTAGCCCCATTCATCT
TCGGCGCAAGAGCGCTCGATCAGTGAGCTATTACGCACTCTTTGAAGGGTGGCTGCTTCT
GGGCAAACCTCCTGGCTGTCTCTGCACTCCTACCTCCTTTATCACTGAGCGATCATTTAG
GGGCCTTAGCTGGTGATCTGGGCTGTTTCCCTCTCGACGATGAAGCTTATCCCCCATCGT
CTCACTGGCCGACCTTGACCCGTCGGGGTCATATCTAGTATTCAGAGTTTGCCTCAATTT
GGTACCGCTCTCGCGGCCCGCGCCGAAACAGTGCTTTACCCCTAGATGTCCAGTCAACTG
CTGCGCCTCAACGCATTTCGGGGAGAACCAGCTAGCTCTGGGTTCGATTGGCATTTCACC
GCTAACCACAACTCATCCGCTGATTTTTCAACATCAGTCGGTTCGGACCTCCACTTAGTT
TCACCTAAGCTTCATCCTGGTCATGGATAGATCACCCAGGTTCGGGTCCATAAGCAGTGA
CAATAGCCCTATGAAGACTCGCTTTCGCTACGGCTCCGGTGGTTTCCCTTAACCAAGCCA
CTGCCTATGAGTCGCCGGCTCATTCTTCAACAGGCACGCGGTCAGAGCCCCCAGCTCCTC
CCACTGCTTGGGAGCTTACGGTTTCATGTTCTATTTCACTCCCCGACGGGGGTTCTTTTC
ACCTTTCCCTCACGGTACTACTTCACTATCGGTCACCCAGGAGTATTTAGCCTTGCAAGG
TGGTCCTTGCTGATTCACACGGGATTTCACGTGCCCCATGCTACTCGGGTCAGAGCATAA
GCTAGTGATGCTTTCGGCTACTGGACTTTCACCATCTAGGGTGCAACATTCGACTGCTTC
GCCTAGCAGCACGACGCTTGTATTGCTCTCCCACAACCCCGTTTTCACGGTTTAGGCTGC
TCCCATTTCGCTCGCCGCTACTACGGGAATCGCTTTTGCTTTCTTTTCCTCTGGCTACTA
AGATGTTTCAGTTCGCCAGGTTGTCTCTTGTCTGCTCGTGAATTCAGCAGCAGTTCGAAA
GGTTGACCTATTCGGGAATCCTCGGATCTATGCTTCTTTTCAACTCCCCGAAGCATTTCG
TCGTTTACTACGCCCTTCCTAGTCTCTGGGTGCCTAGGTATCCACCATAAGCCTTTACCT
CGTTTGAACCTCGCCCTTAACTTCAACTCTATGCCATCCTAAGGTGCTGCTAGATGGAAG
GATCTTATCAACGTCCATAAATGATAAATAATAACATAGGTTAAACCAAAGTACCGAATC
GGAAAAATGGAGTGCTATTAATGCTATTAGATAGTTTTATATCATAAAAATTCTTGGAGA
TAAGCGGACTCGAACCGCTGACATCCGCCACAGGGTAAATCACCGCCTCTCAAGCCTCAA
CTGATTCTACCATAGAGGCCAACGATAGACAATAACCCTCCGAACACAGCTTACAACTTT
CATCGTACTGTGCTCTCCAAAGAGCAACTCTTCTCAAAATATAAAAGGGTGCTTAGTTGG
AATCCCATTCAAATAAAGGATTCTTGTGGTTCCGGAGGATCCAGCGACAGGAGAACCGAG
AACGAAGAGCTTCTCCCCCTTTTTCGCCCGACTCTTTGCTCTTAAGAATGTAGGTTTTAA
GTTAAGAATGAGTAATTGCACTTCTCCGACCCTTAACTGTTCAACCTGAAAACGGATAAC
TAATGCGTTCTCAGGTTGTACAGGGTTTTATGGTCGGTCCGCAACCCCTGGATGCCGAAG
GCGTCCTTGGGGTAATCTCGTAGTTCCTACGGGGTGGAGACGATGGGGTCGGTCCATGGA
TTTTCTTTCCTTTTGTTTTCCCGCATTTCGCGGGAAAGGGTTGAAGGGAGATAGTGCATC
AAGCTGTTCGCAAGGGCCAGCTTGATCCTCTTCCCCAGGATTTCAGATGAGGAAACCCTA
GGAGAGCCACCGACTCCAACTACCGTCCATGTACGATCCATACTAGATCTGACCAACTTC
CCATCCTACCTCCTCTACGTTTTTGACAACCCATCTTTGTCTCAGTAGAGTCTTTCAGTG
GCATGTTTCGGTCCTCTTTCCCATTACTTAGAAAAAGTGAGCCACCGGTTCAGGTACAAG
ATACTATCATTACCGCCTGGACAATTAGACATCCAACCCGTAATCGCAACGACCCAATTG
CAAGAGCGGAGCTCTACCAACTGAGCTATATCCCCCCGAGCCGAGTTGGAGCATGCATGA
AGGAGTCAAATCCTTCTTTTCTTCTTTTCCTTGGCGCAGCTGGGCCATCCTGGACTTGAA
CCAGAGACCTCGCCCGTGAAGTAAATCATCGCATCTACGGTCCATCCAATTGGGAGAGAA
TCAATAGATTCCTTTTCGGGAGCGATTCATCCTTCCCGAACGCAGCATACAACTATCCAT
TGTACTGCGCTCTCCAAGTGTGCTTGTTTCCCCTTCTTCCTTATCATGACAAGTCGGAAC
AACTCTGATGAGAAGAAAAAAGAAGACGTTAAGGGACACTCTAAGATCCTTTTTCAAGCC
TGCTCCCTTTTTGAGTCAAGAGAATAGTATGATCCCGCCGTCACCCCAGAATATAAAGGG
ATGATCTCGTAGTTCTTGGTCTGTGAAGATACGTTGTTAGGTGCTCCGTTTTTATTTTTC
CATTGAGGCCAAACCTAAACCTGTGCTCGAGAGATAGCTGTCCATATACTGATAAGGGAG
TTATGAATTCTCGAGAGGAGAGGAGCCATGATGGTCCCCCCTAGACCGCCCGGATCCCAC
GAGTGAATAGAAAGTTGGATCTACATTGGATCTCACCTGAATCGCCTCATCTATCCTCCT
GAGGAGAAGTTTGGTTTCAAACCCCGGTTAAAACAGGAGAAGTACGCCATGCTAATGTGC
CTTGGATGGTCCACATCTCAAGGTCAGGCGCCGATGAACACATTGAACTATCTATGTGGC
TCATAGCCCTCACAGCCCAGGCACAACGACGCAATTATCAGGGGCGCGCTCTACCACTGA
GCTAATAGCCCGTTGTGTGGGCCCCCTGGGGGGCCCACTATGTAAAAAGGGAGAGAAAAC
CCATCTCTCCCTTTTCCCCTTTTTGCCTCGTGTTGCACCGTGGGGTGACATGGGGCAAAA
AAGAGGAGCTCCTATCAAGTTGTTCCGACCTAGGATAATAAGCTAGTTCTTAAGATTAGT
GTCACTGACTCTCACCGCCCTCGAGCTCAAAAACGAAAGAAGACTTGCACCGATTAACTA
CTACCCGATCAGCTTCGCTTCCGCGGTGTGCAGCAGTGTAAAACCCAATCACCCTGTAAA
GCGTGAGCTCTCCCTGAATAGGGAAGTAAGCTAGCTAAACCGGCTAGGTGTAACTTCACC
GTCAAGAAACGAAAAATAAAAAGATCTACACGTTGAATGCGATGTAGTTTACTTCCTTCA
TTTACTTTATTGGGAGGTTACGCTGCAATGTAAATTCTAATTACTCAGAAGCATTAGCTC
TCCCTGAAAAGGAGGTGATCCAGTCGCACCTTCCAGTACGGCTACCTTGTTACGACTTCA
CTCCAGTCACTAGCCCTGCCTTCGGCATCCCCCTCCTTGCGGTTAAGGTAACGACTTCGG
GCATGGCCAGCTCCCATAGTGTGACGGGCGGTGTGTACAAGGCCCGGGAACGTATTCACC
GTAGCATTCTGATCTACGATTACTAGCGATTCCGACTTCATGGAGTCGAGTTGCAGACTC
CAATCCGGACTACGACGCACTTTATGAGGTCCGCTTGCTCTCGCGAGGTCGCTTCTCTTT
GTATGCGCCATTGTAGCACGTGTGTAGCCCTACTCGTAAGGGCCATGATGACTTGACGTC
ATCCCCACCTTCCTCCAGTTTATCACCGGCAGTCTCCTTTGAGTTCCCGACCGAATCGCT
GGCAACAAAGGATAAGGGTTGCGCTCGTTGCGGGACTTAACCCAACATTTCACAACACGA
GCTGACGACAGCCATGCAGCACCTGTCTCAGCGTTCCCGAAGGCACCAAGGCATCTCTGC
CAAGTTCGCTGGATGTCAAGAGTAGGTAAGGTTCTTCGCGTTGCATCGAATTAAACCACA
TGCTCCACCGCTTGTGCGGGCCCCCGTCAATTCCTTTGAGTTTCGGTCTTGCGACCGTAC
TCCCCAGGCGGAGTGTTTAACGCGTTAGCTGGGCCCCTGATCCACGTAGACCAAGGGCGA
ACACTCATCGTTTACGGCATGGACTACCAGGGTATCTAATCCCGTTCGCTCCCCATGCTT
TCGCACTCCAGCGTCGGTAGGGACCCAGAGAGCTGCCTTCGCTTTTGGCGTTCCTTCGTA
GATCTGCGGATTTCACCCCTACACACGAAATTCCACTCTCCTCTGTCTCACTCAAGTGAA
TTGGTTTCGAGAGCATTCCACCAGTTTTTGGCGACTTTAACTTTCAACCCGATTCACCGC
CTACGTGCCCTTTACGCCCAGTCATTCCGAAGAACACTTGCCCCCCCCGTCTTACCGCGG
CTGCTGGCACGGAGTTAGCCGGGGCTTCTTCCTCGAGTCCTGTCATGATCGCGCACTCGA
CGAAAGAGCTTTACAAGCGGCATTGCCCTTCTTCACTCACGCGATATTGCTGGATCGGGC
TTTCGCCCATTGTCCAAGATTCCCCACTGCTGCCCCCCGTGGGAGTCCGGGCCGTGTCTC
AGTCCCAGTGTGGCTGATCATCCGAAAAGACCAGCTAAGCATCATTGGCTTGGTCAGCCT
TTACCTGACCAACTACCTAATACTACGCAGGCTCATCAAACAGCGCTTTTTAGCTTTCTT
CAGGATTTGGCCCGAACTGTTCGGCAGATTCCCACGCATTACGCACCCGTTCGCCACTTT
GTTTTCAACTGTTCCCACCTCCTGGGCGAGACAAGCGACCTTCACGCTAGGAGCCTCTTT
TCCTTCTGCCCAGCTCCCCGAAAACAACGTTCGACTTGCATGTGTTAAGCATATAGCTAG
CGTTCCTTCTGAGCCAGGATCAAACTCTTCTTTTGAGTATGATTGGGCCCTGCAGTGGTA
GAACCTGGTGAACCGGGCGTACTACTTCCCATCTTATCCCTTCCGGTCGAGCGTCTGAAA
ACCTTCTGTGGACCTTGCTTCTCTTCTTCTTTCTTTTTAGAATAGAACAGTACACAGATA
GGCATGTGCTCCCAAGCGACCTCTTTAGTATGGAGAGCCACTCCACTTGCAGGATCAATA
TCCGCCTTCTTGTACTGATGCGCTTCTTTTGTGATTAATGGATTAGGGCTTTCGACTAGA
ATCATACATCCACTAAGAATGCCGAGGATCCTCAGACGAGATCCTATACTAGGTTCCACG
GGATTCATCAGTGAGGACACTGGCTTCATCGTTCTAGCGGGTTACTGGACAAGACAGTAT
TGGCAATACCGGAACATGCCGCGTTGAGCTTGGTTCCGAGATTCTAGTCTACTTCCTTAA
TCCTAACATCAGCGGT
>contig00006	seqLength=748	assembledReadNum=11	aveCover=5.00
GAATGTAACTTTTCCAAACTTTCATGTAGTCCTGGTCCTCCCACTAAGCTGTAGTTGTAC
CCAAAGTTTGCTTCATCAACTGCATCTAGTTTGTGTAGCACATAGTTGACTTTTCCATCT
TCAAGAATGGATAGCTTCTTGATGGTTCCTGGACCTCCATTTCCTTCGATAATTTCTACT
TCTTGTGCTTCCTTGATCACCTTTGGGACGATTTTCGTCAGCATCTTTTGCAAGAGCTTT
GTAGAGTTTAGCTGGTGCCACAGTTGAAACGTATTCATCATCATAAACAAAGACACCCAT
GATAAAAAGGATAAATTAGTGTGTAAGAAGAAAAAGAGAAATTGAGGCAAACTCTGAATA
CTAGATATGACCCCGACGGGTCAAGGTCGGCCAGTGAGACGATGGGGGATAAGCTTCATC
GTCGAGAGGGAAACAGCCCAGATCACCAGCTAAGGCCCCTAAATGATCGCTCAGTGATAA
AGGAGGTAGGAGTGCAGAGACAGCCAGGAGGTTTGCCCAGAAGCAGCCACCCTTAATTGG
CCGGGTCGTGCCTCCGGCGCTGTTACTTTGAAGAAATTAGAGTGCTCAAAGCAAGCCTAC
GCTCTGGATACATTAGCATGGGATAACACCACAGGATTCTGATCCTATTGTGTTGGCCTT
CGGGATCGGAGTAATGATTAACAGGGACAGTCGGGGGCGATTCGTATTTCATAGTCAGAG
GTGAAATTCTTGATTTTGAAAACGAACA
>contig00007	seqLength=566	assembledReadNum=5	aveCover=3.65
GATCATCAGCTAAGGTCCCCCAGTGTGTGTTAAGTGGGAAAGGATGTGGAGTTGCAAAGG
ATGTGGAGTTGCACAGACAACCAGGATGTTGGCTTAGAAGCAGCCACCCTCAAAGAGTGC
GTAATAGCTCACTGATCGAGCGCTCTTGCGCCGAAGATGAATGGGGCTAAACACGCCACC
GAAGCTATGGCTTGCACGTATGTGCATGGGTAGGGGAGCGTTGTATGTACGTTGAATTCT
GACCGTAAGGACAGGTGGAGCGCATACAAGTGAGAATGCCGGTATAAGTAACGAAAAGAT
CAGTGAGAATCTGATCCGCCGAAAACCTAAGGGTTCCTGAGGAAGGCTCGTCCGCTCAGG
GTAAGTCGGGACCTAAGGCGAGGCCGAAAGGCGTAGTCGATGGACAACAGGTTAATATTC
CTGTACTGCTCCTTGTTGGTCCCAATGGAGTGACGCAGAAGGATAGTGACGCGAGCTGAT
GGATGCTCGTCCAAGCAGTGAGGCTGATGTGTAGGCAAATCCGCACATCGTAAGGCTGGG
CTGTGATGGGGAAGGGAAAAAAGAAA
>contig00008	seqLength=1249	assembledReadNum=18332	aveCover=5969.59
TTTCTTTTTTATGGAATAAGGATGGACATCCACTTTTATATTTATTCATAGCATATTATG
TATTATTATATTTATTTTTGACATCCACGTATACTTTAAAATTGAATGAGCATTGAAATT
AACTAGTTCAATTTATGCAACAAAATTAAAATTAGTTCAATTTTGATAGCATACATTATA
TGATAGAGAACAAATAGACACTGGAAAACAAAAACCACTAACATTCAGTTGCATACAAAC
ATGATAATAATTCACAATGAGAAATACATTAAAATGACCTCTTCACAAAAACACAACACG
ACTCACTTTCCGGGAACAAAGTTGGTGGCATATGACCAGGCGTTGTTGTTGACTGGGTCG
GAAAGATGATCGGCAAGGTTCTCCAAAGGACCCTTTCCGGTCACAATAGCTTGAACAAAG
AATCCAAACATAGAGAACATAGCTAATCTACCGTTCTTGAGTTCTTTGACCTTCAATTCT
GCAAAAGCTTCTGGGTCATCAGCTAAGCCCAATGGATCAAAGCTGCCACCTGGGTAAAGT
GGGTCAACAACCTCACCAAGAGGGCCACCGGCAATGCGGTAACCTTCAACAGCTCCCATC
AAGATAACTTGAGTGGCCCATATGGCAAGGATGCTTTGAGCATGGACCAAGCTTGGGTTG
CCCAAGTAGTCAAGTCCACCTTCACTGAAGATTTGAGATCCTGCCTTGAACCACACAGCT
TCACCGAATTTAACACCGTTGCGAGACAAAAGCTCTGGGAAAACACATCCTAAAGCTCCC
AACATAGCCCATCTGGAGTGGATGACTTCAAGCTCACGGTTCTTGGAGAATGTCTCTGGG
TCAGCAGAGAGTCCAGCAGTGTCCCAACCGTAGTCACCTGGGAACTCTCCAGTCAAGTAA
GACGGAGGCTCACCAGAGAATGGGCCTAAGTACTTAACACGGTCTGGTCCGTACCACGGG
CTACCGGAGGAGACTACTTTCTTGGTGGCAGCCTTCCTCATGGTGAACCTTGAAGCTCCC
AATTCTTGGCTTGATGGGGTCAGCTTGACTGGCTTGCCAGCCAAGGTCGGAGAAGAGAGA
GCCATGGATGATGCGGCCATCGTGTGTATTGCAATGAAATTGAAAAGATTGTTAAGCTTT
TGATAATTGTATTCTTATGAATGGTCCCCGGCCGTAATGGCCACTCTGCGTTGATACCAC
TGCTTTGCGTATTCTAGAGACCGAGGCGGCCGACATGTTTTGTTTTTTT
>contig00009	seqLength=1023	assembledReadNum=724	aveCover=222.29
AGAAAGTAGTCTCCTCCGGTAGCCCGTGGTACGGACCAGACCGTGTTAAGTACCTAGGTC
CATTCTCCGGTGAGTCTCCATCATACTTGACCGGAGAGTTCCCAGGTGACTACGGTTGGG
ACACTGCTGGACTCTCTGCTGACCCAGAGACATTCGCGAAGAACCGTGAGCTTGAAGTCA
TCCACTCCAGATGGGCTATGTTGGGAGCATTGGGATGTGTCTTCCCAGAGCTTTTGTCAC
GCAACGGTGTTAAATTCGGTGAAGCTGTGTGGTTCAAGGCCGGATCTCAAATCTTTAGCG
AGGGTGGACTTGATTACTTGGGCAACCCAAGTTTGGTTCATGCTCAAAGTATCCTTGCCA
TCTGGGCAACTCAGGTTATCTTGATGGGAGCAGTTGAAGGTTACCGTATTGCCGGTGGCC
CTCTTGGTGAAGTTGTTGACCCACTTTACCCAGGTGGTAGCTTTGATCCATTAGGCTTAG
CTGAGGACCCAGAAGCTTTTGCAGAGTTGAAGGTGAAGGAACTCAAGAACGGTAGACTAG
CTATGTTCTCTATGTTTGGATTCTTTGTTCAAGCTATTGTGACCGAAAGGGTCCTTTGGA
GAACCTTGCCGATCATCTTGCCGATCCAGTCAACAACAACGCCTGGTCATATGCTACCAA
CTTTGTTCCCGGAAAGTAAAGTGTCTTATGTTTATGTTTTTGGTGAAGTATGTTATTGTT
GTTGTAATGTCCTTCCCAATTTAATGTGAATTATTATCATTAACTGTGTATGCGTAGTTG
GACTAACATGAGGAGCTATTCACTTGTCACTAAGTTTGGAACTTGTGCATCTGGTTTTTT
ATCGGTAGACTATCATAACATGAGATTGAACAAATTGTTTTTAAAAATCAAACCAGATAT
TTAACTGTGGAAGTGAACTGTTAAGGAAGATGTTAGTTCCTAATACTAAATACTAGGTGA
AATTATGGAGATGTGCAAATTTGAAAGTGAATGATTCATGAAGCCATAGCCATTTTATTT
AGG
>contig00010	seqLength=600	assembledReadNum=10261	aveCover=4894.85
AAATCAGCAAACAATTGTGGGGTTGACAAAAGGGTATAAAGGGGAGTAGAATATTTCTAG
GAGGTAACTCCGGGCAAATCTTACAAGTTATGCCTTCTCAGCAAATCAAATAAAATTCCT
AATCAGCTTTGTCTAGAAACAAGGAAGCTATAAGTAAGGTAACTAGGAATCTCATGGAGA
GTTTGATCCTGGCTCAGGATGAACGCTGGCGGCATGCTTTACACATGCAAGTCGGACGGG
AAGTGGTGTTTCCAGTGGCGGACGGGTGAGTAACGCGTAAGAACCTGCCCTTGGGAGGGG
AACAACAGCTGGAAACGGCTGCTAATACCCCGTAGGCTGAGGAGCGAAAGGAGGAATCCG
CCCAAGGAGGGGCTTGCGTCTGATTAGCTAGTTGGTGAGGTAATAGCTTACCAAGGCGAT
GATCAGTAGCTGGTCCGAGAGGATGATCAGCCACACTGGGACTGAGACAAGGCCCAGACT
CCTACGGGAGGCAGCAGTGGGGAATTTTCCGCAATGGGCGAAAGCCTGACGGAGCAATGC
CGCGTGGAGGTAGAAGGCCTACGGGTCATGAACTTCTTTTCCCGGAGAAAAAAGAAAGAA
>contig00011	seqLength=599	assembledReadNum=76	aveCover=24.75
CGAGAGGATGATCAGCCACACTGGGACTGAGACAAGGCCCAGACTCCTACGGGAGGCAGC
AGTGGGGAATATTGGACAATGGGCGAAAGCCTGATCCAGCCATGCCGCGTGTGTGAAGAA
GGTCTTCGGATTGTAAAGCACTTTAAGTTGGGAGGAAGGGCATTAACCTAATACGTTAGT
GTTTTGACGTTACCGACAGAATAAGCACCGGCTAACTCTGTGCCAGCAGCCGCGGTAATA
CAGAGGGTGCAAGCGTTAATCGGAATTACTGGGCGTAAAGCGCGCGTAGGTGGTTTGTTA
AGTTGGATGTGAAATCCCCGGGCTCAACCTGGGAACTGCATCCAAAACTGGCAAGCTAGA
GTACGGTAGAGGGTGGTGGAATTTCCTGTGTAGCGGTGAAATGCGTAGATATAGGAAGGA
ACACCAGTGGCGAAGGCGACCACCTGGACTAATACTGACACTGAGGTGCGAAAGCGTGGG
GAGCAAACAGGATTAGATACCCTGGTAGTCCACGCCGTAAACGATGTCAACTAGCCGTTG
GAATCCTTGAGATTTTAGTGGCGCAGCTAACGCATTAAGTTGACCGCCTGGGGAGTACG
>contig00012	seqLength=430	assembledReadNum=6	aveCover=4.14
ACGCTTTCACGGTTTGTATTCGTACTGGAAATCAAAATCAAGTGAGCTTTTCCCCTTTTG
GTCTACAAGAGATTTCTGTTCTCTTTGAGCTCACCATAGGACACCTGCGTTATCGTTTAA
CAGGTATACCGCCCCAGTCAAACTCCCCACCTGACTATGTCTTCCGCTTAGATCGACTGG
ATAAAAAATCCAATCTTAAATCTAGAACCAGGTTTTACCCTGGGCTCTACTTCACGGAAT
AAGTAAAATGGCGAAACGAGTAGTGGTTTTACAGGGTCGCAAACGCTCCCACTTAGGCTA
TACCTCATTTGCAATTTCACAAAGTCGGACTAGAGTCAAGCTCAACAGGGTCTTCTTTCC
CCGCTGATATTCCAGCCCGTTCCCTTGGCTGTGGTTCGCTAGATAGTAGATAGGGACAGT
GGGAATCTCA
>contig00013	seqLength=335	assembledReadNum=8	aveCover=4.87
CAAAGATGAAGAGAAGAGTAATTTAGAGAATGAAGAGAGCAAAGATGAAAAAAGAGTAAT
TAGAGCATTGAGAGGACCTTTCCCTAGTACGAGAGGACCGGGAAGGACGCACCTCTGGTG
TGCCAGTTATCGTGCCAACGGTAAACGCTGGGTAGCCAAGTGCGGAGCGGATAACTGCTG
AAAGCATCTAAGTAGTAAGCCCTGACCCGAGTAGCATGGGGCACGTGAAATCCCGTGTGA
ATCAGCAAGGACCACCTTGCAAGGCTAAATACTCCTGGGTGACCGATAGTGAAGTAGTAC
CGTGAGGGAAAGGTGAAAAGCACCCCGGAAGGGGA
>contig00014	seqLength=404	assembledReadNum=8	aveCover=5.36
TTCTTGTCCTTCTTCTCACCTTTGTTTCCATGTTCATCACTTCCACCATGAATCTTATCC
TTAATCTTCTCAACTACACCTTCTTTGTGTTCACCTTTATGCTTATCATCACCATGACTT
TTCTGTCCTTTGTGCTCATCACCATGGATCTTGTCCTTGATCTTCTCAACTAAACCTTCC
TTGTGCTCACCTTTGTTCTTATCATCGTGACTTTTCTCTCCTTTATGCTCATCTTCTTTC
TTGTGTCCTCCGATATGAAGAGTCTCTCCCGCGCTTGGTTGAATTTCTTCACTTTGACAT
TCAGAGCACTGGGCAGAAATCACATTGCGTCAACATCCGCAGGGACCATCGCAATGCTTT
GTTTTAATTAAACAGTCGGATTCCCCTTGTCCGTACCAGTTCTG
>contig00015	seqLength=837	assembledReadNum=7054	aveCover=3339.09
TCTACCCCCGATGGTGATACTTGAGGCACTACCTAAATAGTTTTCGGAGAGAACCAGCTA
TTTCCAGGTTTGTTTAGCCTTTCACCCCTACCCACAGCTCATCCCCTAATTTTTCAACAT
TAGTGGGTTCGGACCTCCAGGGCGTGTTACCGCACCTTCATCCTGGCCATGGGTAGATCA
CCTGGTTTCGGGTCTACACCCAGCGACTGTCGCCCTGTTCGGACTCGATTTCTCTACGGC
TCCCCTACTTGGTTAACCTCGCCACTGAATGTAAGTCGCTGACCCATTATACAAAAGGTA
CGCCGTCACCCCACGAAGAGGCTCCGACTGTTTGTATGCACACGGTTTCAGGATCTATTT
CACTCCCCTCCCGGGGTTCTTTTCGCCTTTCCCTCACGGTACTGGTTCACTATCGGTCGA
TTACGAGTATTTAGCCTTGGAGGATGGTCCCCCCATATTCAGACAAAGTTTCTCGTGCTC
CGTCCTACTCGATTTCATTGATAAGAGATTTTCGTGTACGGGGCTATCACCCACTATGGC
CGCACTTTCCAGAGCGTTCCACTAATCTCAAACCAACTTAAGGGCTGGTCCCCGTTCGCT
CGCCACTACTAAGGGAATCTCGGTTGATTTCTTTTCCTCAGGGTACTTAGATGTTTCAGT
TCCCCTGGTTCGCCTCTTGCACCTATGTATTCAGTACAAGATAACCAGCTTATGCTGGCT
GGGTTCCCCCATTCAGAGATCTCTGGATCACAGTCTGTTTGCCGACTCCCCAAAGCTTTT
CGCAGGCTACCACGTCTTTCATCGCCTCTGACTGCCAAGGCATCCACCGTATGCGCT
>contig00016	seqLength=1098	assembledReadNum=262	aveCover=72.61
TCCTAACAGCTTGTGAGTAAACTAAGTAAGGTTTCAACTCTACAAGAAGAAGAAAGTCAT
GGCATTGATGGCAGCAAGCTCAGCAACTGTTGTTAAGCAAACTCCTTTCCTTGGTCAAAG
AAAGGGTGCTAGTGCCAATCCTCTTAGAGATGTTGTTGCCATGGGAACTTCCAGATTCAC
CATGGGAAATGATTTGTGGTATGGACCAGACAGAGTGAAATATTTAGGACCATTTTCAGC
TCAGACTCCTTCATACTTGACTGGAGAATTCCCTGGTGATTATGGATGGGACACTGCTGG
TTTATCTGCTGATCCAGAAGCATTTGCCAAGAACAGGGCTCTTGAGGTGATCCATGGAAG
ATGGGCTATGCTAGGAGCACTAGGATGCATAACACCAGAAGTACTTCAAAAATGGGTTAG
AGTTGACTTCAAAGAACCAGTTTGGTTCAAAGCAGGATCACAGATCTTCTCAGAAGGTGG
ACTTGACTATTTAGGAAACCCTAACCTTGTTCATGCACAAAGTATCTTAGCAGTACTAGG
TTTCCAAATTGTTCTAATGGGACTCGTCGAAGGTTTTCGTATCAACGGTCTTCCCGATGT
TGGAGAAGGCAATGATCTTTACCCTGGTGGCCAATACTTTGATCCTCTTGGTCTTGCTGA
CGATCCGGTTACTTTTGCCGAACTTAAAGGTCAAAGAACTCAAGAACGGTAGATTAGCTA
TGTTCTCTATGTTTGGTTTCTTTGTTCAAGCTATTGTTACTGGTAAAGGACCTTTGGAGA
ATCTGTTGGATCACCTTGCTGACCCTGTTGCTAACAATGCTTGGGTTTATGCTACAAAGT
TTGTGCCTGGTGCTTAAACATTTGATGTTATCTATGATTCCCTTTGTGTGAATGATAAGA
CATGGCATTGTTGTGTAGATTATGATCTTGATGATTGTTGGATTAGTGGACTTGTATGTT
TCTTGGTTCTTAAGGACTAAGGTTCATTTTAAAGATGGGAGATCTTTTGTTAATATGTTT
TGTTAAAACCAATCAATGAGAAAAGTTATGTTGATTTGATTTATTTAAACCAATTAATGA
GAAAGACATAAATATTTG
>contig00017	seqLength=479	assembledReadNum=4	aveCover=3.86
TCCTGGTCATGGATAGATCACCCAGGTTCGGGTCCATAAGCAGTGACAATAGCCCTATGA
AGACTCGCTTTCGCTACGGCTCCGGTGGTTTCCCTTAACCAAGCCACTGCCTATGAGTCG
CCGGCTCATTCTTCAACAGGCACGCGGTCAGAGCCCCCAGCCCCCATGGACTCTGCGTTG
ATACCACTGCTTGGACTTTTTCTTTAGACTTGTTCCAAGTTGGTGAGGTAGAAAAAAAGA
AGAATGGCATTTGCAGGAACAACTCAGAAATGTATGGCTTGTACCAAAACAGTTTATCTT
GTTGATAAGTTGACTGCTGATAATAGAATCTTTCACAAAGCTTGTTTCAGATGTCATCAC
TGCAAAGGAACCCTCAAGTTGAGCAACTATAATTCTTTTGAGGGAGTTCTTTACTGTAAG
CCACACTTTGATCAACTCTTCAAGAGAACTGGAAGTCTTGAAAAAAGCTTTGAAGGGAC
>contig00018	seqLength=519	assembledReadNum=64	aveCover=25.72
GGGCCACTCAAGTTATCTTGATGGGAGCTGTTGAAGGTTACCGCATTGCCGGTGGCCCTC
TTGGTGAGGTTGTTGACCCACTTTACCCAGGTGGCAGCTTTGATCCATTGGGCTTAGCTG
ATGATCCAGAAGCTTTTGCAGAATTGAAGGTGAAGGAACTCAAGAACGGTAGATTAGCCA
TGTTCTCTATGTTTGGATTCTTTGTTCAAGCTATTGTAACTGGAAAGGGTCCTTTGGAGA
ACCTTGCTGATCATCTTGCTGACCCAGTCAACAACAACGCCTGGTCATATGCCACCAACT
TTGTTCCCGGAAAGTGAACCCTCTTCTTATGTTTATGTTTTAGGTCAACTATGTTGTTGA
TATCGTAATGTTCTTCCCAATTTTAATGTGAATTATTATTATTATCATGTTTGTATCATA
CAAGGGGATTCTATTTTTATCGATAGAACTTATGTTTCATTTTTTGACTGGTATAAGATA
ACATGATATTGAACAAAATGATTTTAAAATTAAAATAGA
>contig00019	seqLength=3168	assembledReadNum=10994	aveCover=2001.33
CCTGGGCTGGGGGGGATTTGGCCCGGCCACGGATTGTCCCGGATGCGGAATTTTGGCCTA
AAATTGGGCTAAAACAACGCGCGCGCGCCAAAGGACTTGGACTTGGACGAGGACGAGGAC
GCGCGCGCGGAGTATGTGCCTGGTTCGGTTTTTCACGCCTAGTGCGGCGGAACCGGCGTT
GTTGGATGCTTCCATTTGCCTGCATGCCTTGGCATCGCGGGGTGTGGTACGTTTCGCAAT
GCTGGATCTTGCCGAAGCGGGGGCGTATGAGTGGCTTTCGGATGTTGTGTTTCCTGGCTC
CTTGCTTTTGCATCGAACGGGTTGAACACAACAGTCCAAATCATTTTTCATCGCGTGCGC
AACCGGTGTTGGTTTCGTGTTCCTGTTTTGTCTTGCCCGCGAAAAGGTAAACAAGTGGCT
GGTTAGGTGCTAAACCATCCCATACCATTGATTGGTGTTGTGGTGGCCTTCGAAGTGATA
CGTATGATGCCGTTTTAGATGTCACGTGTGACGTCTCTCTCGGTACGCACGTATCACTGA
TTTCTTGGAGACGGTACTTGAGATGACCTTTGGTTTGTCCCATTTCGTCCCTTACAAACG
GTTGCTTTAAATTATGGCCCGCCCTTTTGCATGTTTTGATCCCCTCTGGCGGCGCAAAAC
TTGCACTACGTGCGGTGTCACTGATGGATGCTACCTGGTTGATCCTGCCAGTAGTCATAT
GCTTGTCTCAAAGATTAAGCCATGCATGTGTAAGTATGAACTAATTCAGACTGTGAAACT
GCGAATGGCTCATTAAATCAGTTATAGTTTGTTTGATGGTATCTACTACTCGGATAACCG
TAGTAATTCTAGAGCTAATACGTGCAACAAACCCCGACTTCTGGAAGGGATGCATTTATT
AGATAAAAGGTCAACGCAGGCTCTGCCTGTTGCTTTGATGATTCATGATAACTCGTCGGA
TCGCACGGCCCTTGTGCTGGCGACGCATCATTCAAATTTCTGCCCTATCAACTTTCGATG
GTAGGATAGTGGCCTACCATGGTGGTGACGGGTGACGGAGAATTAGGGTTCGATTCCGGA
GAGGGAGCCTGAGAAACGGCTACCACATCCAAGGAAGGCAGCAGGCGCGCAAATTACCCA
ATCCTAACACGGGGAGGTAGTGACAATAAATAACAATACCGGGCTCATTGAGTCTGGTAA
TTGGAATGAGTACAATCTAAATCCCTTAACGAGGATCCATTGGAGGGCAAGTCTGGTGCC
AGCAGCCGCGGTAATTCCAGCTCCAATAGCGTATATTTAAGTTGTTGCAGTTAAAAAGCT
CGTAGTTGGACCTTGGGTTGGGTCGATCGGTCCGCCTCTGGTGTGCACCGGTTGGCTCGT
CCCTTCTGCCGGCGATGCGCTCCTGGCCTTAATTGGCCGGGTCGTGCCTCCGGCGCTGTT
ACTTTGAAGAAATTAGAGTGCTCAAAGCAAGCCTACGCTCTGGATACATTAGCATGGGAT
AACACCACAGGATTCTGATCCTATTGTGTTGGCCTTCGGGATCGGAGTAATGATTAACAG
GGACAGTCGGGGGCATTCGTATTTCATAGTCAGAGGTGAAATTCTTGGATTTATGAAAGA
CGAACAACTGCGAAAGCATTTGCCAAGGATGTTTTCATTAATCAAGAACGAAAGTTGGGG
GCTCGAAGACGATCAGATACCGTCCTAGTCTCAACCATAAACGATGCCGACCAGGGATCA
GCGGATGTTGCTTTTAGGACTCCGCTGGCACCTTATGAGAAATCAAAGTCTTTGGGTTCC
GGGGGGAGTATGGTCGCAAGGCTGAAACTTAAAGGAATTGACGGAAGGGCACCACCAGGA
GTGGAGCCTGCGGCTTAATTTGACCCAACACGGGGAAACTTACCAGGTCCAGACATAGTA
AGGATTGACAGACTGAGAGCTCTTTCTTGATTCTATGGGTGGTGGTGCATGGCCGTTCTT
AGTTGGTGGAGCGATTTGTCTGGTTAATTCCGTTAACGAACGAGACCTCAGCCTGCTAAA
TAGCTATGTGGAGGTAACCCTCCACGGCCAGCTTCTTAGAGGGACTATGGCCGCTTAGGC
CACGGAAGTTTGAGGCAATAACAGGTCTGTGATGCCCTTAGATGTTCTGGGCCGCACGCG
CGCTACACTGATGTATTCAACGAGTCTATAGCCTTGGCCGACAGGCCCGGGTAATCTTTG
AAATTTCATCGTGATGGGGATAGATCATTGCAATTGTTGGTCTTCAACGAGGAATTCCTA
GTAAGCGCGAGTCATCAGCTCGCGTTGACTACGTCCCTGCCCTTTGTACACACCGCCCGT
CGCTCCTACCGATTGAATGGTCCGGTGAAGTGTTCGGATTGCGGCGACGTGGGCGGTTCG
CTGCCCGCGACGTTGTGAGAAGTCCACTGAACCTTATCATTTAGAGGAAGGAGAAGTCGT
AACAAGGTTTCCGTAGGTGAACCTGCGGAAGGATCATTGTCGATGCCTTACATGCAGTCC
AACACGTGAATCGGTTTGAACACATACGGCGGGCTTGAGGTGTTCCACACCTCGGCTTAC
GTCTGGTCTGGAGGCGGCCGACGAAGTGCGTTCTCCTCCGTGCCAAAACTCAAATCCCGG
CGCTGAATGCGTCAAGGAAATTAAATTTTGCTCTGAGCGCACCTGCATGGCACCGGAGAC
GGTTTCGTGCGGGTTGTGTTTTGACACATGATATAGAATGACTCTCGGCAACGGATATCT
AGGCTCTTGCATCGATGAAGAACGTAGCGAAATGCGATACTTGGTGTGAATTGCAGAATC
CCGTGAACCATCGAGTCTTTGAACGCAAGTTGCGCCCGATGCCATTAGGTTGAGGGCACG
TCTGCCTGGGTGTCACATATCGAAGCCTCCTGCCAATTTCCTTTTGACGGGTATTGCGCA
CGGTGGATGTTGGCCTCCCGTGAGCTCTTTCGTCTCATGGTTGGTTGAAAATTGAGACCT
TGGTAGGGTGTGCCATGATAGATGGTGGTTGTGTGACCCACGAGACCAATCATGCGCTGC
CCTATTGAATTTGGCCTCTTTTACCCATATGCGTTTCTAAACGCTCGTGATGAGACCTCA
GGTCAGGCGGGGCTACCCGTGATTTAAGCATACCGAAAAAAAAAGAAA
>contig00020	seqLength=440	assembledReadNum=2213	aveCover=1157.69
CACGGTACTAGTTCACTATCGGTCAGTCAGTAGTATTTAGCCTTGGGGGATGGTCCCCCC
ATGTTCAGACAAAGTTTCTCGTGCTCCGTCCTACTCGATTTCATTGATAAGAGATTTTCG
TGTACGGGGCTATCACCCACTATGGCCGCACTTTCCAGAGCGTTCCACTAATCTCAAACC
AACTTAAGGGCTGGTCCCCGTTCGCTCGCCACTACTAAGGGAATCTCGGTTGATTTCTTT
TCCTGCAGCTACTTAGATGTTTCAGTTCGCCGCGTTCGCTTCGCATACCTATGTATTCAG
TATGCGATGACCTAAAAGGCCGGGTTTCCCCATTCGGAAATCTGCGGATCAAAGCTCGTT
TGCTAGCTCCCCGCAGCTTATCGCAAGCTACTACGTCCTTCATCGCCTGTAATCGCCAAG
GCATCCACCATGTGCACTTA
>contig00021	seqLength=473	assembledReadNum=148	aveCover=109.43
CTTGGCGATTACAGGCGATGAAGGACGTAGTAGCTTGCGATAAGCTGCGGGGAGCTGGCA
AACGAGCTTTGATCCGCAGATTTCCGAATGGGGAAACCCGGCCGTAAGGTCATCGTTATC
TGAATACATAGGGTAACGAAGCGAACGTGGCGAACTGAAACATCTAAGTAGCTACAGGAA
AAGAAATCACGAGATTCCCAAAGTAGTGGCGAGCGAAATGGGATCAGCCTGCAAGATTTA
GCATCAACGATAGCAAAACGGAATGGAAAGTCCGGCCATAGTGGGTGATAGCCCCGTATG
CGAAATCGATGGTGTGGAACTAGGCTTGCGACAAGTAGGGCGGGACACGTGAAATCCTGT
CTGAACATGGGGGGACCATCCTCCACCTCTAAGCCTAAGTATTCCTCAATGACCGATAGC
GTACAAGTACCGTGAGAATACTCGTAATCGACCGATAGTGAACCAGTACCGTG
>contig00022	seqLength=665	assembledReadNum=5212	aveCover=1985.93
ATTGAAGTCTACAAGTGACATTTTTCTAATATGGAATACTTTTATAAATAAAAAGCAACC
ACATATATTACAGCACTAACCGTACACATGCACCATTTATTTAAATTTGGGAGGGTTTCC
TTAGAAATCCAACTCTTAAGTTGGAAACAAAGATTGTTTATTTAAAGAACAGGATAGGTT
CACCATGTGTTGTTTGCATGTTGTTGTTTTGGATATCAATATTAAGCACCGGCAATATTC
TTCAAGAAGTCTTTTGGGGTAATCTTAGAGAAAACGTCTTCTGCTTCAGATTTAGAGGCA
AAACACCATCCATATTCAATATCAGAATTTGGATAATGACCGCAATACTTCCCACTTCCC
TTATTTGTACAATCGGCATTAGACTCACATAAATAAGGGTGTTCATCATTCGTCCTCAAT
GAAGATGGATGTCTGCAATAACCTACAACTAGACCAACAGGGATACAACGACAGGCTGAA
GAGCGACACGGTGGCATCTCAAATGGAGAACAAGCCCCATTACAGTCTGCTGCTCCTACG
TTCTTTGTCTGGAATATACCGAATGTGGCAAACAAGACAATCAAAGAAGCGAGTTTAACA
TAAGCCATTGTACGATCAAAAGAAAACCCGCTACAGTTGTTTTTATGAGAGCTTTCTTTT
ATGTT
>contig00023	seqLength=1596	assembledReadNum=7513	aveCover=1450.41
GTTGGACGAAGCGGAAGCGAGAATGTCGGCTTGAGTAACGAAAACATTGGTGAGAATCCA
ATGCCCCGAAAACCTAAGGATTCCTCCGGGAGGTTCGTCCACGGAGGGTAAGTCAGGGCC
TAAGATCAGGCCGAAAGGCGTAGTCGATGGACAACAGGTTAATATTCCTGTACTGCTCCT
TGTTGGTCCCGAGGGACGGAGAAGGCTAGGTTAGCCGAACGATGGTTATCGGTTCAAGAA
CATAAGGTGACTCCCTTTTTTTCAGGGTAAGTGAAGGGGTAGAGAAAATGCCTCGAGCCA
AAATTCGAGTACAAGGCGCTCCGGCGCTGAAGTAATTGATGCCATACTCCCAGGAAAAGC
TCGAACGACCTACAACAAGAGGGTACCTGTACCGGAAACCGACACAGGTGGGTAGGTAGA
GAATACCTAGGGGCGCGAGACAACTCTCTCTAAGGAACTCGGCAAAATAGCCCCGTAACT
TCGGGAGAAGGGGTGCCTCCTCACAAAGGGGGTCGCAGTGACTAGGCCCGGGCGACTGTT
TACCAAAAACACAGGTCTCCGCAAAGTCGTAAGACCATGTATGGGGGCTGACGCCTGCCC
AGTGCCGGAAGGTTAAGGAAGTTGGTGACCTGATGACAGGGAAGCCGGCGACCGAAGCCC
CGGTGAACGGCGGCCGTAACAATAACGGTCCTAAGGTAGCGAAATTCCTTGTCGGGTAAG
TTCCGACCCGCACGAAAGGCGTAACGATCTGGGCACTGTCTCGGAGAGAGACTCGGTGAA
ATAGACATGTCTGTGAAGATGCGGACTACCTGCACCTGGACAGAAAGACCCTATGAAGCT
TCACTGTTCCCTGGGATTGGCTTTGGGCTTTTCCTGCGCAGCTTAGGTGGAAGGCAAAGA
AGGCCCCCTTCCGGGGGGGCTCGAGCCATCAGTGAGATACCACTCTGGAAGAGCTAGAAT
TCTAACCTTGTGCCAAGACAGACCAAGGGACAGTCTCAGGTAGACAGTTTCTATGGGGCG
TAGGCCTCCCAAAAGGTAACGGAGGCGTGCAAAGGTTTCCTCGGGCCAGACGGAGATTGG
CCCTCGAGTGCAAAGGCAGAAGGGAGCTTGACTGCAAGACCCACCCGTCGAGCAGGGACG
AAAGTCGGCCTTAGTGATCCGACGGTTCCGAGTGGAAGGGCCGTCGCTCAACGGATAAAA
GTTACTCTAGGGATAACAGGCTGATCTTCCCCAAGAGCTCACATCGACGGGAAGGTTTGG
CACCTCGATGTCGGCTCTTCGCCACCTGGAGCTGTAGTAGGTTCCAAGGGTTGGGCTGTT
CGCCCATTAAAGCGGTACGTGAGCTGGGTTCAGAACGTCGTGAGACAGTTCGGTCCATAT
CCGGTGTGGGCGTTAGAGCATTGAGAGGACCTTTCCCTAGTACGAGAGGACCGGGAAGGA
CGCACCTCTGGTGTGCCAGTTATCGTGCCAACGGTAAACGCTGGGTAGCCAAGTGCGGAG
CGGATAACTGCTGAAAGCATCTAAGTAGTAAGCCCACCCCAAGATGAGTGCTCTCCAATT
CAACTTCCCCAGAGCCTCCGCGGAGGTTGAAGAAAA
>contig00024	seqLength=717	assembledReadNum=11	aveCover=3.71
CCGCGAAAACGCCACCAAGAATCCACAACCACTCTCCAATGAACCCAACAGTGTCCCACT
GAGGACCTTCAAAGAAATCAGGCTCCTTCGTGGTACCTGGAGGTCTATATGAAACGGCCA
ATCTTCATCAGAGTAAAAGGGTATTTCAACCTCAGTCGTTGGTTGTGATTGCTCATCGGC
GGTTGTGGTGGTTGTTGGTTGGTTTCTTTTAGAACGAGAAGAAAACTTCTTAGCTGAAAC
TATATGAAGGGTTCTTCTTTTAGAGGATGATGATGGGAGAGTGAAGTGGGAGAGAGGGGT
ATAGGGTGTTGGTGTAGTGGTGCTGTTGTAGAGGATTCCAGCACCGCCGCATGTAGCGCC
AGTACTGATGGTGGCTACGGCGAATGACATTCCGCTAAGGAGTGTGTAACAACTCACCTG
CCGAATCAACTAGCCCCGAAAATGGATGGCGCTAAAGCGCGCGACCTATACCCGGGCCAT
TACGCCGGGGTTGTTGGGTAGGGGAGCGTTCTGTAAGCCGTCGAAGGTGACCTGTGAGGG
TTGCTGGAGGTATCAGAAGTGCGAATGCTGACATAAGTAACGATAAAGCGGGTGAAAAGC
CCGCTCGCCGGAAGACCAAGGGTTCCTGTCCAACGTTAATCGGGGCAGGGTGAGTCGACC
CCTAAGGCGAGGCCGAAAGGCGTAGTCGATGGGAAAACAGGTTAATATTCCTGTACT
>contig00025	seqLength=1222	assembledReadNum=212	aveCover=10.59
ACTTTTCCTATCTGAGAGGGATCTACGAGAAGAAAGAAGAAACTTGGTGGAATCAAAGGA
ATTGGATGGAGATAAAGGAGTAACAGCTCCTAATCCCTGGAAAAGGGTAGCCATTGATTG
GATCAGAGAAGAAGAAGAATGGAAATGAAGGATTGAGGAAAAAGAGAATCCCCGGCCATT
ACGGCCAGGGGGCATTCGTATTTCATAGTCAGAGGTGAAATTCTTGGATTTATGAAAGAC
GAACAACTGCGAAAGCATTTGCCAAGGATGTTTTCATTAATCAAGAACGAAAGTTGGGGG
AACTCACCATCAAATCAAATCTCTTGCTAGAAAATTATGATGAAGGTCATCGCAACGTTG
TTGCTTGTGGCGTTAGCCACCGCCACCACCTCCACCGCAGCAGATGCCGATGCTCTTCAA
GATCTCTGTGTCGCAGACTATGCTTCTGCGGTTTTAGTGAATGGATTCACATGCAAACCA
GCCTCCAATGTAACCGCACAAGATTTCTTCTCCAACCTACTAGCCAAACAAGGTGCAACA
AACAACATATTTGGTTCTTTAGTAACAGCAGCCAATGTTCAGAGAATCCCAGGACTCAAC
ACTCTTGGCGTTTCCATGGCAAGAATTGACTACGCACCGGGTGGACAGAACCCACCTCAC
ATTCACCCGCGCGCAACCGAAATGGTGTTTGTTCTTGAAGGTCAACTAGATGTTGGGTTT
ATAACAACCGCGAATGTTTTGATCACAAAAACCATTGCTAAAGGTGAAACATTTGTGTTT
CCTAAAGGTTTGGTTCATTTCCAGAAGAACAATGGTTTGGAACTTGCTACTGTTATTGCA
GGGTTTAATAGTCAATTGCCAGGGACAGTGAATATTCCTCTTACGTTGTTTAATGCTACA
CCACCTGTTCCAGATAATGTTTTGACTCAAGCTTTCCAAATTGGTACTAAAGAGGTTCAG
AAAATCAAGTCTAAGTTTGCTCCTAAGTAGTTGTTGTTGTTGGTTTCGATGGATTAATGT
CATGGTTTTTTCTTTTGAAATTTTCAATTAATGTTTGGAGTGTTCCCACTATGACTTGTA
ACTAATAAATTCAGTAATCAATTGGCAGCCATTAGTGTGTCAAAAAAAATGGCAGCCATT
GATTATTATGTACTAGTACTTAATTCTATATTTCATTTTGATATAAATTGAATATCCAAT
CTTAAAAACTGCAAAAAAGAAA
>contig00026	seqLength=260	assembledReadNum=235	aveCover=134.94
TTTGGACTTCAATTAAAGATTTTTGGGAAAATCATCGTGGTTCTGGTATGGGAATCTCGG
TTGATTTCTTTTCCTGTAGCTACTTAGATGTTTCAGTTCGCCACGTTCGCTTCGTTACCC
TATGTATTCAGATAACGATGACCTTACGGCCGGGTTTCCCCATTCGGAAATCTGCGGATC
AAAGCTCGTTTGCCAGCTCCCCGCAGCTTATCGCAAGCTACTACGTCCTTCATCGCTTCA
TCGCCTGTAATCGCCAAGGC
>contig00027	seqLength=835	assembledReadNum=4015	aveCover=1321.41
AACAAAAACAACTCAAAAACATCATAAATTGTTTCGTTGCTGTTCTGAATTTTTCTCACC
ACCATGACTGATCATCATGCAAGAACAACAGGCTCCTACTCCTATGGAGGATCACCCTAT
GACAACACCAACACCTCCAGCCTCAGCCAACCTTCACGCCAAACAGTGAAGTTCATAACA
GCTGCTACAATTGGTGTCACGCTGGTGTTCTTGTCTGGACTAATCCTTGTTGGAACTGTC
ATAGGGTTAATCATTGCAACACCTCTTCTTGTTATCTTCAGTCCTATCCTAGTTCCTGCT
GCAATAACACTATCTCTCATAGCTGGTGGGTTTGTGTTCTCTGGTGGTTGTGGTGTGGCT
GCTATAGCTGCATTGTCATGGATTTACAACTATGTCTCTGGTAACCGTCCTGCTGGTAGT
GATAATCTTGATTATGCTAAAGGGTTGATAACTGATAAGGCTAGAGAAGTGAAGGATAGA
GCTAAGGAGTACGGAAATTATGCTCAGGCTAGAGCACAAGAAGCCACACAAGGAACTGGA
AATTATGGTCAGGCTAGAGCACAAGAAGGCACACAAGGGAGCCTATTAATAAATCATAAG
CTGTGTACTGCTTTCACTTTTTCTCCATTTGCATGTTCTGTTCACTCATTGTCACCTCTT
CTGTTTTGTTTCTTGTTAATGTGTGTTTCTGTGTTGTTCAATCTGGTTTGTAAGTTAAAT
ATTACGCCTTATTTGTGTAAGCATTATGTTAGTAGTAAATAAATTTCTCTCTATTTTGTT
GCCTCCAATGTTTCTGTTGTCTAAGATGTGTGAATGTGATGGATGAATGCTTCCT
>contig00028	seqLength=420	assembledReadNum=3	aveCover=3.00
GAAGAGCTAGAATTCTAACCTTGTGCCAAGACAGACCAAGGGACAGTCTCAGGTAGACAG
TTTCTATGGGGCGTAGGCCTCCCAAAAGGTAACGGAGGCGTGCAAAGGTTTCCTCTTCTC
CATGGGCCAGACGGAGATTGGCCCTCGAGTGCAAAAAGAAAAAAGTACCGACTGCGACTC
TGCGTTGATACCACTGCTTTGCACCGTACGGAACGGAACTAGACCCAGCCGCCACTCCAG
GTGGAGGATACGCCATCACTGGTTCATCTTTCCCCATCTTCGTTTCATGTTTCCCTTTCA
CCTCTGAACTTGGTCGCCGGAGCTCCGACATGTTCGCCGAATTTGTAGGAGAGATTCAAC
GTACCTTTCGATTTCCCTGAGGCCGTCCTAACCTGATAACTAACTTGCCTTAAAGAATCT
>contig00029	seqLength=965	assembledReadNum=3848	aveCover=1012.28
TGTGAAACAAGTCAAGATGTCAGGCCCAGAATGTTGCTCAAACCCCCCAACACTGAATCC
AAGTTCAGGAACTGGCCACGTTGACAAAATTGCTTCTCTCCCTGCCTACTTTGCCGGTTC
TCCTGATTCCAAACAAGCTGTTCTTTTTGTCTCCGATATTTTTGGATATGAAGCGCCAAA
TTTAAGGAAGTTTGCAGACAAAGTTGCAGCTGCTGGTTATTACGTAGTTGTTCCTGATTT
CCATAGTGGTGACCCCTACAATCCTGACGACCTTGATAGGCCCTTGCCTATTTGGTTACT
AGATCATGGAACGGACAAAGGTTTTGAAGATGCAAAACTCGTTATTGAAGCCCTAAAAAG
TAAAGGTGCCGCATCTGTCGGGGCTGCTGGATTTTGTTGGGGTGCTAAGGTTGTTACTGA
ACTCGCAAAATCCAAACTTATTGAAGCTGTTGTGCTATTGCATCCATCATTTGTCACTGC
GGATGACATAAAGGGTGTTGACATTCCAATTTCTATACTTGGAGCTGAGTTTGACACATA
TTCTCCTCCAGAGCTTGTGAAAGAGTTTGAACAAATCCTTCTTGCTAGATCTAAGACAAG
CTTTGTGAAACTATTTCCCAAAGTTTCACATGGTTGGTCTGTGAGATACAGAGAAGATGA
CGAGGTAGAAGTGAAGGCTGCAATGGAGGCACAACAGGACTTGCTGGACTGGTTTGCTAA
ATATCTCAAGTGAGAAATGTGTCTCAGTTGATATCGTGGGTATCTACGTGTGTGTGCTTT
AAAGTTTCAGTTTACCACAAAATAAATGCTGTATTGTTTGGTGTTGGACACAACTTATTC
ATTGATTCAGCAGCAGTGTGTGTACGTAAAAATAAATAAATGTAATATTTCTTTCCTGTG
GACAGTTGTAATTTGTGATATTAAGAAATCATATTTTAAATATTTGGTTTTAATCAAAAA
AGAAA
>contig00030	seqLength=510	assembledReadNum=330	aveCover=138.25
GTCATATTTGGATCACACAAGAGGAAGAGAATAAGTTGAAACTAATCAACCATGGCTTCT
CTTGCTAGTTTAGCTTCTGTTCAACCAGCTTCTCTCAATGTTAAGGGTCTTTCTGGTAGT
TCCCTTTCTGGAACTAAGGTTGCTTTCAGACCCTCTGGCCAAACTTTCAAATCCAAGAAT
TTAAGGAGTGGCTCTGTGGTAGCAAAATATGGTGACAAGAGTGTTTACTTTGATTTGGAG
GATATTGGCAACACTACAGGTCAGTGGGATTTGTATGGCTCAGATGCACCATCACCCTAC
AATCCTCTTCAGAGCAAGTTCTTTGAGACGTTTGCAGCACCATTCACAAAGAGTACAATT
ATCAAAAAGCATAACAAACCTTTTCAATTTCCTTGCAATAAACAATGGCCGCATCATCCA
TGGCTCTCTCTTCCCCAACCTTGGCTGGCAAGCCAGTCAAGCTGATCCCCACTCAAGCCA
AGAATTGGGAGCTTCAAGGTTCACCATGAG
>contig00031	seqLength=1601	assembledReadNum=4345	aveCover=1251.67
TTTTTTTTTTTTTTTTTTTTAGTTTTAGCTAAGAGGAGCAGCATAATACTCTTGATTTAT
TTATCCGTAGAAAACTGGAGATATTACATAGTTACAAAACGACATTGTTTTATTCATTGC
TCACTATGAGCTATATTTTGTTTTATAGCTTACATGCATAATATTTTCTCACTTATTAAA
AAGCATCCAAAATTGAAGAAAGACGATTTGATGTGTCATGGCTTCCTCGCTCTCTTTGTT
GAGGTTGAGCATTTGCAAAGTAAGATTGTTTCTGATTCTCTAGTAGTCGATCAACCTCTT
GAGCTGATCCAGGAAATGTAAGTTCTTTCACTGGTCGTTGTATCTGGCTAATCACATTGT
CCTCTTCGCCTGCAAGAAAGTTTCTCTGGTTGTTTTCAGCATTGATGCCAAATCCAAGTA
AATCGAGATTTGAAGAAGCTTTTACGGCAACTGGACGACCTGCAGGAATGACAAAAACAT
CTCCCGGAGACAACTTAGCTTTGTAATTTTGCACTTGTCCGTTTTTCTCCTCTTCACCTT
GTTCCTCTTCCTCGTCATCTTCTTTTTTCTGTCTTTGTTGGTTCTCATTTCTATAACCAA
CAAGTTCAAAATCTCCATTTCCTTCATTAACCGTTACTATTACAATGGCTCTTGAGTTGT
AGTGCGGCAACAATAGAGATCCCTCTTTAATCTCCACAGAATTGATCAATATATTGGAGT
CTTTAAGTTGTGGATTTTTCTCTGGAGTGATTTCAAAGTATTTGCCAAATTTGTTGGAAT
AGATAGGACTGCGACTTCTCAAATTGAATGGTTCTGATTCAGAGGATACACTTTTTTTGG
AGCTAGACTTTGCATTTTTGCTCAATTCCTCGATTTGTTCTCGTGACAATTTGACTATTA
CATCCTCATCTTGACTCTGTTGCCTCTTATCCCTAACGCTTCTTCTATGTTGTGTGTGCT
GTTCTATAAGAACCTTCTCTATCTCTTCATAACCGGTATTGAAGGAAGCCTCTAGAATGT
TCTTGCTGAATCCTGATAAGAAGGATGGTTGGTTTTGATTTCCAGACAATAAGAAAGACT
CAGGTTGACCAGGTCTGTTTATCGGAATGGCAAGATCTAATACTCTAAGATTCTCTTCGT
CATCTCGGTTAACCAAATAAGCAACGGTGCCAGCAGGAAGTTTTATCGTATCTCCACGTT
CAAGGTTGAAGGAGTTTCTATCGTCGGGTTTTAACACTGTGAGTATAGCTTTTCCACTGA
GGACAACAAGGATGAAATCAGCATCAGTGTGTTGGGGAAGAAATATGGTGTGAGGTTTTG
ACTTGTATTCTAAAAGACGGTAGTTTTGAAGATTCTCAAATATTTCGGAACGTTGGTTAA
ATCTTTGAAGAAGACGGATGCGACCGTTACTATTCTCAAAAAGAGTTTGAAATCTATTAG
ACTCAAAGATAAAGGGATTCTCTTCATCAGATCTAGAGGAGAGACACACTGAAGCTAGGA
AAGAAATTCCCAGCAACATCAAAAGTGGAAATGAAGCTTTCATTGTGGTAGCAGCCATGG
CGATTTGAACTATATATCACTTTGTTTGATGTGGATCCCCA
>contig00032	seqLength=675	assembledReadNum=970	aveCover=418.76
TTATTCCAAAGTGAAAAAAGTGAGACATTAAAACAAATCACCATGGCTGCTACCAGAGTG
AAAGCTTCATTTCCACTTTTGATGGTGCTGGGAATTGCTTTTCTAGCATCAGTATGTGTT
TCTTCTAGATCTGATCAAGATAACCCCTTTATCTTTGAGTCTAAGAGGTTTCAAATTCTT
TTTGAGAATGAAAACGGTCACATCCGTCTTCTACAAAAGTTTGATCAACGTTCCAAAATA
TTTGAGAATCTTCAAAACTACCGTCTTTTGGAATATAAGTCCAAACCTCACACCATTTTT
CTTCCACAATTCACCGATGCTGACTTCATCCTCGTAGTCCTTAGTGGAAAAGCCATTCTC
ACAGTGTTGAACTCCAATGATCGAAACTCCTTCAATCTTGAACGTGGTGATACCATCAAA
CTCCCAGCTGGCACTATTGCTTATTTGGCTAACCGAGATGACAACGAGGATCTCAGAGTA
TTAGATCTCGCCATCCCAGTAAACAGACCAGGTCAATTGCAGTCTTTCTTATTATCTGGA
ACTCAAAATCAACCGTCATTCTTATCTGGGTTCAGCAAGAATATTCTAGAGGCTGCATTC
AATACCGAATACGAGGAGATAGAAAAGTTCTCTTAGAAGAGCAGGAACAAAAGTCACAAC
ACCGAAGAAGCCTTA
>contig00033	seqLength=817	assembledReadNum=2837	aveCover=1451.06
CTAAGTCTTAAGTCCTAATTCCTTTCTGAACATTTTAATCAATCATTTCACTTATTAATG
AATTAATGAATTTGATACTCATAAACGATCTGCTGCGAAACGATACTTTTAACTACTAAT
TATGTGATAAAAGTATGATTATGAAATGGGAAATTCATATTTTCATCTTTAAAAAACATT
CTATAGACAATTGAGAGAAAGTAGTGGAGATACCTTTTTACTTTTAGATCTTCTTTCACA
CAAAAAATCCACTTTAGATCAACAAACCTTTCATTCAAATAACACACAATAATGTATTGA
TCCATTTATGATATGCAGAGATTTATGATTCTAGCTTTTAGTTATACTACACAAGACAAC
AAAACACAAATTTAGCAACCACGATTCTCATAACCTTTCAACAAAGCAAACACACATGCT
TCTTGTATATACTATATGTGTACTCATACACACAATTAAACATACTGGTTCCAATATCTC
TGCTTCAAACCTTCATATATTGATTGCACTTCATTAGCAGTTGCAAGGGTCACATGTGCA
CTTATCACCACACTTGCAGCCACCATCCTCAGCTGCAACACTCATTTCACCACCATCAAA
ATGGATCTTGGCCGGACCGAAGCCAAGAACCACGGTTTCTTTGGTTTCCTTGGTTTCCAT
TTCGGAGTAGCTCAATCCACTAGACCTCTTGTTGCATTTGCAGCTAGAACCACAGTTGCA
ACTGCTTCCACAACCACAGCTAGACATATTTTCAGAACACAGAGATTACAAAGCAAAGAA
CAATTGATATTGCTTGGTTGATGTTATCTTTACTACA
>contig00034	seqLength=1155	assembledReadNum=3470	aveCover=1248.46
CTCACTAAGTTTTACACCATTCTCATTTCTTCATAGCCAGTCAAATGGAGTTTGCACATC
TCACAGTTTTATCTCTTTTTTGTTTGGCTTTCGTGGGAATCACTGCAACATCATCAGGAG
AAGATTATTGGCAATCTGTTTGGCCAAACACTCCATTGCCAAAGACCTTCTATGATCTAT
TAATTCCCAGTGGAAAGACTAATAGTCTACCCATTAAACCAGAAGAATTGAACCAATACT
CGACGCTCTTTTTTAAACACGACCTTCACCCTGGGAAAATATTTACTTTGGGTAACACTC
ATTCGGTTGGAAATACAATTCGACCATTCACAAAATCAAAACAAGGTGTCACAGATTCCA
TATGGCTAGCAAACAAAGAGAAACAAAGTCTCGAGGACTTTTGTTATAGTCCAACAGCTA
TAGCAGAACACAAACATTGTGTATCATCCTTGAAATCGATGATCGACCAAGTCATTTCAC
ATTTTGGAACCACAAAGATTAAGGCCATTGCAAGTAACTTTGCTCAAAATCAAGACCAAT
ATGTTGTGGAAGAAGTGAAAAAGGTCGGGGACAATGCAGTGATGTGTCATAGATTGAATT
TTGAAAACGTAGTATTCAATTGCCATCAAGTGCGTGACACAATCGCTTATGTGGTCTCAT
TGGTTGCCTCAGATGGAAGTAAAACTAACGCGTTAACTGTGTGCCACCATGACACTAGAG
GTATGAATCCTGAGTTGCTTTATGAAGCACTGGAAGTTGCTCCTGGAACCGTCCCGGTAT
GTCATTTCATTGGGAATAAGGCAGCTGCTTGGGTACCAAATCATACTGAGGACCATCCGT
GTGTCATATAGATGTTAAAAATGGTTGTGCACTCATCTCTCATTCAATAATTTCATGTTT
GTGATTTGAGGATTTTCATCTTCATGTGATTCTCAACTTAGAAATTGACTTGTTTTAAAA
TAATACATGTATGGATGGAAGAATGTGATGCGCAAGAACCACAGATCTTATGTATTTTGA
ATAAAAGTAGTTAGAACTATGGGTGTATCGTGGTACTTAATGGTATCTTAGTATCGTATG
GCCAGTACACGGATGTATATTTGAAACTTATAATAAAAATATGTTGTGTTTAAATTTAAA
TAACAAAAAAAAAAA
>contig00035	seqLength=382	assembledReadNum=16	aveCover=8.56
ACACTCTTTATGTCATCTGCAGAGACAAATGATGGATGCAATAGCACAACAGCTTCAATA
AGTTTGGATTTCGCGAGTTCAGTAACAACCTTAGCACCCCAAACAAAATCCAGCAGCCCC
GACAGACGCAACCCCTTTACTTTTTATGGCTTCAATAACGAGTTTTGCATCTTCAAAACC
TTTGTCCGTTCCATGATCTAGTAACCAAATAGGCAAGGGCCTATCAAGGTCGTCAGGATT
GTAGGGGTCACCACTATGGAAATCAGGAACAACTACGTAATAACCAGCAGCTGCAACTTT
GTCTGCAAACTCCCTTAAATTTGGCGCTTCATATCCAAAAATATCGGAGACAAAAAGACA
GCTTGTTTGGAATCAGGAGAAC
>contig00036	seqLength=975	assembledReadNum=3131	aveCover=1010.47
GGAGAACCAGAGCATTGGAAGTGTTTACGGCTGCACCATCTCAACTCAATAATGGCTGAA
ACCGTCGTTGCTCCCCCCGTCGCCGTCGATGTCGATCCCAATGTAATCGAAGTCAAGCTC
TTCAACAGATGGAGCTTCGACGACGTTCAGCTTAGTGATGTGTCTCTTTCGGATTACATT
GGAGTTCAATCGGCGAAACACGCGACCTATGTGCCTCACACTGCTGGTAGGTACTCAGTG
AAGCGTTTCAGGAAGGCCCAGTGCCCCATTGTTGAGAGAATCACCAACTCTCTCATGATG
CACGGTAGAAACAATGGAAAGAAACTCAAGGCTGTTGGGATTATTAAGCATGCCATGGAG
ATCATTCACTTGTTGACTGATCAAAACCCTATTCAAGTCATTGTTGATGCTGTTGTCAAC
AGTGGTCCCAGAGAAGATGCAACTAGAATTGGGTCTGCTGGAGTTGTTAGGAGGCAGGCT
GTGGATATCTCACCTCTTCGTCGGGTGAACCAGGCCATCTATCTTCTTACAACTGGTGCC
CGTGAAGCTGCATTTAGGAACATTAAGACTATTGCTGAATGCTTGGCTGATGAACTTATT
AACGCTGCCAAAGGTTCATCCAACAGCTATGCGATCAAGAAAAAGGATGAGATCGAGAGA
GTTGCCAAGGCTAATCGTTAAGCAGTATTTGAATGTAGGCTTAGTGATGAGGAATATTTA
TATTGGTCTTTGTATTACATTTGTTTGACGTTGTTTTAAAACATGGTGTAAACCTTTTGC
TGGTTTATTTTTCACATTTTTGTTGAATCAACTTGTTATGAACGATTTTGCTGTTAAGTC
TACAACTATTTTCAAGGATATTTATAATATTTTCTTACACCTTTTATTGTTTTCCAATAT
TAAATCTTCTGAGTGAAGCCAACTCTCTCCTATGTGAAATTCTAGAATAGGAAGAAATTC
TTGAAACTTAGATGT
>contig00037	seqLength=1028	assembledReadNum=3347	aveCover=1000.83
GGACAACAACACTAGCCAGTAGCATCAAAGAGAACAACATCAAAGTGCAAGAAGTCCCAA
CGCCCTCATGGCCACCTCTGCTATCCAACAATCAGCATTCACTGGTAAGACTGGTTTGAG
GCAGGGAAATGAATTCATCAGGAAAGCTGGTAACTTTAGCCAAAGTCGCTTCACCATGCG
TCGTACTGTGAAGAGTGCTCCTGAAAGCATTTGGTATGGTCCTGACCGTCCCAAGTACTT
GGGTCCATTTTCTGAACAAATTCCATCATACCTGACTGGTGAATTTCCTGGTGATTATGG
ATGGGACACAGCTGGATTATCAGCTGACCCTGAAACATTTGCAAGGAACCGTGAGCTTGA
AGTAATCCACAGCAGATGGGCTATGCTTGGTGCATTGGGATGTATCTTCCCTGAACTCCT
TGAAAAGAACGGTGTTAAATTCGGTGAGGCAGTGTGGTTCAAAGCCGGTTCCCAGATCTT
TGCTGAGGGTGGCCTTGACTATTTGGGAAACCCAAACCTGATCCATGCTCAGAGCATTCT
TGCAATCTGGGCTACTCAGGTTGTGCTCATGGGATTTGTTGAAGGTTACAGAGTTGGTGG
AGGACCCCTTGGTGAAGGACTAGACCCACTTTACCCTGGTGGTGCTTTTGACCCTCTTGG
CCTTGCTGATGACCCTGATTCATTTGCTGAGTTGAAGGTCAAGGAACTCAAGAACGGTCG
GTTGGCTATGTTCTCCATGTTTGGTTTCTTTGTTCAAGCCATTGTTACTGGCAAGGGCCC
TATTCAGAACCTTTATGATCATGTTGCTGACCCTGTCGCCAACAATGCATGGGCTTTTGC
TACTAACTTTGTCCCCGGACAATGAGAATGTTGTCTCTTCAGCTGCAATCTTCTGCTACC
ATTTTCATTTCTGTTGTGTTTAGCTCTCATTTTCATCAATGTAATTACGAAAGCAGAAAA
ACCTGTATGTGGCTGATTATATGTTAGAAATATGGATCCAAAGAAATATGTTTTTATCAA
AAAAGAAA
>contig00038	seqLength=1623	assembledReadNum=5680	aveCover=1059.07
TTTTTTTTTTTTTTTTTTAAAGCATTGAAATTTTACCTTTTATTTATTCAGTTTCCGCAA
AAGGTACATGACTCAAGTTATTTTACACAAAGGCATCTAAGCCTAAGTATTCTTATTCAT
ACTTTTCATTATTATTATCATAGATTTGGTGCCAAATCTAAGCCGAAGCTCTGTTCTGAG
ACTGACGCGGTGGAATTAGAAATTTGAAAGGATTGTTGGACTTGAGCTGCCTTGCCTCAT
TTCTCTGCAGGTTGAATGTAGCTGCAACCACATCCAATGGCATACTGTTTATAACTGATG
ATGTCCCTGCAAGTCTTGCAATACCACCTCTATCATTCGTCTTGAATGCTACATATGTGA
ACCTGTCACTCAATGATTTTGCAGCCACAGCATAGTTTTGTGGCACTGTCAATGCACGAC
CGGCTTCTAGCTCCCCATCGAACACAGTGTTGCCATTGCAGTTCACCACTTGTAGCCTTG
CACGGCCCTTCAATGCGTATATTACGCTGTTCGCATTGCGGTTGTAGTGAGGCACGAGCA
TGGCATTTTTGTGGAGAGATCCATGCTCAGCATTTAGTTTGAGCCACCTGAGAACTGGGA
GGTCAAGGCTGGTAACAGTTTTGATTCTTCCAGCTTCAGGGTTGTAGATGTCTGGTGATG
AAGATGACCCAATGTTCAGCCTAACTTTGGCAGTGCAAACGGTCTCCTCAAGCCCATTGT
CTCCATGCCTTCTGCTTTCACCTTTTTGGCCGTGCTGCTGGCTCTCTTCATCTTCATCTC
CCTCTTCCTCTTGTCTGCTGCCTCTCTCGTGATGTGGTTTTCTCTCTGGTGGGCTTATGA
TGCTGAGACCACCTTTCACTTTGACAATGGCTCCCTTCTCTTCGTCTTCGTTCCTGCCTT
GAAGTCTGTCTACTATATGCTTGTTCACGTTGAAAGCATCTTCCAAGAAGTCCCTCCTGA
AGCCACTGAAAATGTTGTTGCCTTCATTTTCTTGTTCTTCCTTTCCTTGTTGACGCTGGT
ATCGTAGAAACTCTTGCTCGTGGTTCCCAGCAAGATAGAATCTCCTAGGCATCTGATCAA
GCTGGTTATTGGAGCTTCCCGTATCGGTAAGAGAAATGGCAATAACCGGAGTGTCTTGGT
CGTTGTACATCCAAAATACAATACCAGTAGGAACTGCAATGATATCACCCTCTCTGAATC
GGTTAACCTTTTGGTGGCTGTCTCTGTACCTGCGCCCCTCTCCTTGTTCAGATTCCCGTG
GCTCCTCAAAGGTGTTAGGACAACCAGGGAATACCATGCCAAAATATCCATTACCTTGTT
GGATGAAAATTTCTTGGGGAGCATTGGTATAGTAAGGTCTGCGAAGGGCTTTGCGTTGAA
GGGTAGCACGAGAGAGGGCCACACCTGCACATCGGAACTGCCTGTTGTTAGGATTCCAAG
TCTCAATGAGTCCACCTTCTGACTCTATACGGTTATCGGGTTCAAGGGCATCGAGGCGTT
CCAGCTGACACTCATTTTGTTGAGACTGTTCTCTGAGAGCAAAACAGCCACCCAAAAGTA
GAAAGCAAAGTGAAAGAGAAAGTGCAAGAAGCTTAGTAGCCATAGTTGAATAGAATATAT
GTT
>contig00039	seqLength=1046	assembledReadNum=1636	aveCover=818.30
TCGTAATCGACCGATAGTGAACCAGTACCGTGAGGGAAAGGCGAAAAGACCCCGGGAGGG
GAGTGAAATAGATCCTGAAACCGTGTGCATACAAACAGTCGGAGCCTCTTCGTGGGGTGA
CGGCGTACCTTTTGTATAATGGGTCAGCGACTTACATTCAGTGGCGAGGTTAACCAAATA
GGGGAGCCGTAGAGAAATCGAGTCCGAACAGGGCGACAGTCGCTGGGTGTAGACCCGAAA
CCAGGTGATCTACCCATGGCCAGGATGAAGGTGCGGTAACACGCCCTGGAGGTCCGAACC
CACTAATGTTGAAAAATTAGGGGATGAGCTGTGGGTAGGGGTGAAAGGCTAAACAAACCT
GGAAATAGCTGGTTCTCTCCGAAAACTATTTAGGTAGTGCCTCAAGTATCACCATCGGGG
GTAGAGCACTGTTATGGCTAGGGGGTCATTGCGACTTACCAAACCATTGCAAACTCCGAA
TACCGATGAGTGCGAGCTTGGGAGACAGACGTCGGGTGCTAACGTCCGGCGTCAAGAGGG
AAACAACCCAGACCGCCAGCTAAGGTCCCAAAGATTGGCTAAGTGGAAAACGAAGTGGGA
AGGCTAAAACAGTCAGGATGTTGGCTTAGAAGCAGCCATCATTTAAAGAAAGCGTAATAG
CTCACTGATCGAGTCGTCCTGCGCGGAAGATGTAACGGGGCTAAGCCAGTCACCGAAGCT
GCGGATATCCGCAAGGATATGGTAGGAGAGCGTTCTGTAAGCCTGTGAAGGTGTCTTGTA
AAGGATGCTGGAGGTATCAGAAGTGCGAATGCTGACATGAGTAGCGATAATGCGGGTGAA
AAGCCCGCACGCCGTAAGCCCAAGGTTTCCTGTTCAACGTTCATCGGAGCAGGGTGAGTC
GGCCCCTAAGGCGAGGCAGAGATGCGTAGCTGATGGGAAGCAGGTTAATATTCCTGCACC
GTCGTTAGATGCGATGGGGGGACGATCGCGGAAGGTTGTCCGACTTGATAGTCGTTTTTG
CATCGAAGAAGGCTGTTAGGCAAATC
>contig00040	seqLength=436	assembledReadNum=58	aveCover=27.77
CGAAAAGAACCCCGGAAGGGGAGTGAAATAGATCCTGAAACCGTGTGCATACAAACAGTA
GGAGCCCTGTAAGGGGTGACTGCGTACCTTTTGTATAATGGGTCAGCGACTTACATTCAG
TGGCAAGCTTAACCGAATAGGGAAGGCGCAGAGAAATCGAGTCCGAATAGGGCGTTCAGT
CGCTGGGTGTAGACCCGAAACCAAGTGATCTATCCATGGCCAGGTTGAAGGTGCGGTAAC
ACGCACTGGAGGACCGAACCCACTAATGTTGAAAAATTAGGGGATGAGCTGTGGATAGGG
GTGAAAGGCTAAACAAACTTGGAAATAGCTGGTTCTCTCCGAAAACTATTTAGGTAGTGC
CTCAAGTATCACCATCGGGGGTAGAGCACTGTTATGGCTAGGGGGTCATCGCGACTTACC
AAACCATTGCAAACTC
>contig00041	seqLength=424	assembledReadNum=23	aveCover=18.27
ACATACTGAGCATAAATGAAATATGTGTGGCCTAAAATTACCATTAACCATCATTGAAAT
TATAATATCACAATTTATGAAGAGGGTTGGTATTCAAAAGCATTTCACCTTTAATGAACA
AAAGTACTCATAGTTTGTGCGCAAGCAAAAAGCTAACAAACTAAATCCATAAAACATCAT
TAAATAAGGTACAGGATGTAACAAAATCTGAGGTCAAAAATACCACTGCCACATGCTGCT
TAACGATTTGCCTTAGCTACTCTTTCGATTTCATCTTTTTCTTGATCGCATAGCTGTTGG
ATGAACCTTTGGCAGCGTTAATAAGTTCATCAGCCAAGCATTCAGCAATAGTCTTAATGT
TTCTAAAAGCAGCTTCACGTGCTCCGGTAGTTAGAAGATAGATGGCTTGATTAACACGGC
GAAG
>contig00042	seqLength=552	assembledReadNum=1335	aveCover=619.97
GTAAAGACTAAATTTTCACATGCCACACTGCACGATCAGGCAGTATTTATTATTCCATTG
ATTGTTTATTTATTTATTCATTTCCATACACAGAATTACAAACAGAGCCAAAGGGACTTT
GTTTGATCATATGCATGATACATGGTTATACTGACATACACTTGCTCAATACTTTATGAG
CTCCTCTATCTCAGAGTTGTGACATGCTTTATAGCAGAATTTATGGGTATCATAGCACTG
GCACTGAGGAGGATTAGAATATGCACAAACGCATTTGTCGCATGCAGAGTGACACGATTC
TCTAACATCAACACAGCGACACGTAGGAGGCTGTGATCTTGTGCAAAGGCACGTATCACA
ACATGCTGATTTGACATCATCACCATTGGAGAGAACTTGAGTTATGAAGGAAGTTGAATC
GAAACGAGCGTTAACAACATTTGCAGTGAAGCCCAAGAGGAAAAGCATTAAAGCTAACTT
CATTATTGCCTTCTTATTCATCAACTCCATTCTTACTCTCTTTCTAACTCACTCTCTCTT
TCTTTCTTTGCC
>contig00043	seqLength=763	assembledReadNum=3075	aveCover=1232.62
TTTCTTTTTTGAAAGCCACAAGAGAATAAATTCTTAAGTAACTTGGGAATAAAGTAACCA
TATCATTCATTAACTCTTATACATCCCATTTGCAATTTGAAATCCAAAAACAGAAATTAT
AAAAATACACAACAAAAGGAACTTAAAGGCATAACATATAAATAGGAAGTTCCAATGCAG
TGAACTTAGTAGGTATCTGGTGTGTGTGCAATGAAACTGATGCATTGAACTTGACGAACG
TTGTCGAAACCGATGATACGAACGAAAGATTGAGGGTAAGCCTTAATAGCTTCATCAAGC
TCCTTCAAGACTTGAGAAGCTTCAGTGGTACCAAACAAAGGAAGCTTCCACATTGTCCAG
TATCTTCCATCATAGTATCCTGGAGACTTGTTGTGCTCACGGTACACAAATCCTTTCTCC
AACTCAAATTCTAGGCAAGGAACCCATCCCTTCCTGATAAGGTATTCTACTTCCTTAGCC
AATTGCTCCTCGGTGAGAGGTGGAAGGTATGAAAGTGTCTCAAACTTCTTCTTGCCAATT
GGTGGCCACACCTGCATACAGTGCACTCTTGAACCATTGCTTGCAATGGAGGTAATGTCA
TTGGTCTTCTTGGTAACAGGGAAGCCTGTCGACGATTTGAGACCGGTGAACGATGAACCC
AAGCTGGCTTGTGCGGGGGAAGCCCGGTTAACGGTGGTGATTGCGGCGGAGGAAATCAAG
GCCATTTTTCCTTCTCAACTTTTGCTTCTACTGCTTCATGCTT
>contig00044	seqLength=338	assembledReadNum=105	aveCover=75.65
ATTATGCTCAGGCTAGAGCACAAGAAGCCACACAAGGAACTGGAAATTATGGTCAGGCTA
GAGCACAAGAAGGCACACAAGGAGCCTATTAATAAATCATAAGCTGTGTACTGCTTTCAC
TTTTTCTCCATTTGCATGTTCTGTTCACTCATTGTCACCTCTTCTGTTTTGTTTCTTGTT
AATGTGTGTTTCTGTGTTGTTCAATCTGGTTTGTAAGTTAAATATTACGCCTTATTTGTG
TAAGCATTATGTTAGTAGTAAATAAATTTCTCTCTATTTTGTTGCCTCCAATGTTTCTGT
TGTCTAAGATGTGTGAATGTGATGGATGAATGCTTCTT
>contig00045	seqLength=735	assembledReadNum=2017	aveCover=786.21
ACTAGTATTCATACACATACACCACTCCTCTCTTTTTCTTCTTACACACTAATTTATCCT
TTTTATCATGGGTGTCTTTGTTTATGATGATGAATACGTTTCAACTGTGGCACCAGCTAA
ACTCTACAAAGCTCTTGCAAAAGATGCTGACGAAATCGTCCCAAAGGTGATCAAGGAAGC
ACAAGAAGTAGAAATTATCGAAGGAAATGGAGGTCCAGGAACCATCAAGAAGCTATCCAT
TCTTGAAGATGGAAAAGTCAACTATGTGCTACACAAACTAGATGCAGTTGATGAAGCAAA
CTTTGGGTACAACTACAGCTTAGTGGGAGGACCAGGACTACATGAAAGTTTGGAAAAAGT
TACATTCGAGACAACTATTGTGGCTGGTTCTGACGGTGGATCCGTGGTTAAGATATCTGT
GAAATATCACACCAAAGGTGATGCAGCTCTATCTGATGCAGTTCGTGATGAAACTAAGGC
CAAAGGAACTGGGCTTATCAAGGCTATTGAGGGTTACGTTTTGGCAAATCCTGCTTATTA
ATTAATTGTATAATCTTCTACTTGCTTGTGTTTTGTTATGCCAATAATGAATGATTGAAG
TATTGTGATATGCTTGTTTAATTTGCATGTTGTGAAGTGTGAACTAGTGTCGGTTTGAGT
TGATATTGAGGTTTTGAACTATCTGTACTATTTCTCTAATAATTAATGCAAAGGAGTTTT
CTAGTAAAAAAGAAA
>contig00046	seqLength=270	assembledReadNum=21	aveCover=21.05
TTTTTTTATTTTTTTTTTTACTAATATGATACTTTTCTAATATGGAATACTTTTATTAAT
AAAAAGCAACCACATATATTACAGCACTAACCGTACACATGCACCATTTATTTAAATTTG
GGAGGGTTTCCTTAGAAATCCAACTCTTAAGTTGGAAACAAAGATTGTTTATTTAAAGAA
CAGGATAGGTTCACCATGTGTTGTTTGCATGTTGTTTTGGATATCAATATTAAGCACCGG
CAATATTCTTCGAGAAGTCTTTTGGGGTAA
>contig00047	seqLength=864	assembledReadNum=1413	aveCover=338.48
TTTTCTTTTTTAGAAACAAACAACATATTTATTAATGATATAGTTCTCATCCATTCATAA
TTTCCAAAGGAAATCCGAATACATAATAAAAAAAATACAAAGGATGATACATTCATATAA
CAAAAACAAATGGTAGGAAATATTGTTCTTACAAATGATCAAATAATACAAACAAAGTAG
TTATAAAGAGTGGTGCAAATATCATATTCAGTAGGTTGGTGGAGTGTGAGCAATGAAACT
AATGCATTGCACTTGACGAACGTTGTCGAATCCAATGATTCTGATGAATGCATTAGGGTA
TGCAGCTTTAGCTTCTTCAAGCTCCTTCAACACTTGAGCTGCATCAGTGGTACCAAACAA
AGGTAGCTTCCACATTGTCCAGTAACGTCCATCATAGTATCCTGGTGAATTGTTGTGCTC
ACGGTACACAAATCCTTTCTCCAACTCAAATTCCAAGCAAGGAACCCATCCCTTCCTGAT
AAGGTATTCAACTTCTTTCAACAATTGCTCTCTGGTCAATGGTGGCAAATATGAAAGAGT
CTCAAACTTCTTCTTTCCAACTGGAGGCCACACCTGCATGCATTTTACTCTTCCACCATT
GCTTGTAATGGAAGTAATGTCATTGTTGACCTTCTTAACTGGGAATCCAGAGATGGATTT
GAGGCCAACAAATGGAGTCACTGCGGCAGATTGCACCTTAGAGGCACGGTTGACTGTAGT
CACAGCTGAAGAGGATATCATAGAAGCCATTGTTGTGATAATTGAGTTGCAAAGCTTCTA
CTAAAACTATAGGTATATATAATGTTTCAGAACTGGTTTCTGATCAATTATACCAATGGT
TTTGGATTGTGAAAATGATCAACA
>contig00048	seqLength=917	assembledReadNum=1409	aveCover=671.48
TTTTTTTTTTTTTTTTTTTTTTTTTTTTTTTTTTTTAAAACCCTATAATAAAATATCACA
TTAAACATCAATCAATGATTGTCTTCAAAACAGATATAATAGAGCTCAGTTTAAAGGTAT
AACAAAATGCAGACAAAATAACAAATTCAAAATGGTTCTTGCAAATCCAAAGAGATACAA
ACTCTAATATTCCAAAACTAGAGAGAAGCCTCCTAAGCATTGCAGCTAGCATTAATAAAA
GCTCTTCCAGGCTGACGGTTGGCCAGTGGTCCATGACATCCGAGAAGCTTAGCATTCACA
CCATCGTTCAAGATCCTGTTCTCAGACTTCAACTTTAAGTAATCATTGCGATTAATCTTA
GTAAAGCCCCACTTCCTACTGACAATGATCTTTTGTCGACCAGGGAACTTAAACTTAGCT
CGACGAAGAGCCTCTTGTGCATTCTGGCCATTGCTGTCCTTGCAGCGGACCGATAGAAGT
ACCTGACCAATAGCCACCCTAGCACAAACACCTTGTGGCTTGCCAAAAGCACCTCGCATA
CCAGTCTGAAGCCTATCAGCTCCAGCACACGAAAGCATCTTGTTGATGCGAAGAACATGG
AAAGGGTGAACCCTGACTCTCAAGTGGAATGCATCCTTTCCGGCAAACTTTGTCATGTAT
TTGTTACAAGCAATACGGGCAGCTTCAAGTGCCTCACTTGAAACATTCTCCTTCTCCCAG
GAGACCAGATGAACACAGAAAGGAAACTCATCCACTCCTTTCTTTTTCATCCCCACATCA
TAGATCCTGATCTTGGGATCGGGAACCCCACGACAGAAACGGGATTTTGGGTATGGCTTG
TTCTTAATTTGACGGTAACATCTTGCAGGTCTTCTTCCCATTGCGACGGCGCGTTTGTTC
TCTTGCAATTGCAACGA
>contig00049	seqLength=899	assembledReadNum=1806	aveCover=549.79
AAAATTTCAGAAAGAAAATGAGTACAGAATAAAGGGGTCAGTGTAATCTTTTCCCCATAA
CAAAGCATAAAATACAGCTGCAGTTAGGAGATATATCAAATTGAAGAAAATTATAGTAGA
AAAGTTAGAGGGTCTTGTAGATAAGCACATAAATAAGTGTTACAGACTAGTAGCCAATGT
AACTTCTTCACAGCATAAAACAGTCTTAATGGTTCTAGTATTGATCTCATACCACAAAAA
ATAAGTGGTCAAAGACTCAATAAACTCAACCATTACCACCATATCTTGTAAGAATTGAAC
AAACACAGATTAATCTCTTTACACATCAAACACACAGAAATATTAAACATATCATCTCAG
CTCCAAGTAGCATTCATGGATTTATTACTTAGGGCCAATGTCCTTAAGGCCACAAATCTG
CTCCTCGCCCATGGCAGACATGACAGACACAATCAGATCTTTACCTTCGCCAAATCCATC
CTTGATCTGCGAAAGAAGACTTTCATCGGACGGAAGCTTTAGGTCATCCTTTGTACCACC
GCTCTCAGTCAGCAGACTCACAAATCCATCCTCTGAGATATCAATGAGCTGGTAGTCAGT
ACGATTGACATGAGGAACATCACAGTTATGAGAAGAAGGAACAATATCTTCAAGCTTTTT
CCCAGTGAAGATGTCAATAGCAACAAAGTGACACTTAGCATGTCCATGCTTCCCAGTTTT
TGAAGTTGAAACTTCAACTACCTTGCAGGGTCTGTTTTTGATAACAATGTGACCACTTTT
GCGAATGGTTCCAGCTTGTTGTGGATATGTCTTGGATGCTCCAGCATCTGCTTTGGACTC
GAAATGGTGTTCCTCGTCAGACATGTTTCACTTCTTGTTCTTCACACGCCAATGCTTGT
>contig00050	seqLength=608	assembledReadNum=544	aveCover=395.67
TGCTGGAGGTATCAGAAGTGCGAATGCTGACATGAGTAGCGATAATGCGGGTGAAAAGCC
CGCACGCCGTAAGCCCAAGGTTTCCTGTTCAACGTTCATCGGAGCAGGGTGAGTCGGCCC
CTAAGGCGAGGCAGAGATGCGTAGCTGATGGGAAGCAGGTTAATATTCCTGCACCGTCGT
TAGATGCGATGGGGGGACGGATCGCGGAAGGTTGTCCGACTGTTGGAATAGTCGGTTTTT
GCATCGAAGAAGGCTGTTAGGCAAATCCGGCAGCGTAATTCAAGGGTGTGAGACGAGCGA
ACTTGTTCGCGAAGCAATCGGAAGTGGTTCCAAGAAAAGCCTCTAAGCTTCAGTCATACG
AGACCGTACCGCAAACCGACACAGGTGGGCGAGATGAGTATTCTAAGGCGCTTGAGAGAA
CTCGGGAGAAGGAACTCGGCAAATTGGTACCGTAACTTCGGGATAAGGTACGCCCAAGTA
GTTTGACTGGCCTGCGCCAGGAGGACAAAAGGGTTGCAATAAAATGGTGGCTGCGACTGT
TTAATAAAAACACAGCACTCTGCAAACACGAAAGTGGACGTATAGGGTGTGACGCCTGCC
CGGTGCTG
>contig00051	seqLength=1907	assembledReadNum=3298	aveCover=553.52
ATGGGGATCCAAAGTTTGAATCAGTGAAATACAAATTATGGCTACCACAATCAAATCGCG
ATTTCCACTTTTGTTGTTGCTGGGAATTATATTCCTGGCCTTCGTCTGTGTTGCTTATGC
AAATGACGATGAAGGTTCAGAACCTAGGGTACCAGGACAAAGAGAAAGAGGTCGCCAAGA
GGGTGAGAAAGCGGAGCAAAGCCGAGAACAAAGTCCTGGACAATGGAGACCTTCGCATGG
AAAGGAAGAAGATGAAGAAGAGAAGGAACAAAAGGAAGCTCAATCCGGACGTGAAAAATG
GGAAAGAAAGGAAGATGAGGAAAAAGTAGTAGAAGAAGAAGAAGGAGAGTGGAGAGGAAG
CCAACGTCATGGAGATCCTGAAGAAAGGTCAAGGCAAAGGCATAGAGAGGAGAAAACAAA
AAGGCAAGTAGAAGAACAGACGGAGGAAAAAGACAGGCGCTATCAACATGAAGGAAAGGA
GGAAGAAACATCGTCAGAGTCACAAGAACGAAGAAACCCCTTTTTATTCAAGTCTAACAA
GTTCCTCACACTATTTGAAAACGAAAATGGTCACATTCGTCGCCTTCAAAGGTTTGATAA
ACGTTCAGACTTATTTGAAAATCTCCAAAACTATCGTCTTGTGGAGTATAGAGCCAAACC
CCACTCCATTTTCCTTCCTCAACACATAGATGCTGAATTTATCGTTGTAGTACTCAGTGG
GAAAGCCATATTGACAGTGTTGAGTCCCAACGATAGAAATTCTTATAATCTTGAGCGTGG
TGATGCCATCAAAGTCCCTGCAGGAGCAACATCTTATTTAGTTAACCCAGATGACGAAGA
AGATCTTAGAGTGGTCGATTTTGTAATATCCTTGAATAGGCCTGGTAAATTTGAGGCGTT
TGACCTATCTGCAAATAGAAGACAATACTTACGAGGATTCAGCAAGAGTGTTTTAGAGGC
CTCCTTAAATACTAAATATGATACCATAGAGAAGGTTCTCTTAGAAGAACAAGAGAACGA
ACCTCACCAAAGGAGAGATCGGAAAGGCAGACCACAAGGACAAGAAAAACATGCAATAGT
CAAAGTGTCAAGGGAACAAATTGAGGAACTGCGAAGACTTGCCAAATCAAGCTCAAAGAA
AAGCTTACCATCTGAATTTGAACCATTCAACTTGAGAAGCCAAAACCCAAAATATTCCAA
CAAGTTTGGCAAGTTTTTTGAGGTTACTCCGGAGAAAAAATATCCTCAACTCCAAGATTT
AGATTTATTGGTCAGTTCTGTGGAGATTAACGAGGGAGGTCTATTGTTGCCACACTATAA
TTCAAGGGCTATAGTTGTGCTATTGGTTAATGAAGGAAAAGGAAACCTTGAACTTGTGGG
TTTTAAAAATGAGCAACAAGAGAGGGAAGATAACAAAGAGAGAAATAATGAGGTGCAGAG
GTATGAGGCTAGACTGTCTCCAGGTGATGTTGTTATCATTCCAGCAGGTCACCCAGTTTC
CATCAGTGCTTCGTCAAATTTGAATTTGCTTGGATTTGGTATCAATGCCGAGAACAATGA
GAGAAACTTCCTAACAGGTTCGGATGACAATGTGATAAGTCAAATAGAAAATCCAGTAAA
AGAGCTTGCATTCCCTGGATCTGCTCAAGAAGTAAATAGGCTACTAAGGAACCAAAAACA
ATCATACTTTGCAAATGCTGAACCGGAACAAAGGGAGGAAGGAAGCCAAGGAAAAAGGAG
TCCTCTGTCTTCAATTGTGGGCACTTTTTACTGAGTAATCATTATGAAAAATAATGCACA
TGTATGATGCAAGTGTTGATCAACTATAAGAAATAATACACATGTATGATGTAAGTTCTA
GCTAGCTCATAGAGAGCTAAGAATAAATAAAGGATCTTATAACTCTT
>contig00052	seqLength=772	assembledReadNum=1124	aveCover=418.30
AGACATACAATACAAGCGGTCGCTGCAGAATCCCAATCTAGCCAAATATGAAGATCATCG
CGGCATATTTGTTGGCCGTTTTGGGAGGTAACACAACCCCTTCCGCCGATGATGTCAAAC
GCATCCTAGGCTCAGTTGGAGTTGAGGGCGAGGATGAGCAGATTGAGTTGCTCTTGAGGG
AAGTCAAGGGCAAAGATTTTGCTGAGCTAATTGCCAGTGGTAGAGAGAAATTGGCTTCAG
TTCCTTCTGGTGGAGGTGCTGTTGCTGTTTCTGCTGCATCTGGTGGAGGTGGGGCACCTG
CTGCACCTGCTGCTGAAGCAAAGGAAGAAAAGAAGGTTGAAGAAAAGGAAGAGTCCGATG
ATGACATGGGCTTTAGTTTGTTTGACTAGAAGAGTTGAAACACAAGATTTTGTTCATTGT
ATTAGGTTTTGTTGGTTTTGTATTTTCAATTTAGACAATGATTGGATTAAAATGCTTGTG
CATTATATAATTTGATTTTCTGGAACTATTGGTTTTTAACTTGTGCATTATATTGTTTCT
AGTACACCAAGTTATAAGGAATTATCCTCTATCCATTACCTTGATAACTAAAGTTTTTAC
TTATTGAAATTTTCTGTCTGGAGGATTGACCTATTAAGCTATTTGTAGAGTTATTGGTTT
AATAAGTAATTCCTTTAACAAGCTGTTGAAAGAGTTATGGTTTTTATGTTAAAAGTGGAG
TGGCAAACAAGCTGCTTTTTAAGGAAGATGGAGAAGTAATTAATGTAAAAAA
>contig00053	seqLength=6479	assembledReadNum=1567	aveCover=68.48
TTCTGGGAAAACGGCAACGCCTATTGTCGTATTTGTCAAAGAAAAACAAAATACGTTATA
AAAATTTAATAAATTGGTTGGGTATTCGGGATTCACAAATTAGGTAATTTCAAGAATCCT
TTTCAATTATTCGATTTATTAGATACTGAATTTTGATAAACTTTTTTTTTGAACGATTCA
TGGAAGAATGAATCGAGGAAAAACCTATGAATGTCCCAGCTACAAGAAAAGACCTCATGA
TAGTAAATATGGGGCCTCAACACCCATCGATGCATGGTGTTCTTCGACTTATTGTTACTC
TGGATGGTGAAGATGTTATTGATTGTGAACCAATATTGGGTTATTTACACAGAGGTATGG
AAAAAATAGCCGAAAACCGAACAATTATACAATATTTGCCTTATGTAACACGTTGGGATT
ATTTAGCTACTATGTTCACAGAAGCAATAACTGTAAACGGACCGGAACAATTGGGAAATA
TTCAAGTACCTAAAAGAGCCAGCTATATACGAGTAATTATGTTGGAGTTAAGTCGTATAG
CTTCTCATCTACTATGGCTGGGACCTTTTATGGCAGATATTGGTGCACAAACCCCCCTTT
TTCATATTTTTTAGAGAAAGAGAATTAATATATGATCTATTCGAAGCTGCAACAGGTATG
AGAATGATGCATAATTTTTTTCGTATTGGGGGAATAGCGGCTGATCTACCTTATGGTTGG
ATAGATAAATGTTTTGATTTCTGCAATTATTTTTTAACAAGGGTTATTGAATATCAAAAA
CTTATTACGCAAAATCCCATTTTTTTAGAACGGGTTGAAGGAGTGGGTGTTGTTGGTAGA
GAGGAAGTTATAAATTGGGGGTTATCAGGCCCGATGCTTCGGGCCTCCGGAATACAATGG
GATCTACGTGAAGTTGATAATTATGAGTGTTACGAAGAATTTGATTGGGAAATTCAATGG
CAAAAAGAAGGAGATTCTTTAGCTCGTTATTTAGTTCGAATTGGTGAAATGGTGGAATCC
ATAAAAATAATTCAACAGGCTTTGGAAGGAATTCCAGGGGGGCCTTATGAAAATTTTGAA
ATTCGCTGCTTTGATAGAGAAAAGGAGCCAAAATGGAATGATTTTGAATATCGATTCATT
GGTAAAAAATTGTCTCCTACTTTTGAATTGCCGAAACAAGAACTTTATGTGAGAGTTGAG
GCGCCCAAGGGAGAATTAGGAATTTTTCTAATAGGAGATCAGAATGATTTTCCTTGGAGA
TGGAAAATTCGTCCACCTGGTTTTATAAATTTGCAAATACTTCCTCAATTAGTTAAAAGA
ATGAAATTGGCTGATATTATGACAATACTAGGTAGCATAGATATCATTATGGGAGAAGTT
GATCGTTGAAATGATAATTGATACAACGGAAGTCCAAGATATAAACTCCCTTTCCGGATG
GGAATCTTTCAAAGAGGTCTATGGATTTCTATGGATACTTGTACCAATTTTGATTCTTGT
CTTGGGAATCACAATAAGTGTACTAGCAATTGTATGGTTAGAAAGAGAAATATCTGCAGG
GGTACAACAGCGTATTGGACCTGAATACGCAGGTCCTTTTGGAATTCTTCAAGCTCTAGC
AGACGGAACAAAACTACTCTTCAAAGAGAATCTTATTCCATCTAGGGGAGATATTCGTTT
ATTCAGTATCGGACCATCCATATCAGTCATATCTATTCTAATAAGTTATTTAGTAATTCC
CTTTGGCTATCACTTTGTTTTATCTGATTTCAATATAGGTGTTTTTTTATGGATTGCTAT
TTTGAGTATTGCTCCCATTGGACTTCTTATGTCAGGATATGGCTCAAATAATAAATATTC
CTTTTTGGGTGGTCTACGAGCTGCTGCTCAATCAATTAGTTATGAAATACCATTAACTCT
ATGTGTCTTATCAATATCTCTACGTGCGATTCGTTGAAACCGAAAAAGCTATTCAATGCT
ATTGCTATGCTCCTCTCTTTATAGTACTCTATTTCCATATAGTACTATATAGGAACGGAG
GCGAATAAATTGAATACAAACCTTCATTGTCTTGGTTTTCTTTTTCACAATTCCGACTGA
AGAACTAAATTAGATAGTTATATGAGTGAAATAAAACAGCTTATATTGAATATAATTTCA
GAATACTATATGACTTCTAGTTAATAGATAGTATGATGATTTGAAATGGCAGTAAAAAGA
TTGAGTCTCATTTTCTATGTATAAGAATGAAATAAAATTATAAACAGAAGAGACCATTTA
ACCCAAGATTGGATAATTTAGCATCCTGTTTTGAAGCGGGCTCAAAAGACCAACCTTAAT
TGAGTTTTAGTTACCATTTTTATGAATTCTCATAGATATATTAAAATAAATAAGGGGAAT
TAATAAAAAAGAGTGGATGGTTAGAAACACCAAGATACACAAAGGATTAGTAACACAGAT
TTTGTAAATTATCCAAAAGACAATTTACGCAGAATATAAAAAGAATACTAATTGGGGCTT
TAAGTTGGTAGAAAAAATAAAGCAGTACTCCCCACAACTCCGATCCAGAGTATGCTTCCA
CCCACTCATTCAATAAATTCCTATCAGGAACGAAAAAATCCTTTAAAATTTTTTAAGTCC
CTTTCATAGCACAAAAAAGAAGAATAGGAACGAAAAAAAATAAGAAATCAAAAACGAAAA
ATAGATTTCTCTATTAAGAAACGAATGTGTAATCTTTTTCGTAATTCAAAATCATGAGAG
TTATTGAGAATTATAAAAGAGTATTTTATTGAAGAATTCAGTTATTACTCAACAAATTTT
TATTTTTTAGGGCTAAGATCAATTCAGAAGTGGCTTAATTGTATGTTTTATTAAAATAGA
TTTTTGTTTCTTATTTCGTTCTTTCTAGAACAGATAGAATTGAATTGGTCTAATTCAGAA
CCGTTCGATATATTTTCATCTTCTATATCTTATTCTATATCTTAGGGATATTTCAAGAGA
TAAATAATTGACCCGGTCCTTAGATTTACTTAAGGCTTTCCAGGAGCCGTATGAGGTGAA
AATCTCATGTACGGTTCTGTAATAGAGGTGGGAACAGTAATGTTATCACCGACTAGGATT
ATCTAACAGTTTAAGTACAGTTGATATAGTTGATGCGCAATCAAAATATGGTTTTTGGGG
TTGGAATTTGTGGCGTCAACCTATGGGTTTCATCGTTTTTCTCATTTCTTCGCTAGCAGA
ATGTGAAAGATTACCTTTTGATTTACCAGAAGCAGAAGAAGAATTAGTAGCTGGTTATCA
AACAGAATATTCAGGTATTAGATTTGGTTTATTTTACGTTGCTTCCTATTTAAACCTTTT
AATTTCTTCATTATTTGTAACAGTTCTTTATTTGGGCGGTTCAAATATCTCTATTCCGTA
CATATTTGTTTCGGAATTTTTTGAAATAAATAAAGCATACGGCGTTTTTGGAACTACAAT
TGATCTCTTTATTACATTAGCTAAAAGCTATTTTTTCTTATTCGTTTCTATCATAACAAG
ATGGTCTTTGCCTAGGCTAAGAATGGATCAATTATTAAATCTTGGATGGAAATTTCTTTT
ACCTCTTTCTCTCGGTAATCTATTATTAACAACTTCGTTTCAATTGTTTTCGTTGTAAAA
GATGGATTTTCTATATTCATTACTTGTCTCAAATAAGAGAAAGAAATAAAACAAAACTAT
TCATAGATATTTACGATATGTTCCTCATGGTAACTGGATTCCTGAATTATGGTCAACAAA
CAGTCCGAGCTGCAAGGTACATTGGTCAAAGTTTCATGATTATCTTATCTCACGCAAATC
GTTTACCTGTAACTATTCAATATCCTTATGAAAAATTAATCACATCAGAACGTTTCCGCG
GTAGAATCCATTTTGAATTTGATAAATGCATTGCTTGTGAAGTATGTGTTCGTGTATGTC
CTATAGATTTACCCGTTGTTGATTGGAAAATGGAAACGGATATTCGAAAGAAACGATTGC
TAAATTACAGTATTGATTTCGGAATCTGCATTTTTTGTGGTAACTGTATTGAGTATTGTC
CAACAAATTGTTTATCAATGACTGAAGAATATGAACTTTCAACTTATGATCGTCATGAAT
TGAATTATAATCAAATTGCTTTGGGCCGTTTACCAATTTCAATAATTGATGATTATACAA
TTCGAACAATTCAAATAAAAAAAGACGCTTTTTTTATAATTAAATAAAAAAATACAATTC
TCTTAAAAAAAAAAAAGATATTCTATAATTCGATATCTATATAAATCTATAATATATAGA
ATATATAAATCGAATAATACGAAATAAATTTTTAAAAAGTGTATCAAAAATCACTAATAT
AGTCAATATCAGATTCCAAATATTCTCTAATTATTAGAGAAATTGATTCTTAAATGGAAT
AGACAAATAGATTATCTAAATTTTAAATATTATTATTTCTTTATATTTAAAAGTGTTTTT
TAATAAAATAATATTTTATTAATCTATTTAATAGATGTAATTTTATTAATAATATTGAAA
CAAGGTTAGATATGTTATATCTACCTTTATACTTTAGTTTTAATCTCCTTTCAAACTACT
CTTTCGTATAATATAAAGAGTGAAATGACATTAATTAGATAACTGTAACTATATCAATTT
TCACTACTTAGTTTTTTTCAATGCAAAGAAAAATTGAAGTATATAAAAATTTTTTCCTGG
TCCTATCAAGAAGGTCATGAAATTTGGATTTCTTTGTCTTTTTTTTTACATATAATGGAT
TTGCCTGAAACGCTGCACGATTTTATTTTAGTCTTTCTGGGATTGGGTCTTATATTAGGA
AGTTTAGGAGTAGTATTACTTACTAACCCGATTTTTTCTGCTTTTTCGTTGGGACTGGTT
CTTGTTTGTATATCTTTATTATATATTTTAGCAAACTCGCATTTTGTAGCTGCATCACAG
CTACTTATTTACGTGGGAGCTATTAACATTTTAATAATATTTGCTGTGATGTTCATGAAT
AGTTCCGAATATTACCAAGATTTTCATCTTTGGACCGTAGGGGATGGAATTACTTTGATA
GTTTGTACAAGTATTTTTGTTTCACTTATAACTATTATTTTAGATACATCATGGTACGGA
ATTATTTGGAGTACAAGACCAAATCAGATTATTGAGCAAGATTTGATAAGTACTAGTCAA
CAAATTGGAATTCATTTATCAACAGATTTTTTTCTTCCATTTGAACTAATTTCAATAATT
CTTTTAGTTTCTTTGATAGGTGCAATTGTCGTAGCTCGCCAGTAAGAAATCTTTAGAGAA
CTACTAATCTAATAGAAATCAAGATTCGATTTTTTTCAATTTTCTCACATTTATTTATGT
TTAATTCTATGTGAAGTGAAAGAGTTTTTATTTTTATGTAGAAATTCTTTTTTTTATTGC
CGATATATTCTTTTGTTGCAGACTTGGTATATTCTTTAGTCAATTGAATCTGTTGAATTG
TTGTTGATATTGAAATCAAAATTTATAAGGAGTTGGTCAATGATACTCGAACATGTACTT
GTTTTGAGTGCCTATTTATTTTGTATTGGTATCTATGGATTGATCACGAGCCGAAATATG
GTTAGAGCCCTTATGTGTCTTGAACTTATACTGAATGCAGTTAATATAAATCTAGTAACT
TTTTCTGATTTTTTTGATAATCGCCAATTAAAAGGAAATATTTTATCAATTTTTGTTATA
GCTATTGCAGCCGCTGAAGCGGCTATCGGACTGGCTATTGTTTCCTCCATTGCTCGTAAC
AGAAAATCAACCCGTATCAATCAATCGAATTTGTTGAATAAATAGCATAAATCATATCAT
AATTAATAAAAAAGAAAAAAGTATAATTTTAAATAGTGTAATAGTAATCAATTCATTTTA
GTATTTATTCGACACAATTTATGATCATATCATGTTTGCATTGCCTAAATCATAATCAAT
CAAAGTATCCTGATCCTCTTCTATTCCCTTTTCTAAATTTATCTAGACGCCTTTTTTATT
AAAAGTTAACAATATTATCACAAATCATTGATTCATCTGGTATATAAATATACGATTCAT
TTACGAGTTTACTAGATCGGTAATTTTCCTTTTTGAACATCAAAAATTACTCTAGATATA
ATGTCACATTCAGTAAAGATTTATGATACATGTATAGGATGTACTCAATGTGTCCGAGCC
TGTCCCACAGATGTATTAGAAATGATACCTTGGGATGGATGTAAAGCTAAGCAAATAGCT
TCTGCCCCAAGAACAGAGGACTGTGTTGGTTGTAAGAGGTGTGAGTCCGCTTGTCCGACG
GATTTCTTAAGTGTTCGAGTTTATTTATGGCATGAAACAACTCGAAGTATGGGTCTAGCT
TATTGATACGTTTCAAAAAACACCACACGAATACGTTTTTTACTGGCAAAAACGCGTGC
>contig00054	seqLength=824	assembledReadNum=1504	aveCover=557.78
ATAAAATTATATTATATTGATGGAGTTTTCCAATATCACGAAAATCCGACTGAGACTTCA
GTAACTTTTGCGATAAAATTATATTATATTGATGGAGTTTTCCAGTACATTTTATAATCT
CATTTTTTTTTCACAATGATTTATATTCTTAAGCACCAAGATATATAACTGAGAAATCTG
TCAACCACAAACTTTTATTCACCCTAAACCTTTAATACAATAGATAAAGCAGACGGAGAA
GATTTATAATCTTCCATATAATATAAGATCAATAATGAAGGAGTAAGAAGTCAAGAATAT
TGCAACAAAAAACACACACAAAGTACCCAAATATTATAAAGAAACACATGAAATTGTAAA
TATGGGGCCAACAAAAAATCAATATTCTAAGGGCACTGAAAACCAGAGTTGGGACATCCA
CAATTGTTGAGAATGACACTCAAAGCAATAGGAACATCAAGGTGAAGACCAAGAACATTA
GCTTTAAGGGCAGTGCAAAGACAAGCAGCAACTTCAAGATCAGCAAGACCTTTTATTAGG
TTGCAACAAGGGAGTGTTGGTGGAGATCCCACTTTAGCTTTTACCAAGTTCAACACATTT
GCGCACACACCTAATTTAAGTGCATTTATAGGACATGTAACCTTTGGATAAGGGTCAATT
GTTGGATCTGGGATTGGAACTGGGATTTCAGGGATAACATAGTTCGAGTTCACCGTAGCG
ATGAAGAAAAAATTGAGACAAAGGAAAAATGCAACACTAATCTTAGAAGCCATTTCACAA
AACTATAATTATTTTTGCTATATGATGTTCGTGGATTAGTATTA
>contig00055	seqLength=1116	assembledReadNum=1404	aveCover=490.81
TAAGAACTAAAAAAGAAAAAAGTACCGACTGAAAGCAGTGGTATCAACGCAGAGTGGCCA
TTACGGCCGGGGACCAATCAGAAGCGAAAACAAGAAAGCGTTTCAGTAACTGAAAAGAGT
GAGCTTTTATTCCGATTCTTCATCGGTGATAAAACGCAATCCCAACCATGCCGATCAGAA
ACATCGCCGTCGGAACTCCTCAAGAGGCAACTCACCCAGACACTTTGAAAGCTGGTTTGG
CTGAATTCATCTCAACCTTCATCTTCGTCTTCGCCGGTTCAGGTTCCAGCATCGCTTACA
ACAAGCTTACCGACAACGGTGCCGCCACCCCCGCCGGTCTCATCTCTGCTTCCATAGCAC
ACGCATTCGCTCTCTTTGTTGCTGTCTCCGTCGGTGCTAACATCTCCGGTGGACACGTCA
ACCCCGCCGTCACCTTCGGCGCTTTCGTTGGTGGAAACATCACTTTGCTCCGTGGTATAG
TTTACATCATCGCTCAACTCCTCGGATCCATCGTCGCCTCCGCACTCCTCCTCTTTGTCA
CCGCATCGTCTGTTCCTGCATTCGCTCTATCCGCAGGAGTTGGAGTGGGTCCCGCTTTGG
TGTTGGAGATTGTTCTGACTTTCGGATTAGTGTACACTGTGTATGCTACAGCCGTTGACC
CCAAAAAGGGTAATATTGGAATTATAGCACCTCTTGCTATTGGTTTCATCGTTGGTGCTA
ACATTTTGGTTGGTGGGGCCTTCACCGGAGCTTCCATGAACCCCGCCGTGTCATTCGGGC
CAGCGGTTGTGAGCTGGAGCTGGTCAAACCACTGGATCTACTGGGCCGGCCCACTTATCG
GTGGTGGGCTTGCTGGGCTTATCTATGAGGTTCTTTTCATTAACAGCACCCATGAGCAGC
TTCCAACCACTGACTACTAGATGGGAAATGGAATTGAAATTTGAAATTGTGTATTATTGA
ATTTTCTTCTGTGGATGTTTTATTTTCTTCTGTACTTTTTCTAATTTACAACTATTTGGA
GGGTTGTTTGTTTTGTGTTGAAAAATGGTGGCCGTTGATGTTTGGTTGTACGGTTGGTGA
TGATGAATGGTTAAATTATTTTGTACAAAAAAGAAA
>contig00056	seqLength=405	assembledReadNum=22	aveCover=14.25
CCACTATCCAACAGGATTGGTACTAGGCAGTAGCCAATTACCACAATATTAAGACCATAA
TTTTGGAAATAGATAAACAAAAACATTATATATAGCAAGTTTTAGTACAAGCTTTGCAAT
TCAAGCATAAGTGAGAAAAATGGCTTCTATGATTTCCTCTTCAGCTGTGACTACAGTTAA
CCGTGCCTCTTCGGTACAATCCGGCGCGGTGGCCCCATTTGCTGGCCTCAAATCCATGAC
TGGATTCCCAATTAAGAAGGGCAACACTAACATTACCTCCATTACAAGCAATGGTGGAAG
AGTAAAATGCATGCAGGTGTGGCCTCCAGTTGGAAAGAAGAAGTTTGAGACTCTTTCATA
TTTGCCACCATTGACCAGAGAGCAATTGTTGAAAGAAGTTGAATA
>contig00057	seqLength=1408	assembledReadNum=2202	aveCover=430.89
ATCGAGAAGAAGTGATTGAAGAGTAGAAAGTAGAAACTTTTAATAGCAGAGATTTGGGAG
AGTGAGATGGCACAGTGGTCGTTGCTCATCGTTTTCTTCTGCGCGGCCACCGCCGCCGCC
GGACTCACCTTCCACGACTCCAATCCCATCCGGATGGTCTCTGACGTGGAGGAGCAGTTA
CTTCAGGTGATCGGAGAAAGTCGTCACGCTGTCTCTTTCGCCCGTTTCGCTAACCGATAC
GGTAAACGATACGATACGGTTGATGAGATGAAGCTTCGGTTTAAGATCTTTTCGGAGAAT
CTTGAACTTATCAGGTCTACTAATAAGAGACGCCTCGGTTACAAGCTCGGTGTTAATCAT
TTTGCTGATTGGACTTGGGAGGAGTTTAGAAGTCAGAGACTTGGTGCTGCTCAAAATTGC
TCTGCTACTCTTAAGGGCAACCATAAGATTACTGATGCTAATCTTCCTGATGAGAAAGAC
TGGAGGAAAGAAGGTGTAGTCAGTGAAGTTAAAGATCAAGGCCACTGTGGATCATGCTGG
ACATTCAGCACAACTGGAGCATTGGAATCAGCTTACGCACAGGCATTTGGAAAGAATATC
TCTCTTTCTGAGCAGCAGCTAGTGGATTGTGCTGGTGCTTTCAATAACTTTGGATGCAAC
GGTGGGTTGCCGTCACAAGCCTTTGAATACATTAAATACAACGGTGGCCTTGAGACAGAG
GAAGCATATCCCTACACTGGAAGTAATGGTCTCTGCAGATTTACATCTAAAAACGTTGCT
GTTAAAGTCCTTGGCTCGGTCAACATCACCTTGGGTGCTGAGGATGAATTGAAACACGCG
GTTGCTTTTGCTCGGCCCGTTAGTGTGGCATTTGAGGTGGTGCATGACTTCAGATTATAC
AAGAGCGGAGTTTACACTAGTACAGACTGTGGCAGTACGCCCATGGATGTGAATCACGCT
GTTCTTGCTGTTGGGTATGGAATTGAAGACGGCATACCATATTGGCTCATTAAAAATTCG
TGGGGAGGCGAATGGGGTGACAGTGGCTACTTCAAGATGGAAAGGGGGAAGAATATGTGC
GGTGTTGCTACATGTTCCTCCTATCCTGTTGTGGCCTAAATGGCAAATAGGGCTGTGATC
CCCAAATGGATGCCTTGGTGACTTCCATATTGCACTTTGTAGTTATTCATCTTAAACGTA
AAATGCAGTGATATAATGATAAGTCTTTTGTTGATGTTAATTTGTAAAATAAGTTTGGAA
TTGAGATGCAATTTCTTCTATTTGCCATATACCACATTACTGAATAAGATTGTAAATCAT
GTATCATTATTATCTAGAGACATAATAAACTTTGTTTATCGCATATCCCTTTTGCAATCT
AAGGGTGTGATGCAGGTGTTTATCAAAA
>contig00058	seqLength=481	assembledReadNum=776	aveCover=656.88
TCAGTGAGGCAAAACCCTAGTGAGAGACGCTCGTTTCACAAGAGTTCTTCATCATGGGTA
TTTCCAGGGATTCTATGCACAAGAGGCGTGAGACCGGAGGAAAGAAGAAGGCATGGAGGA
AGAAGAGAAAGTATGAGCTCGGTCGTCAGGCAGCTAACACCAAGCTTTCCAGTAACAAAA
CCATTAGGAGGATCCGTGTCAGGGGTGGTAATGTTAAATGGAGAGCCTTGAGGTTGGATA
CTGGAAACTTTTCCTGGGCAAGTGAAACGGTTACCCGCAAAACTCGTCTTCTCGACGTGG
TTTACAATGCCTCTAACAATGAGCTTGTCCGTACTCAGACTCTTGTGAAGAGTGCCATTG
TTCAGGTTGATGCTGCACCTTTCAAGCAGTGGTACCTTCAACACTACGGTGTTGAAATTG
GTAGGAAGAAGAAAACTGTTGGCAAGAAAGACTCTGAGGAGGCTGAAGCTGTTGCAGAGG
A
>contig00059	seqLength=363	assembledReadNum=470	aveCover=409.55
TTTCTTTTTTAAACCCATAATAAAATATCACATTAAACATCAATCAATGATTGTCTTCAA
AACAGATATAATAGAGCTCAGTTTAAAGGTATAACAAAATGCAGACAAAATAACAAATTC
AAAATGGTTCTTGCAAATCCAAAGAGATACAAACTCTAATATTTCAAAACTAGAGAGAAG
CCTCCTAAGCATTGCAGCTAGCATTAATAAAAGCTCTTCCAGGTTGACGGTTGGCCAGTG
GTCCATGACATCCGAGAAGCTTAGCATTCACACCATCGTTCAAGATCCTGTTCTCGGATT
TCAACTTCAGATAATCATTTCTATTGATCTTCGTGAAGCCCCACTTCCTACTGACAATGA
TCT
>contig00060	seqLength=326	assembledReadNum=13	aveCover=9.83
TAAACATCAATCAAATATTGTCTTCAAAACAGATATAGAAGAGCTCAGTTTAACACTACA
ACAAAATGTAGACAAAATACAAATTCAAAATAGGTTCTTGCAAACACAAAGAGATCCAAA
CTCTAATATTTCAAAACTAGAGAGAAGCCTCCTAAGCATTGCAGCTAGCATTAATAAAAG
CTCTTCCAGGCTGACGGTTGGCCAGTGGTCCATGACATCCGAGAAGCTTAGCATTCACAC
CATCGTTCAAGATCCTGTTCTCAGACTTCAACTTTAAGTAATCATTGCGATTAATCTTAG
TAAAGCCCCACTTCCTACTGACAATG
>contig00061	seqLength=693	assembledReadNum=1076	aveCover=397.85
ATGAGTATATTATATAATAAAGTCACAAACTGTAATATAAAAATCATTATAATTCAAGCT
TTTCATCACCACATTTGTTACAATATTTGGAAAAATACTAACACATTTTAGATTTGAAAA
AACTTACTACTGAAGAAGTGAAACCATAAGCATGAAAAACCGATTAACTTCAGATCTGGA
TAACAAATCTCAAATACAAACTAATGAAAGCATACTAATTAAATTTATTAAGTATTTTAC
ATTCATATTAGATGCTTATATTAAAAAAAACACTGCAACAGACGATTCAGATCACGACGC
GTGGCAGAAGATAAACAAAACAGAACACTATTTACATGCAAAACCCAAGGGAGTTGATAT
CCATCTGATCACCGATCAACGGTGCTTGCTTCTGGTATCCCCACTGTACATCCAATCATA
GACAGTGGGAGTGTTGGGAAGTGGTTTGTCGAAAACATGTGCACCAATTGTCTTAGTAGC
AGAGTTACTCCCGGGATTGAACACGCTCCTCCAAACGTTGTCAACTTTACGCACCGATGA
AGGTGTTGTCGGAGTCACCGGTGTCGTCGGTGTTGTCGGAATCGACGCGCTCCTCATTAA
TTGACTACTTTCTCCTTCAACTTTGATGTTGGTGGTGAGTTTTCTAAGCTTGTCAAGGCC
ACGTTCTGGTTGAGGGCCAGCAACGATATCATC
>contig00062	seqLength=1667	assembledReadNum=2378	aveCover=429.87
ACTTAGATAGATACCATCTTCTGATACACAACACAAATGGTTTTGCTGCCATAACAGGCA
GCAATTTGTGTCTTTTTATTTAGGTAGATTTATATATACATTATCTAACTTATATAACCA
CCTCCATTACCATTTTGTTGTAGTAGTACAAAACCCTCTTCAAGCAACAGCACGACCATG
CTCCTCGTTCCTCTCCTCATTATCATAGGGGAAAAAGAATTCCTCCTTTCTCTCAAATAT
CTCGTCCACCTTTTCAGCAGCTATGTCAAATGCTACCTCCTTAGCTGTCTTGTCCAATGC
ACTCACAATGTTCTTCTTCCCTGCAAAAGCAAGCTTCTTGTTCCTTTGTGCATTAACCTC
AAAGCAAACTATCATGAGGTTACTTTTCTTGGAAGCTATGTTTACAAAAGGATGACCAGC
TGGAACAACAAACACCATTCCAGGCCTCAACTTCGCATTGATATTGTGGTAGGAAATGCC
ACTCTTTTTTTGTCTAGAGTTTGATGAACTTGATGGCATGTGTGGACATGCCATCTCAAA
ATCTCCTTCTCCATCAACTACAAATGCTATCTTGTTTGCATTTGTGTTGTAGTAAATAGT
AGACATAGACCCCTTGGTGATGTTGGCAAAGGTGAGCATGAGATTGAGTCCTTCAAGTCC
ACTCTTTTCTTGAGAAGGAGCAACTTCAAAGAGACGACCAAACTGGTTAGAAAAAGCTGG
ATTGTTGCTGAAAATATTGAATGGAGCCTTAAATTGTCCACCAAAAGGCCAAAGAGTTTT
CTTGGGAGCCAAACCACGCACATCTTCTTTTGCTATTTTGAAAATTCTTCCCTTATTCTG
TTCATCCAAAACCGTTTCCAACTCCCTTTTTGAACTCTTGAATGCTGCTTGAAGCACTTT
GGAGCTGAATGTATTGAGAACTGATTCTGGTCTTCTCCCTGCTGACTCAAAAAATGCCTC
AAGATTAACTGGAGCAGAACTAGAGGGAGGTGGCATGTGAAACGCTGCAATAAGAAGCTT
CTCATTCTCATCTCTATTAACCAAATACATTGGTGTCCCTGCTGGTACCCTCATGATGTC
TCCTTCTTCAAGGTTGAATCTCTCAGTTCTATCTTCCGCAACCAACCCAATTATGCCTCT
CCCCTTGATGTTTAAGAATATAGCCTCAGAGTCATAGTGGTGTGGGGAAAGAAAAGCGTT
TGCTTTAATTTCTAAAACGGCCAAACCATAATCCTGAATGTTTTTGAGTAGCTTTGATTT
TTCATTAAACTTGTTTAGAATCAAAACTCTACCATCCTTTGTGTCGATTTTTGTTTCAAA
ATCATTGTCTTCAAAAACATAAGGGTTTTCATCCTCTTCTTCATCTTCTTGTTCGTCATG
TTCCTTATGTTTCTGTCGCTCTTGTTTCTTCTTAATATAATCATCACACCTCTCCACGCA
TATCCGTTTTTCCTCTTCATCATATTGGCGCTGCTTATCGCATTGGTCTTTGCATGTTGT
GAGCTCTGGGTCCTTTTCTTCTCTGCCTATGGCTATGTTTGAGCATAGTAAAGCTAAGAG
GAAGAAGAGGAAAATAGTTAAAGAAAGCTTGGTTCTAATCGCCATGATTCAGCTTGGTCG
CTCTATTATTATGTGTGTGTGATATGGAATGACTCGAGTGTGTTGTT
>contig00063	seqLength=719	assembledReadNum=753	aveCover=686.57
AACTGGAAGTCCGGCCCATTAACAAACACCATAGAAGAAAGCCCAATGTCATATATATTA
GGGTTCTCATTTCTTATTCACAGTCTGAGCGTGAGGTGAGGGAAACTCAGAAGAGCGGCC
GCAACAGAAACCCTAGAAGTAGAAAACATGCCTGCCGGCCATGGATTGCGATCACGTACA
AGGGATTCCTTTTCCCGTCCCTTCCGCAAGAAGGGAACAATAGCCTTAGCCACCTATCTC
AGAACCTATCACATAGGTGACTATGTTGACATAAGGGTGAACGGAGCCGTTCACAAAGGC
ATGCCTCACAAATTCTACCATGGACGTACCGGTCGTGTCTGGAACGTCACCAAACGTGCC
ATCGGTGTCGAAGTAAACAAGCAGGTTAGGAACAAGATATTGAGGAAGAGGATCCATGTT
CGTGTAGAGCATGTTATGCCATCTAGATGCACTGAGGAATTCCGATTGAGGAAGATCCAG
AATGATAAATTGAAGGCAGAGGCGAAGGCCAAGGGAGAGGTTATCAGCACAAAGCGCAAG
CCAGAGGGTCCCAAGCCTGGTTTCAAGGTTGAAGGAGCTACATTGGAGACTGTTACTCCA
ATACCATATGATGTTGTTAATGACCTCAAAGGAGGATACTAGAAGTTTATTGGTGTTTTG
TTTTCTTTGTTAGACTGCACTTTGTTGTGCCTGAGTTGGTTTTGTTTATTTGTCTATCT
>contig00064	seqLength=1157	assembledReadNum=648	aveCover=13.44
CATGTCACCTTAATTGTATCCAGAATAAACTATCAAGAATAATAGAAACTATATCCAGAA
TGAAACAACACAAAAACTTGCTCTGAATTTTGATAAATTCGAAGGGTGTTCAGATAAAGA
AAAAACAGATGACAAATAAACAAAACCAACTCAGGCACAACAAAGTGCAGTCTAACAAAG
AAAAACAAAACACCAATAAACTTCTAGTATCCTCCTTTGAGGTCATTAACAACATCATAT
GGTATTGGAGTAACAGTCTCCAATGTAGCTCCTTCAACCTTGAAACCAGGCTTGGGACCC
TCTGGCTTGCGCTTTGTGCTGATAACCTCTCCCTTGGCCTTCGCCTCTGCCTTCAATTTA
TCATTCTGGATCTTCCTCAATCGGAATTCCTCAGTGCATCTAGACGGCATAACATGCTCC
ACCCGAACATGAATCCTCTTCCTCAATATCTTGTTTCTAACCTGCTTGTTGACTTCGACA
CCGATGGCACGTTTGGTGACGTTCCAGACACGACCGGTACGCCCATGGTAGAATTTGTGA
GGCATGCCCTTATGAACAGCTCCGTTCACCCTTATGTCAACATAATCACCAATGTGATAG
GTTCTTAGGTAGGTGGCTAGGGCTATTGTTCCCTTCTTGCGGAAGGGACGGGAAAAGGAA
TCCCTTGTACGTGATCGCAATCCATGGCCGGCAGGCATGTTTTCTGCTTCTAGGGTTTCT
GTTGCGGCCGCTCTTCTGAGTTTCCCTCCCACCGCAACCAATCAGGCAATCAATAATCTG
TAAGAGCATAAGAAGTGCTTCTGTAATGCTAAAAAGTTTTTCAGATCCTCACAGGATGCT
TGCCCTGGCTAATCTTCCACTATTCATTGGGAAAACATTTGTAGAGACTAAAATACCAAC
AAGTACACGAAACATTGTGGTCTGTGCTGCAAAAGGTCCAAGACCAAGATATCCTCGCGT
TTGGAAGACTAATAAAAAAATTGGAACCATTTCCAAGGCTGCTAAGCTTGTCCAGTCTAT
TAAAGAACTTTCAAATGTCAAAGAGGAAGTTTATGGAGCTCTTGATACCTATGTCGCTTG
GGAACTAGAATTTCCTTTAATTACAGTGAAAAAGGCTGTCAAGACTCTAGAATACCAGAA
AGAATGGAAGCGGATAA
>contig00065	seqLength=1266	assembledReadNum=1743	aveCover=406.17
TTTCTTTTTTGACAAAATACACAGATTTTTTTTATATAATTTGGGATAATAATTGACCAT
TAACCAGTTTACATAGCCAATAAGAAGCAACAAACAAGAAGCAGAGATGCAGAACAGTTC
GACACCAATCTAGGCAACAAACAAGAAGCAGAGATGCAGAACAGTTCAACACCAATCTCC
AAAGCAACAAACAACTCATACAAATATTATTATTCAAATGCATAGTTTCTTGCAACTCTC
AAACAAACTGATCAAGGTATTCTTCAACAGTAGTGTACTTAACATCAGGGTACAATTCAA
AAGCCTCAACCCCAAAAGATGGTTCAATCACAAAGTTAGTGTGATCACCCTTCACAAAAA
CAGAGTGGTTAATTGATAATATCACATTGATTGGAAGGGGTGCCTCTTCAATATCCTTCA
AAAGTTTATCCTCAGGAATGTAACTTTTCTCGAGGGTCTTTCCGATCTTCTTCTCCCACA
ATGCGACAAGCTCGTTGAATGAGTAAATATTCTTAGGCGGTTTAATGTATAGAATCTTGT
TCAATGTCCTCGGGTCATCCACAGCTCTAATGGTGAACGTTCCAATGTCATCTTCCTTGT
TAAACACCGCTTTGGGATTTCCATCACCATAAATGACAACTTTGTCTTTTGGTGGAGGTG
GAGCAAATTGTCCTGGCTGAGCTAATGTGGTGAGAAAATATCCAGCAAAGTAGTTGCTAG
AGACATATGTATGGGGTATGCCTTCCGCTTCAATAGCACGTCGAATTTGGACTTTGGTTG
CAAATGCAGATTTTGCTGGCTCTACTGCATGGACACGATCGACATCGTTCCCGAATTCCG
AAGGGAAAAACCTCTTAACGTTACCAGCCTCCTTAATAGCAGCGATAATCTTCACCTGAT
CCGCAAGCTGAACCTGACCTACCGTGGAAATCACCACATCCACCTCCTTAATCGCTTTCA
CCAACTTCTCATGATCGTACAAATCCCCAGGAACCAAATTAACGCCTAATGTTTTGAAAT
TATTGAGAAGATTGGCCTTGGCTGGATCCGAAAGAGTGGATTCTCTGACCAATGCAAAAG
TAGGATGTCCAGCTTTTGCACTTGCTTCTACAATGTGTTTTCCGATGTAACCCGTTCCTC
CGATGAACAAAATCTTGCTTTTCTCAGCCATGGATGTGTTGTGTTAGATAATGCTTATTT
TACTTTCCGATTTTCTTTTTCTATTTTGCTCTGCCTTACCAGCACTTCAATTATAGGCAA
AAGAAT
>contig00066	seqLength=813	assembledReadNum=1153	aveCover=381.27
TATTTTACTTATTCCGTGAATCGGAGGCGGGGTGCATACTCTTTCCTCACATCAACCTTT
GTTTCTTCTCTTTCTTCTTTCAGTTTTTCTTTTCAAAAATGGTGCTCTTAGGTAAACTTA
TTACTGAACTTGGTATCAAAACACCAGCTGAAAAGTTCTACAAACTATTTCAAACAGAAC
TTCACGAAGTTCAAAACCATTGTGAAAGAATTCATCATACCAAGCTCCATGAAGGTGAAG
ACTGGCATGACACTGAAACAGTTAAACACTGGACATATGTCATAGGTGATGAGGTACACA
CATGTTATGAGAGTATTGAAGAAGTTGATGAAGAGAACAAAAGGAACACTTGGAAGGCTT
TTGGTGGAGACATTGATAAGCACTATAAGGTCTTTAAGCTCACTCTTCAAGTAGTTGATA
AGACTGATGGCACTGCTGCTGCTATATGGACAATTGAATATGAGAAGATCAATGAGGATA
TTGACCCTCCAAATGGATGGATGGACTACCTTAGTAAATGTACTAGAGACATTGATGCTA
ATCTTTCCAAGGCAACGGACGCTCGAAAGGATTAAAGAAACAAGTAATGGCTTAGTGCAA
CCTTGGGGTTGGCTTAACTAAGTGTTCACCTTTATAATTAAGTGTGATGTTTGAATAATG
ATGTTGTTTTGTATACGCATATTGGCTTATGTTGTTTTTCGTTTGTTTGTGTCTTGTGAA
GAGTGTCTCTTAAATCGTGTGATGCATATCAATAAAAAATATATGTATGTGCTTTTTTAA
TTTATACTAGTATTTATTTGTGCAAAAAAGAAA
>contig00067	seqLength=507	assembledReadNum=781	aveCover=375.35
TATCGTAATTATTATTCCAAACCAAATGCAATAAAAGGAAATGGACTAGGGGAGATATAC
CAATAAAAACCAAATTTATTGGCACCATATCATTACAACACAACGTTCGTAAAATCCATT
ACACATTAAACTGAACATACTTAAAGCTCACATTTTTATCAGACCATGGCTGGAATATTT
ATTTATGAGGATTGAAGTAGTGACTAGAAGGTGGATATTGTTGAACTAACAAAGACACAT
ACAGCGGCGACGGAAGCCGTGACAATCACCACCTTTGTAACCTTCTCCCCTGCATACCGT
TGAACATTTTGTGTCCGTCAAACATGGTCCTGTATACCTGCTGCTCTTAACCTTACAGCG
GCCTAGCAAGGCGTCTGCTGTCTTCACCGAAACATCAGATGCTAAGAGAAGGAAGAGCAT
GAAAAAAAGGCTGAGTGTTTTCTTCTCCATGATAACAAGTTATAACACAAACAGTATGCA
GTAGTGGTTTAGATAAAAAGTGAAGTA
>contig00068	seqLength=1036	assembledReadNum=1099	aveCover=321.94
TTTTACATTTTAGGATGAAACTTGTTAAAACAAAATGTATAAATAAACTATGATTTTTTT
TTAGTAGCAAATATTTTTATTAGACTCACTCTGCATAGTGTGGAAAAGAACTGAGAGCCA
CACTTTTATTAAATCAAGAAACATAAGCAAACAACATCACACATATTACAGAAGAGAAAA
AAGAAAAGATACATCAAAAACAACAACAACAACAACGATCTTTATTCTTAATTATTATAG
TAGCATACTTGCATGATGATCAAACTATCACACCTTTGGTTTATTCTCAAGAGGTATTAC
GCCACGAAGAGATGGCCAATAGTCAAGGGTTTTCCTCACGCCATCCATAATTTGATCATC
TGACGAACCTGGTGTAACAGTAACACGTGCGTAGTAGTCATTTTTGAAAAAATAAACTTC
ATTGGTCTTGTGAGAAGCAAACGCTGCATCTATTCCACTTTCAAAGATTGTGCTATGGAA
ACAAGGAAACCCATCGGTAATTTTTCTGATATTTTGATTAACCATATTGTTGGTTCCATA
GTCTATACGAGCATATTGGTCTCCTTTGAATAAGTAAACTTCTTTACCCCTAGTTGATCG
GTATGCAGCGTCTATACCGTTTTCAAACACGGTTCCTTCAAAAAAAGGAAACATGTCAGC
AATTTTCTTAGGACCTGAGATGATTTTGTCTTTGTTGGAGTGTGGAGCATAGTCTATAAG
AGCACAAAAGTTTTCATAAAAGATGAATGCTTCATTGTTATCAGTGTCAAAGCTACAATC
TATTCCGTAGCTTCCAAATATGGTTTGATTAAGTGATTTGAACCCATCACGAATAGGAGT
AGGTCCATACAAAAGTTTATCGTTGGTAGTTCCCGGAGCATAATCTAACAACACGTACTT
ATCATTGATGAAAAGGTAAGCTTCATTGTTCTTAGAAGAACGAAAAGCAGCATTTATGTA
ACCTGTTTTTGTCATCTTAGATATAGTAAGTTTTGAACGCGTGGAGGATATATTTGAGTT
CAATTTAAGGAAGGTT
>contig00069	seqLength=801	assembledReadNum=356	aveCover=2.67
GAAGTCGCAGTCCTATCTATTCCAACAAATTTGGCAAATACTTTGAAATCACTCCAGAGA
AAAATCCACAACTTCAAGACTTGGACATATTTGTCAATTCTGTGGAGATCAGGGAGGGAT
CTTTATTGTTACCAAACTACAACTCAAGGGCCATCGTGATAGTAACTGTTAATGAAGGAA
AAGGAGATTTCGAACTTGTGGGTCAAAGAAATGAGAACCAACAAGAACAGAGAGAAGAAA
ATGATGAGGAAGAGGGACAAGAAGAAGAGACAACCAAACAAGTGCAAAGGTATAGAGCTA
GATTGTCTCCAGGTGATGTTCTTGTGATTCCAGCAGGTCATCCAGTTGCCATAAATGCCT
CCTCAGATCTCAATCTGATTGGATTTGGTGTCAATGCTGAGAACAACCAAAGAAACTTTC
TTGCAGGCGAGGAGGACAATGTCATAAGTCAATTACAGAGACCAGTGAAGGAGCTTGCAT
TTCCTGGATCTTCTCATGAAGTTGATAGGCTCCTAAAGAATCAAAAACAATCTTACTTTG
CAAATTCTCAACCTCTACAAAGAGAGTAAAGAAGTAATATATAAGGGACAATCTATCTTC
AATTTTGGATGCTTTTAATAAGTGATAAAATATTATGCATGTATGCTATAGAGAGCTATA
GTTCATAGTGACCAAAGGATGAAATATCATTCTCTTGTAACTATAACTAGAGCTCCACTT
TTCTACTATGAATAAATAAAACAAGAATAAATTATGTACCTCGTCTCTCGAATAATATGT
TTTCTTATATAATAGAAAAAA
>contig00070	seqLength=1395	assembledReadNum=1119	aveCover=266.80
GTAGATTAATATTTTTGTTGTTATATTAAATCCTCCTTATCTTATTAAGGCTTATATAAT
AAGAGTACTTTTCTTTTGTTTTTTATTTAAGGTTTAAGGCAATAGTTATTCAAAAATGGA
ACAAACTAACAAATCTAAACTAAAAAAGTGAACATTCTTTTCAAAAATATATGAAACTTG
TGGTATCTAAAAAATCTTGTTTTTTTGAACATAAAGAAATAAAGAAGCCATTGCAACTGC
CGGAAATACTAGGCCCACTAAAGGAACAAAAAGGGATGGTAAGTTTATCATAAAATGGGG
TACCTCAATTTCATATTTGGAGCTGTTCTTTTTTGTTGATTGTTAGATTAATATTTGGAT
TAATCTTATATTGTAAGAAAGATAGTCTATAATTACTAGAATTCATAGAGACTTCTACTA
AGTCTATTTTTAAAATTAGACGATGTATAGCTAAATAAATAGATATTTATATCTATTTCT
TCTATACTCCATATAGAATCGAATAAAATGGAGTATAGAATATAAGAAACCCATAATAAA
AAAAGGGAATAAGATTTTTTAAGAAGAAAAATCTTTAATTTTAATATAAAAAAAAGAAAA
GATAAGGAATGTTGAACGAAATAACTGGATTCATTTTGCCGTCTATTTCTACAAGAAATA
TATATGTCCATAATAAAATTAAAAAACATAAATAAAATGAGAGTCTGCATTAGTTTTCAT
TTTTAGTCAAAGGAAATAAACCATGCAATTGATATAACTCAGTTAAAAACTCCTTTAAAA
ACTGACGCGGTACCATTGAATCAAATAAGCCCTTGTCGAATAAAAAATCAGACGTTTGGA
CACCTTCAGGCACTTCTATATTCAACGTTTGTTCAATTACTCTTTTACCCGCAAATGCAA
TGGTAGCATTTGGTTCGGTAAGAACGATATCCCCCAACATCCCAAAACTAGCTGTTACCC
CACCAGTAGTAGGAGATGCAAGTATCGCTATATAGAATAACTTTTCTATTATTTGATACT
TAAATAAAGCAGCAGAAATTTTAGCCATTTGCATTAAGCTCAAACTTCCTTCTTGCATAC
GCGCTCCTCCGGACGCACATACTATAATAAGAGGTAAACGTTGATAGGTAGCATATTCGA
TCAACCGAGTGATTTTCTCACCCACTACAGATCCCATACTACCCCCCATAAACTCAAAAT
CCATAACACCTATTGCTACAGGAATGCCATTTAGTTGACCTGTGCCTGTTTGAATCGCCT
CCTGTAATCCTGTCTTTTCTTTATTAGAAGAAAGACGATCAAGATAAGGTATATCTTCAA
CTTCAAAAACTTCCTCTTCCGAAGGTTCCTCTTCCGAAGGTTCCTCTTCCCAATCCCAAA
GTTCCTCTTCCGAAA
>contig00071	seqLength=1013	assembledReadNum=1050	aveCover=384.00
AAGAGAAGCAGATAATATCATCCAAGAAAAATGTCGACCAACAATGGGCAACCTCGTGTA
CCCGGCGAACCAACTGACACAGCCACCTCCGTCCTTGAGACCGTGACATCTACTGTCCAA
GGTTTCGGTCCCATCAACAAAATCCACCAACACCTTTGCGCGTTTCACTTTTACTCGAAC
GACATGACACGGCAAGTGGAGGCGCACCACTACTGTGGGCACCAAAACGAGGAAATGAGG
CAGTGTCTTATCTACGACAGCCCCGAAAAGAATGCTAGACTTATAGGTCTTGAGTATGTC
ATCTCCGAGAATCTCTTCTTGACTCTTCCTGACGATGAAAAGCGTCTCTGGCACTCTCAT
TTGTATGAGGTAAAGAGTGGTTACTTCTTCATGCCAAATGTGCCTTCTCCCATTGAACAC
AAAGACATGGAGAAAGTTTGCAAGACTTACGGCAAAGTCTTTCATTTCTGGCAAATTGAT
AGAGGTGATGAACTTCCACTTGGGATACCTCAACTCATGATGGCTCTTACTAGAGATGGT
CAAATCTATGATCATCTTGTACAAGGCTGTGCGGAGCGTATGGGGATAGACTTTGAGAAG
GAGAGAAAGAGTAGGGAATATATGACTGGCCCAACACATGGAGTTCATCCATTGGCTAAT
GGTGGAGGTAAGGGTCTTGAGACAAGACTTAGGGAGGTTGAGCTTAAGAATGATTCACCT
CTCCCTTATGCCACCAGGGCCTTAGTTTGATTTGAAGATAGAACATGTTGTGTAACAAAT
AATAATTCATAGGGGAAAGACACCCTTATGATGAGTACTTGCTACTTGCTACAACAAAGA
TAAAATAATAACGGAATAATATGATAGTATTGTTATTATCATGTGAATCTAAAGGTATCA
ATCAGCATTCCTGAATGAAATAAATTAAAGCTAATTGTCTCTAAACGGAGTGTTACTACA
ATTGAATATTTTGGGATGTAAAAATACGTTATTACATACAAACCAAAAAAAAA
>contig00072	seqLength=1243	assembledReadNum=1540	aveCover=408.44
TTTCTTTTTTAGAGAATATCATTATTTTTTTATAATTTAAAGTTCACAATTACAACCATA
CATCACACACATGGGTTGGGCCACTTTCCAACTTAAAAGTAATGAAAAAACTGCCCCATC
ACCAAACGCACTCACCACCTAATAATAATTATCGTTACAACAACACGTTACACTTACAAC
ATCATTTACATACAAAAAGGGAAAATAATCAAAACCAGATAACGATCAAATTTCAAATTA
AAGATAAAACCCACAAAGTTGGCTTGGTTTAATGTCTTTGGGTTTGGCATCAACTATCAT
AAACCGTTGGATCAAATCAACTTGACTTGAAAGGAATGGCTCTGATCACAACTGTGTGGT
AAAGTGCTGCAAGTGCTGCACCAATGAATGGTCCAACCCAGAAAATCCATTGATCATTCC
AGCCTAGATCTTTGTTGAAGATAATTGCAGCACCAAGACTCCTGGCAGGGTTGATACCAG
TTCCAGTGATGGGAATAGTGGCCAAGTGAACCAAAAACACAGCGAACCCAATTGGCAAAG
GTGCCAAAATAGGAACATGAGAGTCTCTGGCACTACGTTTGGCATCAGTGGCTGAGAAAA
CGGTGTAGACAAGAACAAAGGTACCGATAATCTCAGCACCGAGTCCATCTCCTTTTGTGT
AACCAGGAGCAACGAAGTTAGCACCGCCGTGTTTATCACCGAAGAAGGCTTTTCCTTCAA
AACCCTTAACCACACCAGCACCACATATAGCACCAAGAACCTGCATCACGATGTAGAACA
CTGCTCTTGTTAGAGACAGTTTCCTCGCCAAGAACAAGCCGAATGTCACTGCTGGGTTTA
TGTGACCCCCAGAGATTCCGGCAGTGCAGTAAACGAGGGCAAAGATCATGCCACCAAAAG
ACCAAGCAATTCCTTGAATACCAACAGTTTTACACTTGGATTCAGATTTGTTAACACCCA
TGACAGTCAAGATGGTGATGTAGAGAAACAGAAAAGTTGCAACAAACTCAGCTATTCCAG
CTCTGTAGAAAGACCATGAAGTGAGTTCAGAAGGCTCAAACAACGGTGCAGGAGGCGGTT
CTTTGTAGTCCTTTCCGTCGTCATGGCTCTGAGCTGCAATACCGATGGGTTGTCTCTCTG
GGAATTTGTTGGCTCCCAATGAAACATCTTGTTCCTTTGCTTCCATTTCTCACTCTCTTG
TTGATGACTGAAATTCTATGGAAAAAATGGGAAGTGGTAGTTG
>contig00073	seqLength=737	assembledReadNum=438	aveCover=184.76
AAAGAAGAAGGCATGGAGGAAGAAGAGAAAGTATGAGCTCGGTCGTCAGGCAGCTAACAC
CAAGCTTTCCAGTACAAAACCATTAGGAGGATCCGTGTCAGGGGTGGTAAAGTAAATGGA
GAGCCTTGAGGTTGGATACTGGAAACTTTTCCTGGGCAAGTGAAACGGTTACCCGCAAAA
CCCGTCTTCTCGACGTGGTTTACAATGCCTCTAACAATGAGCTTGTCCGTACTCAGACTC
TTGTGAAGAGTGCCATTGTTCAGGTTGATGCTGCACCTTTCAAGCAGTGGTACCTTCAAC
ACTACGGTGTTGAAATTGGTAGGAAGAAGAAAACTGTTGGCAAGAAAGACTCTGAGGAGG
CTGAAGCTGTTGCAGAGGAAGTTAAGAAGAGTAGCCATGTTCAGAGAAAATTGGAACAGA
GACAGAAAGACCGCCAGTTGGATCCACACATCGAAGAGCAGTTTGGTGGTGGAAGGTTGC
TTGCATGCATTTCTTCCCGGCCTGGTCAATGTGGAAGGGCTGATGGCTACATTTTGGAAG
GTAGAGAGTTGGAGTTTTATATGAAGAAGCTTCAGAAGAAGAAGGGCAAGGGTGCAGCTT
GATTTCCCAATATTGTTTTTCTGCTTTATTTAAGTTACTTGTTTTTGGAAAGATGTTTTG
TGCTATTCCGTTGACATTTTAATCTTATGTTTTTGACAATAGTATTGAGTTATAAACTAT
TTTGTTGAGGGCAAGGG
>contig00074	seqLength=1445	assembledReadNum=1629	aveCover=344.38
TTTCTTTTTTAATTCCTCAAGTCTTTATCCTCACTACTAGCTATAAATAATGTTAGTGTC
TTCACTTTGCATTACACTATTCCATGCACATGGTCTCAATTATTATTAGTGCATATAAAA
CGCACAAACTTGATGTGCACAAATTTCATAAACATTGTAACTATGTGTCATCCATGGACC
ACATAAAATGCCATACATCACATCATCAACATGCTCAACATTGAGCTACCATAATACTAA
TATTAAATAAGTGAAAAACAAAGTTAAAATTAAAAATTAAAAGCATCTAAGTTCTTCAAT
CTCCAGGAACACTTTTATTAATCTCTCCACAATATCTTACACATCACTTGTTCTTCTTCT
TCTTCTTCTTCTTCTTCTTCCACCGTGAAATTTTCATTCAAGGCTCATCATGGTGTTGTT
TGTTAGCAACACTGCACTGTTTTCTAATCTCACCTTTAGTACCGGTTAGAGGATTATTCT
CAGAAAGCAATGTAATAGCTTTAGAAAACTCCTTGAAGAAATACTCTTGACTCTTTGCCA
TTTTCTTCACATAGGGTCTTGTTCTTTTGTCATGTGCTAGTTGATGGTCCACTGTTAAAA
GACCCTTGTTGTCGAGAATATTTCTATAGTAATTGTTATCCAGAATCATGGGGGTACCAC
GGTCATTTCTCACGTACTGTACTGCCTTAGGGTCAGGGATTGAATCGGGACACTTCTTTA
GCATGTGTGGAATGTGATCTGGATTCAAAGATGGATCAACTTCTGGGTATAAACGGTGCA
CTAGTTTTGTACAATGAGTTCTACCAACACTGTGTGCTCCAAGCAAAGAAACAACTCCAG
GAGTGTCAATTCCCATGGCACCAAACTTGTCAAGAACAGAAGAAATAGATTCATTGTGGT
CAGGAAGGTACTCCTCCAACAGATCCACTCTACTCTTTCTGCCATCTCTTCTTCCAGTTT
TCAATGGAATATAAGGACCTCCTAACGAAACAATTCCATCTCTAGCTGAAAGAACAAGGA
TATCAGAGCAAGAAACAACACCAGGGCATTCTCTTTCAACAGCTTCTTTGATGGTATCAA
TGTACCTAAAATTCCTCAAACCAAAGCTTCTGTCGTGTTCTTGTTCAGACAAGCTTCTTC
TTGTGGATGTCAGCAACAAAGAAGCATCACAACTCTGAACAGCACAGTCGTGGAAAATGT
TTCTGAGCCATGAGAAAGCGGTGTTCTTGTGGCGTTTGTAGAGAAGTTTGACTTGTTCTT
TGATGACTTCTTCAGCTTGTGGACATGATTCTTTGTAGTAGTTTAGGAGAAGGCCATTAT
CTTGTTCTGCAGAAGAAATGGTTAGGAAGAGCTGTGGTGAAAAGGATAAGAGAGCTAAGA
AGATGAAGGCTTTGTTTGGAGACATTGTTGAGTGAAGTGAAGTTCACTGAAGTGCTTGAT
AGTGC
>contig00075	seqLength=1750	assembledReadNum=2161	aveCover=578.87
TTTTTTTTTTTTTGTCAAACAAACAAAACTAGTGTCATTGAGTGTTATTCGCCCCTTATA
AATGCATACAAATTTAGATTAAGATCGGGATAATAAGGCCATACTTTATTGTTTTATTAT
CGGAACTGGAGTTCTAGACTACAACAGTACATTCAAAATTTATTATTTAAGATAAGATGG
CCATCTCATTATTGCACTCCATACGATGATCTCAATGAGATTGAGATTCAGACTGAGGGC
GAACCAGAGGGCTACGGTTTCCACTGAGCTTTAACTCGGTGACTTGGCGTTGACGAAGAC
CAAAAGCATTTGCAAGAACGTCTGCAGGAGTGGCCTTAAACACCTGTTGTACGTGGCTAA
CTGCAGCTCTGTCATTTGTCTTGAACACCACATACTCAAATCCTTCTTCCTCCCCAGCTT
GTTCCGCCACCACAAAGTTTTGTGGTACCACCACCAACTGTCCCTTTCTCACCTTGTTGT
CGAACACTGCGTTTCCTTGGCAGTTCACAATCCTAACTCTTCCTTCTCCCCTTACCACGT
ACAGCACACTGTTTGCGTTTATGTTCCAGTGTGGAGCATATATACCATTCCTGTAGAGAC
GAACATATTCAGCACTGAGACGTAAATAGCGGAGGATTGGGAGAGTTAAACTGTTCGCGG
TGCGGATACGACCTGCACTTGACTTATAGAGGTCGGCACGGGAAGGGTGAGCAATGTTCT
CAAGAATCTTGGCGCTACAGATAGTTTCTTCCAGACCATTCTTGCTTCTCTCACTTCTTT
GTTTCTCCTCCTCTTCTTCTTCGTCGTCTTCTTTTTCATCCTCTCTTTGAGAGTGACTTT
GTTCTTTTCCTTCTTCTTCTTCATGTCTCTCGGGGTTGATAATGCGGAGACCGCCCTCAA
TTCTCACGATTTGACTCCTTTTGTCACGTGGAGAACGAAGTCTCTTAGCTGTATCCTCTT
CCGTGTTGAATGTTTGTGCTAAAAACTCTGAACTGAAGCCACTCAGAATGCTGTTACCTT
CATTTTGTTCTTCAGATTCCTCTTCTCCTTGGTGTTGTCCACTTCTTCGTCCAACGGCAA
AGCGGTGTCTTTCTTGTTGCTCCTCCTGTGTTTCAGGGAATTCTACCTTTGGGTTTCCAC
CAAGGTAAAATACTCTTGGGGTTGAGTCTAGCTGGTTTGCAATGTTGGAAGTGTCGAGAA
GACTAATTGCAACAAGAGGTTCATCCCCATGGTTATATGTCCAATATGGAATTCCCGACG
GAATGGCAATGATATCACCTTTTCTGAATTGGCGAATCTTCTGGTGACTGTCACCTTGTT
GCTGCCTGGATTCTTGTCTAGACTGTGATGAACGTGGCTCTTCATAAGTTTCTGGACAAC
CAGGAAATGAAAGTCCAAGAACACCCTTTCCTTGGATGATGAAAATCAACTGTGGAGAGG
GTGAAAAAGAGGGCAAGTGGAGTCCATTACGGTCAATGGTGCGTCTAATAAGAGACACAC
CGGCACATCTTAGCTCAGGGTGATTTGGATTCCATGTCTCAGTGAGACCAGCTTCTGACT
CAACTCGGTGGTCTGGTTCCAATGCATTGATGTTGTCGAGCTGGCATTGATTGAGCCTGT
CAAATTCAGAGCGAGTTGCTAAACAGGCACTTGTAAAGAGTAGCAAGGAAAGTGAAAACA
AAGATAGAAAAGGCTTGGACATTGTGACTGTTATCATAAACTACTAATGAGAGAGTGATG
AGTGAAGTCC
>contig00076	seqLength=1284	assembledReadNum=1499	aveCover=334.69
TTTCTTTTTTCTTTTTTAAAGAAAATAGCATAGAAATTTAATTAACCTCGACATTATAAG
CATATTGTAATTGAACGTCGATATAATATACAAACATGATAATCCTCTCAGCTCTTGAAA
GTTGTTGAGTCAAAGGATAATGCATCAACATCTTGAAGTTTACAACAAAACAAACCACAA
CAAAGAAGCTAGCTATAGCTATCTATGATTCAAGCTGAGCATACCAAACACCTTGGATCT
TAACATCCTTTGGAGCTTTTGCTCCCAAATCAGTATCAGATGGCTGAATACTCTCAAACA
CACCAATAATCTCACCAGTCTCAGGCTTAGTCTGAGTAACACTCAATGTGATTTTCCCTT
TTGATGATGCAGCACTCTTGTTGTTTTCCTTTCCAAGTTCTTCTTCATCACCTCTTCCAC
CAGCTGGCAATGCAACCGCGTTGTCATAACCAGTGGATGCACCTCTTCCCTTTGGGTCCA
AGAAAGAGCTTCCTCTGTATGATGGTACCAAGAACTCGCCGCTGAAGCTATCAGGTTTCC
CTGATGCTACCAACTGTTTGACGGTGAAAAGGAATGGCACGCGCTCGCCTCCAGGAAGCT
GAACGGTGACTGCAGCGTAATCAATTCCGTCTTTCTCCTCGAATTTGACAGTCCCGTCTG
ATGACACCTCGAAGGGTCCTTCAATTTCGTCGAGCGTGTAGGTTAAACGTGTCATGAGCT
TGGTGTTTTGGAATGCGAGTGGAGTGTTTTTGGTTACGCCTTCTGATTTTACTGTGAATG
AAGTTGGTTCGAGGCAGAACTTCTTGGCATTGTATTTTCCTGCCTTGAAGGCAAATGAGT
CTACTCCTCCATCAATGGTTGGACATTGGTTTGCAGTTCCTGTTCCTTTGACTTCCAAGT
ATGTTTTGCTTTGGATTTCGTCGAAAGTTAGCCTCTTTGGAGCACCTTCTGCACTTGCTC
CAGAGACAACAAGAGCAGAAGTGGCAAGAGCAAATCCTGCAATCTTAGAAGCTTCAACAC
ACTTGTAAGCCAACTCCTTGAAATCAGACTGAAGGGAACAGGTAACCTTAGCTCCATAGT
GTTCCAAACCAAAGGCCTTAGAAACAGATTGGTTAGACTTAAGCTGCAAAGTGTTGCTAC
GCAACTTTGTAGGTTGCATGAGAGTAGCAGCTGCTTGTAGTGAGGCTGCCATGGCTCCTG
TTAACTATTTCTGTGTTCTCCACAAACAAACTAGTTTTCAAGAGTTTTTGTGTTGGTTGG
GTAATGTGAAGGTTGCAATTATTT
>contig00077	seqLength=827	assembledReadNum=692	aveCover=301.33
ATCCAGAAGGAGTCGACCCTTCACCTTGTGCTGCGTCTTCGTGGTGGTATGCAGATCTTC
GTTAAGACTTTGACCGGTAAGACCATTACCCTTGAGGTGGAGAGCTCAGACACCATTGAC
AACGTTAAGGCCAAGATCCAGGACAAGGAGGGTATTCCCCCAGATCAGCAGAGGTTGATC
TTTGCTGGCAAGCAGTTGGAGGATGGAAGGACTCTTGCTGATTACAATATCCAGAAGGAG
TCGACCCTTCACCTTGTGTTGCGTCTTCGTGGTGGTATGCAGATATTTGTGAAGACTTTG
ACCGGTAAGACCATTACTCTGGAGGTGGAGAGCTCTGATACCATTGATAATGTTAAGGCG
AAAATTCAGGACAAGGAAGGTATTCCACCCGACCAGCAGAGGTTGATCTTTGCCGGGAAG
CAGTTGGAGGATGGAAGGACTCTTGCTGACTACAATATTCAGAAGGAGTCTACCCTTCAC
CTTGTGCTCCGTCTTCGTGGTGGCTTTTGAGCTGTTGGTGTTGTCTCGTTTGTGTTGTTG
GGTTATTTTGAAATGGAAGTTGTGAACTGTTGATCGTATAGGGTCCTATATTGAGGCCCG
ATAGAATAAATTTGATTTCATGTACGGTGATCTTCTTATGGCATGTGAATAATTAGTACT
TTACTTTGGTAATGGATGTGTTTAATGGGTTAGTTGTGTTCTTATTATATGCTATGATAT
GTCGTGATTGAGTTTGAAGAACCTTATCATGTACCTCTTGCAGGTTGTTATTGAGGGACA
ATTATATATAATATAGTAATGATACCTATTGTTTACCAAAAAAGAAA
>contig00078	seqLength=1565	assembledReadNum=1407	aveCover=250.82
CAGCCTTCAAATTATGTTTCTTTTCCTACAAATCGTGAGATTACATGTGACCATGACATA
TTTAAGAAACTTAAGACTATGTTTGAATATTATAAAATGAATGAAGATTTCATTCTATCG
TTTGAAAATTTTAGGACAGGACAGGACAAGTTCTTTATTTTCGCCCAAATCTGAGAGGAA
GAAATATAGTGGTAAGTGATGGAATTGAATGAAATTCATTTCACTCTATTCCGCTCCATT
TCTTCCCATACTACTCCGCTCCATTTGATTCCGTCAATTCAAGAAAAAGCCTAACTATCT
TTTGTTTGTATCACACTAAACTTGAGGAATTCTTGTTAACATATTTTGTCATGTCCTTAA
AGTTATGAAATTGAACATCTTTTTGAAAGAAAATTTAGCAGGTTATAGCAAGGACAGTCT
ACCATCCCCTGCATTAGTTACCATTAGATGTTATCTCAGACCTTTATATCATCCATGCAA
AAATCTAACTTGGATTTACATTCAAGACATCTAAACTTATAAATAGGTATTTATACATTG
AACCATCAACCTGTGCATGATATTGAATTAGGTAACCATTTTACAAGCTTTCACCAACAT
AAACACTCCCTAAAAAACATGTAAGCCTTACAACTTGGTAAAACATGTTCACCATTTTGT
TTCTCCAAGGTTTACAGTATCATATTTGTCTTAGCCCTTCTCATTTGGGAGTGAAAGCAG
CAAAAATAGTAGCATGACCGGGATCAGCAAGGTGAGCAAAGAGGTTATCAATAGGACCGG
TGCCGGTGTAAATGTGCTGGAACCAAGCTCCGATAACAGCCAACATAGCCAATCTTCCAT
TCTTAATTTCCTTTGTTCTCAATTCCTTAAGCTTCTGAGGAGAAGCATTTCCCCAACCAA
GTGGATCAAACCAAAGTCCACCAGGGTACCCTACATCAGTTCCTGTGAGCTTGTTGTTTG
GAAAGATAGGGTCGGTGTTGACACAACCTGGATTGAGGATGTCGGCCCATCTTCTTCCCT
CGGCCCAACCGATGAAAAGAAGTTCGACTATGAAGAGTGTGGTAGTGTCTGTGAAATACT
CTTGCTCACCAGCAGTGTACCATGAAGGTGTGTTCAAGATACCAATCTTTGTTAAGAATT
CTGGAATGAAAATTCCAGCTGCACCTAACATTGCCCATCTGCTGTGTACAAGCTCAGCTT
GAACATTCCATCTCAGACTCTCTGGATCAGATCCAAGACCAAGAGGATCAAATCCAAAAT
CTCCTGGGAGACTTCCATCAAGCCATGGAGGAGGGGTGCTTCCAGGGAACCACAGAGGTC
TATCAGGCTCAGCAACAGTACACACAGTTGTAGTAGATCTTACTCTAAAAGATGATGCAG
TGTTGTTGTTCACCTTCAGCTTCCTCCCAAGGAAAGCTTTTGAGGTTCCCAAGGGTGATC
CATTCTTCTGGGAACTTGGAGTAGAGATGGCAACAGCTGCAATGGCAGAAGAAGCACAAG
CAGAAGCCATGACACAGGACTTGTCCTCAAGGGATAAAAGTGATGAAGTTTAGTGAATTT
GTGTT
>contig00079	seqLength=993	assembledReadNum=1063	aveCover=337.65
CCGAACGAATAAAAAAACCTACTCTCTTCGAACTCCTCTTCTCCGTCACCGCCACTACAC
TTCACCCCAACTCAACACCATGTCGGACGAAGAGCATCAATTCGAATCCAAGGCCGATGC
CGGTGCCTCCAAAACCTACCCTCAGCAGGCCGGTACCATCCGTAAAAGTGGTCACATCGT
TATCAAGAATCGCCCCTGCAAAGTTGTGGAAGTTTCCACATCGAAGACTGGAAAGCACGG
TCATGCAAAGTGTCACTTTGTTGCTATTGATATTTTCACTGGGAAGAAACTTGAAGATAT
TGTGCCTTCTTCCCATAATTGTGATGTTCCCCATGTGAATCGTACTGATTACCAGCTCAT
TGATATCTCTGAGGATGGATTTGTGAGTCTGCTTACTGAAAATGGCAACACTAAGGATGA
TCTCAAGCTTCCAACCGATGACAGTCTGCTCACTCAGATCAAGGATGGATTTGCTGAGGG
AAAGGACCTTGTTGTGTCTGTGATGTCTGCTATGGGTGAGGAGCAGATCTGTGCCTTGAA
GGATATTGGTCCCAAGAACTAGATCTCTTCCGTTTTGCTGTTTATTTAAGGTTTTATTTG
TTTTTGTTAAAGATTTCTTTATAGATTCTCATCGGATTAGTGGTTGTGGTTACTGTGTTT
ATGGATTTTCCTTGGTTTATCTATTTATGCTATGTTGGTGTCATGTGATTTTTATTACAA
ACGAGGATTTTGACTATTTTGCTTGTTTATGTTATCATCTTTATTTCTAGAATAGTGTGC
AGTAATGTTGAAAACTTGTGTATTATACTCACTGCAAGCTAAGATTGAGATGAACCTATT
GTTCGATGATACTATCACAAGATTTCTTTATGATAGTTCTGTGTGTATCATCTTACTCAG
ACTCCCCAAGCTGTAACACTAAGCTCTCCAGTGTTTTCTCTCTCTCATCTGTACTATTAT
TTGTACTATTAAGAAAAGTTGAGTGGGCTAGAC
>contig00080	seqLength=1033	assembledReadNum=1001	aveCover=405.82
TGAAGTTTCCATAGAAAGTCCCCTTCAGAGTCCTTTGACTTAAGAAATTCATCGGATGTG
TTTTGAAGGCATCATCTTTTTTGGGAACTCCAACAAGTACAGCAACTCCCCAACCATCAT
GGACACATTCGAATGCTGAGATCATAGCCTGGACGCTCCCGGTACATTCAACAGCACGAT
CCACGCCTCCATTCGTCATTTCAGCTATTACTTGCTGAACAGGTTTGTCGTGATCTTTTG
GGTTTATGAACTCAGTTACCCCAAACTTCTTAGCTAATTCAAATCGGCTGGAGACTATAT
CAACTCCAATGATTCTTGAAGCACCAGAAAGCCTTGCCCCTTCAGCAGCAGCAAGGCCAA
CAGCTCCAAGTCCAAAGATAGCAACTGAAGAACCTGGTTTTGGTTTTGCAACATTCACAG
TAGCACCAAAACCAGTGCAGAATCCACAACTGAGAATGCAAACTTTGTCAAGTGGTGCAT
CAGGGTTGATCTTTGCAACACATCCAGCATGAACCACAGTGTACTCGCTGAATGTAGAAG
TACCGAGGAAATGGTGTATGGGCTGTCCCTTGATAGAGAATCTAGACTTGTTGTCATTGA
TCATAACACCTCTGTCAGTGTTGATCCTAAGAAGATCACACAGGTTACTCTCCTCCAAAT
TACAATGTGGACATTCACCACACTCCCCTGTGAATATTGGCAGGGCATGATCTCCTGGTT
TGAGGTTAGTTACACCCTCACCTACGCTCTCCACAATCCCTCCAGCTTCATGACCAAAAA
TTCGAGGAAACAATGGAGTCTGACCCTTAGCTTCCCAAAAGTAAACATCAGTGTGACAAA
GGGAGGTGAAGAGTATCTTGAGACGAACTTCACCGGCTTGTGGTGGCGCCACCTCTACTT
CTTCAATCACCAGTGGCTTCTCAGCCTCCCATGCAACCGCAGCTCTGCATTTGATGATCT
GACCAGCAGTGTTGGACGACATGGTTAACAGATGATGATGATGATTATGGAGGGAATATT
TTGCTATATCTGT
>contig00081	seqLength=1464	assembledReadNum=615	aveCover=149.13
TTTACCCATTTTCTTCACCACAAAATAAAAGTACTTACAATACCACACACCAACAACAAC
ATAATCAAAGTCTAGCTTATAATGTAGTATTATATGATCCCAACAGCAGAATTCTGTACA
TACAAACTTCACAAATCCTCACAAGCTCAATAATCCAAAAGGGATTGTTTATGAAATTTA
TTTTCACATAACTAGAGAGTGACCTCAGTCCCCCAGTAGGGACTATTACATCACAGTTTT
AGAGTTTTACTCCTCCATTTCGATGATACATCTGATGGACTCCCCTTTGAGCATGTAATC
AAAAGCTTTGTTAATCTCTGAAAATGGTATCCTGTGAGTAATGAATTTCTCCAGTTCCAG
CTCCCCTTTCATGTACTTCTCAACAACATTAGGAAGATCAGTGCGGGGTTTGAAGTTTCC
ATAGAAAGTCCCCTTCAGAGTCCTTTGACTTAAGAAATTCATCGGATGTGTTTTGAAGGC
ATCATCTTTTTTGGGAACTCCAACAAGTACAGCAACTCCCCAACCATCATGGACACATTC
GAATGCTGAGATCATAGCCTGGACGCTCCCGGTACATTCAACAGCACGATCCACGCCTCC
ATTCGTCATTTCAGCTATTACTTGCTGAACAGGTTTGTCGTGATCTTTTGGGTTTATGAA
CTCAGTTACCCCAAACTTCTTAGCTAATTCAAATCGGCTGGAAACTAAATCTACTCCAAT
GATTCTTGAAGCACCAGAGATCCTTGCCCCTTCAGCAGCAGCAAGGCCAACAGCGTCCAA
GGTCCAGAAAGATAGCAACAGAAGAACCTGGTTTTGGTTTTGCAACATTCACAGTAGCAC
CAAGACCAGTGCATATTCCACAGCTGAGAATGCAAACTTTGTCAAGTGGTGCATCGGGGT
TGATCTTTGCAACACATCCAGCATGAACCACAGTGTATTCACTGAATGTAGAAGTACCGA
CGAAATGGTGTACAGGCTGTCCCTTAATAGAGAATCTGGACTTGTTGTCATTGAGCATGA
CACCCCTATCAGTGTTGATCCTAAGAAGATCACACATGTTGCTTTCCTCTGACTTACAAT
GTGGACATTCCCCACACTCCCCTGTGAATACCGGCAGGGCATGATCCCCTGGTTTCAGAT
TTGTCACGCCCTCGCCTACGCTTTCCACAATCCCTCCAGCTTCATGACCAAAAATATACG
AGGAAACAATGGAGTCTGACCCTTAGCTTCCCAAAAGTAAACATCAGTGTGACAAAGGGA
GGTGAAGAGTATCTTGAGACGAACTTCACCGGCCTGTGGTGGCGCCACCTCTACTTCTTC
AATCACCAGCGGCTTCCCAGCCTCCCATGCAACCGCAGCTCGGCACTTGATGACTTGACC
AACCGTGTTCGACATGATTAGCAGATGACGATGATGATGAATCTACAGATAACGATGGTA
ATGTAGTATGAGTGAGTAGTTTGG
>contig00082	seqLength=1102	assembledReadNum=1307	aveCover=336.97
TTGTTAACCAGAGAAATTCAATGATAGCCATAAAAACCATAATAATATACAATCTACTCA
TGTCTATGGATCCTTCATAAATCAACTGTCAATCGCACATACCATTTTGACATGTACTAT
TACAGAGATATAGATAGGGAACAAAATAAAAGCCTTATAATGCTTACACCACCAACTTCC
ACCAAACTAGCAGAGATTTAAAGACTTAAACAACACTGGGGCATATAATTTTGCCAGTCA
CATGAAATATGCAGTCTCTCAAACTGCAGAGATAATACTCCAAGTCCCCCATCACATAAA
AATATAATAACAACATCAATAAAATATGCAGGAAACTCGGATCATCTCATGATGACAAAG
AGCATAACAGCAGCTCGAGACATGAAACTTTTAAGACAGCAAATCTATATCTTGTCAAGC
TTCTCAGCTTTGACAACTGGGTTTGCTCTGGCTATTGCATCCCGTCCTGCAGTGCGGTAA
TCAAATGGACAATCATGCTTGTCTGAGTAGCGATGTACAGCACAGAAGAGGTTACCACAT
CGACAATTAAATCCTGTCAAACCAACCCGCTTATTGCAGTTGGTGCACCGTTTAGGACCA
TCCTTGGGCTTCTTCTCGAGACTCTCCTCTGAGCCGGAAGCAACTAACGGTTGTGCAGAG
ATGGTTTTGGGCTCCACTGAATCAACTGGGATTTCCACATTGGGGGCAAGGGTGGGTTCA
ATTTCACTGCTGCTTGATGAACCATTCATAATGTTCCCAATGGAAGATGCTGCAAGTGTG
GCTTGCTCCTGTTTCAGCATCATGTCTTTGTGGCACTTAGAACACATGTTCATGGTAGCT
GCACTTCCGAAAAATCCACAGTTGTTGACGCACAGCATAGGACCTTCAGGGGCTGCTTCG
CATCCAGTCTGGTCATGGTCCATCTTTTTTCAACTTTTCTTGATAGATTTGGGATCGATG
ATGAGAGAGAAAGCGAAACCGGAGAAGGAGAAGAAGAGAGAGAAAGAAATAGAAATGAGT
GTTGTCAGTGTTTGTTTCTGTTTCTCTCTCTTTCTCTCTCTCTCGCTCCGTTTGAAAAAG
TTTCTTTCTCTTTGTTTTGCCA
>contig00083	seqLength=180	assembledReadNum=6	aveCover=4.50
GTAGGTCCATACAAAAGTTCATCGTGTAGTCCCGGAGCATAATCTAACAACACGTATTTA
TCATTGATGAAAAGGTAAGCTTCATTGTTCTTAGAAGAACGAAAAGCAGCATTTATGTAA
CCTGTTTTTGTCATCTTAGATATAGTAAGTTTTGAACGCGTGGAGGATATATTTGAGTTC
>contig00084	seqLength=1049	assembledReadNum=1376	aveCover=381.42
TTTTTTTTTTTTTTTTTTTACTTTTGAAAGTGCGATAACTATTCAATTTTTAACACACAC
AATTCAAATGATTAATAACACACATTAGTTAATAAATAAACGCATCAAGTAACATATATA
ACATTACAAAATACTGCATATAAATACACATGTGCAGTTTATTTATAGAAGCAAGATCTG
TCACACACGACATGCATGATGATGAGAAGCTAAAAACTATGCATATGCAGCTTGCTTAGA
ACTCGAAGTTCCGCCCAACTCAGAATGAAAAGACCATGAATGAACTTCATGTGCTGCAAA
TTCTGCTCCAGTGGTAGCTGAGAAACCAATCCTCACCCACTCAGGAACAACATCTTTCAA
AGGCACAACTTCATTAAGAGTATAACTAGTTACATTCTCTTCCTCAAGTGAATTAGGATA
AGTTAAAGTAACAGTTAACACATTAGTGGCAGCATTAAAAGCTATCACAACATTAGCCCG
TTCACCATTCTGCAAATTCCACGACTTAGTATTTACGGATTTGATACTGTTAACATCAAT
CCCAATATGTCTTTCTTTATTGCTTGGATCCCAAGCAGCGTTATAGAAAGTGTCAAACTC
CACAGCAACAGTTTGACTAGTTTTATCATATTCTTTGCTATTGAAAACTCCGAGGTATCC
CCCGCCAGTCTGCGGCTTAGTATCCACCGGTGCGATGAAGAACGTAAACCCATCGGCAAC
GTTGTAACTGCTGGGCGCATCTATGACAAAAGTGAAGGAAGTTACAAAATTAGCAACGTT
ACCTGTATCTCTATCCCATATATGGATAGGTGTGGAATAGAGAGCTCTGCCAACAGTGCT
CTTTACTGCCTTGGTCAGTGTCAACTTCCCTTTTGTGGTGTAGCCATCTCCTTGGAAGAT
TAGGTTTTGTTGGTCTGGGCTAAACTTGGTGATGGAAAAGGAAGTGGTTTCTGTTGAGTT
CACCTTGAAGAAAAAGATTGTTGTTAAGAGAATGGATAGAAATATCAGATAGAATGAGAT
CATTTGGGTTTGAATGGAAGCCATTATTG
>contig00085	seqLength=300	assembledReadNum=116	aveCover=60.70
AAGAGCTTGCATCTACTAGAGAATCAGAAACAATCTTACTTTGCAAATGCTCAACCTCAA
CAAAGGGGAGAGAGGAAGCCAAGAAATCAGGGATAATCTATATTCAATTTTAGGGGCTTT
ATAATGAGTGATCAAATGTTATGCATGCATTCTATAAAGAGCTATAGCTCATAGTGAGTA
AGGAATAAAACGAGGTTCTATTGTAATAATAACTATAACTTCACCTTTCTAAATGAATAA
ATAAATCAAGAATGTTTTTCTGTCTAAAAAAAAAAAAAACCCCCCCCAAAAAAAAAAAAA
>contig00086	seqLength=471	assembledReadNum=298	aveCover=218.94
GTGCTAACATTTTGGTTGGTGGGGCCTTCACCGGAGCTTCCGCCGTGTCATTCGGGCCAG
CGGTTGTGAGCTGGAGCTGGTCAAACCACTGGATCTACTGGGCCGGCCCACTTATCGGTG
GTGGGCTTGCTGGGCTTATCTATGAGGTTCTTTTCATTAACAGCACCCATGAGCAGCTTC
CAACCACTGACTACTAGATGGGAAATGGAATTGAAATTTGAAATTGTGTATTATTGATTT
TCTTCTGTGGATGTTTTATTTTCTTCTGTACTTTTTCTAATTTACAACTATTTGGAGGGT
TGTTTGTTTTGTGTTGAAAAATGGTGGCCGTTGATGTTTGGTTGTACGGTTGGTGATGAT
GAATGGTTAAATTATTTTGTACATGTATGGCCTAGTAGGTTCTTTGTAGCGGCTCCCACC
ACTGAATCAATGTTATTATTTCGGGTCTGCTTGGTTGTATCAAAAAAGAAA
>contig00087	seqLength=1124	assembledReadNum=128	aveCover=33.88
CATACATTTTTTTTCATTATGAAATTCAAACATACATCAACGATACATCAACGATACATC
AACGATTTGATAAACGATACCAAATTAATCAAAGATATATCAATGATCTGGTCGTCGATA
CCAAACTATCATAACATACAAAGTTACAACCATAGCTTAAACTAGTTCAGAACTAATTTT
TATTTAGAATGCATAAAATCTGATACTTAGCACATCATGACTCTCCTTACATACTTATAC
ATCAATGATGCGCATAACCAGTTAGCATCTAGATGGCACAACGGTGGTCAACAGAATGAT
TAGGTACCCAAGCAGCAGCTTTATTGCCAATGAAATGGCAAACAAAAGCAGTTCCAGGGC
TAACTTTGAGAGCTTCGTAAAGCAACTCAGGGTTCATACCTCTTGTATCGTGATGACAAA
CTGTTAAAGCCTTTGCTTTTGTTCCATCAGGTGCTACCAATGAGACTACGTAAGCGGTTG
TTGCACGCACTTGGTGGCAATTGAATACAACTTTTTCGAAAATTCAATCTATGACACATC
ACTGCATTGTCCCCACCAACTTTTTTGACTTCTTCCACCACATATTCGTCTTGATTTATG
TCAAAGGTACTTGAAATAGCCTTAATCTTTGTTGTTCCAAAATGTGAAATGACATGATCA
ATCATAGAATCTAAAGATGATACACAATGTTTGTGTTCTCCTTTCGCAGTCGGGCTGTTA
CAAAAGTCATCAAGACTTTGTCTCTCTTTATTTTCCAACCATATGGAATCGGTGATACCT
TGTTTCGGTTCAGTTAATGGCAACACCATCTTTGCAATAGAGTCCGTGTTACCCAATACT
ATTTTCTTTCCGGGATAAAGATCACGTTGAAAAAAAAGTGTCGAGTACTGATTTAATTCT
TCAACCCTAATGGGTAGGTTATTAGTTTTTCCATATGGAAGCAAAAGATCTGAAAAAGCC
TTAGGTAAAGGTGTGTTTGGCCAGACATATTTCCAATAATCTTCTCCAAATGGTATTGCA
TCGATTTTCACAAAAGTCAAACAAATGAAAGTCAAAACCGTGATGCGTACAAACTCCATT
TACTTAATTATAAAGAAGTGATACCTTCGAAGAGTTAAGTGAGT
>contig00088	seqLength=1101	assembledReadNum=897	aveCover=262.24
TTTATTGCTAAAATAGAAACCCAAAAACATAATAAAAGGCAAGACAAAAACAAAAATGAA
AAATCAACCAAAACAGAACACATGGATTGAATGAGCAACAAACATAAACATAAGAACAAA
CTGATCCAATCCAAAGTCACAATTCTTTGACATTAAAATGAAAAATGAAAAATACAAAAT
GAGAGATTCACAATACACATTATCACATGCATCAAACTAAGCAAAGCAAATTCAATTACA
CGTATATAAAAGAATAAGAGATTGCTATGTAACATATTTTCCAGTATATGCAAACTATTA
CACATATACAACATATTCATCATCTTCAATTCATCAACAATTTTTCAAGCCTTTGGTGCT
TCTTCTTTTTCAACCGCGCTTGTTTCAACCGGTTTCTCCGCTGCCGGAGGCGGAGGAAGA
GAGTCATTTGCAGCCTTAGCCTTTTCTTCAGCCTTCTCTGCGGCAGATTCACTTGTTTCT
TCTTTTTTTCCTTCTTCAACCACAATTTCCCTATCTTTTACACCACTTGTTTCCTCTTCT
GTTTTAGGTGCTTCTTCAGTTTTTTCTTCTGTCACTATGAAAGTTGATACTTTCTCAAAA
ACAAAGAAAATTGGACCTGAAACTAAGCCTGGTCCAAATTTTGATGATGCTTCAGATACT
GCTTTTGATCCAGGAAAATCAATTTTAACAAGTTCATCTATGAATTTCTGAACTTCTGTT
GAATTCTTCTTTAGCCCTGCTTCATCTCGTTCTTTGATCACACCCTTGATTTCAGTTGAA
GAAGCCTCATAAACTGCAAGTACTTTTGTTTGAAGTTCAGTTTTCTTTTCTTCAAATTCT
GTATTGATTCCCTCCTTTGATTCATCAAAGGATTTAGAGGCCTCAGCAGCAGCTTTCTTA
GTACCATTCTTCTCAAAAACCTTCTTGATTTTAGGAAGAACTTTAGTTTTCCAGTAACCC
ATTTTTTGTTTCAAAATATTTCTCTGTTTCTAGTGGTTGATAACCTTAAGCTCTTATAAC
TATCAAAGTGGAACTCAATTAAAGCCACTTGTCTCTTCAAAATAAGTAGCACAGAGATAC
ATATACATATAAATTGTAGGA
>contig00089	seqLength=950	assembledReadNum=848	aveCover=291.89
CAAGTTTTTAATAAGCTTCCATGTTCTTTCATGATATAACAGGGTTCTGATATTGTTCAA
CAACGCAGTGCCTTAAGCTCCCTAGAAAAATATAAACTTGGATGTAAAAATAACAGGAGT
ACCACCTACTAAAAAGTTTTGAAACTTTCACATGAGGGATTACTGAAAATATGACATATT
TCAAGCAAATATGGCCTAGAGATTGACAGTAATATAAATTAGTTCGATTCTACTCAAAAA
GATTGGTATAATAATCCAACAGAAACATAAACATGTGAAACCAAAAACAATTGTCTAAAT
ATCCTCATAGCAAAATCTGACAATAGATAAACAGGAAAGTAGATACGCTCACCACTCAAC
CACATTACATAAACAAGTTGGGCTTCTTGGCCTTGTAAGTGGTCTTGAGCTTCCTGGTTG
GTGGTCTGATTTTCTTGAAAACCAATGGGAACTTGATCTTGGAGTTGTGGAATTGTTTGG
TGCTCTCCCTCTTGCAAAGCTTAGCTGGGATGGTGGCAGTCTTGATAATCTGAATGCAAG
GGAAACGAACCCTGTGGCGTGAAGCCATCTCATTGTACATGAGATCAACAGCACCATTTA
GAGTGGTATCACGGAACTCCTTGTACATGTTGTGGTAGCCTGTTCTACTCTGGTACCTCA
ACCATATACCATAGTTCTTAATCTTGGTTGGGTTCTTCTCATAAATCTCGTTGATAGCAA
GAATTTGACCATTGCTCTTCTTCACCTTCTTCAGCTTCCTCAGGAAATACCAGAACTTGG
ACTTGGCGCGAACTTCATTGGTAGCCCAAAGCTTCATACGATAAATCTTCGGGTGTTCAT
CTGATTCCGTAGGGAGAGCTCTCCCAACCACCTGGTACTGATGAAACCTGAAAGAAACCA
TCCTGAGAATGGGAAATGGAAGGTTTGATCTCTGAGTGTCGCCGGTGCCT
>contig00090	seqLength=896	assembledReadNum=872	aveCover=269.30
CAAAAATACTGTAAAATTTGATTCGGTGCAAAAGCAGATATAGACAGAAAGATTCTACAA
GCTTCTGAAGTATGGCTTCTGTGGGGAGAAATGTTCTAGCTCCATTGTTGTTTCTGAACT
TGCTCATGTATTTGATTGTTCTCGGTTTTGCTAGTTGGTGTCTCAATAGGCTCATCAATG
GCCAAACTTATCACCCAAGTTTTGGTGGAAATGGTGCTACCTCGTTCTTCTTGATATTTT
CCGTATTAGCTGCTGTTCTTGGTATTGTGTCGAAATTTATAGGTGGAAATCACATCAGGG
CATGGAGGAGTGACAGTTTAGCATCTGCTGGAGCTACATCAGTTGTTGCTTGGGCTGTTA
CTGCTCTAGCCATGGGGTTGGCTTGCAAGGAGATACACATAGGAGGACATAGAGGGTGGA
GGCTAAAGATGGTGGAAGCTTTTATAATCATACTCACATTCACACAATTGTTGTATTTGT
TGCTGATCCATGCAGGATTGTATAACAGCAGATATGGTCCAGGTTATCGTGATACTGACT
ATGGTGTTGGAGGAGGAACTACTGGCGATCCTATGCATAAGGGTGTTCCTGGGACTACTC
GTGTTTAATCATCAATATTACAATCTATAGCTTCAGTTTGTTTCTTGTATAATTTTAATA
ATGTTGTAGTTTCTTAGTCTGGACTAAGTTTCTGTTTTATGTTTATTTTGGATGGATCAG
TTGTTCCTTTTATGAAGGAGTGTCAGTTTGTAGCATTGCATTGTGTATACCAATGGCTGC
AATTTGTTAGTATGCATTTGCTTATTTTTATCCCTCTCTTATGGTTAATTAAAACATAAA
TCAGTAAATAATGAATGAAAAACTTGTTTGTTTATGAACAAAAAAAAAAAAAAAAA
>contig00091	seqLength=855	assembledReadNum=969	aveCover=314.24
GGTATCATAACACCTCTTTTCTTTCTTCTATTGTTGTATATTTAGTTTGTTGTCAAAAAT
GGTTCTAGCTGGTAAGCTTATTACTGAACTTGGGATCAAAACACCAGCTGACAAGTTCTT
CAAACTGTTTGCATCAGAACTTCATGAAGTGCAAAACCTTTGTGAAAGAGTTCATCATAC
CAAAATTCATCATGGTGAAGACTGGCATCACAATGAATCGGTTAAACACTGGACTTATGT
CATAGATGGGGAGGTACACACATGTAATGAAAGTATTGAAGAAGTTGACGAAGAGAACAA
AAAAATCACCTACAAGCTGTTTGGTGGAGATATCGACAACTTTACTGTTTTTAAGCTGAT
TCTTGAAGTAATTAATAAGGATGATGGCACTTCTGCTGTTAGATGGACTATTGATTATGT
GAAAATCAGTGAAGATGTTGATACTCCAAATGGCTGGATGGATTACCTTAGCAAAAGCAC
TAGAGACATTGATGGCCATCTTATCAAAGGAGAAAAGGTTGCTCTATAAGTTATAAAGAT
GCCATGTGAAATAAAGAGTATGCTATGATTTGATGGTGTTTGCTTTTGGGGATTATACTT
AAATATTGCATCTTTGTAATTTGTGTGATGCTTGTAATGCCTTCTATGTATAGCATATAT
AAGCATGCATGTTTGCTTCTCTTCATGCTTCCTTTGTATGGAATGAATGTGTCGGCCATG
TATTGATGATCGTGTCTTGTATTATTATTATTATTATTATGTAATGCAAATTAAATAAAT
GGACATTTGTGCTTTGCAGTTTATATTTATGTAATAATATTTATGAATAATATAAGTTTG
GGTACAAAAAAGAAA
>contig00092	seqLength=931	assembledReadNum=981	aveCover=404.96
TATTGAAATGCCTTTCAACCAATAAGAAGTAAGAAGCTTCAACAGCCACAACCTTCGAAT
TTGCATCGAACTAAATCTAAGTACTTAGCCACTCTGGTCCCTCATTTCAACAAATTGTGG
AACAATCATCAAAACTTCAGCCATGGCAGCTGCTTCTCCTATGGCAAGCCAACTCAAGTC
CACCTTCACTAGACCTTTGGTCACACCTAAGGGACTTTGTGGCTCTTCATCACTTCATCA
ACTTCCTTCTAGAAGACAATTTAACTTCACCGTTAAGGCCATCCAATCCGAAAAGCCCAC
ATACCAAGTGGTTCAGCCGATCAACGGCGATCCATTTATCGGAAGCCTGGAAACTCCGGT
CACATCAAGCCCATTGGTGGCATGGTACCTCTCCAACTTACCAGGCTATAGAACTGCAGT
GAGCCCACTACTCCGGGGTATTGAAGTGGGCTTAGCCCATGGGTTTTTCCTCGTAGGCCC
GTTTGTGAAAGCCGGGCCTCTAAGGAACACCGAATACGCCGGAGCAGCGGGCTCTCTGGC
AGCTGCTGGGCTTGTTGTTATCCTTAGCATCTGTCTTACAATCTATGGAGTCTCATCATT
CAACGAAGGTGACCCATCAACTGCTCCATCTTTGACATTGACGGGCCGGAAGAAGCAGCC
TGATCAGCTCCAGACAGCAGATGGATGGGCCAAGTTTACTGGTGGGTTTTTCTTTGGTGG
AATTTCTGGTGTTACTTGGGCTTATTTCCTTCTTTATGTTTTGGATCTGCCATACTTTGT
TAAGTAAACAAATTAACTCTATTAAGTTTCTATTGCTTTTGTGTTATATGAGATGATGGA
TGTAATTACATGCTGTATTTTATGAATCTTGCTTTATTATTATTATTATTATAACAATGT
TAAATTAATTACTCTCTTAAAAAAGAAAGAA
>contig00093	seqLength=1086	assembledReadNum=1016	aveCover=279.92
AAGTGCAACTTAGGTGCTGCATATATATAGAAACATTGAGAAGATATCACATCAGAGCAA
GCAAGCTTAGTTAAAGAGAAACAAATATCAATCAAAATGGCTGTGGAGATTGAGAGAGAA
TCAATGATAACTGAGGCTCCTAATGCACCTGTTACTACTCAGAGAAAGGTTAGAACCGAT
TTGGAAACTACTCTTCCAAAGCCATACATGGCTAGAGCATTGACAGCTCCAGATACAAGC
CACCCAAATGGAACACCAAACCACAAGCACCACAACATGAGTGTTCTTCAACAGCATTGT
GCTTTTTTTGATCAAGATGGTAATGGAATCATTTACCCTTGGGAAACTTACATGGGGTTT
CGTGCTATTGGATTTAATGTGATTCTATCAGCTATTGCGGCTATTATCATCAATCTTTCA
ATGAGTTATCCCACTCAGCCTCACTGGTACCCTTCACTTCTGTTTCCTATTTACATACAC
AACATGCATAGAGCAAAACATGGAAGCGACTCTGGAGTCTATGACACAGAAGGACGTTAT
GTACCAGCAAATCTTGAGAACATATTTAGCAAGTATGCTAAAACAGAACCTGACAAGTTG
ACACTTGGAGAGATATGGAACATGACTGAGGGAAGCAGAAATGCAATAGATCCATTTGGC
TGGGTTGCAGGTAAATTGGAATGGGGGGCACTGTATTATATAGCTAAGGATGAAGGTGGT
TTTTTGGCTAAAGAAGCTGTTAGAAGATGCTATGATGGTAGCTTATTTGAGTACTGTGCT
AAAATGAATGCATCTAATAAAGATGACGCCAAGAGGGGTTGAAACTGAATCTACTGTGAG
AGACCTTAGTGGTGTGAATTATGATGTGTAATAAAATGAATAAAAGTCCTTATAGGAACT
TAAGTCTGGGATTTATCAATTAAGGTGTCTCATTTCTTAATAATGGGATACCACTGTTCT
GGTATATATAATGGTATATATTATGTGAATACTGCTACTTTGTTTGGTAAATGTTGATTA
AAACTCTCTTTTGCTTTAAATATACTAAAAAATTTGAATAGAGAACAAGGATAAGAATTC
CTTTAT
>contig00094	seqLength=808	assembledReadNum=873	aveCover=286.23
GGCTTGCAGAAGCAATCATGGCAGCGAGTGGAGAAGAGAAGAAGTATTCAACAAGCGAGC
TTATGGCAAGCGCAAAGGTGGTAGCAGAGGCAGCACAGACAGGTTTCGGGAAAGAATCAG
AGGCAGACAAAGCCAAAGCGGCACAAGCTGCCGGTGATCTTCTAGATGCAGTTGGTCAGT
ATGCTAAATTGGATGATAATAAGGGCGCAGGACAGTATCTTGATAAGGCTTCTGATTATC
TGCATGAGTATAAGTCCACCAACACCGCTGCTGCTCCGCCAACTTCGAAACCTGATCAGC
CCAAAGGTGATGATGCACCGAAATCCGAAGATGGAGGAGGATCAGGTGGACTTGGTGGAG
ATTTTGCTAAGGTTGCTGGAGGTTTCTTTAAATGAAAATAATATGATTTCGCATCAGTAT
CTTAATTATCTTGATTAATAAGGTTGTTTATCTTATCATATGATTAATATAGAATAGGAT
ATAGTGTTGTGTGGTGATGAATGTAATATGTAAGGGAACATGGTTGTGTTGTCCACTTTA
TTATTGTTTGAGCCAAGACCCTGCTATTATTTATGTTTTCCCTAATTCTGCTTAAATGCT
TAGCTGCTGTAATGATGTTTTAGCTGTCATAGATGAAAGCTATAAGAGTTACTAGACTAG
TAGTAATTATTGGCAGTGTTAGAATAGCAAGAGTTTATTTAGTCTTTATAAAGACAATCC
TATTGCATTTCATTTAAGCAAGTAAAGCTGTAACCATCCACGATAATACTTACAGTATAA
AATCTGCTTCTGTTTGTTAAAAAAGAAA
>contig00095	seqLength=550	assembledReadNum=633	aveCover=342.32
TATAGCATGCCAAGTCGTTATCACGATGAAAAATCTACCATAAAGCCACAACAGTTAACA
TCAGCAAGTAAACAGATGTAATTATCATAACCCTAAAGGGAGACACAATAGAGCTACAAA
GCAGTAACTTATTGCGTTTACATCATCATAACATGCTTTGATTTAGAACTAACATCAGCA
ATAAAACAGGTCACACAATAAGAGAAGTTTTCATGATCATAATAGTAATTACAGAGCTCC
ATAATGAAAATTGAATTCATGACAAAGAGCCCTTCTATTTCTTCCCACTTTTCTTGAGGC
CAGATCCTCCAAAAGATCCCTTCTGTGAGGCCTTAGCTTTCAACTCCTTTAGTGCCTTCT
CCTCATCCTTTTTCTTCTGGATGTTAGCCATGTCAACCTCATCGTAATCCTTCTTATCAG
ACTTTGGTTTCTTCAAAGGCTTAGCTTTTCCACCTTGCTTGGTCGACATGGTTACGGTGC
AGAGTTAGGGTTTGGTCTGAATACGAAAACGACAGAGAAAATAACAGCTCGCGACAAAGA
AAGACCTTAC
>contig00096	seqLength=619	assembledReadNum=14	aveCover=6.64
TGTATTCCAGGATGCATATCAATATGTCAAGTGACACCCTCTGTATCATTACCTCTCTTC
TCCAGGCCTTCATATACTGTAAATGAGTCAAGAGTAGAACTACAGCATGCTAATCAGGAT
GTTGGTTCAAGTAGCATGCAGGCTCAGTCAACTTCTGTAGTTCAGTTTCAAACTGACACA
AATCCAACCGAACAATCTCAAACTCGATTGTCAAACTCCGAGATACCCACCATCTTTTTA
GGCCGAGTATCTACCGGTGCGATGAAGAAAGTTAATCCGTCGGCAATCGAAGAAGATCCA
GCTGCATTTATAACAAAAGTGAAGGAAGTTACAAAATTAGCAACGTTACCTGTATCTCTA
TCCCAAATATGGATAGGTGAGGAATAGAGAACTCTGCCAAGGGTGGATTTTGTTGGCTTG
GTCAGTATCAACTTGTCGTTTGTGGTATAGGCATCGCCTTGGAAGATTAGATTTTGTTGG
TCTGAGACAAACTTGGTGATGGAAAAGGAAGTGGTTTCAGTTGAATTCTCCTTGAAGAAA
AAGATTGTTGCTAAGGAAATGGATAGAACTATTAAGGAAATGGATAGAACTATTAAGTAG
AATGAGATTTGGGTACTTT
>contig00097	seqLength=592	assembledReadNum=618	aveCover=414.36
TCTCCATGATGATCACGATGCTCCTCTCTCACATACCCTTGACCAGTATTTCCAATGCCG
TCACCACTAGCTCCATAACCAGTTCTTCCATACCCTGTTCCATCAGTATTGGTTCTTGAT
TCTTCAGTACCAGGAATCTTCTCCTTAATCTTATCCATAACCCCTTTCTTATTTCCATGA
TGCTCCTCTCTCACATAATCAGTGCTTCCAGTTCCACCGTACCCCGTTCCTGTTCCATAA
CCACTTCCAGTGTTGGTGCTTCCATACTCAGGTTTGGTTCCATATCCACCTACACCACCT
GTGTGGGTCCCATACCCTGTGGTTTGATCAGCTCCATGATGTTGTTGTTGACCATAACCA
GTAGCACCACCGGTAGTTCCAAAATGTTGTCTACCGGCTTCACCGGTGAACCCACCGCCA
CTAACAGGGTTGCCATATTGATCAAGTTGGTTCACTGGGTTTCCATATTCATCGGTGGTA
CCTGTTGGAGCACCATATTGGTTTTGATACTGAGACATTGTTATTCTTCACAAAGAAACT
AAAACAAGGTGAATTTTTTGGTTTTTATTAAAGTTGTTGTTGTATAAGAGAT
>contig00098	seqLength=555	assembledReadNum=515	aveCover=230.46
GATAAAAGCAACAAAGCAATATCAAATTTCTTACCAAAAAATATTTGTCTCTGAAAATAT
GTCTAGCTGTAGTTGTGGAAACAGTTGCAACTGTGGTTCTAGCTGCAATTGTAGCAAGAG
GTCTAGTGGATTGAGCTACTCCGAAATGGAAACCAAAGAAACCAAAGAAACCGTGGTTCT
TGGCGTCGCTCCGGCGAAGATCCAGTTTGATGGTGCTGAAATGAGTGTTGCGGCTGAGGA
TGGTGGTTGCAAGTGTGGTGATAACTGCAAATGTGACCCTTGCAACTGCTAAAGAAGTGC
ATGCAACATATGAAAGTTTGAAGCAGAGATATTGGAACCAATATATGTAACCATGTAATG
TAATAAAAGCAGATCATATGAGTTTGCTTTTTTAGAATAAATATAAAGTGGCTATAGTTG
CTTTGTGTTTGGGTGTCTTGTCTAATGTAAAAGCTAATTATAGCTAATATTAATCATAAA
TCTCTGCTTATTATAAATGGAATATAATTTATACCTGTGTGTTAATTGAATAAAAAATTT
AGAATAAAAAAGAAA
>contig00099	seqLength=391	assembledReadNum=274	aveCover=193.33
TCAATTCTGTGGAGATTAAAGAGGGATCTCTATTGTTGCCGCACTACAACTCAAGAGCCA
TTGTAATAGTAACGGTTAATGAAGGAAAGGGGATTTGGAATTGTGGGTCAAAGAGATGAG
AACCAACAAAGCCCAAGAGAAGAAGATGACAAGGAAGAGGAACAAAGAGAAGAAGAAACA
AGGACACAAGTGCAAAGTTACAAAGCTAAGTTGTCTCCAGGTGATGTTTTTGTAATTCCC
GCTGGTCATCCAGTTGCTGTAAAAGCTTCATCAAATCTCAATTTGCTTGGATTTGGTATA
AATGCTGAGAACAACGAGAGGAACTTCCTTGCAGGTGGGGAAGACAATGTGATAAGTCAG
ATACATAAACCAGTAAAAGAGCTTGCATCCC
>contig00100	seqLength=1447	assembledReadNum=348	aveCover=189.87
TCCATCATCTCATATCCATACTAAGCAAAGTGACATTAATTCAAATCAATATGGCTGCTA
CTACGATCAAACTCTTAATGCTTTTGGGAGTTGCTTTCTTGGCATCAGTTTGTGTCTCTT
CTAGATCCGATCATGAGAACCCCTTTATCTTTAAGTCTAATAGGTTTCAAACTATTTATG
AGAATGAAAACGGTCACATTCGTCTCCTCCAGAAATTTGACAAACGTTCTAAAATATTTG
AAAATCTTCAAAATTATCGTCTTTTAGAATATAAGTCCAAACCACACACTCTTTTTCTTC
CACAGTACACAGACGCTGACTTCATCCTTGTTGTTCTTAGTGGGAAAGCCGTTCTCACAG
TGTTGAACTCCAATGATCGAAACTCCTTCAATCTTGAACGTGGTGATACCATCAAACTCC
CTGCTGGCACTATTGCTTATTTGGCTAATCGAGATGACAACGAGGATCTTAGAGTATTAG
ATCTCGCCATCCCTGTAAACAACCCCGGTCAATTAGAGTCTTTCTTATTATCGGGAACTC
AAAATCAACCGTCATTTTTATCTGGGTTCAGCAAGAGTATTCTAGAGGCTGCTTTCAATA
CCGATTACGAGGAAATAGAAAAGGTTCTTTTAGAAGACCAGGAACAAGAGCCGCAACACC
GAAGAAGCCTCAGGGACAGGAGACAAGAGATCAACAAAGAAAATGTAATAGTCAAAGTAT
CAAAGGAACAAATTAAGGAACTGAGCAAAAATGCGAAGTCTAGCTCCAAAAAAAGTGTAT
CATCGGAATCCGAACCATTCAACTTGAGAAGTCGCAATCCTATATATTCCAACAAGTTTG
GCCAATTCTTTGAGATCACCCCAGAGAAAAATCCACAACTTCAAGACTTGGACATATTTG
TCAATTCTGTGGAGATTAAAGAGGGATCTTTATTGTTGCCAAACTACAATTCAAGGGCCA
TTGTGATAGTAACTGTTAATGAAGGAAAAGGATATTTTGAACTTGTGGGTCAAACAAATG
AGAACCAGAGAGAAGAAAATGACGATGAAGAGGAACAAGAAGAAGAGACAAGCACACAAG
TGCAAAGGTATAGGGCTAAGTTGTCTCCAGGTGATGTTTTTGTGGTTCCAGCAGGTCATC
CAGTTGCCATAAATGCCTCCTCAGATCTCAATCTAATTGGATTTGGTATCAATGCCAAAA
ACAATCAGAGAAACTTTCTGGCAGGCGAGGAGGACAATGTCATAAGCCAAATACAGAGAC
CGGTGAAAGAGCTTGCATTTCCTGGATCTTCTCGTGAGGTTGATAGGCTCCTAACGAATC
AAAAACAGTCACACTTTGCAAATGCTCAACCTCTGCAAATAGAGTAAAGAAGACATCAAA
TAAGAGAACATTTGTCTTCAATTTTGAATGCTTTCAATAAGTGACAAAATATTATGCATG
TAAGCTA
>contig00101	seqLength=754	assembledReadNum=66	aveCover=21.26
TTATATTGCCTCCACTCCAAAAAGTTTCTGGTCCGTGCTAGCTCACAATATTTGATTCCA
TTCTATTTACATATATATAAGCAAACATATGAAATTATTTATTGTAATAGTACTGTCACA
ATACAAAATAAAAAGTGAATGGAAAGATCATAACGAGTCGTTAATGATCACCCATGCACG
TATACAAGAATCAAACACTCACAAATCGATTTCCGAAAACCACAAATAGCACAATGATAT
ATTCATATATGATATTATTTATTGTGTATATGCCAATATGCACATTTAGGCACATTGGAA
ATCACGTGGAACTTTCCTTGAGCAAACATTGAGAAGCAACCTAAGTGAGATAGGAAGGTT
GAGATTGATCCCCAGTATGTTAGCTTTAAGGGCAGTGCAAAGACAAGCAGCAACTTCAAG
ATCAGCAAGACCTTTAGAAGGGAACAACAAGGGGTCACTGGTGGCTGACCCAAAGTTAAA
TTCAACAATCCATTTAAGACATTGGCACATACTCCAAGCTTAAGAGCATCACGGGGACAT
GTTCCACTTGAAGGAGTAGGGTTAGGATTTGGGTTGGGCTTTGGTTTTGGCTTTGGAGTT
GGTTTTGGAGTAGGGTTGCATGAGTAGGAGCCACAAGCTGAAACAAGTGAGAAAAAGAGA
AGGTTTATTGTGAGGAAAATTGCAAGGGAAGAACAAGTTTTGGAAGCCATCTTAATTAAA
TTACACTTCTAGTGGCTAAGTATAATTAGAGCTT
>contig00102	seqLength=1086	assembledReadNum=975	aveCover=265.42
TTTTTTTTTTTTTTTTTTTTGTTTAATTAATAATTGTCTCATTTTATTCAATATTTGAAG
CACACAATACAACACAGATACACATACTCAGAGACCCCAAAAACAGTTGGAATATTAAAA
TACATAATAGGAAACAGAAAAGTGGTAAAAACAAATTGATACAATACAAACATGTCCTTA
TAACACACATTACATTGATTGATAGACAAAAGTGATGACTAGTAATCTTCAGCAGCAAGA
GGCTGATGTGCATGAGGTGGTTCTGTTGGGATGACAACATATTCATATATGAGTGATGCC
AATGCTGCACCAATGAATGGACCAACCCAGAAGATCCAATGTGAGTGCCATCTCCAGCCT
ACCAATGAAGGGCCAAAAGCAAGAGCAGGGTTCATGCATGCTCCGTCAAATGGCCCGCCG
ACGAGGATGTTTGCACCAACGATGAGACCGATTGCTAAAGGTGCAATGGCTGTAATGTTG
CCTCTTTTTGGATCAATAGCTGTTGCATATACTGTGTACATCAGTCCAAATGTCATGATG
ATCTCAAGTAGAAGCCCATGGCCTTCGCCTAGACCCACTCCTACGTGAAACCCTGCTGGT
CTCATGTTATTGGTGACAAGCCTAAGCAAGAGTGCAGCAACAATAGCGCCTAAAAGTTGA
GCAACCCAATAGTAAACAGCACGAATGACAGAGATTCTGCCACCTACAAGAGCACCAAAT
GTGACTGCTGGATTCACATGTCCACCAGATACATGCATGCTAGAAGACACAGCAGCAAAT
AGAGCAAATGCATGAGCAAGTGCAAGTGCCAACAATTCACCAGCTGAGAAAGCTGAATCT
TGGTATATCTTAACTAAAGCAAGGCCAGAGCCTTCTCCAGCAAAGACAAAGATGAAAGTG
GAAGCAAATTCAGCTATGGTAGCTCTAAGAGAATCTGGATGTGTAGCCTCATCAGCTCTT
CCAAAAGTATACCTACGAGTTGACATTTATCTCAAACAACAAACAACAAACTAGTCTTTC
TAAGATAAACGTCCTTTGATGTTATTTGAATTTTGAATGAAACTTGATAAAGGGTTCTTA
GCATCC
>contig00103	seqLength=832	assembledReadNum=831	aveCover=379.20
GTATTTGCCACGTCGAAATTGAAACACACTGATTTAGGGTTTCTCAATTCTCATCAAACT
TGGATAGGAGGGTTTCTGAACGCGAGTGCGGCTCAACAAACTCTCTTCTCCTCTGCGAAA
TCCCCAAACCCCGCCATGGCTGAACAAACTGAGAAGGCTTATCTGAAGCAACCTAAAGTG
TTTCTATGTTCGAAGAAATCTGGGAAGGGAAAGAGGCCTGGTAAAGGTGGAAATCGGTTT
TGGAAATCTGTTGGTCTTGGATTTAAGACTCCTAAGGAAGCCACTGAAGGAACCTATATT
GACAAGAAGTGCCCTTTCACTGGCAATGTTTCCATCCGGGGTCGTATTATAGCTGGAACC
TGTCACAGTGCTAAGATGAATAGGACAATTATTGTTAGGAGAAATTATCTTCACTTTATT
AAGAAGTATCAGAGATATGAAAAGAGACACTCAAACATCCCTGCTCATGTATCACCTTGC
TTCCGTGTTAAGGAAGGAGATCATGTTATTATTGGCCAATGCAGGCCACTCTCGAAGACA
GTGAGGTTCAATGTCTTGAAAGTGATCCCAGCTGGATCATCCAGTGGTGCAAAGAAGGCA
TTTGGTGGAATTTGAGATGCCTGAAAGGAATTCTGATTTCTGTATGTTGACTAATATGAA
AACTGAAAACCTGTTCAATTTTGTCTTTGTTTTTGAAGTTGAGTTATGTCATTGGATAAA
AGTTGAAGGATTTTGATTTTGATTATCAAATAGTAGTTGTAGCATTTATATTAAATTTTG
GCCTCGAACAGGTACTGTCTCACTTCTGGAAGGTTATAAAAGACATCTCAGT
>contig00104	seqLength=706	assembledReadNum=553	aveCover=246.56
TATAAGTATAAGGTATCGCGGGGGTTTTGGTGTTGAGACAGGGTAGCGTTAGAATCGTCG
TTGGTGAATAGTTAGGATGGCGAACGGTGGTGGAAAGGTCTCGTTCAAAGTTACCCTAAC
CTCCGATCCAAAGCTACCCTTCAAAGTGTTCAGCGTTCCCGAGGCTGCACCTTTTACCGC
CGTTCTCAAATTTGCGGCCGAAGAGTTCAAGGTTCCTCCACAAACCAGCGCTATTATCAC
CAATGATGGTGTTGGGATAAATCCTCAACAAAGTGCAGGAAATGTGTTCCTTAAGCATGG
TTCAGAACTACGGCTGATTCCGCGTGATAGAGTTGGTGCATTTGAGTTGTTACAGGATGT
CTGAGCTAAACACTTTCTTTATCTATCTTGGCTGTTGTAGTAAAATAAACACTAGTGCTC
TATTTATATCATGTAACTGGTATTAACAGTGTGTCCTTTTGACAAAGTTTAGTCCAATAA
TGAATTGCCTCCACCTCCTACCATAGTGACTATGTTTATAATGCAGGATTGTGCAAAAAT
TATTCAGCAAGTGAGTTTGTAATGGAAATAAGGGGAATATATATCTTCTTGCTATCGGAA
ATAAGGGGAATGTATATCTTCTTGCTATCGACAAAGATTGTATTCTCATCTGCAACCATG
TAATTTTCAAAAAAAATTGGGATGTGCGCTTCTCGTAAAAAAGAAA
>contig00105	seqLength=1160	assembledReadNum=1164	aveCover=305.60
GAAGACATCTTTTGAAAAATTAGCTCTACATTTTCATTAACTCATAATTAGTTTTTGTCT
GTGAAAATGGCTACTGGTCAACAAAAATTTACCCCTCAGAAGCAAGACACACAACCTGGC
AAAGAATATGCTATGAATCCAACACCCCAATTTACTAGCCCTGATTACAAACCAGCAAAT
AAGCTTCAAGGAAAGATAGCAGTGGTGACAGGGGGTGACTCTGGAATAGGACGTGCAGTA
TGCAATTTATTTGCATTAGAGGGTGCCACTGTGGTTTTCACATTTGTGAAGGGGGAAGAG
GATAAGGACGCAAAGGACACACTTGCTATGATAAAAAGGGCTAAGACTGCAGGTGCTAAA
GATCCAATAGCTATACCAGCTGACCTTGGTTTTGATGAGGATTGCAAAAGAGTGGTTGAT
GAGGTCATCAAAGGTTATGGAAGAATTGACATTCTTGTCAACAATGCAGCTGAGCAGTAT
GAGTGTGGCTCAGTTGAAGAGATTGATGAACCAAGACTTGAGAGGGTGTTTAGAACTAAC
ATCTTCTCCTATTTCTTCTTAACCAGGCATGCCCTGAAGTATATGAAGGAGGGAAGTAGC
ATTATTAACACAACATCAGTGAATGCATACAAGGGGCACCCAACATTAATTGATTATACG
TCTACTAAGGGTGCAATTGTGGCCTTTACAAGGGCACTTTCACTACAGCTTGTGAGCAAG
GGAATAAGAGTGAATGGGGTTGCACCTGGACCTATTTGGACTCCATTAATACCAGCTTCT
TTCAAGGAGGAAAAAACTGCTGAATTTGGTTCTGATGTGCCAATGAAGAGAGCTGGGCAG
CCTATTGAGGTTGCTCCTTCCTTTGTGTTTCTTGCTTCCAACCAGTGCTCCTCTTACATA
ACTGGCCAAGTCCTCCACCCCAATGGTGGAACAGTTGTGAATGCATAGGCGGTGCTCGTG
ATCTATGTGCAATGCTTTTTCTGGTTTTGTGTATGTAAACTATGTTACGAATGGCAAAAC
AGCAGTCAGTGTAGTATGATGTATGATGTATATGCAGTACATTTTGCTCTAAAATGTATT
AACTTTATCAAATAAAATAATATCTATACTACATGGAATATGTCTTGTTAATCTTTCATA
AAAAAAAAAAAATAAAAAAA
>contig00106	seqLength=1139	assembledReadNum=688	aveCover=167.26
ATATTTTAGTGATGGATTTAGAGAGCTAGCTCAAAAAAGGCATTTTTACAACTAAATGTT
CACCCAAGAAACCTAACCCACCATGTGATTCAGGATTTTGTAAACAAAATCACTTATATT
TATATATAACAACCAAATTAAACAGCAGAACAGGATAGAAAATAGGGGAGAAACACAGTT
AAAGAAGGCAGTAAATGTTCCTAAGTGAAAAATAAGTTCCAAAAAATAATCAGAAATACA
TAACTGTCTGTAAAACTCATTCAACAGGAAACAAAATTCTTCATACTTAAAGGAAACTAA
AGAAACAAAAGGGTATTCAATAAACTTAAGATCTTGGCTTCTCCTTCTTCTCCTTGAAGA
GGGCAAGAAGTGATACACCAGAAACCTTCACAACCTTGAACCTAACTCCAGGAATATCTC
CCACAGCGTGACCTTTTCTTCCAAATCCAGCAATCAAAACTTCATCATTTTCTTCGATGT
AGTTCAAGCAACCATCATTAGGGACGAAAGCAGCAATCTTCTTTCCATTCTTGATGAGTT
GAACCCTGGCACACTTACGAATGGCAGAGTTAGGCTGCTTAGCCTCAATACCAATCTTTT
CAAGAACAATTCCCTTGGCGTGGGAAGATCCAGCGAAAGGCTTCTTCCATTCATTACCAA
GATGAGACTTCTTGTATGATTTGTCAGCCCACCTTTGTCTCCTGCGGTGAGACTTCAGCT
TGCGAGCAGCTCCCATTCCATGTGTCTTACCCATGGCTTCGGTCTTCTGTGTTGAACTCG
GAGGCTATGGGGATGTGAGCAACAGGTACCAGCAAAAACCCTAATCACTATCCCCGGCCG
TAATGGCCACTCTGCGTTGATACCACTGCTTACTCTACAACCTGCACCGTGATAAACTTT
CAGTTCTCACCTCCTAAAAAAATGTCTAACCCTAAAGTTTTCTTCGACATGTCGGTCGGA
GGCCAACCCGCCGGCCGTATTGTCATGGAGCTTTACGCCGACACTACTCCTCTCACCGCT
GATAACTTCCGCGCACTCTGCACCGGCGAGAAGGGAGTCGGTAACAGCGGGAAGCCTCTT
CATTACAAAGGATCTTCCTTCCACCGTGTCATCCCAAATTTCATGTGTCAGGGTGGTGA
>contig00107	seqLength=2848	assembledReadNum=2420	aveCover=269.87
TTCTTTTTTATTTGAAAATCATAAAGTTTGCAATTGATATAGCAAAATCCATCAAAGTAT
AAGGTACACACATAATAGTAGTTTTCATTGATGAAATAAGATTACAGCAATCAAAGAAAC
ACACATAGTAAAATGAACATACATAGGGGGTGAGGGAATACGATTCCTTCTCACCGATTA
TTCATCGCAACAACGCAACAATCATGGTAGATTTTAGATGGAGACACTGTTGGGAATGCC
TCGGAATGTCAATCCTTCTTCACTAGAAGGATACAGCAGAGTGTATGGCATCTTCACCGG
TCCATACCGGTTTCTCAATGACTCGTCATTGTTCCTTTGAACCAGCTTTTCCTCGATTTC
AGCCAACTTCTTTCCAAACCTCTTGAAAGCCTCTTTTGGTACTGAATCAGTAGTCCAATC
ATCACCTTCAATTCTCTCTCCAAGGTATTGTTCATCAGAAGCATGCCTTGACAAGACCTC
TATAATGGTCAAGTCAGTTAGAGTATCATTCTTTGGTGTGATTGTCCTCAAATACGCCTT
CTCGTAGTTCTTAGCCAGATCATCATACTCAGGGGTTCCCTTCTCAGGCATGAATCTCCT
GCTTTTAGTTGGTCGGTTAAGAATGTATCCTCCATATGGATATTGTCCGAAATTAACAGC
TGCGTGTAGCGCTGAAGCTATCCATATGAGGATGGTGCAGGCTTCAATCAACTCCTTGCG
ATTTTGCATCTTAAACCACCATGTAGCACTCTTCAAGTCACCATGACCCACTTGTACAAG
TTCTTTCCAGAATGCTTGGAGTTCGGCATCTTGTGCAATAGCAGCATCTGATTTGTAGTA
GAAATTCACATATTCTTCAACCCACGACTTGATAGCAGCCCATATCTCTAGTCCGTCAGA
AGCATAAGGGTAGTCCTGTATCAGAAGGCGAACACCGTGTGGAGAAGATGGATCCTTAAC
AGCCACTCCTCTTTTGATTAGATCATTAGGTAGTCCTTGGTCAGGGAAAACCCAATCCTT
GTAAACAACAGCAGACATTTCCATAGCATAATTTCCCCACAAGAATGTTGATTCTATAAT
ACCCTCTGCATTGACCAAGACATTTCTAGCAAGTGCGTTGATGTTCATTGTGTCACGGTA
ATGTGGAAGTAAAAGTTTATGAATAGGGTGAACCACACTAAGATGTCTGTTTGTTGCTAT
GATGAATGGCTCAACAACAGCGTGAGTGTTCAACCAATGGCTAACAAGTTGGTGATAGCA
TGAGTCATTTACAACTACGAAAGCCTTGGCAAGAAGCCAAATTGAAGCTTCAACACCTTC
ACTTGCAGGCAAGTAAACTTTACTTACAGGACCAAAACTATCACCATCGGGATGTGGTGT
ACTCAACTCAATGGCCAATGGCTTCAAAGTTCCATTATCTTGCAAGAAAAGGACTGTCCT
TGTAGCATATGCTTTTGTCGCAGTGGCATTTATTTTCCTCAAATATGGAAATAATGCATC
ATGGTGATCAAGTGTGAATAGTCTGTTGGTCTGGATAGCCCCTTCGACAGTGACTCCACC
CAAGTTTGGCTCCAAGTGTTCTTTGGTTATTTTGCTGGTGTTATCACCATAGAGTTGGCT
GTCTAATTTGCTCTTTATTGGAAAACTCAGAACTTTTTTGATGATGTGTGGATTCACTCC
GGCAATCATCTCCCTTGCAAATTCCTCATCAGTCATCCATGCAGAATGATCCACTTGAAT
CACTTTTGGTGGTGGAAATTTAAGTGCTGCTTCACCATCAGATCGGAAGAGTTCCGTGAA
CAATGGTATTGGACTAATCTTGCTTAGTACATCAGTAGGAAGCTTAATTCCACCATCATA
AAGCGAGCGCACGTCTTCAAACGTGTTAAACTCGGGGTTATTGAGTTGTAATGTAACTAC
AGATCTCAATTGAGGTACAATATTTTGAGATGCTGATTTGAGTATGTAAACAAGAAAGTC
GGACGACTTCACATGACCAAATGCTTCGTCTCTTGGAAGATACACAGTGTCACTTCGACT
CTCACTCTGAGGCTCTTTTACAGTCTTCTTTCGGCCGGTTCTTCCCCTTCGAGGATAAGG
CAAGGTGCTTGATCCTCCAAGAACTGGACGACCTAAGGTAGCTTTTTGGTCAGGAGCTCC
CAAGTCATTGTAAACATCGTAATCATATATTCTATCCCATTCTTGACGCTCTCCAGTTCC
GTCTCCTCTTAAAGTCTTCAACTCTTCTTGTCTATAGGACACTAATGGAGCCGGGGTGGC
ACTTGGAAGATATGTCTTGTTGGCGAAGAAGATGCGGTCGGATTGGTACTTTTTATCATT
GTAAATCCATGAGTTGCAAGCAAACTTGATGCTTCCAACGTTTGGAACATCATCAAGTGT
CAAACTGACAAGGAAGAATTCACCACCTTGCATGAAATTCTCAATATAAAAAGCTCCTGG
AGTTCCCATGTTACTGTCCCATTCAAAATGAACACTGAAAGCAGATTGTTTGTCTCCCAA
TGTTGGTATGGAGGTAAGAAGACCTTCCAAGAATGCCTCTTTTGACACTTTTCCCTTTCC
ACTTGCATCAGCAACGGTAGCACTGATCAACCTAAGACGGACAGAACGACCCAAAAAAGC
AGTGGCGGTGTCAATTATAGAGCCAGCAATACTACCAACTACACCAAAGGCACCACCGAT
GATACCACTAGGGCTTTGAGCTGCAGTGAGGGCATTGATGTCCAAAACATTCTTTTGCAT
CAAAATCACAGTTCCCTTGAGTTTTTGGCCTCTACCAAACAATAATGAAGCCATTTTGAT
TAATTTGATGTTTACAATATATCTCTGA
>contig00108	seqLength=2518	assembledReadNum=616	aveCover=74.92
TTTTTCCTCTATTTCAGCCAACTTCTTTCCAAACCTCTTGAAAGCCTCTTTTGGTACTGA
ATCAGTAGTCCAATCATCACCTTCAATTCTCTCTCCAAGGTATTGTTCATCAGAAGCATG
CCTTGACAAGACCTCTATAATGGTCAAGTCAGTTAGAGTATCATTCTTTGGTGTGATTGT
CCTCAAATACGCCTTCTCGTAGTTCTTAGCCAGATCATCATACTCAGGGGTTCCCTTCTC
AGGCATGAATCTCCTGCTTTTAGTTGGTCGGTTAAGAATGTATCCTCCATATGGATATTG
TCCGAAATTAACAGCTGCGTGTAGCGCTGAAGCTATCCATATGAGGATGGTGCAGGCTTC
AATCAACTCCTTGCGATTTTGCATCTTAAACCACCATGTAGCACTCTTCAAGTCACCATG
ACCCACCTCTACAAGTTCTTTCCAGAACGCTTGGAGTTCGGCATCTTGTGCAATAGCAGC
ATCTGATTTGTAGTAGAAACTCACATATTCTTCAACCCAGGACTTAATAGCAGCCCATAT
CTCTAGTCCATCAGCAGCATAAGGATAGTCCTCTATCAAAAGGCGGATTCCATGTGGTGC
AGCCGGGTCCTCAACAGCCACTCCCCTTTTGAGTAGGTCATTAGGTAGTCCTTGATCAGT
GAAAACCCAATCCCTATACACAACAGCAGACAATTCCAAAGAATATCCTCCCCACAAGAA
TGTTGATTCTATAATACCCTCAGCATTGACTAGGACATTTCTCGCCAATGAATTAATGTT
CATTGTGTCACGGTAGTGCGGAAGCAAAAGTTTGTGAATAGGGTGAACCACACTAAGGTG
TCTGTTTGTTGCTATGATGAACGGCTCAACAACAGCGTGAGTGTTCAACCAATGACTAAC
AAGTTGATGATAGCAAGAGTCATTTACAACTACATAAGCTTTAGCGAGTAGCCAAATAGA
ACCTTCAACACCTTCACTTGCAGGCAAGTAAACTTCACTAATAGGGCCATAACTATCATC
TTGAGGACGTGGTTTACTTAGCTCAATAGCCAGTGGCTTTAAAGTTCCATCGTCTTGCAA
GAAAAGGTAGGTCCTAGTAGCGTAGGCCTTTGTGTCGGTCGCGTTTATTTTCCTCAAATA
TGGAAATACTGTGTCATGGTGATCAAGGATGTACAACCTATTGTTTTGGATAGCCTCTTC
TACGGTAACCCCGCCCAGGTTTGGCTCCAAATGTTCTTTGGTTACAGTGCTGGTATTATC
ACCATATTGCTGTGTATCTAGCTTGCTCTTTGCTGGGAATTCCTCAAGTTTTTTGATGAT
GTGTGGATTCACACCAGCAATCATCTCCCTTGCAAATTCTTCATCAGTCATCCATGCAGA
ATGATCAACTTGAACCACTTTAGGTTTTGAAAACTTAAGGGCTGCTGCACCATCTGATCG
GAAAATTTCCTTAAACAATGGTATTGGGCTTATGTCGCTAAGAAAATTGGTAGGAACCTT
AATTCCACCTTCGTAAAGCGAGCGCACGTCTTCAAAGGTGTTAAACTCGGGTTGCTTGAG
TTGTAATGTAACTACAGATCTTAATTGAGGTATGAGATTTTGAGATGCTGATTTGAGTAT
GTAAGCAAGAAAGTCTGATGACTTCAAGTGACCAAATGCTTCATCTCTTGGAAGGTAAAC
AGTGTCGCTCCGACTCTCACTTTTAGGATCTTTCTTAGCTGCTTTTCGGCCCGTTCTGCC
TCTTCGAGGGTAAGGCAAGGTGCTGGATCCTCCGAGAACTGGACGAGTCAACGCAGCATT
TTTGTCAGGCTCGCCCAAATCATTGTAGACATCATAGTCATAGATCCTATCCCATTCCTT
GCGCTCTCCGGTTCCATCCCCTCTTAAAGTCTTCAACTCTTCTTGTCTATAGTGGACTAA
TGGAGCCGGTGTGTCATTTGGAAGATATGTCTTGTTGGCGAAAAAGATGCGGTCACTCTT
ATATTTTTTATCATTGTAAATCCAAGAGTTGCAAACAAAGTGAATGCTTCCATGGTTGGG
AATATCTTCAAGTGTCAAACTGACAAGGAAGAATTCATGTTGCATGAAATTCTCAATGTA
AAATGCTCCTGGAATTCCCAAATCACTATTCCATTCAAAATGAATTGTGTATGCAGATTG
CCCTGCTCCCAATGTTGGTATGGAGGTAAGAAGACCCTCCAAAAATGTTTGCTTTCCCAC
TTTTCCTTTTCCACTTCCATCAGCACTTGTAGCACTAATCAACTTAAGAGCCACAGAACG
TCCTACGAATGAAGTAGCAGTATCAACAACAGACCCAATGGCACCACCAATAGCACCAAA
TGCACCAGTCACTATACCAGTAGGACTCTTGAGTGCAGTAAGAGAATTAATATCCAACAC
ATTCTTTTGCATCAAAACCACTGTTCCCTTCAGCTTTTGGCCCCTGTTGATGATACCTGT
TACACCTGAAAACATCTTTGCTAATTTGTTTTTGTGTTTAGTTTGATGAATGAGAGAA
>contig00109	seqLength=938	assembledReadNum=54	aveCover=19.85
AAATCTGTCGGGTAAGTTCCGACCTGCACGAATGGCGTAACGATGGCGGCGCTGTCTCCA
CCCGAGACTCAGTGAAATTGAAATCGCTGTGAAGATGCAGTGTATCCGCGGCTAGACGGA
AAGACCCCGTGAACCTTTACTATAGCTTTGCACTGGACTTTGAATTTGCTTGTGTAGGAT
AGGTGGGAGGCTTTGAAGTGGGGACGCCAGTTCTCATGGAGCCATCCTTGAAATACCACC
CTGGCAACTTTGAGGTTCTAACTCAGGTCCGTTATCCGGATCGAGGACAGTGTATGGTGG
GTAGTTTGACTGGGGCGGTCTCCTCCTAAAGAGTAACGGAGGAGCACGAAGGTTAGCTAA
TCCTGGTCGGACATCAGGAGGTTAGTGCAATGGCATAAGCTAGCTTGACTGCGAGAGTGA
CGGCTCGAGCAGGTGCGAAAGCAGGTCATAGTGATCCGGTGGTTCTGTATGGAAGGGCCA
TCGCTCAACGGGTAAAAGGTACTCCGGGGATAACAGGCTGATACCGCCCAAGAGTTCATA
TCGACGGCGGTGTTTGGCACCTCGATGTCGACTCATCACATCCTGGGGTTGAAGAAGGTC
CCAAGGGTATGGCTGTTCGCCATTTAAAGAGGTACGCGAGCTGGGTTTAGAACGTCGTGA
GACAGTTCGGTCCCTATCTGCCGTGGGCGCTGGAAAATTTGAGAGGATCTGCTCCTAGTA
CGAGAGGACCAGAGTGGACGAACCTCTGGTGTACCGGTTGTGACGCCAGTCGCATCGCCG
GGTAGCTATGTTCGGAAGGGATAACCGCTGAAAGCATCTAAGCGGGAAGCCTACCTCAAG
ATAAGATTTCCCTGTGACTATATGTCACCTAAAGAGCCGTTCAAGACTAGGACGTTGATA
GGTTGGATGTGGAAGCATAGTGATATGTGAAGCTGACC
>contig00110	seqLength=772	assembledReadNum=827	aveCover=275.45
TTTCTTTTTTGCAAACAAAGATGATATTTGATATATATTACAAATGATAACACATTCACC
ACTTAAAACGAAATTAAACTCGTCTCTACATATACATGCAAAGAAAATACATAACGACAA
CAGATTTTATTTAACACCAAACATTACTCATTCATGAAATTTATTACTTTGAATGTGCAT
CATGTATCATGGTCTCATCAGTTACCATTGTCGGAAGCACTACCATGTCCACCTCCACCA
CCACCATGATGACCACCACCACCATAGTGACTACCACCACCACCATAGTGACTACCACCA
CCATGTCCACCATAGTGACTACCACCACCACCATAGTGACTACCACCACCACCATAGTGT
CCATATTTGGCATCGTTTACGTCATTTGACTTTTCAACAACCTCACTGTCGGAAACACTG
TCGTGTCCATGATGACCGCCACCGCCATGGTGACCATCATGTCCGTGACCATGACCGTGT
CCACCATATTTGGCATCATTTACCTCTTCGGTATTAGTGGAACCCTCAGTTAAGTCCCTA
GCTGACACTTCTGATGAAATAACAAGAACCATGGCCAATAGACCAAGGACGAGGAATGCT
ATTTTGGAATCCATTGTACTCAACTCAAGAGATCAATTGAAATGTGATATTTGGTAGTGA
AGGATGAGAAAAATAGTAAGAAAGAGTGGTCTATATATAATGGAAGGAAGTAGGAATCAA
TACGGAACCTTTACATGGTAGTTGGCGATGGTAGCTACTAGCTAGTGTTCAT
>contig00111	seqLength=1352	assembledReadNum=1295	aveCover=298.58
ATACTTCAATCTCCAAGCCTTATCTCGTTGTTGTCAACAATATATAACACATAATTATTA
TCATATAATAGGAAAGTAGATATTACAAACACTGCATCAATGGCCATATTGTACAAAGTA
CAAAACTATCACCATCCACCACAAAAGCACAACATGCACGTGCCTCTCAAAACACACTCT
TTATTAGGTACCTTAAACTTAAGCAACTTGTGTTAATTAAATTCCTTAGTATGAGCTAAC
ACCATCTTGTGAAGATTCTCTAGTGACCACTGAATCAAGTCCAACAGAAGCCCCATTAAC
AAAGTTACATTGTTTTCTAATTTCACCTTGAGATCCAGTTAACACTCCAATATTACCCAT
TTTAATCATTGAGGCCTTAAAGTTTTGAAAGAAAAGAGTTTGATTGTTGTTGAAGCTATT
GACAATGGCAGCGGTGTCTGAGCCGCTTGTCGAAAATAATTCTTGATCACTCTGAAACAA
ACCCTTTTGAACTTGAAGATTCGAGTAGTACTTTGAGTCGAATGTATCGGGCGTGGTTAG
ATCCAAATTGGCGAGGGTGGTACCTGGTCCACCATTGGGACATAATGTTTGCAATGTTTG
TAAGTAGGTCGTGTTGAGAGTTGGATCAGGATTTCCGGTACCGCTGAAATTGTATAATCG
ATCAACGAAGAATTTGCATTGACCTCTACCGATCGTATGAGCGCCTGAGAGTGCAACTAG
ATCAGTAGTGTTGAGGCCTTGCCGGGTAAAGAAGGATTTTAGTGTAGTAAGGTTGGAAGA
GGGTCCTGGAAGATTTGCATTAGCAAGTGATTGATTTGCTGTTAAACTATCTCTTCTTCC
TAATGGAACTTTCCAATCAGGACCATGAGCCAGAACAGATGAAATTTCAGCAGCAAGGGC
AAGAATATCAGCACAAGAAACCGTATCAGGACAGGCATTTTCCACCGCAGTTTTGATTTG
ATTCAAAACATCCAAACCTCTTATTGAGTTGTTATTCGGAAAAGCTCCTTGTTCACTCAC
AATTGTCGAAGTGTCATTCAACAAGATCGATGCATCACAACCTTGAACAAAGCAATCATG
AAAGTGAAGCCTGATGAAACTGGCAAGAATACGAGGATCCGTCTTCGAAACGTTCCTTAG
AACTTCTCGAACAATGGAATGAACATTTGGACATGAGGTTCTGTAGAAGGAAGGATCAAG
CTGTGCATCTGAAGAGAAAGGCAACCCTCCAAGCACAACAACTAGACAGCACAAAGCTGT
GAGTGTTAGATGAAGAGAAGAGTTCATTATTGTTTCTTTAGTTTGAACTCTTGAAATTGT
GCTTGTGCTTACCACATATGGTTGATTATGTT
>contig00112	seqLength=301	assembledReadNum=3	aveCover=2.50
ATTAAATCCACGAGCTGATTATTGTTCGACAGCATTTTTTCACTTAGTGTTATGTTGCCA
CTTGATCTACAAAAGAGATGCATCACAGCCATTAACAAAGCAATCATGAAAGTGAAGCCT
GATGAAAGGCTCGCGCCGATACGAGAATCATTTTGCAGAGCTTGTTGAACAACATTTCTC
ACTATGGAAGAAACATTAGGGCATGTGTAGGAGTAAAACGTAGAAGTTAATTGAGCATTT
GATGGATTAAGAAGGATTAGCACTGCTAAACTGGAATAAAGAGTAGAGAAAAACATGGTT
A
>contig00113	seqLength=488	assembledReadNum=488	aveCover=294.52
AATAAGACTCATTTCAACTCAACACACACATGATATCATATCATATAATCATAATATCAA
ACAATCTAAATCAACATAAACTGCAAAACAACATCTCCAAATCTCATAGCAACTCAAAAG
CAATCATACAAAAAGTCAAAATTACAATAACACAAAATCAAGTCACAAAACCTAGGGTTT
CAATTCTCAAAAATTTTAAAACAGAACCAATAGATTAACTTAATCTACAGATCTTGAACA
GTCAAACCGGGAGGAAGAGATTGCTTCAACTTATCAGCCTTATCAGTATCAAACACACAA
AGTGTGTACAAATACTTCGAACAACGAACCTTGAACTTCACCACATCCTTGCTCCTCTTG
ATTTTCACTGATCTAGCGTCTTTTCTACGCGCCGTCAGAAGAAAATCCTTGATCTCGTGG
ATCTGCTTTGCCATTGATGCGGTTGTTTTGCGAGTTCTCACCGACAACAGGGTTTCTTCC
TCGCCTCT
>contig00114	seqLength=600	assembledReadNum=439	aveCover=211.11
AACATATCCGAAGAAAAAGAAAAGCAAGCTATAAAAATCAGAGTTCATAGTTGAAGAAGG
TAAATTCTAAAAATGGAGAAGACCAAAGAAACAGCTGCTAACGTTGGTGCTGCAGCCAAA
TCTGGTATGGAGAAGACCAAAGCTAACGTCCAGGAGAAGACTGAGAGGCTGACGACAAGT
GATCCCTTGGAAAAGGAGTTGGCAACACAGAAGAAAGAAGGAAGGGTTGCCCAGGCTGAG
CTGGATAAGCAGGCGGCGCGTAATCACAATGCTGCGGCAACGACTGGGAACAACTTGGGG
CAGGGTCAACACCACACCACTGGAACAGGCGCAAATCCAAATGCCACTGCGTATGGAAAT
CACCGTTAAGTGGTTATATGTATCATTCTAATAAACAAAAGAAGGTTGTGAAGTTGTTGT
TTTTTTTGAGTCATCGTCTCGTTCATTTCTTCTTTTTTTTATAAATGAAGTTGTGAAAGT
TCCTACTTGTATGTGGAACTTTCTGTGTCATTTGGTTGTATTTCACTTTGAATAATGAAT
AAATAAATATATTTGACAATTGATAGGTTATCAATATGGTAAAAAAAAAAAAAAAAAAAA
>contig00115	seqLength=1050	assembledReadNum=539	aveCover=129.87
CGTCTCCTCCAGAAATTTGACAAACGTTCTAAAATATTTGAAAATCTTCAAAATTATCGT
CTTTTAGAATATAAGTCCAAACCACACACTCTTTTTCTTCCACAGTACACAGACGCTGAC
TTCATCCTTGTTGTTCTTAGTGGGAAAGCCATTCTCACAGTGTTGAACTCCAATGATCGA
AACTCCTTCAATCTTGAACGTGGTGATACCATCAAACTCCCAGCTGGCACTATTGCTTAT
TTGGCTAACCGAGATGACAACGAGGATCTCAGAGTATTAGATCTCGCCATCCCAGTAAAC
AGACCAGGTCAATTGCAGTCTTTCTTATTATCTGGAACTCAAAATCAACCGTCATTCTTA
TCTGGGTTCAGCAAGAATATTCTAGAGGCTGCATTCAATACCGAATACGAGGAGATAGAA
AAGGTTCTCTTAGAAGAGCAGGAACAAAAGTCACAACACCGAAGAAGCCTTAGGGATAAG
AGACAAGAGATCAACAATGAAGATGTAATAGTCAAAGTATCAAGGGAACAAATTGAGGAA
TTGAGCAAAAATGCAAAGTCCAGCTCGAAAAAAAGTGTATCATCGGAATCTGAACCATTC
AACTTGAGAAGTCGCAATCCTATCTATTCCAATAAATTTGGAAAATTCTTTGAGATCACC
CCAGAGAAAAATCCACAACTTCAAGACTTGGACATATTTGTCAATTCTGTGGAGATTAAA
GAGGGATCTTTATTGTTGCCAAACTACAATTCAAGGGCTATAGTTGTGCTATTGGTTAAT
GAAGGAAAAGGAAAGATTTTGAACTTGTGGGTCTAACAAATGAGAACCAACAAGAGGAAA
GAGAAGAAGATGATGAGGAAGACGAACAAAAAGAAGAAGAGATAAGAACAGTGGAAGAAG
CTCTGAGGCAGTGACTGAATCATCATCATCATCATCATCATCATCACTGCTTAGAGCGAG
AAAGAGGAGAAAGAGGAGAGAGAGAGAGATGTCTGACCTAGACAGGCAAATTGAGCAGCT
GAAAAGATGCGAACCTCTGAAAGGAATATG
>contig00116	seqLength=908	assembledReadNum=808	aveCover=267.65
TCAATCGAGAAAGCCTCAACCCGAAGCTAAAACAAACAGCTCTCGTCATGGTTTCTTCGG
ATCCCCGAGAGGAAGTCCTTCAAGCATGGTATATGAATGATAGCAATGAGGATCAACGAC
TTCCCCATCACAAAGAGCCCAAGGAGTTCGTCTCATTGGATCAACTTGCTGAACTTGGAG
TCCTTAGCTGGAAATTAGACGCTGATAACCCTGATACAGACCCAGAGCTGAAGAAGATCC
GTGAAGAACGTGGTTACTCTTACTTGGATGTTTGTGAGATCTCCCCAGAAAAGTTGCCAA
ATTATGATGAGAAGATCAAGAGCTTCTTTGAAGAGCATCTGCACGTTGACGAGGAGATCC
GTTACACTGTTGCTGGAAGTGGTTACTTTGATGTAAGGGATCGTAATGAGGCTTGGATTC
GTGTATGGGTGAAGAAAGGGGGAATGATCATTTTACCGGCTGGAATTTATCACCGATTTA
CATTGGACGAGGGCAATTATATTAAGGCTTTGCGATTTTTTGTTGGTGAACCAGTTTGGA
CCCCATACAATCGTCCACATGATCATCTCCCTGCAAGAGGGCAATATATCAAGACTTTTG
TGGAGAAGGATGTTGCCAACCATACTGTTGACGCCACTGCATAATTTGGTTTCTGTTTGA
TTGTAGCATGGGATGAAAAGGACTAATATTCTGATACTAAAATAACGTTTGAAAATAGTA
ATAATGGTCTCTAACAAAGAGGCCCATCCTTTTATGTTTGGTATGTAAGAATGACCTTTA
AGCCTGGATGTTGGTTTGTCGCCTGTGTGTTGTATAATTAAAAATTGCATTTACAAGTAT
TATTTTTATTATAAGTATTGGGGACAGAATAAACTACATAAATAGAATGTTAATGTATGT
GTTGTTTG
>contig00117	seqLength=2069	assembledReadNum=139	aveCover=18.76
AACACTGTATTGAGCCAGCATCATATTGATAACATAACAAAACTCACAAAAGCAGTAAAC
TTTTAACTCCTTGAATCCCTTTTCATACATCTCTAATCAAGTAAGTATTATGGGTAATTG
TAAAATAAATAACTTTACATCACATAAAAATAACATACCCAACTCATCTCGAAAAACAAT
CTAAACTCAAATGTACAGGAGACTCATATTGTATCTAATGATGTTTTTCGGTCTCAACAT
ATAAGTATGTAATTTTATCCAGCAATGAATTGTTTAGTGTAAACCCGATGTCGTCGCTCT
CTAGCATAAACAACCCAAAGGATCATTGACAGCATTACACCACCAGAAACTGTAACTAGT
CCAATGTAAATCCATCGACTATTTTTGCGCAAGCCAGGACAATGATCTCTGCTTATGTCG
GTGAATGTTTTACGGACAAAAGTGCAGTCTTGTAGCTCAATCAAGAATGGAACATAATGA
TATAAGGCATAGCTTACATTGACAGCAGCTTCGATTTGAGCAGAAATAGCCGGGGTCATT
CGACCAGGCGTCCCACAGATGCCTGCAGGAGAAAGCTCACATACATATTTCTTCCAAACC
TGAGTAGCATTGTCAAGTGCAACTTCGTCGGGAGAACATTGTCGAACAGTGAGGTCGGTG
TTATATGGATTGCACAGAACAGGCATGAGGGGTCCCGATTGATTGTAATACACGGGGGGT
CCAGCTTGAGGTGGGATGTTACGGTTTGTGACACTGTTAATGACTCTGTCAACCAATTTA
ACTAGTTGGCTCGTAACGTCCCTGCTTTGTAACAAGGTTTGTTGTGCAGTTGCGTTATCC
ACGCATGGAAGAATTTCATCTAATGCTGTATGTGAAGTCGGGTGCTGAACCCATTCGTCC
ATGGAAACACATGAATCCGCAACGACATTGTGAAGAAAAAGAAATACACCACATAGTATA
AATGTGCCGGCAACAAGAAACCATCCGAAAAATACCAAAAAGTATACAAGACCTTGCATT
CCCAATATTGAAAATAAGAATCCAAGAAAAGCAATAAAGAGCATAACAGCAGCTCGAGAC
ATGAAAGCCAATCTCATTCCATCTATACCATCCTGTATTTTCTTCGAATTTTCATGAGTT
TGGGTGGAAAGTTCCACAGAAGCTGCATTAATTTTGGTTTTTATATCTTCTATGTTCTTC
TGAACATCAGTGGGTAAAACAACAGCATCGACTCCAATATTCTTGGCTGCACCGAGATAA
TCTGACACGTTCCTGAGGTTTTCAGCAGTGAAGTCAGCTTGACTCACGATATATTCCAGC
GTATTCGAGGTGCTCCCATGAAACTTTCCTTGAGCAGTGTAAAGTACAATGCATCCACCA
ATTGCTGCAAGGGTGAAGAGGATGAGGAGGATCAAGGACAAAGCATAGGCCACACGTGAA
TATCCATAAGGCTGTCTTGGACAACAGCAGTAACACAAGCATATGAAGGATAAAGAAAGC
CCAAAAATCACAAACCAAACTACCGCAATAATGAAGAATGGAACCGCAGTAAAAACAACA
GATGCAATGTAATGTTGATCGCTGATATTCCAGCCACCTCTGTAAAGGTTGAAATGATCA
AGAGGGTCCTTTCTTGTTGTCCTTTCTTGAGCCAATATTAAAGACGTGTTTGGCAAAACA
GCAGCTTCCGCCATAGATCTCCTCGTTTTCCATGGTAACACCTCACTATCAACCTCAACA
CCATCTGGAATATGGGAATGAAAATGAGAGGTTTTAGCGTAGGTGGAGAGAAAGAAGAGG
GAGAGAGAGAAAAGAAAGAAGAGAAAATAACGTTGTGATGATGTGAGAGAAAGCATAATT
ATGGGGTTTTTGGGAATGTGATTAAGGTTTAGGTTTTATGTTTTTTCTTGCGGTTACCCC
AGAGTTTTTGATATTGGAGAGAAAAACAGAGGAAAAGAGTTGTTGGTGGAAGAGGAAGAG
AGAGAGAATGTAATGAATTTGATGGAGAGATTTTCGGCATTTGATTCACATATTTACCAC
TTTCTTAGTTGTGACAAACAAGACACTTT
>contig00118	seqLength=316	assembledReadNum=4	aveCover=2.77
TGCAACACATCCAGCATGAACCACAGTGTACTCGCTGAATGTCGAAGTGCCAAGGAAATG
CTGTATGGGCTGTCCCTTGATAGAGAATCTAGACTTGTTGTCATTGATCATAACACCTCT
GTCAATGTTGATCCTAAGAAGATCACACAGGTTGCTCTCCTCTGAATTACAATGTGGACA
TTCACCACACTCTCCTGTGAAAACTGGCAGGGCTTGATCCCCTGGTTTCAGATGAGTGAC
ACCCTCACCTACGCTCTCCACAATCCCTCCAGCTTCATGACCAAAAATACGAGGAAACAA
TGGAGTCTGACCCTTA
>contig00119	seqLength=848	assembledReadNum=818	aveCover=300.05
CACACCAGCATTCCGTTAGGCAGACAACTCCTTGTGGTTACAATGTGTCTCACATTTAAA
ATTATGAATGGTTTTCATTCAGAAACATAAACATATATATAAGATTTGCTGCATTATTTC
AACAATGAAATGGATTAATACAAGGTTGATACTGATAGAGATTGAGCAATTCTATTCTAT
ATCAGGAAGGGATACAAATGCCTCTCATATAACAAGACATACAGCAAAACAAACAAATGA
TGAGCAAGGAACATCAACATGACTTGCTACTAATACAGTTTCTATTCGGTTCCGGCAATT
TTCTTTTTCAGTGCCTCAATATCTGTAGCTAGTTCCTTTCTGCTAGACTTAAACAGAAGG
TACCGGTAGACAAACCATCCAGTGTACCCTAGTCCTACCAACTCCATAACCTTTGGAAGC
AAGGGGACTGAGTTGATGGCACCTACAAGAATCGAAGACAACCAAACAGCAACTAAGCCA
CCACCACCATACAGAAGCACGGTGGACTTGTTTTCAAGACCATCCCACTTCTCCTTCAAA
TCGGTAAACAACTCATTGGTATCGAGGGAAGTAGATGTATCATCAGAAGAAGAAGCTCTA
GTCTGATGCAGAGAAAACTTCCGCGACTCTGAAAAATGTTTAAGGAAAGGGGAAGAGGGA
GTGGCGGTTGTGGAGAGGCGGGGAGGAGGGAGATAAGGCAGAGCAGAGCAGCGAGTGGTG
GTGGTGAGTAGGCGAGGAAGAGGAGGGACTAACACTGTGCTTGTGCTTGCTGCCATTGCC
ATTATTATCTCTCCAAAATCCTTCTTTTTTTCTCTCTCTCTCTCACGCACTCTTTTTTCT
CTTATCCT
>contig00120	seqLength=632	assembledReadNum=842	aveCover=362.30
CCTCACAGACACAGTGAAGCTTCTCCAAGAGACAATATGGCCGTTCCTCTTCTAACCAAG
AAGATTATTAAGAAGCGTGTGAAGAGGTTCATTAGGCCTCAAAGTGACAGGAGAATATGT
GTCAAGGAAAGTTGGCGCAGGCCAAAGGGTATTGACTCACGTGTTAGGAGAAAGTTCAAA
GGAGTTACTTTGATGCCAAACATTGGTTATGGTTCTGACAAGAAGACCCGCCACTATCTG
CCTAATGGTTTCAAGAAGTTTGTTGTCCACAATGTCAAGGATCTAGAACTTCTGATGATG
CATAACAGAACATACTGTGCTGAGATAGCACACAACGTCTCAACCAGGAAAAGAAAGGAT
ATAGTTGAACGTGCAGCACAGTTGGATGTTGTTGTCACTAACAAACTGGCCAGGTTGCGC
AGCCAAGAGGACGAATGATTCCTTTTCCGCTATGTTTCAAATTTATTTGCTATTATTGTT
TGTTGTATGGTCATGACAGAATATCCTCAGCGTTGGTGTCTGATGAATTCCAGTTTTTGA
ATCTAGATCTTTGTATTGACAGTCTGAGTTATGATGTACTCTTTTTACGTATCATTTTAT
GCTCTCTTTTCACATTCCTAATATAAAAGAAA
>contig00121	seqLength=241	assembledReadNum=34	aveCover=29.80
TATAATAAGCAGAGATTTATGATTCATTTTAGCTATAATTAGCTTTACATTACACAAGAC
AACCAAACACAAAGTAACCATAGCCAATATATTATTTTAAAAAACCAAACATAAATGGTT
CCAATATCTCCGCATCAAATTTTCACATGTCACACTTCATTTGCAGCTGCAAGGGTCACA
AGTGCAGCTATCTCCACACTTGCAGCCACCATCCTCAGCTGCCACACTCATTTCACCACC
A
>contig00122	seqLength=403	assembledReadNum=403	aveCover=194.00
TGTATTAGGCCAAACATTTTTAAACTCTGAATCCTCATTAAACTTCTTCAGAAAGTAAAC
CAAAGCCGAAAAGCTCACATTATTAACTTAGATAGATACCATCTTCTGATACACAACACA
AATGGTTTTGCTGCCATAACAGGCAGCAATTTGTGTTCTTTTTATTTAGGTAGATTTATA
TATACATTATCTAACTTATATAACCACCTCCATTACCATTTTGTTGTAGTAGTACAAAAC
CCTCTTCAAGCAACAGCACGACCATGCTCCTCGTTCCTCTCCTCATTATCATAGGGGAAA
AAGAATTCCTCCTTTCTCTCAAATATCTCGTCCACCTTTTCAGCAGCTATGTCAAATGCT
ACCTCCTTAGCTGTCTTGTCCAATGCACTCACAATGTTCTTCT
>contig00123	seqLength=354	assembledReadNum=45	aveCover=23.71
AAATGGACTGTTGAGTATGAGAAAATCAGTGAGGATTTTAACCCTCCAAATGGATGGATG
GACTACCTTAGTAAATGTACTAGAGACATTGATGCTAATCTTTCCAAAGCAAGGACCGCT
TGAAAAGATTAAACAAAATTATAACAAATAGAGAAATAATGGCTTAGTGCAACCTTGGGG
TTGGCATCACTAAGTGGTCACCTTTATAATTAATTAAGTGTCGTGTTTGTATAATGATGT
TGTTGAGTATGCTTATTGCCTTATGTTGTTCTTTCGTTTGTATGTGTCTTTGGAAGAGTG
TTTCTTAAATTGTGTGATGCATATCGATACAAAAAATATTTGAACTCTTTTAGT
>contig00124	seqLength=552	assembledReadNum=85	aveCover=48.42
TCACAGTTTTAGTAGTTTACTCCTCCATTTTGATGATACACCTGATAGACTCCCCTTTCA
GCATGTAATCAAAAGCTTTGTTAATCTCTGAGAATGGTACTGTGTGAGTAATGAACTTCT
CAAGTTCCAGCTCTCCTTTCATGTACTTCTCTACAACATTTGGAAGATCAGTGCGGGGTT
TGTAGTTTCCATAGAAGGTGCCCTTAAGAGTCCTCTCGTTCAAGAAATTCATCGGGTGAG
TTTTGAATGCATCATCTTTACTTGGCACTCCAACAAGTACAGCAACACCCCAACCATCAT
GGACACATTCAAATGCTGAGATCATAGCCTGGATGCTCCCAGTACATTCAATAGCACGAT
CCACACCTCCATTAGTCATTTCAGCAATTACTTGTTGAACAGGTTTGTCATGTTCTTTTG
GGTTTACAAACTCGTTTACTCCAAACTTCTTAGCTAATTCAAATCGGCTGGAAACTAAAT
CTACTCCAATGATTCTTGAAGCACCAGAGATCCTTGCCCCTTCAGCAGCAGCAAGGCCAA
CAGCTCCAAGTC
>contig00125	seqLength=4216	assembledReadNum=1107	aveCover=68.53
TTTCTTTTTTCTTTTACTTCACATAGCTTTTCGTCTCCTTGATAGCTGGAAGTTCTCCAA
AAGTATGAAAAGCTGGAGGACTTTGTACCAGCCATTCCAGTGTGGTTGAATTTTGTTCAA
CAGCCCAAGGAATGTTCGCCCTTGTTATGTTATTTCCACTGCTTAAAGTGATTGTTACGA
CCACGAAGAAACAACAAATCCCAACTACGGATATATAAGAGCCAAAACTGCTAAGGGCAT
TCCATCCAGCGTAAGCATCTGGATAATCTGGAATGCGACGTGGCATACCCGAAAGCCCTA
AGAAATGCATGGGAAAGAAGGTCAGATTAACCCCGAAAAAAGTGATCCAAAAATGGATTT
GACCTAAAGTTTCAGGGTATGTCCGACCAAAGATTTTACCCACCCAATAGTAAAATCCTG
CAAATAAAGCAAAAACGGCTCCCATAGAAAGTACATAATGGAAATGTGCAACCACATAAT
AAGTATCATGTAGAGCAATGTCTAGCCCTGAATTTGCCAGGACTATTCCAGTGAGTCCTC
CTATGGTGAACAAAAAGATGAACCCTACAGCAAATAACATGGGTGTTTTGTATTGTATCG
AACCCCCCCACATGGTAGCGATCCAACTAAAGATTTTAATTCCAGTGGGGACAGCTATGA
TCATGGTAGCAGCGGTGAAGTAGGCACGGGTATCAACGTCTAAGCCCACAGTAAACATAT
GATGAGCCCAAACAAGAAATCCAAGAACACCTATACTGATCATGGCATAAACCATGCCTA
GATACCCGAAGACCGGTTTTCCCGAAAAAGTCGAAACGATATGACTTATGATACCGAATC
CAGGCAGAATTAGAATATACACCTCTGGATGGCCGAAGAACCAAAAGAGATGCTGGTATA
ATATGGGGTCTCCCCCTCCTGCGGGATCAAAAAAGGTTGTATTAAAGTTTCGATCGGTTA
ATAACATTGTAATTGCCCCTGCCAGTACCGGAAGTGATAATAAAAGTAGGAATGCTGTTA
CTAGAACGGACCACACAAAGAGGGGTAATCTATGCATAGTCATTCCAGGTCCACGCATGT
TGAAGATAGTTGTTATAAAATTGATAGAACCTAAAATGGATGAAACACCAGATAGATGAA
GACTAAAAATTGCTAAATCAACTGCTCCTCCAGAATGGCTGGTAATACCACTTAAGGGCG
GATAGACCGTCCACCCAGTGCCGCTACCCACCTCTACTAAGGCTGAGCTTAATAGGAGCA
AGAGACTTGGCGGCAACAACCAGAATGAAATATTATTTAATCGTGGAAATGCCATGTCAG
GTGCACCTATAAGAATCGGAACAAACCAATTACCAAATCCACCTATCATCGCCGGCATAA
CCATAAAAAATATCATTAAAAAAGCGTGAGCCGTTATTAAAACATTATAAAGTTGATGAT
TCCCACCAAGAATTTGATCGCCGGGTCGTGCTAATTCCATACGAATCAATACTGAGAAGC
ATGTGCCCATCACTCCAGCAATGGCACCGAAAATGAAATATAGAGTCCCTATATCCTTGT
GGTTAGTGGAGAACAGCCATCGAACCAGATTTGTCATAAAATGGAGATTCTTTCGTTTCC
TTCCTTATCAGAGAGGGGCCCCTTCTTAGGGAGCGGGGCTTCCTTCTTTAAAAAGGGGGA
GTGAGAGGGGAAGGGAGAATGAAAAGAGGGGTGGGGGAGGTCCGGAAAGCCCTCACTTTA
TTGATGGGAAATTTTGATCCCCTTTTCTTTCCTCCCCCCCGGTTCTGGTTCAGGAAAGGG
TCAACGCAAGGATCTGACTTCAAAGCAATCTCTGGAGTTTTCCCTTATCCAAACGGGTCT
TGCAAAAAAAGAGGATTTCATATTGAGCTCCAAATAAACGCTGGCGTTTTACCAAAAAAA
CTTCTTTCGCAATTCATGCTTTTCTGTTTTTATGACCAGATATTTTTTCTTGATTTCCAT
TTCAAATTGTTCTCTGGACTTTTTATCAATATGAGGTGATCGTAACACAGTATATAAGAC
TCGTGATTCAGGCAATCCAATCTTCCGTGTGTAAGGCGGAAGCCCCCCAAAATGGTTTTC
CAAAAATGGGTGATCAAAAGATCGAATCACTATGCATATCTTGGTGGTCATTACTTTTCA
ATATCTTTTTGGCCTTCCTGTTCTATTGATCAAAAGAAAGGCACACTTATCTCCGAAATC
GGACATTTGCCTCTTTTCTTTTTATTTTATAAATTAGGGGCGTGCAGCACTTTTCGATGT
CACGCACAAGCATCAGGCTACTAAGACTTTAGTATGTACGAGCGGTGTTTAACCCTCTAA
CACCATGGCACCGATGTTCATGACGCCGTGAAACCTTCCCGACGGCTGGCAAATCTGGAA
CGCGCTGAACGATGGCGTCCTAATGGCGTAACTGTCGTTGTCACTGCTGGAGGAGAGAAG
CTGACCAGGAACTCCGGCGTGACGCGGAAGAGGCATGGAATTCCTGGTAGGATTATTGCC
GCTCGAGGAGCAGAGCCAGGTCGTCCAAAGCCCTAATCCGGTCTCGGGTATTTTGCATGT
TGCCACCCGCTCCAGATTGATGGGCGAACGACGGGAATTGAACCCGCGCATGGTGGATTC
ACAATCCACTGCCTTGATCCACTTGGCTACATCCGCCCTATAACTATGTCTAAATTATAC
AACTTTTTATACCTTTTCATTATACTTCTAAGTTCTTAAGAAAACATTCATTTATTAAAA
AAAAGAATAATGAAACTAAAAATTTAGAAATTGATTTTTTTGAAATCAAAAATGTTAATC
CTAAAGAATATTGGAAGTTCTTAAATAATTTAAGAATTTCTGTATATGTAGACTGAAAAA
GAATACTAAAAAAAGTAAGGGAGTAATATCAACAGTTTTATATTACTCCTTTACTTTCAA
AAACTCGTATCCTTAAACCAAAACCTTATCCATTTATAGATGGAGCCTCGACCGCAGCTA
GGTCTAGAGGGAAATTATGAGCATTACGTTCATGCATAACTTCCATACCAAGGTTAGCAC
GGTTAATAATATCAGCCCAGGTATTAATTACACGACCTTGACTATCAACTACAGATTGGT
TAAAAATTGAAAACCATTTAAATTGAAAGCCATAGTGCTGATACCTAACGCGGTAAACCA
GATACCTACTACAGGCCAAGCAGCTAGGAAGAAATGTAAAGAGCGAGAATTGTTGAAACT
AGCATATTGGAAGATCAATCGGCCAAAATAACCGTGAGCAGCTACAATATTGTAGGTTTC
TTCCTCTTGACCAAATCTGTAACCTTCATTAGCAGATTCATTTTCTGTGGTTTCCCTGAT
TAAACTAGAAGTTACCAAGGAACCGTGCATAGCACTGAATAGGGAACCGCCGAATACACC
AGCTACACCTAACATGTGAAATGGGTGCATAAGAATATTATGCTCAGCCTGAAATACAAT
CATAAAGTTGAAAGTACCAGAGATTCCTAGAGGCATACCATCTGAAAAGCTTCCTTGACC
AATTGGGTAGATCAAGAAAACTGCAGTAGCAGCTGCAACGGGAGCTGAATATGCAACAGC
AATCCAAGGGCGCATACCCAGACGAAAACTAAGTTCCCACTCACGACCCATGTAACAAGC
TACACCAAGTAAGAAGTGTAGAACAATTAGTTCATAAGGACCGCCATTGTATAACCATTC
ATCAACGGATGCAGCTTCCCATATCGGGTAAAAGTGCAAACCGATAGCCGCAGAAGTAGG
AATAATGGCACCAGAAATAATATTGTTTCCGTAAAGTAGAGATCCAGAAACAGGCTCACG
AATACCATCAATATCTACTGGAGGGGCAGCAATGAAAGCGATAATAAATACAGAAGTTGC
GGTCAATAAGGTAGGGATCATCAAAACACCAAACCATCCAATGTAAAGACGGTTTTCAGT
GCTGGTTATCCAGTTACAGAAGCGACCCCATAGGTTTTCGCTATCGCGTCTCTCTAAAAT
TGCAGTCATGGTAAAATCTTGGGTTTATTTAAATTTAATTATCAGGGACTCCCAAGCACA
CGAATTCTCTATAACTATAGAATGAAGGGCTTGTTATAAAACAGTATAACATGACTGATA
TACGGGTGTCAACCAATACCAATATCCACTGTATCCTCTTAGTGATCTATATTCAGACAA
ATTTTGTTTTTTACCT
>contig00126	seqLength=773	assembledReadNum=702	aveCover=240.90
AATCAAAGCGAAAAAAATACTTTGAAAGCAAAAGCGTTATTTTCGAGGAAGGAAGAGGAA
AATGGCGGAAGAGGGACAGGTGATCGGTGTTCACAGCGAGGAGGCATGGAATGAACAGCT
CGCGAAGGGAAAGGAGTCAAAGAAACTGATTGTAGTTGATTTCACTGCTTCTTGGTGTGG
TCCATGCCGTTTCATTGCTCCAATTTTGGCTGAGATTGCTAAAAAGCTTCCACATGTCGT
CTTCCTTAAGGTTGATGTGGATGAATTGAGGACTGTTTCTGAGAAGTGGGAAGTTGAAGC
TATGCCAACATTCCTGTTCTTGAAGGAAGGAGAAGTTGTGGACAGAGTTGTGGGTGCTAA
GAAGGAGGAGCTGCAATTGAAAATTAACAAGCACTCAACTTCTGCTTCTGCTTCTGCTTG
AAGAGTCATATGAACAAAACTTTGTTTATTTCTGAGTCTGTTTGCATTTATATTAAGTCA
GTTTGCCTGTTTTCAGTATGGATTGGAATTTAGAAATGTGAAACATGGTTGGATATGTGA
ATAAAATCCATGTATGGGGTAGTACTTGAAACACTTGGGCTAATGAAGTTGCATTATATT
CTAATTCTAATTGGGATGGATCTATTATCTGCTTATGAATTTGTGGATCCCATTTTGATT
GGATGGCAGCACTTCAGTTTTCTTATATTGGAATTGAAACAAAACTGCAAATGTGAATTC
TGTTTTTTGGACAAAAGGAACCATCTAAAAATGGTAATGAATAATTTTAGATT
>contig00127	seqLength=257	assembledReadNum=4	aveCover=2.93
ACACTAGATGTTTGGCGACGATGACGACGGCTATGACCTTGAGATTGAGACATATAATTT
GATGAGGATGAGAAAAAGTGTTCTGGAGATTGAGGTACATGATGAACTTGTTTGCTGTTG
ATGTTGTTGTCGTTGTTGTTGTTGTTGTTGTTGTTGTTTAGCTTTGAAAGCTTGTCTCTT
AAACAATAATAGCAAACACCAGGTAGTTGTTTGTCATTTATGTGCTCTTTGCACTTTGTT
CCTGCTGCTTCTAACTC
>contig00128	seqLength=1056	assembledReadNum=863	aveCover=259.61
TTTTCTTTTTTCTTTTTTTTTTTTTTTTTCTTTTTTGAACATGAACATGATGGCCTCTTT
TTTATTGAAGACAAATATTACAAAACATGGTGAACAGATGTTACTCCACAAGACTTGTAA
TCTTTTACATATGACACTACATTACTCTAAGTTCTGCAATCTTAGTACATTGGAAAAACT
AAGCTACAACAGAAAACAACCAAGCACAAGCACTTCCCATAAAAGACCAACTATAGACAG
ATACATGAAAAGAAGGTTATTCTATTCATGATCAAGCAGCATGTACCCCATGAAGAAGTC
TTTGATCAAAGTGCCAAACACCGTGACCCTTTCCAACCCTTCTCAATTGAGCCACATACT
CTGATATCTTCTTAATTGCTTCAACCTGTTCAGCCAAATATTCGCCTTCGATGAAATGTG
TCATTTCAAGGTCATTGTTGCGTTCTGCCACACTATGCACGTTCAGAAGTTTCTCATTTG
TTAACTTCTCCAAAGACAAAGCTAACTCCATTGCATGCAATGCATCTCCTTTTTCCACAT
GCTCAAATTCTGAAGGCACATCCTTGATGGGGTGAAGCACAACTCGTCCACCACGAGTGT
TCTGATATTTCATAAGCTTTTCAGCATGTTCTCTCTCTTCTTCACTAGATTCCTTGAAGA
ACTTTGCAATTCCCTTGAGAGCCACATTGTCCCTATCAAAGTATGCAAACATGGAGTGAT
ACACATAGGAAACATTGTATTCCACATTAATTTGCTCATTAATAACAGATTCACATTCAT
CAGCAAAATTCTGCCTAGCCAAAGAAACAAGAGGAACAGAAGGAACAGCAAGATAATCCT
TCTTAACCTCTTCAAACGGTTCAAATATAACCCCAGTCAAAGGAGTAGTTGTAGCACAAA
CCCTAAATTTTCTACTTCCCCATTTCTCACCGACTCTCACATCACAAAAACATGGCTTCT
GAAGACCATTTCTAGAACTCTGTGAGAGAGAGAACACAGAAAAGGATGAAACTTTAGAAG
AAGAAAGAGCCATGAGAGAAGAGAATTGATTTGTTT
>contig00129	seqLength=1211	assembledReadNum=65	aveCover=12.94
CAATCCTGACTCTTCCTTCTCCCCTTACCACGTACAGCAGACTGTTGGCGTTTATGTTCC
AGTGTGGAGCATATATACCATTCCTGTAGAGACGAACATATTCGGCACTGAGGCGTAAGT
AGCGGAGAATTGGGAGAGTTAAACTGTTGGCGGTGCTGATACGACCCGCACGTGGGTTAT
AGAAGTCGGCTCGTGCAGGGTGAGCAATGTTCTCGCGAATTTTGGCAGTACAGATAGTTT
CTTCCAAACCATTCCTTCTTTGTTTCTCTTCCTCTTCTTCTTCTTCATCTTCTTCCTCCT
CTCTTTGAGAGTGACTTTGTTCCTTATCTTCATCTTCGTGTCTCTCGGGGTTGATAATGC
GGAGACCGCCCTCAACTCTCACGATTTGACTCCTTTTGTCACGTGGAGAACGAAGTCTCT
TAGCTGTATCCTCTTCGGTGTTGAATGTCTGTGCTAAAAACTCTGAACTGAAGCCACTCA
AAACGCTGTTACCTTCATTTTGTTCTTCAGATTCCTCTTCTCGTTGGTGTTGTCCACTCC
TTCGTCCAACGGGAAAACTATGCTCTTGCTGATGCCTTCCTTGTTGTTCCTCCTGTGTTT
CGGGGAATTCTGTCTCTGGGTTCCCACCCAGGTAAAACACTCTTGGGGTTGAATCTAGCT
GGTTTGCAATGTTGGAAGTGTCAAGAAGACTAATGGCAACAAGAGGTTCATTGCCATGGT
TGTATGTCCAATAAGGAATTCCTGATGGAATGGCAATGATATCACCTTTTCTGAATCGAC
GAATCTTCTGGTGACTGTCACGTAGTTGCTGCCTGGATTCTTGGCTAGATTGTGATGTAC
GCGACTCTTCATAAGTGTCGGGACAACCAGGAACTGAAAGCCCAAGAGCACCCTTTCCCT
TGGATGATGAAAATCAGCTGGGGAGAGGGTGAAAAGGAAGGCAAGTGGAGTCCATTAGGG
TCGATGGTGCGTCTAATAAGAGACACACCGGCACATTTTAGCTGAGGGTTATTTGGATTC
CATGTCTCAGTGAGACCAGCTTCTGACTCAACTCGGTGGTCTGGTTCCAATGCATTGATA
CTATCTAGCTGGCATTTGTTGAGCCTGTCAAACTCAGAGCGAGTTGCTAAGCATGCGCTT
GCAAAGAGCAACAAAGAAAAGGAAAACAAAGATAAAAAAGTTTGGACATTGTGACTGTGA
TCATAAACTAC
>contig00130	seqLength=890	assembledReadNum=548	aveCover=197.34
TGCTTTTGCTGCGTTGGATCTATTACCGCCCCAAAATCTACTTCTCACTAAGCCACTATG
ACTGCTCAAACTCAAGAGGAGCTTCTTGCTGCGCATCTCGAACAGCAAAAGATCCATCAT
GATGATCCTATAGTTGAGGATGATGATGATGAGGAAGATGAGGATGAAGATGATGACGAG
GAAGATGATGATGTAGAAGGACTAGAGGGCGATGCATCTGGTAGGTCCAAGCAGACCAGA
AGTGAAAAGAAGAGCCGCAAGGCAATGCTTAAACTTGGAATGAAACCTGTTACTGGTGTC
AGTCGTGTGACAGTCAAGAAGAGCAAGAATATCTTGTTCGTCATCTCAAAGCCAGATGTT
TTCAAGAGCCCAACTTCCGACACCTACATTATTTTTGGAGAAGCTAAGATCGAGGACTTG
AGTTCACAGCTACAAACTCAGGCAGCAGAGCAGTTCAAGGCTCCTAATTTGAGCAATGTT
GGAGCGAAGCCAGAATCCTCTGGTATTGCTCCAGAAGAGGAAGATGTTGATGAGAATGGT
GTTGATCCCAAGGATATCGAGTTGGTGGTGACACAAGCTGGTGTGCCAAGATCAAAAGCT
GTTAAAGCTCTCAAAGCTGCCAATGGAGACATTGTTGCTGCCATTATGGAGCTTACTAAT
TAATGCTCAGAATTGGCAGTGTTTTAGATTTTGGTTTGTGGAGCTATTTTTCTTTGTTGG
TCAAATTTTTTGCTCTTGTTCTGTTTGAAATAGTGGTTAATCTTTTATATTTGCTTTGAT
CTATTTTCTGTGTAATTGCATTCGCAAAAAGGAGCAACTAGACTTTTTCTGAAAGCTCAT
ATTTAATGTCAATGCAAGGATGACAGTCATAAATATCATTCATCTATACT
>contig00131	seqLength=369	assembledReadNum=11	aveCover=8.77
AAAGGCCTTAAGGATAAGAAGCATCAAAGCCAAGAAGAGAATGTAATAGTCAAAATATCA
AGGAAACAAATTGAGGAATTAACCAAAAATGCAAACGTCTAGCTCCAAAAAAAGTGTATC
CTCTGAATCAGAACCATTCAACTTGAGAAGTCGCGATCCTATCTATTCCAACAAGTTTGG
TAAATTCTTTGAGATCACTCCAGAGAAAAATCCACAACTTCGGGACTTGGATATATTTGT
CAATTATGTGGAGATTAAAGAGGGATCTCTATTGTTGCCACACTATAATTCAAGGGCCAT
AGTGATAGTAACAGTTAATGAAGGAAAAGGGGATTTGGAACTTGTGGGTCAAAGAGATGA
GAACCAACA
>contig00132	seqLength=373	assembledReadNum=55	aveCover=33.86
AGAGATGAGAACCAACAAAGCCAAAGAGAAGAAGATGATGAGGAAGAGAAACAAAGAGAA
GAAGAAACAAAGACACAAGTGCAAAGTTACAAAGCTAAGTTATCTCCAGGTGATGTTTTT
GTAATTCCTGCTGGTCATCCAGTTGCTGTAAAAGCTTCATCAAATCTCAATTTGCTTGGA
TTTGGTATCAATGCTAAGAACAACGAGAGGAACTTCCTTGCAGGTGAGGAAGACAATGTG
ATAAGGCAGATACATAAACCAGTGAAAAAGCTTGCATTCCCTGGATCAGCTCAAGAGGTT
GATAGGCTACTAGAGAATCAGAAACAATCTTACTTTGCAAATGCTCAACCTCAACGACGG
GGAGAGAGGAAGC
>contig00133	seqLength=1344	assembledReadNum=703	aveCover=170.47
TGTTAATTTGAATTTTAAGCCCTCAACCTCATTCACAAGCAACTCAATCTCTTTTCTCTT
GTTACTCGTAGCAATCCCTTATCCGCGTCGGCAATAATGAGCTCACCGGTTTTCTCCAAA
GCGAGCCCAAGTGGTCTTCCACCGGTGTTGATCCAATCCTCAACCACCGAGTCAGCCACC
GAGTCATTCACCGTAACTCGCTTAACCCACCCATCTGCACATCCAGTATAAACGACACCC
GTAGCATCGTCGTACACCAAATCTTCAGGTCCAACAACTTTGCCCTTTGCTAGGTCTTCA
GATCCTATTCGCATGCGGTCGTTAAAGCAGTGGTATCAACGCAGAGTCGCAGTCGGTACT
TTTTCTAAAAACTTATATCACATTAAAATTAACTAAATTCCAGGATTAAGAGCATTGAGA
AAGCATGTAAACATAGTTGCAAAGTATAGAGACAGCTAGCAAAGTATAACATTAGTGTTT
CCGCAACAAAAATTCATAACAAAAAAAGCAAAACACCATTTAAAACAGGGACTATTATAA
ATTCATACAACTGATAAATGAAACTAAACAATGTCTTAAACCAACAAAAAGACTCGTCAA
AACTACTGTAGAAAAGTAACTGAGGATCACAGCCCTACTATTGTGCCAAGCAATATCAAG
CTGCCACTGCCTTCTTGGATTTCTTTGAAGGTTGGGATTGCTTTGCTGTTTCAGCAGGTG
GAGCAGCAGTAGCTGCGGCTGCTGGCTTCTCTCCTCCTCCAGGACCTTGAGCAAAACGCT
CCTCCCTCCGAGCAAACTTCCTTTCTCGGCTGGCCTTGTTCTTGGCACGCTTGGCCTCAA
ACTGGTCAGACAAGGTCTTCTCTCTTGCCTTCTCAGCTTTAGACTTGTGGATGCTCTCCA
TTAGGACTCTCTTATTCTTAAATACATTACCCTTAACCTTCATGTACATGTCATGGTACA
TGTGCTTGTCAATCTTCTTAGACTCACGGTACTTGCGGAGCAAACGTCTGAGCACACGCA
TTCTCCTCATCCAAAGGATCTTTGTTGGAAGCCTTGCCTCCCTGGTACCCTTACGCTTAC
CATATCCAGAGTGTCTTCCTTTCCTCTTAGCTTCCTTCATACGACGAGCACGTGATCTGG
AGTGAATCTTGGTAGGTTTCCTGATGATAAACCCATCCTTAACCAGCTTCCTTATGTTTT
GGCGAGAATTAGCCATAGAGATCTCGTTTCCTTCATTTGGATCGAGCCAAACTTTTCCCC
TTCCGCACTTGAGAACGCTGGCGGCGAGACGCTTTTGGAGTTTGAGTGAAACCATGTTTC
CCTGTGAATAGAAGCTAAGGCTAT
>contig00134	seqLength=1223	assembledReadNum=1032	aveCover=235.73
AATCAAATATCTTGGTAAAATTTAACAATGACCCATTCGGATTAATTGATAATATTAGTT
GATGGATCATTTGTTTTATTAACTCCTACGTTATGTCGAGTAGACCTTGTTCTTGCTATA
ATTCTTAATTCACGCGTTGTAGGGGGGATTTATGTCACCACAAACAGAAACTAAAGCAAA
GGTTGGGTTCCAAGCTGGTGTTAAAGATTATAAATTGACTTATTATACTCCTGAATATCA
AACCAAAGATACTGATATCTTGGCAGCATTCCGAGTAACTCCTCAACCTGGAGTTCCGCC
TGAAGAAGCCGGTGCAGCGGTAGCTGCAGAATCTTCCACTGGTACATGGACAACTGTGTG
GACCGATGGACTTACCAGCCTTGATCGTTATAAAGGACGCTGCTACGAGATCGAGCCTGT
TCCTGGAGAAGATAATCAATTTATTGCTTATGTAGCTTATCCCTTAGACCTTTTTGAAGA
AGGTTCTGTTACTAACATGTTTACCTCCATTGTAGGTAATGTATTTGGGTTCAAGGCCTT
GCGGGCTCTACGTCTGGAAGATTTGCGAATCCCTAATGCTTATGTTAAAACTTTCCAAGG
CCCTCCTCACGGAATCCAAGTTGAGAGAGATAAATTGAACAAGTATGGACGTCCCCTATT
GGGATGTACTATTAAACCAAAATTGGGTTTATCCGCTAAGAATTATGGTAGAGCAGTTTA
TGAATGTCTCCGCGGGGGGCTTGATTTTACCAAAGATGATGAAAATGTGAACTCCCAACC
ATTTATGCGTTGGAGAGATCGTTTCTTATTTTGTGCCGAAGCTATTTATAAATCACAGGC
CGAAACAGGTGAAATCAAAGGACATTATTTGAATGCTACTGCGGGTACATGTGAAGAAAT
GCTAAAAAGAGCTATATTTGCTAGAGAATTGGGCGTTCCTATCGTAATGCATGACTACTT
AACAGGTGGATTCACTGCAAATACTACCCTGTCTCACTATTGCCGCGATAATGGTTTACT
TCTTCATATCCACCGTGCAATGCATGCAGTTATCGATAGACAAAAAAATCATGGTATGCA
CTTTCGTGTATTAGCTAAAGCCTTACGTTTGTCTGGTGGAGATCATATTCACGCTGGTAC
TGTAGTAGGTAAACTGGAAGGAGAAAGGGAAATTACTTTAGGTTTTGTTGATTTACTACG
TGATGATTATATTGAAAAAGAAA
>contig00135	seqLength=5339	assembledReadNum=1207	aveCover=68.67
TCATCTGTGACATCTACCCAACCTGTGATTCCAAATCAACAGATTTATTGATCAACTCAT
GACATGAGTTGAGTAAACTGGAAAAATCGTTTTATTTTTTTATATAATAGAAAGTTCTAT
CTTTGTAATTAAACCAAGCCAGATCCTTAGACTTTTTGTGTCTAATACAAGAACAACAAA
TCTTCATTTTGAAGAAAAAAGGATTCGTTGTTCTTGTATTAGTATCCGGTGTCTGCATTC
ACTGATATAAAACGCGCATTTAAAAAAAAAGAACCCCCCCCCACCATTGCGTATTGTTAC
TTATCGGATATAGAATAGATCTGCTTCTTTTTGTTCCTATGAATAGAATGTTCCTTTGTT
TCTAAAAAACTAGAACAAATAGAAATTCTTTAAATCCGAGATAATTTACTAAAAGGGGAA
GGTCCATAGCATCGTTTTTTACAGTGCAAGAAAGTTACATAGTGTTTATTTTGTGTTGAT
ATTATAAGGGGTATTTTCATGGGTTTGCCTTGGTATCGTGTTCATACCGTTGTCTTAAAT
GATCCCGGCCGTTTACTTTCTGTCCATATAATGCATACAGCTCTGGTTGCTGGTTGGGCC
GGTTCGATGGCTCTCTATGAATTAGCAGTTTTTGATCCCTCTGACCCGGTTCTCGACCCA
ATGTGGAGACAGGGTATGTTCGTTATACCCTTCATGACTCGTTTAGGAATAACCAATTCG
TGGGGTGGTTGGAATATCACAGGAGGCACTATAACGAATCCGGGTATTTGGAGTTACGAA
GGTGTGGCCGCGGCACATATTGTGTTTTCGGGCTTGTGCTTTTTGGCGGCGATTTGGCAT
TGGGTCTATTGGGATCTAGAAATATTTTGTGATGAACGTACTGGAAAACCTTCTTTGGAT
TTACCAAAAATATTTGGAATTCATTTATTTCTTGCAGGGGTGGCGTGTTTTGGTTTTGGC
GCCTTTCATGTAACAGGATTATTTGGTCCTGGAATATGGGTATCTGATCCTTATGGACTA
ACAGGAAGGGTACAATCCGTAAATCCCGCATGGGGTGTGGATGGTTTTGATCCTTTTGTT
ACGGGGGGAATAGCCTCTCATCATATTGCAGCAGGGACATTAGGCATATTAGCGGGTCTT
TTCCATCTTAGTGTGCGTCCACCTCAACGTTTATACAAAGGATTGCGTATGGGAAATATT
GAAACCGTTCTTTCCAGTAGTATCGCTGCTGTCTTTTTTGCAGCTTTTGTTGTTGCTGGA
ACTATGTGGTATGGTTCAGCAACAACCCCGATTGAATTATTTGGTCCTACTCGTTATCAA
TGGGATCAGGGATACTTCCAGCAAGAAATCTATCGAAGAGTTGGTGCTGGGCTAGTCGAA
AATCAAAGTTTATCAGACGCTTGGTCTAAAATTCCTGAAAAATTAGCTTTTTATGATTAC
ATCGGTAATAATCCGGCAAAAGGGGGTTTGTTTAGAGCGGGCTCAATGGACAATGGAGAT
GGAATAGCGGTTGGTTGGTTAGGGCATCCTATTTTTAGAGACAAAGAGGGGCGTGAACTT
TTTGTACGTCGTATGCCTACTTTTTTTGAAACATTTCCGGTTGTTTTGGTAGACGGAGAC
GGAATTGTTAGAGCGGATGTTCCTTTTCGAAGGGCGGAATCAAAGTATAGTGTCGAACAA
GTTGGTGTAATTGTTGAATTCTATGGTGGCGAACTCAATGGAGTCAGTTATAGTGATCCT
GCTACTGTGAAAAAATATGCTCGACGTGCTCAATTGGGTGAAATTTTTGAATTAGATCGT
GCTACTTTAAAATCGGATGGTGTTTTTCGTAGCAGTCCAAGGGGTTGGTTTACTTTTGGA
CATGCTTCGTTTGCTCTGCTCTTCTTTTTCGGCCACATTTGGCATGGTGCTAGAACCCTG
TTCAGAGATGTTTTTGCTGGTATTGATCCAGATTTGGATGCGCAAGTAGAATTTGGAGCA
TTCCAAAAACTTGGAGATCCTACTACAAAAAAACAGGGAGTCTGATAGAAATAGGTTTGT
TGCTTTTCGATTCGACTTTTTTTGTTGTTATTTGAATTTGATATAGGGAACTAGAGAAAT
CTTGATTTCAATCATTCTTTACTCTTGTTCTTTTTTTCTTTATCCAGGAGATCATCCCCC
CAAAAACAGGTATGAAAGCTATAATTGTAAACCACAATCAAATCTATGGAAGCATTGGTT
TATACATTCCTCTTAGTCTCGACTTTAGGAATTATTTTTTTCGCTATTTTTTTTAGAGAA
CCCCCTAAAGTTCCAACTAAAAACACGAAATGATTTTTAATTATCTCAATTGAAGTAATG
AGCCTCCAATATTACGATATTGGGGGATCATTACTTCAACTAGTCCCCATGTTCTTCAAA
CGGATCTCTTAGTTGTTGAGAGGGTTGCCCAAAAGCAGTATATAAGGCATACCCAGTAAA
ACTGACAATTAAACCGGATATAGAGATGGCAATTAGGGTTGCTGTTTCCATGATTATATA
ATATCAAGACTACAATGGATCTATAAGGTAAGATCCTTTATCTACAGCGGAATGGTATAC
AAAGTCAACAGATCTCAATAAAAAAATAGGATTGATGGCTACACAAACCGTTGAGGGTAG
TTCTAGATCTGGTCCAAGACGAACTGTTGTAGGAGATTTATTGAAACCATTGAATTCAGA
ATATGGTAAAGTAGCTCCGGGGTGGGGAACTACCCCTTTGATGGGGATTGCAATGGCCCT
ATTTGCGGTATTTCTCTCTATTATTTTAGAGATTTATAATTCGTCCCTTTTACTGGACCA
AATTTCTATGAATTAGAGAATTAGATTCACAAGAACCAACTAACTAGCTTTTCAGTAAAA
AAGTAAAGTTTAGCATTTAGATCGTTAAGTTTTAGCTAATTCCATTTAGATTTGGTAGTT
CGACCGCGAAACTTCTTTGTTTCTGTATTTTCGGAATATGAGTGTGTGACTTGTTATAAT
GGATCCTATTGATAGTACAGAACATAAAATGGATACGTCATCTTATCTTCTTGATCCCGT
CAGATATTTATTATAGTATCTGGAGCACGGAATATAGAAAACAAATAGATTCTAAAGTGT
TAGAACTATGATTCATACTCAATATTTTTATTTAGACCTCGCAACCGGACAAAAAAAAGA
AAAGAGTTATAAGAATTCATTTAGAAAAATAAATGGAATTTTATTCTTTAAAACTGCCGC
CGCTTATGCTTATCATTTCTTTCTTTTTATTTTTTTTCATTCTATCTATTCATTGAATAA
ATGATGATCCAGCAGTTCTTACTCAGGGAATTTTTGGACTTCAATTAAAGATTTTTTGGG
AAAATCATCGTGGTTCTGGTATGAATCTCAGGTTTTTAATTTGATTCTATAGGTTCTTAA
CAAGAAAATTATTATCAATAAGAAAAAAAACAGTCGTCAAATCTTATTACATACACAATA
CAAAAAAAATGAAGTAAATAATAGAATATTCAAGAGGCCGGTAAGGATGAAGAGAAAAGA
AGAGTGAGCCGACTTGAAATTTTGGCATTATAAACACTAAGAATAGCTTTTGGATTTATC
TTTTTTTTATCTTGAAAAAAGACTGGAATCTTAGGATTAAGTTAAAAAGTTTAAAATTTT
CTATTACACATATCCATTTTCCAAATAACCAGTAGTTTAGTATTTTTGTTTGAGCCGTAC
GAGATGAAATTCTCATATACGGTTCTCAGGGGGGGGCCCTTGGTTTACCTATCTCAATAA
AGTTTATGATTGGTTCGAAGAACGTCTTGAGATTCAGTCGATTGCCGATGATATAACTAG
TAAATATGTCCCTCCTCATGTCAATATATTTTATTGTTTAGGAGGAATTACACTTACTTG
TTTTTTAGTTCAAGTAGCGACGGGTTTTGCGATGACTTTTTATTATCGTCCAACCGTTAC
GGAGGCTTTTGCTTCTGTTCAATATATAATGACTGAGGCTAACTTTGGTTGGGTAATCCG
ATCAGTTCATCGATGGTCAGCAAGTATGATGGTCTTAATGATGATTTTGCACGTATTTCG
CGTGTATCTGACTGGTGGTTTTAAAAAACCTCGCGAATTGACTTGGGTTACAGGTGTAGT
TTTGGGTGTATTGACTGCATCCTTTGGTGTAACAGGTTATTCCTTACCTTGGGACCAAAT
TGGTTATTGGGCAGTCAAAATTGTAACAGGTGTACCCGACGCGATTCCTGTAATAGGATC
CTCGGTGGTAGAGTTATTGCGCGGCAGTGCTAGTGTAGGACAATCTACCTTGACTCGTTT
TTATAGTTTACATACTTTTGTATTACCTCTTCTTACTGCCGTATTCATGTTAATGCACTT
TCTAATGATACGTAAGCAAGGAATTTCTGGTCCTTTATAGAGAATATGAATCATAAAGAT
TTGTAATCAATCATTTTGGGGAGGAGTAAGAGTCTTTCATTGCTACAAATATGCATTATT
TTTTTTAATAAAACATGTATTTGGATATTTCGCTTCAACTTAACAAAATAAATTCGATTC
TTTATTTGACATACACGAATAGTTGAAGTGAACTCTCCGAAAAAAGAATGGATTATGGGA
GTGTGTGACTTGAACTATTGATTGGGCCATGCAGATATATGACTTGATCTTATCTGCCAC
ATTTGAATTCACAATTAAATGTGTCTTTGTTCCAACCACCGCGCCAGTCCTCTACAGAGG
ATAGTCCGGTTCGCTTGAAGATAATCTTTTCTATGATCAGACTCGATCATATCCTGCATG
AACAGGCTCCGTAATATCCAGTAAAAAAAATAATATGAGACAATCTAGATTATGTCTTAT
GTATTTCATTAAACTGAATAGTATGGAAATGCATTCATTTCCTATGCATTGACTCAATTT
CTGATACTATCGGAGTTAAACAAGTAGATCTAAAGAAAAAGGGGTTTTATTATATTAGTA
ACAAGTAAATCCTTTCGGTGTCAAAAATTCCTAAATTCCTTTTTCGAGGTATAACACGCG
AAAGGTTTGAGATCACCCAGAAAGAACTTTTGATTTTTATTTTAAAACGTACTTGGGTGA
AAAGCATTGACGTAAAAATAAGAACTGAATTTTTTGCAATGGATAGTTGTAATTTCGGAA
AAAAAAGATTCAACCCATTTTATTACATAGAAGCATGATAGATGAGTGACTCACATATAA
AAATTTATATGGCTGCATTCAGTTCGTTTGATTTGTGCTCGAGCCGGATGATGAAAAATT
ATCATGTCCGGTTCTTTCGGAGGATGGATCTATAAGAATTCACCTATCCCAAAAAAGAA
>contig00136	seqLength=1152	assembledReadNum=765	aveCover=183.57
CCACTTTGATTAAAGATATGTTGCAAATCAACTTTTCAAAAGTCACTTTGAAATATCAAC
AATCTCATCCTAGTTTTTTCAAATTTATCCGGGAGTAAGCATCACAATCTCAGCACACAC
AACCTATTACCGAGTAGTATGTGAAATATTAAGCCTAATTATAAAGGATCATTGTCTGAA
ATATTAATCTAATTAATCTGAAAACAAACATCACAATCTTGGAAAACATTTGCATATTAC
TAACTTGTCTATGAAAAATGAAACAAATCATTATAGATGATTTGACAGAAGAGGTGTCAT
CATAACAAGCATAGTTGATATATGACACTCACTATTTCTACATTGCTTCATAGAGAAAGT
TACAACAAGAGATAACGTCTTGTTCATGACTTTCCATTATGATAAACCCATCACTGCTTG
AAAACAAAGTTTACTTTTCTTATCAAAGTACAACACCACCTTTTCTTTCCCACAACAAAC
AGAATCTCACCACAAGAAACATAAGCAAACCAGAAACAGTTTTCATAAATGTAATTTATA
CATGGTCTAAAACTCCAAATCAGCCCATGGCATACTTCTGAGTCCAGCTGCGTGCAGTTG
CTTCATACTTGGTCCTGTCGGTTTTGTACATGTGAGCAATCTCCGGTACAAGCGGGTCAT
CAGGATTTGGATCAGTCAGCAGTGAGCAGATAGAAAGCAGTACCTTAGAGATGGTCAGTG
CAGGGCTCCATTGCTCCTTGAGGATATCAAGACAAATACTCCCATTGCTATTGATATTAG
GATGAAAAACCTTAGTCCTGAACGCAACCTTAGGAGGCTTGAAAGGATAATCAGGAGGAA
AATGAATGGTAACCAAAAAACACCTCCAGCATACGGACTATCAGCCGGACCCATAATCGT
TGCTTGCCAATGGAACATGTCTTCCGCAACCGGACCTGCGCTGCAGGACGTAGGTGGATC
CTTCTGCAAGTCCTTGAGCTCCTTCAGGATACGCTTGGAAGCCATGGAAGCGACTTAGGA
GTTTCAGATCTTATGGTGAGGCTATGGGAGGATACGGAATGAGAGATCCAACAAGAACAG
ACGCAGCGTGAATCCCTCACTCGCCTTCCCAATCCCAACCCCTTCTTTTTTATATTTCAC
CTTTTCTTCACA
>contig00137	seqLength=703	assembledReadNum=324	aveCover=306.87
ATTGCAGCATAGCGAGCAAACCCCAAGCCGCTTCCTTGACAGCAAGAGCAGAGGGACCGT
TGGGGATGCTCACGACAGTACGCCATTTGGCGAAACGGGCACCTTGCTGGTAGTATGCAG
CCGAACGAGAGGCAAGACCATCTAAACCTTGGCACCATGATTCATTGTTGGAACCAGCTA
AGGGAACTAGACCCTTGTCAACTTTAATACCGGGAACAATGTTTTGCTCGATAAGCACAT
CGACAATCTTCCTTCCGTCAACTGTGGATTGGTAGAGAGTCTCCTCAAAGAGAATTGCAC
CAGAGATGTACTCTCCAAGTGTTGGAACTGTCACCAGAAGTGTACGCCATGCTTGGCGGT
TAGCTTCGGTGTTCTCTAGTCCAATTGAATCCAAACGCTTTCCACATGTAGCATTGGATT
CATCCATGGCCAAAATACCACGCCCTGGTGAAGCAATTGTTTTCGCGGTTTTGACGAGTT
CATCGGCATAGGAACTAGCTCTGATAGTGAGACTTGATGAATTAGCAGGGATGCATCTGG
CAACAGACATAGAAGAAGTTTGACGGCGGAGAGTTTGTCCCTTCACCCATTCAGACTTAT
CAAGAACAAGTGATGATGATTTGAAAATAGATGCTGAAGCAGAAGCCATAGTTTCACACA
CTCACTCACTCACTCACTGAAATCTTATCTCCAACAACAACCT
>contig00138	seqLength=1505	assembledReadNum=707	aveCover=156.66
GAGGCTCGTTCATTGCAGTGAGGGATAAGATTCCAGTTTTTTGTTAGACAGTGAACTATG
GCCTCTGCAGCATCAGCATCTCTTTTCAAGTCATCACTTGTTCTTGACAAGTCTGAATGG
GTGAAGGGACAGACCCTCCGTCAACCTTCTTCTATGTCTGTCGTGAGATGCAACCCCGCC
TCTGCATCAAGTCTCACTGTCAGAGCTGGTTCATACACTGACGAGCTTGTCAAGACCGCG
AAAACAATTGCTTCACCAGGGCGTGGTATTTTGGGCCTGGATGAATCCAATGCTACATGT
GGAAAGCGTTTGGATTCAATTGGACTAGAGAACACCGAAGCTAACCGCCAAGCATGGCGT
ACACTTCTGGTGACAGTTCCAACACTTGGAGAGTACATCTCTGGTGCAATTCTCTTTGAG
GAGACTCTCTACCAATCCACAGTTGACGGAAGGAAGATTGTCGATGTGCTTATCGAGCAA
AACATTGTTCCCGGTATTAAAGTTGACAAGGGTCTAGTTCCCTTAGCTGGTTCCAACAAT
GAATCATGGTGCCAAGGTTTAGATGGTCTTGCCTCTCGTTCGGCTGCATACTACCAGCAA
GGTGCCCGTTTCGCCAAATGGCGTACTGTCGTGAGCATCCCCAACGGTCCCTCTGCTCTT
GCTGTCAAGGAAGCGGCTTGGGGTTTGGCTCGCTATGCTGCAATTAGTCAGGACAATGGA
TTGGTCCCAATTGTGGAGCCAGAGATCTTGCTTGATGGAGAACATGGTATTGACAGAACT
TTTGAAGTGGCCCAAAAGGTTTGGGCTGAAGTTTTCTACTACCTTGCTGAAAACAATGTC
CAATTTGAGGGTATTCTCCTCAAGCCTAGCATGGTTACTCCAGGAGCTGAGTCTAAGGAC
AAAGCCTCTCCTGCAAAAGTTGCCGAGTACACCCTCAATCTCCTTCACAGGAGAATTCCC
CCTGCTGTCCCCGGTATCATGTTTTTGTCTGGTGGACAATCTGAGGTTGAAGCAACCCTC
AACCTGAATGCCATGAACAAATCTCCAAACCCATGGCACGTGTCGTTCTCATACGCCAGA
GCTCTCCAAAATACCGCATTGAAGACATGGGGAGGCCGCGCAGAGAACGTGAAGGCGGCA
CAAGACGCGCTCCTTTTCCGCGCCAAGTCCAACTCACTTGCTCAACTGGGAAAGTACATT
GGTGATGGTGAATCTGAGGAAGCCAAGAAGGAATTGTTTGTCAAAGGCTACTCTTATTAA
AATGTTGGTAGTGAATATGATGATGTTACATGTTATGTTAGACAGCAGCACTAGCAGTTA
ATGATAGTGTTGACGGAAGATGAATATTATTATTGTGTAAGAAGATTAATTTGTCAAAAA
TGTGTAATATTTTATAGTCTTGGAGACTATTTTTAATTTTTTGTTTGTGGTTTATATTAC
ATGCATCGTTACAACTTTCAATAAAATCTTTTGCTATGAGTTTGTACTTTTGTTTCAAAA
AAGAA
>contig00139	seqLength=1316	assembledReadNum=239	aveCover=51.61
TGGTCTCACATTGACAGCTCTATGCTGTACAGTGGTTGTTCTAGGAGGCTTACCCTTCTC
TTCTAATGCACAGCTTGATGCATCTTTTTACAGAAACACTTGTCCAGATGTTCATTCCAT
TGTTCGTGAAGTCATAAGAAATGTTTCCAAGACAGATCCCAGAATGCTTGCTAGTCTCGT
CAGACTTCACTTTCATGACTGTTTTGTTCTAGGTTGTGATGCATCAGTTTTGCTCAACAA
AACTGATACCGTTGTGACCGAACAAGAAGCTTTCCCAAATATCAACTCTTTGAGAGGATT
AGATGTTATAAATCGGATCAAAACAGCAGTGGAAAATGCTTGTCCTAACACAGTTTCTTG
TGCTGATATTCTTGCTCTTTCTGCACAAATTTCCTCTATTTTGGCACAAGGTCCTAATTG
GAAAGTTCCATTAGGAAGAAGAGATGGTTTAACAGCAAACCAATCACTTGCTAACACAAA
TCTTCCAGCTCCTTTCAACACATTGGCTGAACTCAAAACTGCTTTTGCCAAACAAGGCCT
CACCACTACTGATCTAGTTGCTCTTTCCGGCGCTCATACATTTGGAAGAGCTCACTGTTC
GCTATTCGTCGATAGGTTATACAACTTCAGCAACACAGGAAAGCCTGATCCATCTCTCAA
CACTACTTACTTACAAGAGTTACGCAAAACATGCCCTAATGGTGGAAGTGGAACAAACCT
AGCAAATTTTGACCCTACTACTCCTGATAGATTTGACAAGAACTACTACTCTAATCTTCA
GGTTAAGAAGGGTTTGCTTCAGAGTGATCAAGAGCTGTTCTCAACATCTGGTGCTGATAC
TATTGGCATTGTGAACAAGTTTAGTGCTGACAAGAATGCTTTCTTTGATAGCTTTGAGAC
TGCGATGATTAAAATGGGAAATATTGGTGTGCTTACTGGGAACAAAGGTGAGATTAGAAA
ACATTGTAATTTTGTTAACAAAGATCGTATCAGAATGGCTTCTAGGGATTCATCAGAATC
TGGTGTGGTTAGTTCAATTTAAGTACATTAGGGTCACTACACTTGAAATGTAGTGATTGG
AGAGTACAAATAAAGAAGCTATATCTAGGCACATTCTTGGCATGTGTATGTGTCAGATTG
TTATTAGGTGTTTGTGAGAGAAATCTTGTTGTATTTTGAAGTTTATATTTGGATGGACAA
TGAGTTAGATGAAATCACAATGAAACCGTGATTTCATCAATCTCACCACCAATTCAAATA
TGTAGGACTACTTTCTTTGAGCTGTGTTTATAACCAATTTTTCTCTTTTTTTTTTT
>contig00140	seqLength=696	assembledReadNum=347	aveCover=178.77
TCATAAAATGGAAATTGAAGTAGCAGATCCAATTAGAAAAACTATAAAACGTTCTGTTTA
GAAGATATTACACACTTTGGGAAAAAGACAGACAATTTTAAGATACTACACACATTTTGG
GAAAAAGATAGACAATTTTTACCATGAAATGAAACAGAATTACCTTTAACAATGTCTTGA
AGACAGATCAAAGCAGTGTAGATAGATGAATGATATTTATGACTGTCATCCTTGCATTGA
CATTAAATATGAGCTTTCAAGAAAAAGTCTAGTTGCTTTCCTTTTTGCGAATGCAATTAC
ACAGAAAATAGATCAAAGCAAATATAAAAGATTAACCACTATTTCAAACAGAACAAGAGC
AAAAAATTTGACCAACAAAGAAAAATAGCTCCACAAACCAAAATCTAAAACACTGCCAAT
TCTGAGCATTAATTAGTAAGCTCCATAATGGCAGCAACAATGTCTCCATTGGCAGCTTTG
AGAGCTTTAACAGCTTTTGATCTTGGCACACCAGCTTGTGTCACCACCAACTCGATATCC
TTGGGATCAACACCATTCTCATCAACATCTTCCTCTTCTGGAGCAATACCAGAGGATTCT
GGCTTCGCTCCAACATTGCTCAAATTGGGAGCCTTGAACTGCTCTGCTGCCTGAGTTTGT
AGCTGTGAACTCAAGTCCTCGATCTTAGCTTCTCCA
>contig00141	seqLength=1077	assembledReadNum=783	aveCover=213.76
TTTCTTTTTTGTCCAAAAATAAATAAAATAGGATTATACCAGTTAGTTGTTGGCTCAAGA
TTTCAACTGCTTAATGATTCTATAACCTGCAGCATAAAATAGACCAAATGCAAACTACAC
TGAAAGTTAAAGATCGTTGCATCTTTACTAGTTAAGCAAAAGAAACAAGATGCATCCAGT
AGTTATTATTAACATATGCTACTCCATGGATTAATGTTCCATAGAACCGAAACCCGAAAT
TACAACGAAACAGACAAAGATGGCTCTCTGACCAAAACATATTTACAAACACTCGAGCTT
ATTACATGATTCAGCTCAGCTTGAGTGTTGCTCCACGGATTTTTATCATCATCTAACAAT
AGACTAATAACCTCCTTGTATGTAAGCATTCAAGCGGTCGAGCTCTTGACGATGCTCGCC
CACGACAGCACGAACGACATCTCCAATGGACACCATACCGAGCATTTCTTTGTCGCTTAT
GACAGGGATGTGTCTGATCCTGTTATCTGTCATCAGCTGCATTGCTCGAAGAACTTTGGT
ATCAGGGGTAACTGTGATAAGTTTGTTCTCTTCAGTCATAATATCGCCAACCTTGGTGGA
TTTGGATGATCTTCCCTGCACGATGATCTTCCTCAGGTAATCTCTTTCTGTTATAATTCC
AGCAATTGATTTCTCCTCCCCTGGTTTCACAACCACCAAAGCTCCGACGTTGTTTTGAGT
CATCGATTTCACAGCTTCATAGACAGTGTCGTCCGTAGTGCACCAAAGCCAGGAGCCATC
TGCGCCTTTACCTTTTCCTTGCAAGATATCGGAAATTGTGGTGCTCTCAAAACCATGCTC
CTCAATACGAGCAGGTGTAACAGATTCAAACCGTGAAAAGGCAGCTGGCTGCAACAGGGG
ATTCACCATGCGAACACGTTGCAAAACAGCATTTTTTATGACGTTCCCGTTCGACAAAAA
TGATCGCAATGCTCCTTGCATTTTAGCTGTCAGAGAGGGAGTGAGTGAGAGAGAGGAGGT
TCCGGGAAGAATGGTTGAGGTGAGGAGGCGTATGGACACAGACAGGACACTTGACTT
>contig00142	seqLength=189	assembledReadNum=50	aveCover=30.10
GTACTTAGATGTTTCAGTTCCCCTGGTTCGCTTCTTGCACCTATGTATTCAGTACAAGAT
AACCATCTTGTGATGGCTGGGTTCCCCCATTCAGACATCTCCGGATCAAAGTCTGTTTGC
CGACTCCCCGAAGCTTTTCGCAGGCTACCACGTCTTTCATCGCCTCTGACTGCCAAGGCA
TCCACCGTA
>contig00143	seqLength=355	assembledReadNum=3	aveCover=2.96
GGAGTTTCAAGTTTTGGCCAAGTTGAATGGAAAAAGAGTGATGAAATATTATCTGATATG
AGCACTTTTTCTGTCAAAGGAAGAAAGAAGGTTGAAGAAAGCTTTGGAAGAGGAGAAGAA
GGTAAAGTTTGAAGCAGAGAGGGTTGTACAATGGGTGAAACAGGAGTCATCAAGAATTGA
TGCGTCTACAATCGACTCAATTCTTAGTGACAACAAGAAGAAAGAGGAAGATGTTAATTA
GATATAGGTTTTGATTACAAGAAATATTTGTCAAGTGTATAAACAATATTCGCTTTGAAA
TTTCCATGTTTTCTATATATATGATAGTATTAATTATTAATAATAAAATGAAATG
>contig00144	seqLength=923	assembledReadNum=665	aveCover=225.36
TTCTTTTTTTGGAGAGATGTTTTAAAAAGAGCATTTCAAGTATATCATCTAAATACAAGT
GTCTTTTCCAAACAATTTAAAGAACAGCCATTTATGCCAACATCATCCTTCATATATTGT
CCAAACATAACAAATAATCATACTACTAAACAAAAACACTCAGTCCAAAATCTTCATCGC
ATGAATAACTATAAATTAAAATAAAATGTCAGGGAACAAACAACTTTGAGTGAAGGGGGA
AATACTACAGAATCTAAGGACAGCCAAAACTGCGTGAGCAGGAGCAGATATAACATTTAA
GCATCATTTGAACTGGTTGGTGCTCCAAAGCCACCAGAACCACGGCCAAATCCAGGTCTT
CCACCAGGACCCCCGAAAGAAGGTCTGTAGTCAGCTGGAGCTCCACCCTTGTCTCCACCA
AACTCACCACCAGGTCCTCTGGGACCAGGACCACCACGGTAACCATCACGGTCACCGCCA
AATCTCCTCTCTCCCTCAAATCGAGGTGGGCCTCTAGGGCGATCACCAGGTGGACCACCG
AATGGTCTACCAGCTGGCTTAGCCTGCTTCTTCAAAGTAGCTGGCACAATCTCAGATGGA
AGATTGAGGTAAGTCCTGAGGAACTCAATTCCATCATTAGTCAAAAACCAGTAATAATGC
ATCCAAGCGAATGTTTCCCTCACATATTCCTTGGATTTGAAGCTCTGCATCAGCTTAATC
ACTTGCAGGTTTGGAACATCAATCTCTGGGTGCTTTGCCAAATTGAAATCCTTCTTCGCA
TAGCAAACTCCCTCTTGGAAGAGGTATTTGGAGATCTCTCTGCGGTTTTTCTCGGATATG
ATCATGGTTGCGATGTGGAGGCGGCACAAGAGTATGTTCAGCTGCAAAAACTCCCAATCC
TCTCTATCGCTTCACTGCTGCAG
>contig00145	seqLength=542	assembledReadNum=5	aveCover=3.00
CTTTTTTCTGTTCCATTTGATGCAGCCTCAGGTGGTTCTCACAAGCCAAGCACTATCCAG
TATAAAAGGATTCTGACTAACGTAGGGACCTCATCAACATATAAAGTTTCAGTGTCACCA
CAGTCTCCTTTGATTAAGATTGTGGTTGACCCCAAACACTCAGTTTCAAGACATTGTACG
AGAAGAAGAGCTACACTGTTACATTCACGTCTAATTCAAATTCTTCTGGTACAACCAACT
TTGCTTATTTGGAATGGTCTGATGGGAAACATAAGGTCACTAGTCCCATTGCTTTCAGCT
GGACTTGACAGTGATATAATATCTCATGTCCTTGACTTTGAATTGCCTGTTGCAAAATAT
TATGCATGTAAGCTATAAAAGAGCTATAACTTTCCTTCGTTAGTCTGTTTTTGGTCAAGC
AAAAGAAGCCTATAATAGAGCTGAATGTGTCTCTTTGCTGTGATTCCATGTAAAAAATAA
TTTTTATACAGAAAAAATGGCCAATAACACATGTGAGTGACGGCATTGAGGCAAAAAAGA
AA
>contig00146	seqLength=956	assembledReadNum=719	aveCover=242.45
CTAAAACATTTCAATTCCCACTACAGCAATCTCTTCTATATTTCCTTAATTCAACTCCCT
TTCGAATGGCCACCGAAGAACCCATCATCGCCGTTGAACCCGTATCTGAGCCAGCGACCG
TCGAACCTCCAGTCTCGGAGAAAGTGGATGAACCTAAGGCCGAAGCTGAGAAGACGAAGA
AAGCCAAGGAATCGAAACCTAAGAAAGCTTCCAAACCACGAAACCCTGCTTCACATCCCA
CTTACGAAGAGATGATTAAGGATGCAATAGTGTCGCTGAAGGAGAAGAATGGTTCAAGCC
AATACGCGATTGCGAAATTCATCGAAGAGAAACACAAACAGCTTCCTTCAAATTTCAAGA
AGCTTTTGCTCCAAAATTTGAAGAAGAAAGTTGCATCCGGTAAGCTTGCTAAGGTTAAAG
GTTCATTCAAGCTTACTGCAGCGGCGAAAAAGCCCGCAGCTGCCAAGCCGAAGACAAAGC
CAGCTGCAAAGGCAAAGGCTGTGAAGGCTAAGCCAGTCGCTAAGCCAAAAGCTAAAGCTG
CGGTTAAGCCAAAGGTTGCTTCAAAGGCCAAATCTGTTACTACCAAGCCTAAAGCGGCTG
CCGCCAAGCCAAAAGCTGCTGCAAAACCCAAAGCTGCTGCCAAGCCTAAAACTGTTGCTA
AGGCGAAAGCAGTTGTGAAACCAAAGCCCAAGGCAAAGCCCGCAAAGGTTGCAAGGACGT
CGACGAAGACTACACCAGGAAAGAAAGTAGCCGCTGCAAAGAAGGCTCCGGTGAAGACTG
TTAAAGCCAAGAGCGTAAAGTCTCCAGCCAAGAAGACTGTTGGGGTGAAGAGAGGAGGAA
GGAAATGAGAGTGATTCTTAGTTTTTGCATTGTAAAAATCTTCTGGTTTTGTTTTCCTTT
CCATCGAATTAATCATTATAAAACATTATAATCATACATAGTTGTAAGAAAAAAGT
>contig00147	seqLength=592	assembledReadNum=364	aveCover=212.82
TTTGGTTAGAACATAATATTTGATTTTATTTCTGTAACCCCTTCAAACGAATAGGTTGCA
AAATATATTACACACATAACTTAGAACTGTATAAGTTCAAAACCAAGCACACTAATGAGA
AAAATAATTCATAACAAACATAAGATAAAAGAAGTGGTTTTTCTTGAGACAAACTGCGTT
GAAACTCTGTTTCTCTTATTTTCTTCCATTTTATTATTTCCAAATGCATCTTCCTGCTTA
TTTCCAATATATTCCAAAAATCCAAGGGATCTTCTCTAAACACCACTATCTAGTAGTGGT
AAGGTGGAGGAGGTGATGCATATATGTAATGTGGTGGAGGAGGGGAATAGACTGGTGGAG
GAGGTGAAGAGTAGACATAGTGTGGTGGGGGTGGTGAGTAGACGGGTGGAGGAGGAGACT
TGTATTTGTAAGTTGGTGGTGGTGGTGAGTAAACAGGTGGAGGAGGAGATTTGTATTTGT
AAACAGGTGGAGGTGGTGAGTACACGGGTGGAGGAGGAGATTTATATTTGTAGACGGGTG
GAGGTGGTGAGTACACGGGTGGAGGAGGGGATTTATATTCGTAGACGGGAGG
>contig00148	seqLength=1105	assembledReadNum=656	aveCover=198.46
ACAACAACAACATTTTCATCTTCCATTTTCACTCTTTTTTTTCTTTGTCACCACCATAAG
AACTAGTGGTTTAACATGGCCACCGTTACTACACAAGCTTCCGCCGCGATTTTCCGGCCA
TGTGGTTTGAAGTCGAGGTTTCTTGGTGGTTCTTCTGGGAAGTTGAACAGAGAAGTGGCT
TTTAGGCCAGTTGGATGTTCACCTTCTGCTTCTTTTAAAGTTGAAGCTAAGAAAGGAGAG
TGGTTGCCAGGTTTGGCCTCCCCAGGTTACCTCACTGGCAGTCTTCCCGGAGACAACGGA
TTTGATCCATTGGGACTCGCGGAGGATCCAGAGAATTTGAGGTGGTTTGTTCAAGCCGAG
CTAGTGAATGGGCGTTGGGCGATGTTGGGTGTTGCAGGGATGTTACTACCTGAGGTATTC
ACAAGCATCGGAATCATCAATGTTCCAAAATGGTACGATGCAGGGAAAGAAGAATACTTT
GCTTCATCTTCAACACTCTTTGTGATTGAGTTCATTTTGTTCCATTATGTTGAGATTAGA
AGATGGCAAGACATTAAGAACCCTGGCAGTGTTAACCAAGATCCTATCTTTAAGCAATAC
AGCTTGCCAAAAGGCGAAGTCGGTTACCCTGGCGGGATCTTTAATCCCTTGAACTTTGCA
CCAACTTTGGAGGCTAAAGAGAAGGAACTTGCAAATGGGAGATTGGCGATGTTGGCGTTC
TTGGGATTTGTAATTCAGCACAATGTGACTGGAAAAGGACCATTTGATAACCTGGTGCAG
CACATTTCTGATCCATGGCACAACACCATTGTTCAAACACTGAGTGGAAACTAAAATGTT
TGTATTATTATCCAATGACATGAAAGCCTATGTTTTTCTCATGTAAATCCTGAATGGGTG
AATTTTGAAAGACATTTTGGCATGATTGTTAAGAATCCTTAATCTATTTTCATGTACAGA
TGAACTGAGATGGTTTTATATTGTTCTTTACACTCTACTATGCATGTTTCATGTTTTTGT
TTTCATTTCAAGTAATAAACATAAGAGAATTCTTTCATCAGAATCATTCAAATATACTTG
GAGACGACTTTGAAAGAAAAAGAAA
>contig00149	seqLength=250	assembledReadNum=24	aveCover=17.89
TTTCTTTTTAAATCTTAAAATATGATTCTTAATATCACAAAGTACAACTGTCCACATAGC
ACATTACATTTAATTTCACATATACACACTGCTGCTGAATCTATGAATAAGTTGTGTCCA
ACGCCAAACCATACAGCATTTATTTTGTGGGAAACTGAAACTTTAAAGCAAACACACGTA
GATGCAGACGATATCAACTGAGACACATTTCTCACTTGAGATATTTAGCAAACCAGTCCA
GCAAGTCCTG
>contig00150	seqLength=277	assembledReadNum=23	aveCover=22.09
AGAAGGCATTTGGTGGAATTTGAGATGCGTGATAGGAGTTCTGATTTCTGTATGATGACT
AATATGAAAACCTGTTCAATTTTGTTTTGTTTTTGAAGTTGAGTTATGTCATTGGATAAA
AGTTGAAGGGTTTTGATTTTGATTGTCAAATAGTAGTAGTAGTAGCATTTATATTAAATT
TTAGCTTCAAACAGGTATTGTCTCACTTCTAGAAGGTTATAAAAGACATCTCATCTTGAT
AAGAAATCAAAGTTTAGTATTGAATTTGAAAAAAGAA
>contig00151	seqLength=650	assembledReadNum=321	aveCover=145.58
GAACTACCGGTGGTGCTACTGGTTATGGTCAACAACAACATCATGGAGCTGATCAAACAC
AGGGTATGGGACCCACACAGGTGGTGTAGGTGGATATGGAACCAAACCTGAGTATGGAAG
CACCAACACTGGAAGTGGTTATGGAACAGGAACGGGGTACGGTGGAACTGGAAGCACTGA
TTATGTGAGAGAGGAGCATCATGGAAATAAGAAAGGGGTTATGGATAAGATTAAGGAGAA
GATTCCTGGTACTGAAGAATCAAGAACCAATACTGATGGAACAGGGTATGGAAGAACTGG
TTATGGAGCTAGTGGTGACGGCATTGGAAATACTGGTCAAGGGTATGTGAGAGAGGAGCA
TCGTGATCATCATGGAGATCAGCAGCATGGAGAGAAGAAAGGGATTATGGACAAGATTAA
GGAAAAGCTTCCTGGTACTGGAGGATGTACCGGACACTAGATCATGATCATGATCAATAT
ATATTGATATAATGCATAAGATCAATAATAAATAAACTTTTGTTTCATATGATGTATTTT
ATAATGTCATATAGAATATATATATATGAGCTGGGTGTGTGTGTCTATATAAATAACAAT
TTCGATTTCTTAGAAGAATAATTCGAACGCTACTTACTATAACGAAAAAA
>contig00152	seqLength=881	assembledReadNum=10	aveCover=3.18
ACTCCCCAACAGTGAGCTGGGCTGACCCTAAAAATGCTGATTCCTCTGCTTCATCTCAGG
TGAAGGCAGTGTATGTGAAGAACCTTCCTAAGAATGTAAACTCAAGAGCAGTTGAAGAAG
CTTTTTGAACACCATGGGAAGAAATGCATGCAAGCAACCTTCCACCACCAAAGTCTGGTC
AGGAAAAGAACAGAATCGGCTTTGTTCATTTTGCAGAGCGATCGAATGCTATGAAAGCAT
TAAAGAATACTGAAAGATATGAATTAGAAGGTCGAATGTTAGAGTGTTCTCTAGCAAAGC
CACAGGCTGATCAGAAGGCTGTAGTATCAAATACACAGAGTCCGGGACTGCTTCCGAGTT
ATCCAACCACATCTTGGTTATGGTTTGATTGGTAATCCCTATGGTGCACTTGGTGCTGGA
TATGGTGCTCCTGGTCTTGCACAGCCTTTGATGTATGGACCGGGTCAAACTCCTGCTGGA
ATGGCCATGATGCCGATGCTTCTAGCTGATGGACGCATTGGATATGTCTTGCAACAGCCA
GGATTACCCCGCCGCACACCCTCGTTCACATCAAAGAGGTGGCAGAAGTAGTGGTGGTAG
CGGCAGTAGTGGTGTGAGTGGCAGCAGGAATACGGGCAGTTCAAGTAAGGGAAGGCACAG
CAATGATAATGGTCATGGGCGAAGATACCACCCTTATTAGCCTGTCTTTGACCTTTTTAA
ATTGATTTTATCATTGTGCGATACACTATTGTTCTTCATTAAATATTTACTATTAATCTG
CAAGTTCAGTCTTGATTACATTCATGATTTCAGGGATTTCAGGGAGTTTTAAATGTTTAT
CTTGTAATTCACATTGATCCAATCGCTGTAGGAGACTAATC
>contig00153	seqLength=505	assembledReadNum=129	aveCover=87.65
AGCGTAATAGCTCACTGATCGAGTCGTCCTGCGCGGAAGATGTAACGGGGCTAAGCCAGT
CACCGAAGCTGCGGATATCTTTATTGAAGATGGTAGGAGAGCGTTCTGTAAGCCTGCGAA
GGTGTCTTGTAAAGGATGCTGGAGGTATCAGAAGTGCGAATGCTGACATGAGTAGCGATA
ATGCGGGTGAAAAGCCCGCACGCCGTAAGCCCAAGGTTTCCTGTTCAACGTTCATCGGAG
CAGGGTGAGTCGGCCCCTAAGGCGAGGCAGAGATGCGTAGCTGATGGGAAGCAGGTTAAT
ATTCCTGCACCGTCGTATGATGCGATGGGGGGACGGATCGCGGAAGGTTGTCTGACTGTT
GGAATAGTCAGTTTCTGGTTCATAGAAGGCGCTTAGGCAAATCCGGGCGCGTAATTCAAG
GGACTGGGACGAGCGGCTTTATGCTGCGAAGCAATCGGAAGTGGTTCCAAGAAAAGCCTC
TAAGCTTCAGTCATACGAGACCGTA
>contig00154	seqLength=372	assembledReadNum=6	aveCover=5.29
AAACAGTGCTCTACCCCCTACAGTGATACATGAGGCGCTACCTAAATAGCTTTCGAGGAG
AACCAGCTATCTCCGAGCTTGATTAGCCTTTCACTCCGATCCACAGGTCATCCGCTAACT
TTTCAAAGGTAGTCGGTTCGGTCCTCCAGTCAGTGTTACCTAACCTTCAACCTGCCCATG
GATAGATCGCCCGGTTTCGGGTCTATACCCAGCGACTAAACGCCCTATTAAGACTCGCTT
TCGCTACGCCTCCCCTACTTGGTTAACCTCGCCACTGAATGTAAGTCGCTGACCCATTAT
ACAAAAGGTACGCAGTCACCTAACAAGTAGGCTCCCACTGCTTGTACGCATACGGTTTCA
GGATCTATTTCA
>contig00155	seqLength=1410	assembledReadNum=580	aveCover=129.40
AGAAAATGTAACCACTTACGTAATTCAAGAAACATTTATTTATAATAACTCAAACATTAA
TATACAGAAACTGAATTTCTTAAAACACTTTATAAACATAACCCTCCCCATAATAGTTCA
ACGTGCATGTTCCTTCACTTTATTATTAATTAACATTATCTGCTGATTTAACCATTTTAT
TTCCAATATCACTTAGTTTCAGTATCAGCTTTTATTATATCATCACTTCCTCCTTCATTC
TTCTTCTCTACTGATTTCTTCTCGATTTTTTCAATACCTTTTCCTTGTCCTTGTTCTTTC
TCAAGAATATTTTCCACAGTTTCAGTTTCACCAGTGATTGGCCTCACATTGCTTCCTCTA
CTCTTCTCTTGATGATTAGTTCCCTCTGCTTGAATTCTTTCTTCACTTGGTATCACTTTT
TGTGTAATCACTTTGCTCACATTTTCGCCTGTACCTTCTGATGATGGCAAGGTTTCTTCA
CCTTCCTGAGGTTGAGAAGCTTTTTGAGCCTCATATTCACGCCATGATTCCTCTTTCTTC
CTAGCAGTAAACTCCTTTGCAGTCTCACCAGCAGAAGCAGCCAAACCTTTAACAGTTTCC
ACTGACTTCGCCGCAAGCTCAGAAGCCTTTGGTGCGACATATCCAACCGCTCCTTCAACG
GCATTAGCTGCAGCCTTAGTTCCATCCACTGTCAACTGTGTTGCATAATGCGTTGCTGTC
CACCCTGCAACACTGGCCACTTTCGTTGCGATTTCCGCGGCAGTCTTCCCTTTCTCCACT
GTAACATCCTTTGCCTGAACAACCGCAGACTTGGTTTTCTCCGCAGCAGGAGTAACATAA
TCTGCAGCAGTTTTTGCTGCATTTGAAACTGTGCCTTTGGTTGCTTCATAACCTTGTTGT
GTCTTTTCAAGAGTTGCGTTTTTAGCCTGTGCTGCTTTCTCTGCGGCGGTTTTTGCTACA
TTTGAAACTGTGCCTTTGGTAGCTTCATAACCTTGCTGGCCTTTTCTCAACAGTTGCATC
TTTGGCTTGTGCTGCTTTCTCCATTGCTTGTGCTCCTTTCTCTTGTGCTACTCGTGCTGT
ATTATTCAGTGTTTCTTTTGTTGCTTCTTTTGCTCTCTCTCTTGCTCTCTCCTTTTCCTC
AGCGACGCTTTTTTCCAATATCGCATCTTGATTTTCAGCACCAAGCACCCTTCCTCTACC
AATCTTCTCATCACCCCTTCCTCCTCTCTCTGCCACAACTTGCCCTTTTCCCAAGGCTAT
GTTTTGTTCCTTAACGTGTGGTGTTCCAGTAACCACTTTGGTACGGTTATCGAGTTTTTC
TCTTGTATCATTTTCTCCTACTTTGTTTTCTGCTACATTCGTACTCACAGGAACACTTGC
ACGATCAAGGTGACTTTGATTCTCGTTGCG
>contig00156	seqLength=775	assembledReadNum=530	aveCover=217.09
GAGCTTGCTTTGAGATAAAGCACACCAAAAGAGAAGAACAAAAAACAGCTTTTCACTTGC
AGATTTCTAAGAATGCCTTTCAAAAAGCCACATCAGACAGCAGATCCTAATTTTATTAAT
GAGAAACCTGGGAAGAAGGGGTTCGATATATCACCCAAAGGTCTCAACATTATCTGGGGA
AATGATACTCGCTACTGGACAACAACAGGTGATGGCAGTGCAGAACTGATACAAGTTTCA
TGGTTGGAGGTATCTGGTAAAGTACCTGTAGAAAAAGGGACTTATATGGTGAAATTTGAT
GTCGCAGTTAACTCAAACGGTTTCGGTTGGGACGGCACACCAGTACTTGTCATGGCTAAA
GTTGGGAAAAAGGGGAAATATAAATATGAGGAAGTCACATTAAAATGTGGTAACGATCAG
ATATCTCCAAAGGTTTCAATTCCTGTTGAAGGAAATCCAAATGACCCTGAACTTCATTTT
GGATTGTATGAAGTTTGGAGTGGAAAATGGAAGGGTGGCTTGATAATCAAGAAAGCAGAA
GTTATTAAGACCGAGTAATTATCAATAGTTGTTCACGTTTTATCTATATGTCATATGAGT
CTCTGAAAAGAGAACGAATACGAAAATAAAGGGGATTATTACTGCCTAATATTTGTAATA
AATTAAAGATACGTGTGTTATTGTATGTTGTAACTTTGTCCTTATTAGACAAATATAATG
TTTGTTTCAATTTCAAATCAATTACTTGGAGTCATCCGGATACAATTTATTGCTA
>contig00157	seqLength=861	assembledReadNum=511	aveCover=210.49
AAACTCAAAAATCTCTCAACTTGTCATTCCATAAATTATTTATCATACTATATATCTTAA
CATCATTTCACAACACATTGCATGATGTATACACTGCTGAAAACATTCTGACTCCACTTA
AGTAAATGAATTACATTACACAAGTTCATCTCATACAATAGTATTCCATAAAAACAAGGT
TTAATTAAGCTCTTATACAAGAACAAAATTAACATGAACAAACCATATTATAAAGAGACA
GCATTTAAATTTAATTAACAGTGACTTGTCCAACCATACCAGCTCCTTGGTGAGGTGAGC
AGTAGAATTTGTAGGTACCCTTAGCATCCAACTTAACGCTGTAAGTCTCCCCAGGCGCAT
TCAGAAGATCTTCTTCAGGCATGGAAATTTTCGACGCATCAACTCCAGCTGGAATCTCGT
CTTCATCAAAGACAACATTGTGAGGAAAACCAGCATTGTTCTTGAACACAATGGTGTCTC
CGGGGCTCACTGTGAAATCGTTTGGAACAAAAGCCAAACCCCCGTCACTAGCACCAAGCA
AGACTTCAACAGCCAAGGCATTGCTGGCTAGCACTGCACTTGCAGCAGTGGCAACAAGAG
CTACTCCGAAGTCTTTGAGTGAAGCTCTGACACAAAGCCTCGGCGATTGGGAAGATGAAG
CTGGAATCTTAGCCATGGCACTAACTTTGATGGCTGCGTTTGCCTTAAGTCCTGTGAATG
ATGGAATAGCAACGGTGGTGGAAGTAACTGTGGCCATTTTTTCTCAAGAGTGATTAGTTT
CTTCTCTACTGAATTTGTCTGTGTTTGAAGGGAATCGAAAGAGAGACACACAAAGTGATT
TCTTATAGAATGGATGATAAA
>contig00158	seqLength=1177	assembledReadNum=732	aveCover=179.60
AGTTAAAGTTGTTATCTTCTAAAGGGGGTGATGTTTCAATTTTAATCCCTTCACTTTAGA
TGAAATTTCACCGACAAAAGGGCTTTACAAACGCATCTTTAAGAACAAAACCAGTTATTA
TCAGAAAATCGCAATAGCTGGGCATTACCACTTAACAATGTTATTTAACCGAGGATCAAA
ATAGAGAAAACAATCAAACTTTCAAAGTACATCCAAAATGCTACCCAACTATATGAATCC
ACATTGAAAATAAGAGCAATTGTCTATGAAATTTATGTAAAAGATTCAGGACACTGCGCC
TCTCTAAACACCAAACAACGGAAGCCAACTGTGACTTAGGCTTCAGCAAACCCAAGCTCG
GAGAGCTTAAGGTGTGCTTCAGCATAATCAGCAAAGAAGGCATCTTCATCAGCTGCATAT
TTCTCAACAAGAGGGCGGAATACAGAATCAGACAAAAGTGCCTTATCACTTGGCAACTGA
AGAAGGCCTTCCTTCTCACCAGTCAACAACTCAGTGAAGTATGAGTTGTCAAAAATGAGA
GGATTGGAAGTCCATGGTCCCTCAAATCCAGAACGCTCCTTGTGTGCAGCTCCAATGGTG
TGACCACCAGATAGAGCAACAATGTCCTGATCACTAAGCCCCATAGCTTTGCCAAACACA
TCCCTCAAATGGTCAGATCCCTTGGTGGCATCAGGCAAGCGACCCTCTGGTGGTGGCTCG
GGCTTGTCCTCCCTACCGGGGTGGAAAGGAACTTCAGGTCCACCAGTGACCTCAACAGCA
ACAACACCAGCCAACTGGTAGAAATCAGCATAGCTCACAATAGGGAATTGCTCCTTAAGA
GGCTCCAAAAGCCTAACAGCAATATCAAGGCCGCTGTTAGCACCATGAGCAAGCTCAGCT
TGATGCTTAATGGTTCCGAAAGGACCACCAGTCTTTGTCTTCGAATCAAAAGTACCAGCA
GAGTGCCATGCCAAACGGAGAATTAGAGGAGCGCATTTCTTCTCAGCGATGAAGCCTCTG
AGCTTCCTCTTAGCCTTTTCAATAGCCTTCTGGTAATCGGCACTAACGGTAGGGTAAGAT
TTTCCCATAGCTAACGATTCTCGAAATCTGAGAAGAAGAAAAGGAAGAGGTTAAACCCTA
GTGACACGAGGAGAGCACAAGCTAAGAGTGAAGAGCC
>contig00159	seqLength=756	assembledReadNum=305	aveCover=185.25
AAGATATTCCCAACGAGAAAACCTTGATGACAAAAACATCAAAACTCAAAAAACAAATGT
AAATCCAACAAAAGAGTAAACAGTAATCCATAAACAAGAAAACCTCAGATGAAACTACAA
AAAAACAGTCTATTCTTCAACCACTACAGCACCCTTCTCACTAACGTAAATACCATCAAG
AAACTTCCTGATATCCTTCTTTTTAACATGGCATTTCTGGTTAATAAGAGCACATGATCG
AGAAACAAGTTCAATGTCATTTCCATCCAAAACAACCTCATCCTTCACCTTCTCAGATCG
AAGAATTGAGACTCCATCAAGCAAGTCCACTTTCCTCACCTTCTTTTCACCGAGAAAGTT
ACGGATCTCAATGGACTTGTTGTCATTGGTGATGCTAGCATTGATGGGAAAATGAGCATA
CACAAACCTCATCTTGTAGCGGAATCCCTTGGTGACACCAGTGATGAGATTCTCAACATG
GCTGAGAGCGGTTCTGATGGCGGCGGAGGTTTTCCGGGAACCAAACCAGGCGTCGATCTT
GAGCTTCTTCTTTCCATTCTCATCGGTGATGAGATCAAAATCGAGGTTGAGATGCTTAAA
ATCGCGAACGAGTTTACCACGTGGGCCTTCAACCTCGATCACCTTGGCGTTAACCTTGAT
GCTAACGCCGTCAGGGATGTTCATGGTCTCGGAAGATAGAATGGTCTTCATTTTTGTTAC
TATGGAATCGCACAAACTGTGTCTCCTTCTAAGCCT
>contig00160	seqLength=831	assembledReadNum=565	aveCover=180.95
AGAAGAGGAACAGGTAGAAGAATAGCATAGTAAGTTTGATGCAGTGGTAGAACGATACAA
CTCGTATTCATTTTTTTGTTCCTCCCCCCGGCATTACGTCGGGGACAGCAACTATTTTGT
TGTTCATTCCAAATAATCAAAAAAGAATTACAATGGCTTCTTCTGTTATGGCTTCTTTGA
GTCTCAAACCAACTCCTTTCACTGTTCAAAAATCTTCAGTGAAAGGACTTCCTTCACTTT
CAAGGCCATTCAGAGTTGATGCTAGTGGTATCAAGAAGATTAAGACTGACACACCTTATG
GAACTGGTGGTGGCATGGATTTGCCTAATGGTCTTGATGCTTCTGGCAGGAAACAAAAGG
GAAAGGGTGTTTACCAATTTGTAGACAAATACGGTGCTAATGTTGATGGATACAGCCCTA
TCTATGAGCCCAAGGAATGGTCTGCCAACGGTGATGTCTACGCCGGAGGTACGACTGGAC
TGGCAATCTGGGCAGTAACTCTAGCTGGTCTTCTAGCTGGTGGTGCACTCCTTGTGTACA
ACACAAGTGCTCTGTCACAATAGACTCTGTTAAGTTCATATTTAAGTTGTAACAATATTC
CATGTAGCTGAAGGATATACTCATCAAATTATTGTGGACATAGTTCCTTCTGTTCTGTTC
TATAAATGTCGTGTGGATTTCAAGAAAAAAATCATCTCTGTTTATATAACCATGCATCAA
TCAATGTGTTAGTCTTATGAAATATTTAACATATATTGTGTATATTCCTTCTTAGGTTTG
GGATTATGTTCTTTCATTACTATTGAATCTACTTCATGGCATTAAGCCCGG
>contig00161	seqLength=1252	assembledReadNum=586	aveCover=144.57
ACGAACAAAAGTGAGATAATGGCAGAAGGAAAAGGAAGAGTTTGTGTAACAGGAGGAACA
GGTTTTATTGGTTCATGGATTATCAAGAGTCTCCTTGAAAATGGTTACAGCGTTAACACT
ACTGTTAGAGCTGATCCAGAGAAAAAGAGAGATCTTAGCTTTCTCACAAATCTTCCAGGA
GCATCTGAAAAACTAAAATTTTTCAACGCTGATCTTGACGATCCAGAAAGCTTCAATGAA
GCAATCGAAGGGTGCGTTGGAATATTCCATACCGCCGCTTCGGTGGACTTTGAAGAGAAA
GAGCCAGAAGAAATAGTGACGAAAAGAAGCATTGCTGGAGCTTTAGGAATTCTAAAAGCA
TGCAAAAACTCTAAGACAGTGAAGAGAGTTGTTTACACTTCAAGTGCTTCTGCTGTTTAT
TGTCAAGACAAAGAAAAAGAAAAAGATGTAATGGACGAAAGTTATTGGAGTGATATAGAC
ATTCTTAGAAATTATAAACCATTTGGTTGGGCTTATTCAGTTTCTAAGACACTAGCTGAG
AAAGCTGTTCTTGAATATGGACAAGAAAATGAGTTGGATATTGTGACTGTTATACCAACT
ATTGTTGTTGGACCCTTCATTTGCCCTAAACTTCCTACCTCTGTTTATGGCGTACTACCT
TACTTATTCGGTAATACTGACAGCAGTCCAATATCTCGTTTCCATATGGTGCATGTTGAT
GATGTTGCACGAGCACACATATTCTTACTTGAACATCCTAATCCCAAAGGGAGATACAAT
TGTTCACCATTCCTTGCAACTGTTGAGGAAGTAGTTGACATTGTTTCTTCAAAACATCCT
GAATTTCAAATTCCAAAGTCCAAATTGCTTGAGGGACCTAAAGGTCTTGAGCTCCCACAT
TTAACATCAAAGAAACTCACAGATGCTGGCTTTGAGTTCAAACATACTCTTGAGGAAACG
CTTGAGGATGCAATTCAATCTTGCAAGGAAAAGAGTTTTTTTTGAATCATGAAATTAACG
AGATGTTTGATCATAATTAATAAATAAGATGTCACTAGACATGACTTAATATTTAAGTTA
TTTAGTATTTGAAAAAATAAGTTTGTAAAAATTTATCATTCAAATAAATGATAAAATCAT
TGTGCTGTTAGATAGATGAGTGTATGTTTGGTTATAATGGAAAATTTTGATTGAAGTGAA
TTGTTCTGTAAATTTGATATTGAATTAAAGTGAGTTGAAAATAAAGTGATTT
>contig00162	seqLength=1872	assembledReadNum=1105	aveCover=178.08
TCCTCATAACAACTCTCACTTCACCTAACATGGCAAACCCCAATTCCTACTGTTTCTCTC
TTCTATGCGTCTTGTTTCTCTTCACGTGTACCTGCTCGGCACGCCAATTGCCTCGTCAGC
CAAGCGAGTTCCACGAGTGCCAACTCGATACCATCCATGCACGGGAACCCGACAACCGCT
TTGATTCCGAAGCTGGTTTCACCGAAACATGGGATTCCACCCGCCCTGACCTACGTTGTG
CTGGTGTCTCTGTTCTCAAACGCACTATCAATCCTAACGGCCTGAATTTGCCATCTTACG
TTGCATATCCTGAGCTTCATTTCGTAGAACAAGGAGTGGGAGTGTTGGGAATGGCGATTC
CTGGTTGTGCTGAGACATACGAAGAGCCACAATGGGAAAGAAGAGGAAGGCCACAACTAC
AACAGGACCGTCACCAAAAGGTTCGTTATGTCAGACAGGGTGACATTATCGCTATTCCAC
CTGGTGTTCCTTACTGGACTTACAATTACGGTAATACCCCGCTCGTTATAGTCAGTCTCC
TCGACACTTCTAACAAACTTAACCAACTCGATCAAGTACCCAGAAGATTCTATCTTGGTG
GGAACCCAGAAGGAGAGCACTCAGGAAAACAAAGTGGAAGAAACAACATGTTCAGTGGCT
TTGATTCACGTTTCTTAGGTGAGGTTTTGAAAGTGAAAGAGAGTATAATTAGGAAGCTTC
AATCTCCAGATGATGGACAGGGGAAGCACCAAATTATACATGTGAAAGGAGGTCTTAGTC
TTATAAGGCCACCGTTGGAACCAGAAATAAGATCAGAAGAGGAGAAAACACACCGAAAGC
GTGAAGAAAAGGTAGTAGAGGTAGAAGAAGAGGTTGAAGATGAGCCTGGTAAACGAGAGC
ATCGTGAACGGCGAAAAGAAACAAGAAAACACAAAGAAGGTGAAGGTGAAGAAAGTGAAG
TGGTTGAAGAGAAAGAAACAGAAACAAAAGAGCATCATCATCACCATGGTGAAAGAGAAA
GTAGTAGACATGGTGAGAGAATAGAAAAGGAAGAAGAAGATGTGAAGGAAGAGAAACAAA
CAAGAACAAAAACTAAAGAACGTGAGGGGCAACAAGGTAATTTCCTGGAGGAAACAGTTT
GTACATTGAAGCTTCACGAGAACCTCGCTGATTCTTCACACGCCGACGTATTCAACCCTA
GAGCCGGTCGCATAACATCAGTCAATGGTTTGACTCTCCCAGTTCTCGAGTTGCTTCATC
TTAGTGCCCAATGGGTTAAACTCTACAAGGATGGTATATTTGTGCCGCACTGGAACATGA
ATGCGAACAGCGTGGTGTACGTGACGAGTGGGAGAGGAAGGGTTCAAGTGGTGAATAGCG
AGGGAAAATCGGTGTTCAACGGGGAGGTGAAAAGGGGGAAATTGTTGGTGGTGCCACAGA
ATTTTGCGGTGGCTGAACAAGCAGGGAACGAGGGATTGGAATATGTAGTTTTTAAGACGA
ATGATAGAGCTGAGATGAGTACATTGGTAGGACGTGATTCTGCGATTAGTGCTACACCTG
CGGAAGTTCTTGGTCATGTTTTTGGGCTTAGTGCACAGGAAGTGAATGAGCTCAAGAATA
ATCGTAATGAGGGTGTTTTGGCTACTCCGGATTCTCGAATCCAGGATGATTTCATAAAGA
TGGTGTAATGTAATCTTATGTTGTAAGTAAGTTGTTACTACTATAATATGTAAAATAAAG
TAGTAATTTGCGTAACAGAGGAATAAATAACAAGAATAAATTTTGGAGTTTTTGCTGTCA
AGTAATTCTATTTTAAGACAAAATGTATTAAAAATTACACATTCCTTCACTCAATTGTTA
ATGTGATTTAAA
>contig00163	seqLength=1660	assembledReadNum=42	aveCover=6.66
TGAGCTTAAGAATGATTCACCTCTCCCTTATGCCACCAGGGCCTTAGTTTGATTTGAAGA
TAGAACATGTTGTGTAACAAATAATAATTCATAGGGGAAAGACACCCTTATGATGAGTAC
TTGCTACTTGCTACAACAAAGATAAAATAATAACGGAATAATATGATAGTATTGTTATTA
TCATGTGAATCTAAAGGTATCAATCAGCATTCCTGAATGAAATAAATTAAAGCTAATTGT
CTCTAAACGGAGTGTTACTACAATTGAATATTTTGGGAATGTAAAAATACGTTATTACAT
CATCATAAGAATAATGCAACAACTGTAATACCATGTATTTTTGAAACTTCGAAGCAAATT
TGTAAGCTGTACAACACGATTGTGATTAATAATGGGAGTGAAGTGAAAGAGATTTAGGGA
ACACGCTCCAATACTCGTTGTATTGCCTTTTTTATGCCTTCCTGATTAAGTGATGTTTTC
AGAAGTATTTCCTGCACCTGTCTTCCAGCTCGCGCAAGAAGAGTAAACCTTTCCTCCAAG
GGAGGTGCATTAGAAAGCCAAAGCTGCAAGTCTGGTGACACCACTCGTTTTTCAAACCCC
TGACGGCTGATTCTTGCTTCGTATATGCCATCTTCCTGCAGTAGCTCCTCAAGAATTGTT
TTAAGCCCTGATAGGGGCTCAATTTGACTGCTATTACTACCGCTGAAAGAACCAGAAACA
GCTAACACATCCTGAGGTATTACTTTGTCCAGAGTTTCTAGAAGTGGGTCGTCTTCTAGC
TGTTTAATTGAAGCAAAGAACCTCAATTTTACACTATTAACACCAATAATTTTGACCTTT
ACTTCATCGGCTACTCTTAAGATATCTCTTACATCATGAATTAGATCCCATGACACTTCT
GAGACATGTATTAACCCAGAAAGGTGATAGAGACCGTCAGGGAAGCGCAGATTAACAAAA
GCACCAAAGTCATGAACACCACAAACTCTTGCATCAAAAACGTCCCCTAAGTTGACATAT
TTTGAATATTTATGCCAGCTGGCAGCCTTTTCAGAGAAGACCAAATTCTGTTTCTCCTCA
TCTACTAAAAGTACCAATAAGGATAAGATGGAACCGGTCCTTTCATTCGCAAGATCTCGG
ATATGTTTATGTGGCTCTCGAGCTGCATACATTGGGCTCAACTGTGGGAATGGGAGAAAC
CCCATGATAGAGTAAAACCGAATCAGCAGGCCTCCGGAATTAACAGCCTCAACCCTACCA
TTGTAGAGGAGTTTACCATCTCTGTATGCGATTGCAGCCTTCCAATCTGATAATTTCCGG
GATTTCAATTGTTATGGTGGTGGTGCCAGTAACAGAAGGGGAAGACAATGCGACTTGTCT
GGTGGTGCCTCTGCGTCTGTCCATGATTGGCAAAACAGAACTAGGAGAGACGCACGTTTA
TGAGATCTTGACCGAGTAATTTCCAAGGTTGCTCTATGTCTCTTTTATTCACCTTCGATT
GTAGAGGTGGAGGAGATTCAGGTGTGGCCTTGCTCGGGGATTTTAGGTTGATGATTTCAA
CAAACGATGCGAAGATTGAAACGGCGGCGATTTTAGGTAGATGATCAACGGTAAGAGAAA
ACAAGAATAAATGCACTCTGCTTTGAGAAACACAATTTTC
>contig00164	seqLength=1410	assembledReadNum=226	aveCover=44.64
ACATATCTCTAACATCAATAAGGGTAAAAATGAACCCTCTTCGTCTCATAGCCACAGCTC
TATGCTGTGTTACAATTGTGTTTGGAGGATTAACTTTCTCCTCAGATGCACAACTTGACC
CTAATTTTTACATTCAAACTTGCCCCCAGTTGCAGTCTATAGTACATAATATCTTAATCA
AAGTTGCTCAGAAAGATCCCCGAATGCCTGCTAGTCTCATCAGGCTCCACTTTCATGACT
GCTTTGTTCAAGGTTGTGATGCATCAGTTCTGTTGAACAAAACTTCTACTATTGTGACTG
AACAAGAGGCTTTTCCAAATATCAACTCTTTAAGAGGTTTAGATGTTATAAATCAGATCA
AAACTGAGGTGGAAAGTGCTTGTCCAAACAAAGTTTCTTGTGCTGATATTCTTACACTTT
CTGCCGGAATATCTTCCGTTTTGACCGGAGGTCCAGCTTGGTTGGTTCCATTGGGAAGAA
GAGATAGTTTAACAGCAAATCAATCACTTGCTAATGCAAATCTTCCAGGCCCCTCTTCCA
CCCTTCCTACACTCAAATCCTTCTTTTCCCGTCAAGGCCTCACCACACTTGATCTAGTTT
CACTCTCAGGTGCTCACACATTTGGAAAATCACGTTGCCGTTTTATCAGTGATCGTTTGT
TCAACTTCAACAGTACTGGCAAACCTGATCCAACTCTTGATCCAGCTTACCTAAAAGTAT
TACAAAAACAGTGTCCTCAGAACGGTGCCGGAGATAACCGTGTGAATTTTGATCCAACTA
CTCCTGATATATTGGACAAAAACTACTACGACAATCTTCAAGGTAAGAAGGGTTTGCTTC
AGAGTGATCAAGAATTGTTCTCAACACCAGGTGCTGATACTATTGGCATTGTCAATAATT
TTGCCAAGAACCAAAGTGCTTTCTTTGTGAATTTTAAGAACTCAATGATTAAGATGGGAA
ATATTGGTGTGCTTACGGGAAAGAAAGGTGAAATTAGAAAACAATGCAATTTTGTTAATA
AGAAGAAGAAATCATCTGAGTTGGATATTACTACTGTGACATCCACAGAATCAGTTGAGG
GGGGTGTGGTTAGTTCTATCTAAGGGTTCAAATAAAGAAGTGGTTATAGCTAGGTACTTT
TGTGCTATAAGCTTTGTGTTACGTGCCTTGTGTGTGTAATATAATCTTCTTTTATGTAAT
GTTTTAAATAATATTTCACTCTTTCTATTACAATTTAGAGCATCTCCAATGTCTCCAATT
GTGATCTCTATTAGATGGTTCTTTGTGGGTTCCATTATGCCAAGTCATTTTAAAACAACT
CATTGAATTTCGTCTCCAATGGTGCAACTCTTAAAAATCTGACATTGGGCCCACCACAAT
TGAAAAATAAACCATCAAATAATAAAAATA
>contig00165	seqLength=958	assembledReadNum=608	aveCover=194.30
ACTGTATTCCTTTAATTTTATTCATTGAAGCAGAAACATTGCATTTTGGTTTTGATTTGT
TGAGTACACAAACAATATAACTGAACATAGTAGAGCATTGATCAAAATGACATTTATAAT
ACTTAAGCCTACACATTTGAGGCACAATGCACAAAGGAGAATTTAAGTACAATAACTAAC
AACAATTGAGGGAAGCTCGAGTAGCCGGCAACATATCGTACCAGCAAAGCAACAAGATAA
CAGATATTCAACCAACACAGATAATTCAAAAGTAGCCTACTACAAAATACATAATAGCAT
CCCTCCGTCAATGAAACACCATATTTCAAGTTATGCACAACAATTTCAATCATCGTCTTC
CTCGTCATCTTCGTCCTCATCGTCTTCATCATCGTCATCTTGGTGGTCATCCTCTCCACT
TGCTTCATCTTCATTATTAACTTCAGATTTGGACTTGTCTGATTCCTCCTCGTCATCCTC
AACTGAACTTGCCGCTTTGTTATTATAAGCATTCAGAAGTTTTTCATATTCAACTTTCCT
TTTTGCAGCCTTGGCTTCATATGGAGCTTTTTCAGCCTTAGTCAAGGATTTCCATTTCTC
TCCACCAGCCTTTCCAACAGCTGATACAGCCTTCACATTAGGATTTTCTGCCTTAAAAGT
CTTTCTGAAATCCTCAAGGAAGACAAAGAACGCGCTGGGAGGCCTTTTTGGTTTGTTGGG
ATCTTTCTTAGCCTTCTCCTTTTTAGCCTTCGGTGCACTCTTCTCGGGTTTAGAAACAGC
CTTTCGCTTTCCTACTTTTCGGTCATCAACAGGTTTCAATACTTCCCTTGAAGTCTTTCC
TGTTCCCTTGCCCTTTGTCATCGTCTAAGCTCCTCTACCAAGACAATCTTGAAATAGATG
AAGGGAAGAAGAGAGGATCTTCAACAAACGAAGCAGAACCGAACACAGCAAGCTGAGA
>contig00166	seqLength=477	assembledReadNum=31	aveCover=16.13
CATACTTAATTAATTTATTATCGGAACTGAAGTTCTTGACTGCAGTACATTCAAAATTTA
TTTTTCATTATTATTCTAGACAAGATGGACCTCTATTATGCATAGCATGATCTCAATGAG
ATTGAGACTCAGACTGTGGGTGAACCAGAGGGCTGCGGTTTCCACTGAGCTTTAACTCGG
TGACTTGGCGCTGACGAAGTCCAAAAGCATTTGCAAGAACCTCTTCAGGAGTGGCCCTAA
ACACCTGTTGTACGTGGCTAACAGCAGCTCTGTCATTTGTCTTGAATACCACATACTCAA
ATCCTTCTTCCTCCCCAGCTTGTTCCGCCACCACAAAGTTTTGTGGTACCACCACCAACT
GTCCCTTTCTCACCTTGTTGTCGAACACTGCGTTTCCTTGGCAGTTCACAATCCTAACTC
TTCCTTCTCCCCTTACCACGTACAGCACACTGTTTGCGTTTATGTTCCAGTGTGGAG
>contig00167	seqLength=765	assembledReadNum=422	aveCover=157.02
TATAGTATCTTCAGAAACACACAGATTCAATCGCATTTCTCGCACAGAATCAAATCAAAC
ACGATGAACTTGAACACTAGCAGTGAGGTGGAAACTCGCACTATGCTCGACAACCTCTGT
AACTTCGATAGAAAAGGCCTATTCGATCTCGGCCATCCTCTTGTTAACCGCATCGCTGAA
AGCTTCGTCAAAGCCGCCGGCATCGGAGCCGTTCAAGCCGTTTCTCGTGACGCTTATTTC
TCCGCCATTGACGCTACCGGGACGGGTAACAATGGCGTTAAAGCTTCTTCAGATGGTTCG
GTCTCCGGAAAACGCCGTTTGTCGGGTCTTAGAGGAGAGACAAGTAACAAATCTCTTGAG
GATATGGTGATTAATGCTGGGAAAGAGTCCTTACAATGGGGAGTGGCTGCGGGAATATTT
TCAGGTCTAACATATGGGCTGAAGGAGGCTCGAGGAGCTCATGACTGGAAAAACAGTGCA
GTGGCTGGAGCAATCACCGGGGCCACCCTTGCACTTACCATGGAAGACTCCACTCATGAA
CATGTTGCTCAATGTGCTATCACTGGAGCTGCAATCTCCACTGCTGCAAATCTTCTCACT
GGGATTTTCTAAATGCCTACTCTGTTTATGGATATTTGCTTTTAATAATCTTTTTTTTCT
CTTTCTTTTGTATTGTAATAGTTGCTTATAAATATTTAAGATGAACTAGCAAGGGCTTCC
TTTTGTATATCTAGTTATCTCATAATGGTGTTTTCGTTCAATACA
>contig00168	seqLength=853	assembledReadNum=572	aveCover=287.96
AGCCGCATCTGTTGTACTAAAGAATAAAGAAGATATTGGGGCAAAACGTTTAGAATAATA
ATATTGTTACAAAAACATCGTAGGATTTCAAACATTCATTCTCAAAACAGAATGAAACAT
GAACAAAACATAAAGTATTGCAGTCAATAATGGTAAACTGAGGACATAATCATGGATGCA
AAAATAAAATTTAACTTGACTAGAGAATGCAACTAAAACAACAACGTTTAATCCTCATCC
TCCTCATCACCATCACCACCACCAGCCTTCTTAGCAGCAGCCTTGATGTTCTTTCGTTTC
ACCCTTCCAGGACGTCCACCACCAAGTGGACTTGTAAGTGAGAAGTCAATATGCTTCTGT
GAGTCAACTCTCACCATGAAAGATGGGATGTTGACAACCTGTCTCCCCACCCTGATATGC
CTCTGTCTGATGAGAACCCTGGCATGATGAATAGATTTAGCCATACCAGATTTAAAAACA
AGTGTCTGAAGACGACGTTCCAGAAAATTCTCAACAGTCAAAGCAAGAACATAATCAAGC
TTATTCTGAGTCTCGTCAAGCAATCCATAACGGAACATTCTTCGAAGCAAAGCTTCACCT
TCAAAAATCCTACGCGGATTCTTCTCGTCGAGAGTAAGAAGGTTTCTCGCATTGTTCCTG
ATTCGACTCAGAGCGTATTGCACTCTCCAGAGTTCACGTTTGCACCTGAGTCCGTATTCA
CCCACAAGCTTCAACTCTGCATCTAAACGCTCCTTCTCGTATGGACGACGAGGTTTCTTA
AACGTTTTTCCATAGTTGCGGTAGAAAGAGACGTGCACCATTGTTGTTCGCCGGAGCAGA
GGGATGCTCTTTG
>contig00169	seqLength=895	assembledReadNum=275	aveCover=112.02
GCTTAGAAAGGAGACACAGTTTGTGCGATTCCACAGTAACAAAAATGAAGACCATTCTAT
CTTCCGAGACCATGAACATCCCTGAGGGCGTTAGCATCAAGATTAATGCCAAAGTGATCG
AGGTCGAAGGCCCACGCGGTAAACTCGTCCGAGACTTTAAACATCTCAACCTCGATTTTG
ATCTCATCACCGATGAGAAGGGAAAGAAGAAGCTCAAGATCGACGCCTGGTTTGGTCCCG
GAAAACCTCCGCCGCCATCAGAACCGCTCTCAGCCATGTTGAGAATCTCATCACTGGTGT
CACCAAGGGATTCCGCTACAAGATGAGGTTTGTGTATGCCCATTTTCCCATCAATGCTAG
CATTACAAATGACAACAAGTCCATTGAGATCCGTAACTTTCTCGGTGAAAAGAAGGTGAG
GAAAGTGGACTTGCTTGATGGAGTTTCAATTCTTCGATCTGAGAAGGTGAAGGATGAGGT
TGTTTTGGATGGAAATGATATCGAACTTGTTTCTCGATCATGTGCTCTTATTAACCAGAA
ATGCCATGTTAAAAAGAAGGATATCAGGAAGTTTCTTGATGGTATTTATGTTAGTGAGAA
GGGTGCTGTAGTTGTTGAAGAATAGACTGTGATGCTCATAAGCCTATCTTTTTTTGTAGT
TTCATTTGAGGTTTTCTTGTTTATGGATTACTGTTTACTCTTTTGTTGGTTTACATTTGT
TTTGAGTTTTGATGTTTTTGTCATCAAGGTTTTCTCGTTGGGAATATCTTATTTAAACCT
ATTGCTGTTATGTGCTTTATGCTTGTTATTAAGTTTACACTCTAATTGTCCCATTGCCCC
ATTTTGTTTTTCAATATATTGGATAATTGGAATAATTGACCAACAAAGTAAAAAG
>contig00170	seqLength=1882	assembledReadNum=898	aveCover=149.55
TCTTCAGCATTACAAAATAAAAAACAGAAAGGTAATCCGACAATTAACACAGAATTTTTT
ACTTGTTATCCTCTTGTCTAGCAGGCAGTTACTTCAGCGAAAAGGATGATTTCTTCGGAT
CGACATGAGAGTCCAACCACATTGCATTGCCAAAACCTATGTTGTATATTGGAAAGAACT
TTATCTACGTCGTTTATGATGTTACAATCGCCTTTCTCCTCGGCGCACAGCGACAAACTG
TAGGTAGTTCATCACGAAAGAAAGGACTCTCTGAACCGAGATGATTAACTAATCTAGAAT
AGTATACAATAGAACTGTCTTTTCCATATATTCTCTCTGGTTCCGTTGCTATTATACGCT
TTACACAATTAATTGTATCATAATAGATAGTTTGAACATAGGTCATCGAAAGGATCTCAA
AGACCCACGAAAGCACGAAAGCCGGGATTTTTCACAAAATAGATTCCTATTCAAAGAGTG
CATAACCGCATGGATAAGCTCACACTAACCCGTCAATTTAAGATCGAATTTGGTATTTTC
TTTGGAAAATATTGGAAAGAAATTGGAATGTATGAATATTGATTCATACAGAAGAAAAGC
TTTTCTCTTGATATTGATTTAAACAGTATACTTACAAGGTAGGCATATAGAAAGAGAAAA
AACCGAAGATTTCATATAGTACTTTTGATCAAAAAATCAATCTTATTTATATTTAATCCG
TACCTTTCAATAAGAAAATGGGTCAGATCTTACACGAAGGAATAATGGCAAAAAGAAGTA
AAAAGATGAATTAGAAGATTCCAAGTGATTGAAAAGCATCTTTCTGATTCTCGAAGAATC
AGCTGTAAAAGGATTAATCGAGAAAGATTTCTTCTTCTGATTATCAGATCATAATTGGAT
CCACATATGTTTGGTAAAAGTCAAAATAATAATATTCTCCTTTGATAATAAAAAAAGGAA
AGTGTTCAATTGAAACATGAAAACGTGACTGACGTAATTCATTCTCGTTATTTTGGGGGA
AGAAGTGGAGATTATCGAACGAGGAAAAGGATCTCATTACGTCGAAAGAATTGAACGAGG
AGCCGTATGCGGTGAAAATCTCATGTACGGTTCTGTAGAGTGGCAGTAAGAATGACTTAA
TCTGTCAACTTTTCCACTATTACCCCTAAAAAACCAAACTCTGCGTTACGTAAAGTTGCC
AGAGTACGCTTAACCTCTGGATTGGAAATCACTGCTTATATACCCGGTATTGGCCATAAT
TTACAACAACATTCTGTAGTCTTAGTAAGAGGGGGAAGGGTGAAGGATTTACCTGGTGTG
AGATATCACATTGTTCGAGGAACCCTAGATGCTGTCGGAGTAAAGGATCGTCAACAAGGG
CGTTCAAAATATGGAGCCAAAAAGCCAAAATAAATTATTTTAGCCCCTATAAGTTTAAGT
TATAAAAAATGAATTCTTACGCTCATGTCACGACGAGGTACTGCAGAAAAAAAAATCGCA
AAATCCGATCCAATTTATCGGAATCGATTAGTAAACATGTTGGTTAACCGTATTATGAAA
CACGGAAAAAAATCATTGGCGTATCTAATTATCTATCGAGCTTTGAAAAGGATTCAACAA
AAAACAGAAAAAAATCCACTATACATTTTACGTCAAGCAATACGTGGTTTAACTCCCAAG
ATAGCAGTAAAAGCAAGACGCGTGAGCGGATCAACTCATCAAGTTCCCATTGAAATAGGA
TCAACACACGGAAAAGCACTTGCTATTCGTTGGTTATTAGCGGCATCCCGAAAACGTCCG
GGTCAAAATATGGCTTTCAAATTAAGTTCCGAATTAATGGATGCTGCCAAAGGGAGTGGT
GATGCCATACGCAAAAAAGAAA
>contig00171	seqLength=849	assembledReadNum=591	aveCover=262.33
ACTCTCAGATCGCTCCGAATCTCACTTTCGCAGCACTAAATCTGAAACCAGGAGCGATCA
GAGACAGAATTTTCAATCATGTTGGTGTACCAGGATCTCCTTACAGGTGACGAACTTTTG
TCAGACTCTTATCCATACAAGGAAATTGAGAATGGATTGTTGTGGGAAGTTGAGGGGAAG
TGGGTTGTCAAGGGAGCAGTTGATGTAAACATTGGTGCAAACCCTTCTGCCGAAGGTGGA
GAAGATGAGGGTGTTGATGACACTGCTGTCAAGGTGGTTGACATTGTTGATGTATTCAGA
CTTCAGGAACAACCTCCCTTTGACAAGAAGCAGTTCCTTGGTTTTGTTAAGAAGTATATT
AAGTTGTTGACTCCCAAACTAGATGCTGAGAATCAAGAGCATTTCAAAAAGAATATTGAG
GGAGCAACCAAATACCTCCTTGGCAAGCTCAAGGACCTTCAGTTCTTTGTTGGTGAGAGC
ATGCATGATGACGGTAGCTTGGTCTTTGCCTACTACAAGGATGGTGCTGCTGATCCAACA
TTTCTCTATTTTGCTCATGCTTTGAAGGAGATCAAGTGCTAAGTGTTAGATTGCACTTGG
TTTTCTATCTTCTAATTTATCATGTTTTTGTTATTCTAAGTTAATTTAAGAATTGGAGTT
GAGACTGATTTGGTATTTTTGATAATGATGTGATGGTTTTGCACTTAGTTATCATTCCCA
TATTATTTAATCAGGTTGGTTTTAAATTTTAATTCATAAACATTTGATTTTAAGTGTTGA
AAAAGACATGCCACATGATATCTGTGTTTCAAGATTTTATTTAGTTTGTGTGGAAACTTG
TTGCCTGAC
>contig00172	seqLength=702	assembledReadNum=401	aveCover=257.34
AACAATTTCTTAAATAAATTTCATCTTTTTATATGATAAAAGGTATATTTATTGAAAAGA
GAAATAAAATTCTTATTAAGGAATGGCCAAAGTAGAAAAGATAAAGCAGGTCGATATTCC
CACAAAAGGAAACACAACTAAGTACAAAGTACAAAGTTATTTATTTTCTTAGTATAGTCC
ACAACAACTACGAGCAATTTACATACTAGAAGGGTTTTGGAAGCTTGACCTCTCCCTTAC
GAGAAAGAGGAATGGTGAAGTTACCAACAACAGGAAGGTCAATAACAAGACCTACATCCA
ACTGATAGTCAATATCCCAATCAGCTCCAATGTCCTTCGCCAAGCTCATCAATATACTAT
ACGGCACCTTCACAGGTACATTCACCATTGTTGTATCCTTTGCTTTCAATGATCCAGGAT
CTGGTATTGTCCCTGATGCTATCTCCCTAGTGGCGCTTTTGAATGAGTAGTTGACCTCGC
AAATAGGGAGTGCTTGTGAATAAGGATTATGAACAGCGACTTTGGCCAAGTACTCGACAT
TGTTCATGGTTACGCGCGTAAAGTCGACGTCGGTGAGACTCGCTTCAGGCTTGGCTACAT
CGCTGATTTTATCAGACACGAAGTTCTTGGCTTTATTAACCAACTGCGACATTTTCAATT
CTACTTACTGATATACTGTAGTGAATCCACAGGCACCTATGT
>contig00173	seqLength=1730	assembledReadNum=1145	aveCover=202.52
AAATGAATTGTAAAATTCTTGAAAAAAATATACTTGATATTAAGAATACTCAGATTAAGA
AATGGAACGAAATTGGAAGTAGGCCGCAGGCATCAACGCAATATATCATTATAAATTGAA
CAACTTTAAAAATCCTGGGCAGAATTTCTCAGCCCCGAAAATTAGAGGTCAAAATTTATT
GGCATCAAGTCTTTCAAAAGAAGACTGACTAGCAATCTAAACTATAGTTTATTCATCACA
ACTAAAACCCGCTGCAGCCAAATCTCATTGCTCAAAACTCAGGTTGGATATCTGGTTTTT
CCCCTTACAGAAAAAGCTTTTTAGTAGGGCTCAACAGGAGTACGGAAGTTAACTCCGGCA
TACACTGCTTCGGCACCGAGCTCCTCCTCAATTCTCAAGAGCTGGTTATACTTGGCAAGA
CGCTCTGACCTGCATGGAGCTCCAGTCTTAATTTGACCCGTTGACAAACCAACAGCAAGA
TCAGCAATGAAGGTATCCTCAGTCTCTCCACTTCTATGGCTGGTCATGACACCCCATCCA
GCCTTTTTGGACATCCTCACGGCTTCAATACTCTCAGTCACTGATCCAATTTGGTTCACC
TTGAGCAGAAGAGCATTGCATGCTTTTGAGTCAATTGCCTTCTGAACCCTCTTGGGGTTG
GTAACCAAGAGATCATCACCAACAATTTGCACATTGGTGCCAATCTCACCAGTCATCTTA
GCATAGTGCTCCCAGTCATCCTGGTCAAAAGGATCCTCAATTGAAACAATTGGGTACTCT
GACACAAATGACTTGTAGAGATCTTTCAAAGCCTCTCCAGAGATCTTCTGTGAGCCGTCG
TTGTTGTCTTCCTTGAAGTTCAAATCATATGATTTGTCTTCCTTGTAGAACTCGGAAGCT
GCAACATCCATTCCAATGACAACTTTGCCAGTGTATCCAGCTTTGTCAATGGCAGATTTT
AGCAACTCCAAACCTTCCTTGTTCTCCTGAATGTTAGGGGCGAAGCCACCTTCGTCACCA
ACATTTATTGCATCTTGACCATATTTCTTCTTAATCACAGCCTTCAAATGGTGATAGACT
TCCACACCCATCTTCATGGCTTCCTTGAAAGAGGAGGCTCCCACAGGAAGAACCATAAAC
TCCTGCATAGCAAGCTTGTTTCCTGCATGTGATCCACCATTAATGACATTGAAAGCGGGA
ACAGGCAAAACCAATTTTTTGTTGCCTGCAATGTTTGCAATATGCTTGTAAAGAGGAATT
TTTAGGACTCCAGCACCAGCTTTGCACACTGCAAGAGACACTGCCAATATGGCATTGGCC
CCAAGCTTTTGTTTGCACCAACCCCACTCATTAACAGTTCCATCAAGCTGCTGAACCATG
AAGTTGTCAATATCAGTCTGCTTAGTTGGGTCCTTGCCGATCAATGCTGGGGCAATGATG
GTGTTTACGTTGTTAACAGCCTTTGATACACCTTTTCCAAGGTAGTCAGATCCTCCATCT
CTCAACTCAAGAGCCTCGTAAATACCAGTGGATGCACCGCTAGGAACAGCGGCTCTAGCG
AAAGTGCCATCGGAGACAGTTATATCAACCTCGACGGTTGGATTGCCACGGCTGTCGAAG
ATCTGACGAGCCTTGATGGAAGTAATAGCGGCCATGGCGGAGGAGGAGAAATCGATGTGA
ATGAGAATTGAAATTTGAGATCTGAAGAAGAGTGAAGACAAAATGAACGT
>contig00174	seqLength=441	assembledReadNum=292	aveCover=251.29
CAGAACACATGTGAATTGGTATTATAACATTGAAAAAAACAACAAACACCGGTAGAACAG
TGACTCACCGGGCATAAATGTGAGCATACATAGATTCATTGATTATACAGAGTCTAAAAT
TACATTGAAGGAAACCCCTGCAAAGTAAGCTTATTTAACCAACAATTTAAACAAAACACA
AGGAAAAATGATGAATCCATGATTTTCCTCAATGCTCCCCAGCCTTCACATGATGAGAAG
AAGAAGCATTGGTTTTGTTGTAGACTTGCTCAGCGACGAGGTAAACACCAAAAGCGACGA
GAGCGATGCCGAGGCCAGGAGTAGCGTGACGAAACTGATTCCCAAGCATCGGATGCTTCC
TCCACTCGTCCCTCCTCTTGAAGAACTCTGCCGTATTCTTTCCTGCTCCCATTCTTCTCC
TCGATCGATCAACACTGTTCC
>contig00175	seqLength=1052	assembledReadNum=536	aveCover=135.59
TTTTTTTTTTTTATTTGCGTTTGAACTTTTAAGTGATAAAGGCTCACACTTTATTCAATT
TTATTCAATAGTACCATGGTCATTTTCATAAGCTAGGAAGCAACAAAAGAAATTGAAAAG
AAAAGAGTAGACTTTTCACATACATACATTTCACAAGACACATATTATATAATTAAAGTA
ACTAGTAATCTTCAGCAACCAAAGGTTGATGTTGAGGATGAGTCTGAGAAGGCACAGTTG
GAACCATAATATATTCATATATAACTGCTGCTATTGCTGCTCCAATCAATGGACCAACCC
AAAAGATCCAATGGTTATCCCATCTCCAGCCCACTAAAGCAGGCCCGAAAGCCCGAGCAG
GGTTCATGCATGCACCATCAAATGGGCCACCAGCTAGAACATTTGCTCCAACAACAAGTC
CAATTGCTAAGGGTGCAATTGTGCCAATGGTGCCTCTTTTGGGATCAATGGCAGTCGCAT
ATACGACGTACATTAAACCAAATGTCATCGCAATCTCAAGTACTAACCCGTGCCCAGCAC
CAACATTTATCGCCAAGTTGAAAGCCTGAGGTCTCATGTTGTTAGTGACAAGCCTCAATA
AGAGAGAAGCTACAACAGAACCAACAAGCTGAGCAATCCAGTAATAAACAGCTTTAAGAA
CTGAGATTCTACCACCAATAAGAGCACCAAAAGTGACTGCAGGATTAACATGGCCACCTG
ATACATGCATGCTAGCAGAAATAGCGGCAAATAGTGAAAAAGCATGAGCCAGTGCAAGTA
CCACTAGTTCACCTGATGATGCACCTTCATCCCTATAAATTTTCCTTAGAGCTAGGGCAG
AGCCTTCTCCAGCAAAGACAAAGATGCAAGTTGAGAAGAATTCAGCCACGGTTGCTCTTA
TGGAGTCAGGATGGTTTGCTTCATCCATTCTTCCAATCGCATATCTTCTGGTTGCCATTA
ATGGTTAAATCCTTTTTTCTTTCTTTCACTTTGGAGAGTTGTAAAAGAGAATAATTATAT
ATTGTTAAAGACTGTTTTAGACAATCAAGAGG
>contig00176	seqLength=811	assembledReadNum=564	aveCover=230.08
TTTCTTTTTTCAACACATTAAACTATCTTATTCTTATTAAAAGCTTAAATTGTGCAAGAA
CAGAATTCAACACAAAAAAAGCTAAAGTTACATAAACTAGTTTGCTGAACTAAAAATTCA
AACAACCGACTTAATAAACTCGGCATCATTAGCCCCAGCTTCAACAAACACAATTTGAAA
AGACTCATGTTCAGTCAGATTCAACCTTCTTCCAGCCTCATCATTATCAAATCTTCCAAC
ATCCAAACAAGTAGGAGAACCCGTAATACAAAACCCAAGCTTATAACCAAATCCAGATTC
ATGTTTCTCAATCTTAAATAACCCACTCAATGTTTGCACACCAGGGTAATTCTCTGGTCC
ACCAATACCAACACAGGCTTTTTGAATAACATTGTCAACAAACACTAACCATTTTAATGA
TTTTGCACAGTTAGGCTTCCTAGTGAACTCGATCTCAATTGGTGTACCAGTGAAGATTAT
ACCAGTAGATACTCCTGGTATAACAAACTTCACTGGTAGACCGTTTTTAACTTCGCGGCG
GTCTTGTAGGACAGTAACTGGACATGTTAAGTCACCGGTTTTTCCGAGTCTTACGCCTCC
GCCGGGAGGGCCACGGATGGCTGGCAAGATGTAGTATTGACCACCTGGGAAAATGGGTTT
GCCATTTATGTCCACCACTTGCTCAACATCATCATTTGAGAAAGCTAGTGAGACATTGGT
GATGAAAACAAAGAGGAGAAAGGAAAGGGTGAGTAGTGAAACAGGTTTCATGGTTAGGTG
ATTAAGGATGTTTTTGTTTCCCCCGGCCTTT
>contig00177	seqLength=1348	assembledReadNum=867	aveCover=196.10
GGATTCTATCACTCTTTTGATAATGGAAACTCGAAAAACTCTCTCACCTTCCTTGTTGAT
TTTCTTCCTCATTATCATTTCCTTGTGTCAATCAAATGTACTATCAAGTGAGGAACACAG
TACTGTGAAGGCTCACAGAGGACCTGTGGTGCAGAGGGATCAAAGGAAGATATTGTTTGA
CACTGAAGATGGAGAAGTCTCTGCCACTAATGTCAAAGATGGACAAAACACGCCACATTA
CCATCTTCAGTTCTTTACATTGGAACCTAATTCTGTGTTTCTTCCTGTGCTTCTACACGC
AGCTATGGTCTTTTATGTTCATACAGGGAGTGGAAAGCTGACATGGGCAAATGAAGATGG
TACTGGCACAATGGATATACATGAAGGAGATGTATGCAGTCTTGGAGAAGGGTCTGTTTT
CTATATACACAGCAACTTGGAATCACAGAGGAAGAAACTGAGGATATATGCAATGTTTAC
TAATACTGATGAAAGCACTTTTGATCCATCAATTGGTGCTTACTCAAGGATCAATGAGCT
AGTCAAAGGCTTTGATAAGAATATCATCCAAGCAGCTTTTAAGGTGCCGGAAGATTTGGC
CGAGGCAATCACAGACACGAAAGAGGCACCAGCAATAGTGCATGCAGTTCCAGTGAAGAA
GTATAACAATGTCTTGGATTTGGAGACTTCATTTCTAAAATACTTAAGAAGCATTCAATC
CAACTCCAAGGAGCTCAAAACATACAACATCTTTGATAATGACCCTGACTTCAGAGATGA
TTATGGTTGGACCTCAACAGTGACCAAAAAGCAACTCAAACAATTAAAGCATCACAATAT
TGGATTTTTCATGGTGAATTTGACCATGGGATCAATGTTGGGGCCACATTGGAATCCATT
GGCAACAGAAATAGCAGTGGTGTTGCAAGGGGAAGGTATGGTAAGAGTAGTATGTGGAAG
CAACAATGATCATGAATGCGAAAACAAGAGGTTTAGAGTTAAGCAAGGAGATGTTTTTGT
TGTGCCTAGGTTTCATGTAATGGCTCAAATGTCATTTGCTAAAGGGCCACTTGTTTTTAT
GGGATTCAGCACTGCTGCAAAGAAAAATCATCCTCAGTTTTTGGCTGGTAAAGGATCAGT
GCTTCAAATACTAGATAAAGAGACAGTTGCTACATCTTTAGGTGTAAAAAAAGCAGCCAT
TGACAAGCTTTTGGATGATCCAGTTGATTCGATCATTTTCGGGTGTAGTTCTTGCGCAGA
GGAAGAGGAGAAGTTAATGGAGGAAGAAAAGAAAAGGAAAGAGAGGAGGAAGAGAAGAGG
AGGAAAGAGGAAGAGGAAGAAGAGGAGA
>contig00178	seqLength=778	assembledReadNum=529	aveCover=153.88
TTTCTTTTTTAAAAGTAGAAAGTAAAGTAGCATGGAATAATATATCATATATCTTGATTA
CAAATGCAACATCCAAACCGGAATTAAAAATTCATTGTGCAATACAACTATAGACGAAAG
TCTGATACAAGCTGAGGAAACTCGCAGAGGTGGAGCCCTCGTTGCCCTTCCTTTATTCTC
ATTAGTTAACTCAACAGCTAGTGCTGGTAATACTGCCGTAGAAAGAAGTGCCATGCTATC
ATCTTCTTCCTCTCATGCAAACTATGATTAGAACCTGATGGTGTTACAGTTGGTAGAGGT
GCTAATTGTGTAAGGAAGTCTAACACCACATTTGCCAGGGAGAGTGGCAACGTTGCCGGG
CTTCAAACCAGAAATGGAACCAGCAGAACTTTTCAAGCAGTTGCAAGCAGCCCTACGGTC
AATGGTAGTTCGGGCCGCCCCGTTAAGTCTCTTCACTCCACCACAGCATTGTGGTGAAGG
ACCAGGACCACCCTTAAGATAAGTAAGGCATGGAACAAGGGCACCACTTACTGTTCCGCA
TGAGATTGCAGCCTCTGCCATTGGTGCACTAATAACCACCATGCACATCAATGCAACCAA
ACAAGAAACTCTCAAGCTTGCCATTGCTTCTCAAGGAAATGGATTGAAATAGAAATATTG
AAATTTGCTTTTGCTTTGCTTGGTGAGTACAAGTGATTCAAGGTGTGGGTTTATATAGAA
CATAAGAGAGGTGGTCTTTAGTATTGTTTGGTTTCAAATCAAATCTTTTGGAATTGGT
>contig00179	seqLength=796	assembledReadNum=484	aveCover=168.44
AGCTACATCAGAAAACCTAGTGATTTCGGCTGCATCATCGTCTCAAAGGAACAAAGAAGA
GTCTATTTGAAATCAACTAGCAATTATGTCTGGTGAAGAAGCAGTTGTTGCAGCCGAACC
CGTTGTTGCTGCACCTGGAATTCCAGGGGAGCCAATGGACATAATGACTGCTGTACAACT
TGTCCTGAGAAAGTCACGTGCTTATGGCGGCCTTGCAAGAGGTCTTCATGAAAGTGCTAA
AGTGATTGAGAAGCATACCGCACAGCTTTGTGTTCTAGCTGAAGATTGTGACCAACCTGA
CTATGTCAAATTGGTCAAGGCCCTTTGTGCTGAGCACAATGTTAGTTTGTTGACCGTTCC
AAATGCCAAGACCCTTGGAGAATGGGCTGGTTTGTGCAAGATTGATTCAGAAGGAAAGGC
TAGGAAGGTAACTGGTTGCTCCTGCGTGGTTGTTAAGGATTTCGGCGAGGAACACGAAGC
ATATAATGTTGTTTTACAACATGTGAAATCTAACTGAGTTGCAGTTAGCCTAGATTTGCG
GGTCTCGAATATGAAGTTTTTGTTTAAGTCCTAAGTTTTTGTTTTTATGGATTATCTGCC
TAGTGATTTTGATGGTTTTAATACTTTACCCATTCTCATTGCTGCCTGTTACTCAAATTT
GTTTAGACTGAACTTGTTTGTGACCCATATTCTCTATTTATACTCTTTGAGGCTGGAAAC
TTACTATCTGCTTGATGCAAACCTACTTTAACTTGCAAAAATAGAATTTTGATGTTTTCA
TTGTTTAAAAAAGAAA
>contig00180	seqLength=1074	assembledReadNum=359	aveCover=107.28
AAGACACAACAATGGCATCCACCGATAAGTCACCGGAACCAACACCAGCAAAGGGTTCAG
ATCCAACTCCCGGCGAGGCAATGACTATAGGACAACACGTGGTTGACAAGAGTGCAATGA
TGGTCCAGAGTTTCAAACCCATATACCAGATGAGCCAGCATGTGTGTACCTTTGCATTGT
ACAGCCATGACATGTCTCGCCAGATTGAAACTCATCACTACTGTTCCCGTCTCACCAACC
AATTCCTTCAGTGTGCTGTTTATGATTCCGATGACTCTAACAAAGGTCGTCTTATAGGTG
TTGAGTATATCATTTCTGATGATCTCTTTGAAACTCTTCCTCCTGAGGAACAGAAGCTTT
GGCACTCTCACGCTTATGAGATCAAATCAGCTTTGTGGGTGAATCCTAGAGTTCCAGAGA
TGATTGGGATGTCTGAGCTTGAAAATCTCGCCAAAACATATGGAAAATTCTGGTGTACAT
GGCAGGTTGACCGAGGGGACAGGCTTCCACTGGGTGCACCAGCCTTGATGGTGTCACCAC
AAGCAGTGAGTCCAGGGTTGGTGAGACCAGAGCTGCTGCGCGAGAGGGATGACAAGTACA
ATATATCGACAGAAAGCATAAAAAAGTCGAGGATTGAGATTCCAGAGCCAGAGATGATTA
GCCCAATGGCTGACTATTGGAAGCAACATGGCAAAGGTTTTGTCATTGACTTTGAAGAAA
CTGAGATGAAAAAAAGGGTTCCTTTTCCTTGAACATGAAAAGCTATTTGTATGTCATCTT
GAGTGAATAAAACATGCTTATGGATTCAGAGGGCAAGGTAATAAATGTATCAAGTGTTTG
GCTATTTGGCCTTACATATGATATGTCAAGAGTTTATATTTCACTGTCTGTGATATGAGA
ATGTTCAATAAAAATTGATGACATTGTATAAAGTTATGAAGAACCAAACCATTATATATT
ACATACGAATGTATCTATTATCATGTGTATAGTATAGAAATGAATCAGCTGAACAATTCC
AAAGTCATTCTCAAATCTCAACAAGGGATATACCTACAATGAAACCATTCACTG
>contig00181	seqLength=1795	assembledReadNum=1163	aveCover=207.08
AGCAAAACATGTCGGCCGCCTCGGTCTCTAGAATAGCAGTGGTATCAACGCAGAGTGGCC
ATTACGGCGGGGCTCTACAAAACTTGTTCTCGATTGCTCAGTCTATATCTGCGGCTGAGG
TTTCCGAACGAGTGACTTTCTTCGTCTCCGTTCTGCTAAGTTAAGATATCATGGGTAAAG
AAAAGGTTCACATTAACATTGTCGTCATTGGACATGTCGACTCTGGAAAATCAACCACAA
CTGGTCACTTGATCTACAAGCTTGGAGGTATTGACAAGCGTGTGATCGAGAGGTTTGAGA
AGGAAGCTGCTGAAATGAACAAGCGTTCATTCAAGTATGCCTGGGTTCTTGACAAGCTTA
AGGCTGAGCGTGAAAGAGGTATCACCATTGATATCGCCTTGTGGAAATTTGAGACCACTA
AGTACTACTGCACAGTTATTGATGCTCCTGGACATCGTGACTTTATCAAGAACATGATCA
CTGGAACCTCCCAGGCTGATTGTGCTGTCCTTATCATTGATTCCACCACTGGTGGTTTTG
AGGCTGGTATCTCCAAGGATGGACAGACCCGTGAGCACGCACTTCTTGCTTTTACTCTCG
GAGTGAAGCAGATGATCTGTTGTTGTAACAAGATGGATGCTACCACCCCTAAGTACTCCA
AGGGTAGGTACGAAGAAATCGTGAAGGAAGTTTCTTCCTACTTGAAGAAGGTCGGTTACA
ACCCAGACAAAATTCCATTTGTCCCCATCTCTGGTTTTGAGGGTGACAACATGATTGAGA
GGTCCACCAACCTTGACTGGTACAAGGGACCAACTCTCCTTGACGCTCTTGACAACATCA
ATGAGCCCAAGAGACCCTCAGACAAGCCCCTCAGGCTTCCATTGCAAGATGTTTACAAGA
TTGGTGGTATTGGAACTGTGCCAGTGGGACGAGTTGAAACTGGTGTTGTGAAGCCCGGTA
TGCTTGTGACTTTTGCTCCTACTGGTTTGACAACTGAGGTTAAGTCCGTTGAGATGCACC
ACGAGGCTCTCACTGAGGCCCTACCAGGAGACAATGTTGGATTCAATGTTAAGAATGTTG
CAGTCAAGGATCTCAAGCGTGGTTACGTTGCATCCAACTCAAAGGATGATCCCGCCAAGG
AAGCTGCCAACTTCACATCCCAAGTCATCATCATGAACCACCCAGGACAGATTGGTAATG
GATATGCACCAGTGCTCGATTGCCACACCTCTCACATTGCTGTGAAGTTTGCTGAAATTA
ACACCAAGATCGACAGGCGATCTGGCAAGGAGATTGAGAAGGAGCCCAAGTTTTTGAAGA
ATGGCGATGCAGGTATGGTTAAGATGGTTCCAACCAAGCCTATGGTGGTGGAAACTTTTG
CTGAGTATCCTCCTCTTGGTCGTTTTGCTGTGAGGGACATGAGACAAACTGTTGCTGTCG
GAGTCATCAAGAGTGTGGAGAAGAAGGACCCAACTGGAGCCAAGGTCACCAAGGCTGCAG
CCAAGAAGAAGTGATTTCACTCCATGGTTTAGTAGTTCATCTTTTCATTTTGTTTGATTT
TTCCTGGTACTGTTTTTTTGGTTGTTAATTTATGTTTCAGAACTACATTTTGTTGATGAG
GGATGTTTAAATTGCATTAATTTAGACATTTTTGTCTACCCTTTGTTGTGTTATGATATG
ATTATGGTTCAAAATATTTATCTCTACCCTTCGTAATTCGCAAGTTAATACAACAGATCT
CAATCTTTTTCAAAAATAGTGGAAATAATTTTTTGACCAAAAAAAAAATGCCAAA
>contig00182	seqLength=835	assembledReadNum=508	aveCover=181.54
AACCAAATTGGATAGAATTTGACTCTCACAGAACTCATCGCCGCCGCACTCGTCGTCGGC
AGTCAGAAACAGAAAGAAAGTTTTTTGTTTTCAAATCCACTAGGAAAATGTCAGGTGAGG
AAGCTGTTGTTGTAGCTGAGCCTGTTGTTGCTGCTGCACCTGGAATTCCAGGTGAGCCAA
TGGACATCATGACTGCCTTGCAACTTGTGCTCAGGAAGTCACGTGCATACGGAGGTCTTG
CACGTGGACTTCACGAAGGTGCTAAGGTGATTGAGAAGCATGCAGGACAGCTTTGTGTTC
TTGCAGAAGATTGTGACCAACCTGACTATGTTAAACTTGTCAAGGCTCTTTGCGCTGAGC
ACAATGTTAGCCTGCTGACAGTTCCCAGTGCCAAGACACTTGGAGAATGGGCTGGTTTGT
GCAAGATTGATTCCGAGGGAAAAGCTAGGAAAGTTACTGGCTGCTCCTGCGTGGTTGTCA
AGGATTTCGGGGAGGAGCATGAAGCCTACAATGTTGTTCTGCAGCACGTGAAAGCTCAAT
GAGTTGCTGGATCACATTGAGTGTGTGTGTTTTCCTTTTCTTTTTGTAGCTATTCCATCG
GAATGAATTTTGCTTCTAGTTGGATTTCAACCGTTTGATAAGATTTTGCTGCTTCTAGTT
GTTATTGTTACTCTAATTAGTTACTTTTGTTCTGCTATGATATTTCTAAGAATTTAATCA
TCTACTCATCTGTCACCAAGCGAATTTACTTTTTTATGTATTTGTGCAAGCATCATGTGC
TGTTTTTTATGCAATTTTGCGAACTTATCTCCGTTGTGATAGTTGTTATTGAAGT
>contig00183	seqLength=1336	assembledReadNum=555	aveCover=118.68
CTTACTAAGGGATGTTCCACATACAATGAAGATCTCCCTTACAACACCACTACTCATTTT
ACTATGCATTTACACAAACTAACCATTTAGGCTCATTTGGACGACTCAAAAGATATCTCA
TATAGTCTCATATTCTGAGCATATTTTGAGTTAGGATTTCCTCTCTAGCTCTTCAATAAA
ATAAAAAAACACTAGTAACATACTATTTCCATATATAAAAATCAAAATACACTCTTTTCC
AACACACTTTCTAAGAGGCTGATTTCTTCCAACAAATGATTTTTCATATTATAGTGCTTC
GGCTTGTAACAACTTGAAATTTTTAATTAAAGAGCAGGTTAAAAAAGCCATTATGAATTA
AAACTCCAAGTGCTTACTTACTTAAGAATAAGATTTACATGCAAAATAACAGCCTTTTAC
CAAAGTTCTTAATTAGGCAACACTGAAAGAACTTGCAGTGTCCTCCACAAACTTTCTTGC
TCCCTTAAACCACCTCTTGTCACCAGCTTGAGCCTTGCAGATGTATAGTTTTCCATCCTT
TACCGTTGCTGTAATCAGCTGATGCTTTCCACCTTCATCTCCATCAGCAGTCCTCGTCAA
TACTGAAATGTTGTAATACTGTTTCCCACCGATCACTGGTGCTGAGCTCTCTAAGATGTT
TGCCACAGCTACAGCATTTGTATCAAAACCTCCCTCTGAATCAGTTTGTCCAAAGAAGGC
TTGTTTACCAAGCAAATAGTCCACCTTAGATAGGAACTCTTCAGGTGAACCATAGTCAGT
GATGGACTTCTTATCAGTTGTTTGGACTAAAACCGAAACATTGCTTGTTGCATCAAAATT
ATCCTCATATCTAAGAACCTGACCAGGGAACTCTCTCTCTTTGCTTGGATTCCACTTTGC
CGGCACCAACAGTTTGAATCCATCTCCATTGTATGGCAAGTAATCTGTGTTTGTCTTTGC
CTTTCCAAACACATTAGCAGCTTCTCCATAAGCAGCATCAGCAGGTGAAACCTTAGAGCC
AACAGCAGCAGCACCAATGAGAACAGAAAGTGCTAACCTACGAGAAACAACAGCATCAAC
ATCATCTTGTTTCTGTGCCTTGCAAACAATATGGTTTGGTTTGGTGCTAACAACTTGGCG
TTGAGACAAGCTTCTAGTTGGAGTAGTAATAGCATATTGGTGGTGCAAGAAACATTGTGT
GGATGCCATTTTTCTTAGAGTATGCTATAGTTTGTTTTTTTTCCTTGTGAATTTGACACT
CAAAGAGTAAAGGCTTTTAGTGTTTGTGAAGTTTGAATTGGATTTAGATATGGTGTATCT
GATGTGGCAATGAACA
>contig00184	seqLength=226	assembledReadNum=12	aveCover=8.25
CAGAGCCAACAATCTATCTTATCTGGATTCAGCAAGAACATTCTAGAGGCTTCCTTCAAT
ACCAATTATGAAGAGATAGAGAAGATTCTCTTCGAAGAGCATGAGAAAGAGACGCATCAC
AGGAAAGACCTTAAGGATAGGAGGCAGCAGAGCCAAGAAGAGAATGTAATAGTCAAAGTA
TCAAGGAAACAAATTGAGGAATTAAGCAAAAATGCAAACTTCCAGC
>contig00185	seqLength=757	assembledReadNum=22	aveCover=7.62
TATACGCCGCTGTTAATCAACCCCGTTAGCACAGCTTCTGCATTCTCGCAAGGAGAGTCT
TCAGCTGAGTATTTCATCGGCGTTAAAAACATAAAAAATCGACGAGAAAGTGGTTTCACT
TAACAGGACATTGTTATCTATAGACAGTAATGGTGTTGGAGGAACAAAGATAAGTACAGT
GGATCCGTACACGGTTCTAGAAGCTTCTATTTATAAAGCCGTTACAGATGCTTTTGTGAA
AGCTTCTATTGCAAGAAACATAACGAGGGTGGCTTCGTTTGCGCCTTTTGAATTTTGTTA
CAGTTCTGATAGTGTGGGTGGGACACGATTGGGTGCGGCCGTGCCTACTATTGAGCTGTT
TTTGCAGAATGAAAATGTGGTTTGGAGGATATTTGGTGCTAATTCGATGGTGAATATAAA
TGATGAAGTTTTGATTGCTGGATTTGTGAACGGTGGTGAGAATCCGAGGAGTTCGATTGT
GATTGGTGGGTATCAGTTGGAGAATAATCTTGTGCAGTTTGATTTGGCTGCCTCTAGATT
GGGTTTAGCTCCTCGCTCTTTGCACGAAAAACTGATTGTTTTAGATTCAACTTCACCTCC
ACGGCCTAGAATCATTTTGCCAGCTCAAAATTTTTCGAATTGCTTTCAAGTTTGAATAAT
TAGTGTTGCATTCGTTGATAATAAATGGCTTGCAAGTTTATGTTTGGATTGATTGACTGG
AGTATAGTTTGATGGTTAAACTAAATGGAAATATCTC
>contig00186	seqLength=447	assembledReadNum=76	aveCover=49.61
ATGGTTCCAACCAAGCCCATGGTGTGGAAACTTTTGCTGAGTATCCTCCTCTTGGTCGTT
TTGCTGTGAGGGACATGAGACAAACTGTTGCTGTCGGAGTCATCAAGAGTGTGGAGAAGA
AGGACCCAACTGGAGCCAAGGTCACCAAAGCTGCAGCCAAGAAGAAGTGATTTCACTCCA
TGGTTACTGCCCATGTTGTTTCTTTATAGTAGTTTATCATATTTTCAGAGTCTTAGTTAT
TTGCTTTTCGGGTTTTGTTTCTCCAGTATTAACTTACAGAACTGGGTTCTTGATCGGCGA
TGGTACTGTTTTTGGTTTTAATTTATGTTAGTATTGAGAACTTCTTTTTCTGAAGGCAGC
TAAAAGGTTTATATCTTCAATTTGCTGCCGAGGGATGTTTAAAGTTGCTTTTAATTTATA
AAAGAGTTTTGGTATGTCTACAAGAAA
>contig00187	seqLength=418	assembledReadNum=90	aveCover=43.13
GGGGCTCACTGTGAAATCGTTTGGACAAAAGCAAACCCCCATCACTAGCACCAAGCAAGA
CTTCAACAGCCAAGGCATTGCTAGCTAGCACTGCACTTGCAGCAGTGGCAACAAGAGCTA
CTCCAAAGTCTTTGAGTGAAGCTCTGACACAAAGCCTCGGCGATTGGGAAGTTGAAGCTG
GAACCTTAGCCATGGCACTAACTTTGATTGCTGCGTTTGCCTTAAGTCCTGTGAATGATG
GAATGGCAACGGTGGTGGAAGTAACTGTGGCCATTTTTTCTCAAGAGTGATTAGTTTCTT
CTCTACTGAATTTGTTTGTGTTTGAAGGGAATCGAAAGAGAGACACACAGAGTGATTTCT
TATAGAATGGATGATAAAGGTGTGGATTGGGTTTTGTGTGGCTAAGATGTGTGGAATA
>contig00188	seqLength=1761	assembledReadNum=915	aveCover=156.52
AGTCACACACACCAGTGACACCGCTGTTAGTGCCATTTTCTCTATTCTTGTGATAATGGA
TCCAGTTAGCGAGTGGGGAAACACGCCGTTAGTAACGGTAGATCCAGAAATCCACGACCT
AATCGAAAAAGAGAAACGCCGTCAATGCCGCGGAATCGAACTCATAGCCTCCGAGAATTT
CACCTCCTTCGCCGTCATCGAAGCTCTCGGAAGTGCTCTCACCAACAAATACTCCGAAGG
AATGCCCGGTAACCGTTACTACGGCGGTAACGAGTTCATCGACCAGATTGAAAACCTCTG
CCGCTCACGCGCTCTTGAAGCTTTCCACCTCGACGCATCAAATTGGGGCGTTAACGTTCA
GCCTTACTCCGGATCTCCGGCGAATTTCGCCGCTTACACGGCGGTGCTTCAGCCTCATGA
CCGTATCATGGGACTGGATCTACCTTCCGGTGGTCATTTGACTCATGGATATTATACTTC
CGGTGGGAAGAAGATCTCGGCGACTTCGATCTACTTTGAGAGTTTGCCGTATAAGGTGAA
TTCGAGTACGGGGTTTATTGATTATGATAGGTTGGAGGAGAAGGCTTTGGATTTTAGACC
TAAGTTGATAATTTGTGGTGGAAGTGCTTACCCTAGAGATTGGGATTATGCTAGGTTTAG
ACAAGTTGCTGATAAGTGTGGTGCACTTTTGCTTTGTGATATGGCTCATATTAGTGGCCT
TGTGGCTGCTCAGGAAGCTAATAATCCCTTTGAGTTCTGTGACATTGTCACAACAACAAC
CCATAAGAGCTTAAGGGGTCCTAGGGCCGGTATGATCTTCTACAGGAAGGGACCTAAGCC
ACCAAAGAAGGGTCAGCCCGAGAATGCAGTTTATGATTTTGAAGACAAAATCAACTTTGC
TGTTTTCCCATCCCTTCAGGGTGGCCCTCACAACCACCAGATTGGTGCTCTTGCTGTTGC
TTTGAAACAGGCCACAACACCCGGGTTCAAGGCATATGCCAAGCAAGTTAAGGCCAATGC
AGTTGCACTTGGAAATTTCTTGATAAGCAAGGGATACGTTCTTGTCACTGGAGGAACTGA
AAACCATCTTGTCTTGTGGGATCTCCGTCCTCTTGGCTTGACCGGTAATAAGGTGGAAAA
ACTTTGTGACCTCTGTAACATTACTGTGAACAAGAATGCTGTTTTTGGTGATAGCAGTGC
ATTGGCCCCTGGAGGAGTAAGGATTGGTGCCCCAGCTATGACTTCTAGGGGATTGGTTGA
AAAGGACTTTGAGCAGATTGGCGAGTTTCTTCACCGTGCAGTAACTCTCACACTAGAGAT
TCAAAAGGAATATGGCAAACTTTTGAAGGATTTCAACAAGGGTTTGGTGAACAACAAAGC
TATTGAAGACCTCAAAGCTGATGTTGAGAAGTTTTCAGCCTCATTTGATATGCCTGGGTT
CCTGGTATCTGAGCTCAAGTACAAGGATTAAGCTGAGCATGCATAGATTCTCATTTTGGA
TGTCAGGCTAATTCGATTGCTTTTGGTTCAATTTTAAGTTCGTGTATGTTGTTATGTGTC
TATCCCTGGCATCGTATTTTCTTAAAGGAAAATATGATACCATTATTTTTTACAAATATA
TGTTTAATGAAACCAAAGAATGTATTCTATTTACTGTTACACCTACTATCTCTGTATTAT
GCCAAATGCCAACTTAAAAGTTTGTTGAATTTTTATGAAAAAGAATTTTGTGTTTAATAT
AAAAGAAAGTATTCAAAGAAA
>contig00189	seqLength=935	assembledReadNum=487	aveCover=188.00
ATCTCATTTCTCAATTTCTATCTCTCTCACAAATTTTTACCTCAATTTTTAAGCTTTTTT
CCTCACTCTTTTGCAAGCTTCAATGGCAACTAAGGCACTTCCTCCATACCCTGAGATGAT
ACTGAAGGCTCTTGATGCATTGAATGACCCAAATGGATCGAACAAATCGGCAATAGCAAA
CTACATAGAATCAATTTACGGCGAACTACCAGAAGGGCATGCAGTTCTTCTTACATATCA
TCTGAACCAGATGAAAGAGAGTGGTGACCTTGTTTTCGCAAAGAACAACTACTCAAAGCC
TGATCCAAGTGCTCCACCGAAGAGAGGACGTGGTAGGCCTCCAAAGGCGAAGGATCCGTT
GGCCTCACCGCCTTCAGCTGTCGTGTCTCCACCGAGGCCAAGGGGTCGCCCACCTAAGGA
TCCTAATGCTCCACCGAAGACCCCCAAGACTTCTGGAAGTGGTAGGCCAAGAGGTAGGCC
AAAGAAGATTGCAAGAACTGAGGATGTTGATGTTTCAACTCCAACTCCTGTTTCTGTTGC
TGCTGTTAATGTTGATGTCGTTGTTCCATGTGTTGCTGCTGTTCCAACTTCGAGTGGGAG
ACCAAGGGGTAGGCCTCCTAAGGTGAAGCCTCAGATGACACAAGTGAGTGTTTCATAGGT
GAAGTGAAGTGAGGATTCGAAAGATGGAGTAGTGATGATGTGTAGAACTAGAAGTGGGTG
TGGTCTTATATTAGTTTATTGTTACTGTTATGTGTTATGTTAATGTAATTGCTTTGTATA
ATTTATGTAGTGGTAGTTTAGTTTATGAGATGGTTTGTTGGTGTTTCTAATGTCAATGAA
GACAGTGACTTTGGACTGATATCATGATCTTGACTTGGTGTTTATGCCATTTCCTATGCA
ACAAAGAAAGGGATTCTAGTTATAAAAAAAGAAAA
>contig00190	seqLength=149	assembledReadNum=2	aveCover=2.00
GATGAAGCTTTTACAGCAACTGGATGACCAGCGGGAATTACACCCCTGGAGACAACTTAG
CTTTGTAACTTTGCACTTGTGTCCTTGTTTCTTCTTCTCTTTGTTCCTCTTCCTTGTCAT
CTTCTTCTCTTGGGCTTTGTTGGTTCTCA
>contig00191	seqLength=781	assembledReadNum=303	aveCover=139.86
TTTCTTTTTTAACGAACACAATAGTTTTATTCTTATATATAATAATAGGAGTATCGATCT
TATGTCGATCACAGTACATAACATACATTTGTTTTTTGGTAGTTCTGAAACTCAGACTTG
CATCATAACCAAAGTACACTTGCTTAGTTTCATACATCAAACTACATTCATGTTTATTTT
AAAGATACTTTCAATTTTTTTTGCTACTTATTTAATACTTATATGTAGCTAATTTATTCA
TGCTTGCACACAATCACCACACACATTATATTGAACTTTGAGCTGCAAACTTCGATCCTC
AAACTCCAATTTATTATTATTCGTGCACCTGCTCCTCAATTGCAGTTCTTCCTGTGGCGA
CGGTTTTCATTGTCGCTGTCACACTCATCACTGCTACTGCCACTGTCACTGCTGTGACCT
GATATACCATCCTTGATCCTCTGGAACATGTTTCTCCTCTCGCTCCTATTTCTCCCTTGG
CATTTTGCTGCAGTGTTGCCAGTATAAACGGTGGTGCCAGTAGCGGCGTGATTGTGGTGT
GTTTGGTTGCATGTGTTACTTTGACATTTGGCAACATGTCCTGGTTGATAAATCACCTCT
TTTTGGCTATAGCATTGAGAATTGGTTCCATCATTGTGGTGTCCTTTGTAGAAGTCAGTC
ACCTTATGTCCCATTGAGCTGTGTTGCTGCTGCTGGTGGTGGTGGTTTTTTGCAACATAT
CCTTGTTGATAAATCACATCTTTCTCACTATGGTATTGTGTATTGGTTTGTGTTCCATCA
T
>contig00192	seqLength=711	assembledReadNum=523	aveCover=193.52
TTTTTTCTTTTTTGACAGAAACAAAACATTATTAACTTCACATGTTACTACAAACAGGTG
AAGGAATTAATAGAGTTACTACTCATTGTAGAAACACAAAAAGTAAAAATTGAAGAAACG
TACATAAACATGATATCATATCATAGTAGCAACATGAGAATTGAAAAATTAAGCAGTGAG
ATCGTCTTCCTTGTGAGTCTCAATAACAACATCGGACTTAGCATAAGCCACACAAGTAAG
AACAAAACCATCTTCAATCTGTTCATCATCAAGGAAAGAACCATCAGATTGGTCAACTTC
ACCACCAACAACTTTACCAGCACATGAAGAACAAGAACCAGCTCTGCATGAGTAAGGAAG
CTCAATTCCAACTTCTTCAGCATGGTCAAGAATGTAAACATCATCTGGACAATCAAACTC
TTGAGTTCCTTCTGGTGTAACAAGTTTCACTTTGTAAGAAGCCATGGCAACTGCAAGATC
TCCACGTTTGAGACTGGTTTTTAAACCAAGAAAACCATTGGAAAATGGTTTTGGTGTGGC
TGACATTGGCTTTGGCTGAGTTCTGAGGAAGGAGGTGCTGACAGCAGTTCCATACAAAGC
TGGTGTGGTTGCCATTACTATTGTGGTTTCAAAGGAACAAACACTGATTTGTGTTTGTGT
TTGTTGAGGATAATAAGATAGAGAATGAATGAATGAAATATAGGAGCTTGT
>contig00193	seqLength=439	assembledReadNum=6	aveCover=4.00
GGATAGGTGTTTCCAATCCTCCGGTGACAAACTTGAGAAGAAAACATGCAACAATGGAGC
CAAGAAGCTGAGCAATCCAGTAGAAGACACCAGTGATAACAGTGATCTGTCCACCAAGAG
CCAATCCAAAAGTGACAGCAGGGTTGACATGACCCCACCAACCAAAATGTTAGCACCAAC
GATGAAACAGCAACGAACAATGCGAAACCATGGCAAACAGCAACTGCTAGTAAACCAGCT
GGATCAAGAGCTGCGTCTGATGTCAACTTACCATAGGCTATGGCTGAACCAACACCAGCA
AAAACAAAGAGTAAAGTTGAGATGAATTCAGCAATATAGGCCTTAATTGATCCAAAAACT
GAAAGAATCATCAAACCTTCCAAATGCTATGCCAGCCATTTGGTTTAGAAGTTTCTAGGG
GAACCTTTGAAAATAGTGT
>contig00194	seqLength=429	assembledReadNum=212	aveCover=141.83
GAAGTTGGCTGAAATAGAGGAAAAACTCACTCAAAGGAACAACGACGAGTCGTTGAGGAA
TCGGTATGGACCAGTGAAGATGCCATACACCCTACTTTATCCTTCTAGTGAGGAAGGATT
GACTTGCAGAGGCATTCCAAACAGTATCTCCATCTAAGAAGGGCATGGATATTATTTTGC
TGCTTTGAATAACAGATGAGAAGAAGTTAAATTCTCTCAATCTAGTGATGTTGTTATGTA
TGTTTATTTGACTGTTTTAATGTTTTAATTTACATCAAATAAGAACTACTATGTCTGTTC
AGCTGTACTTGTATTGTATGATATCAAATGCAGTTTTAATGATTTTATATCATGAATCTT
GCAGTTCTGTTATGTTCTACTTGTATGGTATAAAATGCACTTTTAATGTATTTTATTTTA
TGAATCTTG
>contig00195	seqLength=372	assembledReadNum=264	aveCover=233.80
CCCATGAGGCTTGCTGTCCTGATGATGATACATATTAGAGTCAAGCCCATGAGGCTTGCT
GTCCTGATGATGATACATATTAGAGTCAAGCCCATGAGGCTTGCTGTCCTGATGATGATA
CATATTGTTGTTAGAGTCATGGCCATGACGGTTTGGCATTGAGTAGTCAGAATCATTGCC
ATAACCTGGTTTCATGCTTGGATATTGCTGTGTCTGTGGATATCCATGGCTCTGTAGCTG
TTGAGCCTTAGTTTCCATCCATGTGCTATCATCATCATAGTATTGCTGTTGTGGATATCC
ATTGATCTTCCTGCTTTGCATCTTGTTGGAGGAAGGGAAAGTAACAATACACACAAGTTT
TGATGATAGCTG
>contig00196	seqLength=490	assembledReadNum=323	aveCover=150.81
TTGCGTCTTCTTCTGCTAAAATGGGTAAGGGAACAGGTAGTTTCGGTAAGAGAAGGAACA
AGACCCACACACTCTGTGTTAGGTGTGGCCGTCGCAGTTTCCATCTCCAGAAGAGTCGCT
GCTCAGCATGTGCTTACCCAGCTGCACGTGTGAGGAAATATAACTGGAGTGTTAAGGCTA
TTAGGAGAAAGACCACTGGAACTGGTAGGATGAGGTACTTGCGTAATGTGCCTCGCAGAT
TCAAGAGTGGATTCAGAGAAGGTACTGAAGCTGCACCCAGGAAGAAGGGAGCAGCTGCTT
CTGCCTAAGCCTTAAATTATAGTTGTTGAGTATTTTTGTGTTGGATCATTGATCTTTGGG
AACAGTACTCTATTTTTAGTTTTCATTTCCCTCCTTTAATATGTAACTGCATTATGTTTC
AAAATCAGGATTGTATGACATTTTGTTGTTCAATGAGAATTTTTGAGTCTGATATTTACC
AAAAAAGAAA
>contig00197	seqLength=595	assembledReadNum=349	aveCover=178.31
AACTTCTTACATCATAATATCATTATCATAAGCCTTGAAAAACTGTGTGAAGCTCAAACA
TAGCAAGAAAAAGTTATTCAAATTACTTTTCATTTGCTCTCATAGCTTGAAGAAATGGCT
ACCTCTATGATGACAACTCTCCCTCAATTCACTGGTCTTAGACCACAATTGAAACTTTCT
CCTGTACAGGGTTTGGTTGCTTCCCAATCCATTACAAAGCGCAAGGGAAAGGGTGCTTTG
GGAGTTCGTTGTGACTTCATTGGTTCATCCACTAATGTGATTATGGTGGCATCTACAACC
CTAATGTTGTTTGCTGGAAGATTTGGATTGGCTCCCTCAGCAAACAGGAAAGCAACTGCT
GGACTAAAGCTGGAGGCAAGGGACTCAGGCTTGCAGACTGGTGACCCAGCTGGGTTCACC
CTTGCTGATACTTTGGCATGTGGAACTGTTGGACACATCATTGGTGTTGGTGTTGTTCTC
GGTCTTAAGAACATTGGTGCATTGTAAAAAAGGAAATTATGTTGTTGTGAAATTGTGTTG
CATATGTAATCAGTTTTAATGTTATTTTATGTTTGCATCTCTCACACTAAAGAAA
>contig00198	seqLength=603	assembledReadNum=418	aveCover=189.07
ATGATATCATATAAATTGCACTTTTTAAAGAAAAAGAAAAGTATCTGTAGAGATAATTTT
ATATTGTAAACATAATCAAAAGTTCCTTCCAACAAATAAACAAGGTTGTGCCACTTTTAC
GAAATAGTAGTTTTGTAGTATAGGCTTGTTGGCAAACTTAAACAGCTACAAACTGAAGAA
AAATGATGGAACAATCTCTAAACAAACACAACATTTGTTTCTTCAATTGTATTATACAGT
ACAACAAACAGCCAAAAGCCTTTAAACTCTACTGTGACAATCCTTTTGTAATCCCATAGA
TATTTCTAGTCTTCTTCTCTTTCAGGAGGCAGACCGCAAGGCAGGAGCATTTTCTGCATA
AAAGTGTAGCGTTGTCTACCAATAGATTCATTTTCAGCAATAGAAAAGTATGAAAGTAAA
GGATAATGCCCAATATATGATGCATAGCTATCACGCTGAATGTTCACCGCCCATTCAAAT
CTGTTCATATCAGCATGACCGGTTCCAACATATTTAGCTTGAAGATGCTCAAGCTGGGAA
TTGATGTTAAACCTATCGCTGGCCTGCATATTCGGTGAGAAGATAAACGTTATAATCAAC
GCC
>contig00199	seqLength=1163	assembledReadNum=417	aveCover=102.34
TAGAAAAACGTTACATCACTTACACTTAGTAGTGTATTTGTTAATACTTAATACCATAAT
CTGTTTTCACTTTGTAATAGGAAATACTAACCCATTTTTCCCCTCATCCAACTCTAATGA
TTTTTAGACCCCAGCAGTATGGAGAACAAATTCTTTGGAAGATTTTGTTAAGAAACATGT
GATAAATTGTTGGGACAAAGACAAGAATATAAAATAAATATTATTTATTCAAATCTAGAG
AGAAGCACAGTAACACACCATGACAAACCTTCTTAAAAACTATAGCCCCTTATCACTTCA
ATACACAACTCATGGAATAGAGTTTCACATGTCCACCACTCAGCATGTATATATATGCTT
ATGTGGAGCCAAGTGTCATATAAATAACCATATCCAAAAGCCTGACCATAATAACAATAA
TAAACTTTAATAAAGGAAAGGAAACTAAAGAAATAATTGATAGAAAAGCTTTTCAAACTT
GATGACATGCAAAATGGTAGACCCGATCCCAACAACTAGAACCATTAATTTAAACTTCTT
TTTTTATTAGTTCCATTCACACCCCTTCCATTCGTTTAAGCTTCAGGATTCTCAACTGGA
ACTTCCGCTGCTGCTGGAGCTTCCACTGAATCATCTGGTTTGTTCTCAATCACATCCTCT
GCAGTTGTTGGTGCTGGTGCTGACTCATTTTCAGTAGTTGCTACTGGCTCCTCCACTACT
GCCTCTGCCTTTTCCTTCACTTCTTCAACCGATTCCTCAGTTTCTTTAGGTGCTTCTGAG
TTCTCTTCCTTTGCTTCCTCTGTTACCACTTCCTTGTTCTCAACTTCAAGTGGATCTTGG
GTTTCTGGAGCATCTACAGCTCCTTCTGCTGCAGCTGTTTCTGTTGGTGCTTCGGTTGTT
TCTTCTGTTGGTACTTCGCTGGCAGGAACTTCAGATTCTGGTTGTTCTGTGGCAGGAATT
TCGGTGGCTGGTTGTTGTTCTGAAATTGTTTCCTCTGTCTTGATTATCTCGGGTGTCGTT
TCATTTTCTTGCACTGTTGTTGGTGGTGTTTGGTGTGCAACCTCGACACTGGCCATTTGG
AAAGGGGAGAGGGATTGAAAAAAAGCTGAAGGGTATGTGAATGAAGTGTGAAGGAAAAGA
GAAATTAAGAGTAGCAGTGAATG
>contig00200	seqLength=837	assembledReadNum=382	aveCover=132.09
GGACCACCGCGCACTCATAAGTCTCCCAACTCTTTCTTCTTCTTCAACTCCTCGAACGTT
TCGCACACTGAAGAGAAGAGAATTCATCAACCATGTCCGACGAAGAGCACCACTTCGAAG
CTGCCGCCGACGCCGGAGCCTCCAAGACTTATCCTCAGCAGGCCGGTACCATTCGCAAGA
ACGGTTACATCGTCATCAAGGGCAGGCCATGCAAGGTTGTTGAAGTTTCTACTTCAAAAA
CAGGAAAGCATGGACATGCAAAGTGTCACTTTGTTGCAATTGATATTTTCAATGGGAAAA
AGCTTGAAGATATTGTTCCTTCATCTCACAATTGTGATGTTCCCCATGTGAACCGTACTG
ACTATCAGCTGATTGATATTTCTGAAGATGGTTTTGTGAGTCTGTTGACTGATAATGGAA
GTACTAAGGATGATTTGAAACTTCCCACTGATGAAGCACTCCTTACTCAGATTAAAGATG
GATTTGCTGAAGGAAAAGATCTCGTGGTTTCTGTCATGTCTGCAATGGGAGAAGAGCAGA
TATGTTCTTTGAAGGACATTGGTCCTAAGAATTAAAGTCATATACTCTGGCTGTTGGGTG
ATAGCACATATTTTATTCTTATGTTGCTAACAGGTAGTAATTTTTCATATGCATGTGTGC
GCAATAAACTTGAAAAGATGGAAGCTGCCTTGAGCTTGAGGCGGGAAATAGGAACTTTAT
TTATCTTTTGTCTCTTAAGTTATTAAACCCTGCAGTTTTGGCTGGTTGAATTTGTCATAA
ATGTACCTTACAACTTTATGCTTTTATTGAGTTTAATACTGAACCTTAAAAAAGAAA
>contig00201	seqLength=278	assembledReadNum=21	aveCover=15.12
TTTCTTTTTTAGCAGAGCAGAACACATGTGAATTGGTATTATAACATTGAAAAAAACAAC
AAACACCGGTAGAATAGTGACTCACCGAAAGAATTCAGCGAGGCATGAAATGTGAGCATA
CATAGATTCATTGATTATACAGAGTCTAAAATTACATTGAAGGAAACCCCTGCAAAGTAA
GCTTATTTAACCAACAATTTAAACAAAACACAATCGATGATTTTCCTCAATGCCACGCCT
TCACATGATGAGAAGAAGAAGCATTTGGTTTTGTTGTA
>contig00202	seqLength=747	assembledReadNum=426	aveCover=143.63
GGAAGCAACATCAGTGTCATCTACAAAACAAACCAGAAAGAGAGAATGTTGAGATCCCAG
GACTACCACAACCACATTGCTGGGGTCAGAAGGGAGCCAAGTGTTCTCTCCGACTTCGAC
CGCTACCCAAACGCTGAGATGGCCTTCAACAAGAGGGTTGTTTACGATGAGATTGAAGGT
TCCCACCGCCGCCACCACCACCACAACCACAACCCTGAAGTCGTGGAGAGGGTTGAAGTG
GTGGAATATGAACGAGTTCCTGAGGTTAGGCCATATGGTGGTGAAGTGATCTATGAAGAG
TACGTGGATGTTGAAACCAATCAGTATAGCCCACGAAGGAACAGGCCAAATGGTCTTGGA
TTGCAAAAATGGAAGACATACAGAGCATAATAAGCTTGTGCTTGTGTTGTGGCTATAATT
TGCTAGGCAGGCTAAACCCTAACATATGATCACTGTGTATGGTGGTTGTATTAAATTAAA
TAAGTTCCTGCTTAGTTAGCTTGTTGTTATTATGTTATAAATGATGTATGAATGATTAAT
AAATCATATCTATAACTTGTATTTGAACTTATGTTATGGGTTTTGCACTGTTTATTCAAA
CGGTTGTTGTTTAGAGTTCTTGTTCAAAGTTTAAACTCAACGCGATTAAAACTCGTTTCA
GCCAGTGTTGTTAAATATATGCTATAGCACTGTTATACCGGGTATTGTGTATCGAAATTT
CGGCTATCCAATACCAAAGGTATGACA
>contig00203	seqLength=727	assembledReadNum=321	aveCover=170.33
ACATTCATTAGAATATGAATAGAATATAACACCCAGAAGAACGAACAACAACGATTTACT
AATTTATTTATGCATTAACATTTCACAATTACATGATCACCATACATTTCTTGCACACAC
CACAAAAAGGTAAGTAGCATTATAATCAAGAAACCACACGATAGAGTAACAGAGCTGATT
CTAAGTTCAGCCAGAAATCTCAATAGACTTAACCTCAGGCTTCTTAATCTCTTCCTTAGG
AACAGTGACAGTAAGAACACCATTTTCCATGGAAGCTTTCACTTGGTCCAATTTAGCATT
CTCAGGCAATCTGAATCTCCTCAAGAACTTTCCACTACTACGTTCCACACGATGCCATTC
ATCGTTCTTATCTTCTTTCTCCACGCTTCTCTCTCCACTTATCTGTAGAACCCTATCATC
TTCAACTTCAACTTTCACTTCCTCCTTCTTCAGTCCTGGAAGATCAGCCTTGAACACGTG
TGCTTCTGGTGTTTCCTTCCAGTCAACTCGTGTGCTCACAAATGCAGAATTCTCCCGAGG
GAATGAAGCAGAAAGTGCAGAACTGGGAAATGGAAAATCCTTCAAGGGGTCCCAGACATC
GAGAGAGAAAGGATCGAAAACGTTGCTCCTTCGGTTGCCAAAGAAACTTGGAATCAAAGA
CATGTTTGATGCGTTGAGAAATGTGTAAATTGAGTAGGAATTGAGTACGAAATGCTATCG
ATGCTTA
>contig00204	seqLength=2433	assembledReadNum=421	aveCover=46.69
ATCAACCAAGATTCTGCAATTTCAGAATCTCCCTGTCGAATGGCCTGTTCTCCGCGGTCG
GAATAGGTGAGTAAAATCCTTCCCTTAGAACCGTACTTGAGAGTTTCCTGACTCATACGG
CTCAACAGTCAATTCTTTTGATCTTTCATTTTTTCTGGAGTTAATAACAAGAAAAGAGGT
TAATTATATGAGTTTCAAACTTGAATTTTGGATTAATAATTCAATTTAATCCTTTGTTTT
TAGTTTTATCTTTTCTCCTACCTTCGGACTTCTGAAGAATAAAGCATCAACATTAACACT
AACGCTCTTATTCGAATTTTCGGAAAGGTAACTATCTCGATTTCATACATCATTTTATAT
ATTTTCATATATGATATATCTATTTCTATAGACTCTTTGAGAAAGACTTTTCTTCATAAG
AAAAGCCTTACTATCTTTGGGATCTGATACTACACCGCTGCTCAAAACCTTAGGGGATAA
ACTTTATTACATAAGTTGATTCCTAATCTATAATCATATAAGTAAGCAGTTCTTGTTGTA
TCGGCCAAAAACCTTGTTAATTGATCTTTACGGTGCTTCCTCTATCAATTATATCTTTTA
TCCATAGAAAAAAATCTAGGCAGATATCTTTTCTTTCTTCATATTTTTACTTATATGAAG
TTTATTTCTTTGCTACAGCTCATAAAAATCGTTGTTTCGAACGATATATATGTAGAAAGC
CTATTTTTCTTTCTTTTTTGTCTAGTATTTAGTATTATTAGTGGAGGTTCTTTTCTTTTT
TCTTTCTATAGTGGAGATAGTCGCACGTAATGACAGATCACGGCCATATTGTTAAAAGCT
TGAGGTAAGAAAGGGTTTCGTTCGAGCGCCCGAAAATAGTATTCCAAAGCTTTTGTATGT
TCTCCGTTACTTGTGTGGATAAGGCCTATGTTATAAAGTATATAACTTCGATCATAGGGA
TCAATTTCCAGTCGCATAGCCTCATAATAATTCTGTAAAGCTTCCGCATAATTTCCTTCA
GATTGAGCCGACATCCGTTACGGTCGTCATTCGGTTCAAAGAATCTCCGTTCCAGAACCG
TACGTGAGATTTTCATCTCATACGGCTCCTCCTTTATGTGGATAATGATAAACATGAAAT
CAAAAAAGATTGCACTATTCTCATTATCAACTGAGCGGGACTAGTGTTTTTACACGAAAT
CTCTAGCCAACCTTTCTGTAAAGTGTAAAGGATCTTTTATTAACATTTAGTATAGTAAGT
TATTACTGGATAAAAAGTAACTTCAACAATTTCTTTGTCCTCAACGTCGCTTAATTTCCC
GGAATTAGTCACTTCAACAGTCTTCGATGGTTATAAGGGTATCCAAAATACGAACGAGAT
GGATGTTTATTGTCCCAACCATTCTAGTTAGTCCCGATCCCGATAAGAAAGGAAGGGTTT
TTTTTACAAAGTTTTCTCCTGTTGTTGATTCCCTAGCGTAGTGATTCTTTCCCCATGCCG
CCTATTGGTACTAGTGGAGTAGGATTAACCTAACCCCATACATAGGTATATATAGGTATA
ACCTTTCGCTTAATACTAAAAAACTAAAATTGAAGCATATTGAGGCTGCATTAATCGGGA
ATACACGACAGAAGGGATTAATCGTTTTATTTCCAAACTTCACCTTCAGCAAGCGTAGGT
TTTTTTTAATTTTTTTATTTCTCTCTGAAGAATGTATCTTTCTCCTAAGACTGAAATCGG
TAAGAAAAAAATAATACTCAAATCGCACCATCTCTGTAATAAGTGAATGCCTCTTTTTCT
CCAGAAGTTGTCGGAATTAGTCGTAATAATATATTGGCTACAATGGTAAAGGTCTTATCA
ATAAAATTTCCATTTATCCGAGATCTAGTCATAGGTAGCAATCCATTCTATAATTTCATT
TTTTATCGCGTGATAAAATAATTCCCCAAATAAAGGAATTGTACAATACAGTACGAAATA
ACGTAAAAATGGACTTCTTAATAAAATTCCTTTATTCTACGGTAGGCCTTTAAATGTTTT
TTTTGAAAAAAAAAATTCTTTTTATGTTTTTAGTTTCAATTGATTGTGTGCGCCTACGCA
AATGGGATATAAATGCCTCACTATTCACTCGGTTTAGGGACAAAATCATTATGTAGGAGA
GATGGCCGAGTGGTTCAAGGCGTAGCATTGGAACTGCTATGTAGGCTTTTTGTTTACCGA
GGGTTCGAATCCCTCTCTTTCCGTTTCATGATGATGATGATTTGGCATTTTTTTTATCCC
TGTTTGTTTAATTTTTTACTAGTTAAATTAAAGATGTAAAATAGATAGAAAAACGAAAAT
ATTTTAAAATCCAGCATAAGTAAGGAAAATAAAATATTTTCTTATTCTTCACGTCCAGGA
TTACGTCCTGGATCATTAGATAGGAATCCGAAG
>contig00205	seqLength=549	assembledReadNum=263	aveCover=140.19
TACAATGGTGGTGGGGTTTCCGACAATGAGGTTGTTGAAAAGTCAAATGAAGTAAATGAT
GCCAAATATGGACACTATGGTGGTGGTAGTCACTATGGTGGTGGTGGTAGTCACTATGGC
GGTGGTAGTCACTATGGTGGACATGGTGGTGGTAGTCACTATGGTGGTGGTGGTAGTCAC
TATGGTGGTGGTCATCATGGTGGTGGTGGAGGTGGGGGGACTCGATGGTGCTTCCGACAA
CGGTAACTGATGATACCATGATACATGATGCACATTCAAAGTAATAAGTTTCATAAATGA
ATAATGTTTGGCATTAAATAAAAGAGGTGTAGATATATAGTCATCAATCTGTTGTGGTTA
TGTTTCCTCTTTGTATATGTGGTGACGAGTTTGATTTCGAGTTAAAGTGATGAATGTGTT
ATCATTTGTAAGATATCATCGTGTTGTTGGTTCTTCGCCTTATAAATTTATATTTCCATA
CTGCTGATTTGTCTAAGTAAATTAGTTGATTAATGGACATGACGAGTCATGTATAATTCA
AAAAAGAAA
>contig00206	seqLength=1522	assembledReadNum=42	aveCover=8.38
AATCGGCGGGAGAGTGGCTGGAGAAGGCGTTGGTGGAGTTGTGTTCGAAGATCGAGACGG
GTTTAGGGTTAGGTTTAGATGAAGAGATTATAAAAGGGCTTGTTGCTTACAGTGATCTTG
CTCAGCCACGAGATGCTAAAGAGTACCTTGACAATATTATTGGTCAGGAAGTAGGGAAAC
CTGTGATTGAAGAATACCTAAGACGGAGAGGTCACTCGGAACTTAGCACTAAATCAGATG
TTCCAACTACTACATTACATGCCTATGTCAAACCACCTGCAGTTGAGACATCTGCTAGTG
GTTCTAAGAAATCAATGAGAACACCAAAAACAGTGACTGTCCGCAGTGACCATGCAGAAC
CCAACAAAAATGTTGTTGGCGGTAGTAAGGAAAATGGGATTCCGGCTACGGGTAGTGAAT
CAAAAACATCGCAAAAAGGAAATCAAGTGAGTTCCAAAAAGAAGAAAGCTGGGAAAACTA
TTTCACTTGCTGAGGCGGCTAAGGGGTCGATTGTGTTCCAGCAAGGAAGACCGTGCGCTT
GCCAAGCGCGTCGTCACATGCTGATCAGCAATTGCTTATCATGTGGTAAAATTGTTTGCG
AGCAAGAAGGAGAGGGACCTTGCAATTTTTGTGGTGCACTTGTGTTGAAAGAAGTGAGAG
AAGCAAGAATGGTCTGGAAGAAAGTTTGCCTCCCTTGTCAGATGCTGAGGCTGCTGCTGA
AGCTTATGCAAAGAGGCTTGTCGATTATGACCGAAATGCCGCAGCTCGTACAACAGTTAT
TGATGACCAAAGTGACTACTATGAGCTTGATGGAAATACTTGGTTGTCAAAGGAGGAGAA
AGACCTTTTGAAGAAGAAACAAGAGGAGATAGAAGAAGCTGAACAAGCAAAACGGAATAA
AGTTATCGTGACTTTTGACCTAGTTGGCCGAAAGGTTCTTCTGAATCAAGATGAAGTTTC
AGAATCAAAGTCCGACAATAGAATATTACGTGCACCAGATGAAAGAGAAGTGAACCGCAT
TAAACCAAACCCCACTCTTAAGATTCAGCCAGTTTTTGTGGACCTGGGCTTCAGTAAGAA
ATCTGCTAACGATAGGCAAGCAAACAAAGGTAAGCAATCAAACAAAGGTTTAAACAAGGG
GTTGTGTTTGGAGATTACTGGGAGGGTGCAGCATGATAGCAATGACTTGAAGTACCTTCA
GCAAAGCCATTTCGTAACAGATTCAAATGAAAAAAATTGGCGAGTAGCTTCAGGAAATGG
AGGGCTGCATGTTGAAGATGATGGCAAATGTTTACTGGAACAATGATAATGAATAAAAGG
CTTCCACACTTTTTTGTTTAAGCCTTGACACCACGGTCTTGATTATCATTTTGAGAGAGA
GGAAATAATGAAGTTAAGAATTTTTGGCAGTGTATCTTTTTCTTGGATGCTTGTGCAGAT
ATTATCCATTCTTGTAGAGTTCTGAGATACAAATGCATCAATTGTTTCAATCTCTCAATT
AATCATGAATGCTAAGTAAAAG
>contig00207	seqLength=1572	assembledReadNum=664	aveCover=124.63
TGCTTAGTATCCAAGACAAAATCATAATCCCAATTAAGCTTCTTGTAAGATCTTTCAAAT
TGATGCATTTGTGAAGAAGAGTAAAGAAGAAAAAGAAGAAGAAGAAAATGGAGAAATATC
AGATCTGGAGAAGTATAGCTTTCGCAGCGTTCGCGTTTGCGCTTCTCTCCCAATCGGTCT
CCGCAGACGACGTCGTTGTGCTCTCCGAAGATAATTTCGAGAACGAAGTTGGTCAAGACA
AAGGAGCTCTCGTTGAGTTCTACGCCCCTTGGTGTGGACACTGCAAAAAGCTAGCTCCAG
AATATGAAAAGCTCGGTAACAGCTTCAAGAAATCTAAATCTGTTTTGATTGCCAAGGTGG
ACTGTGATGAGCATAAGAGTGTGTGCACCAAATATGGAGTCTCTGGGTACCCAACGATTC
AGTGGTTTCCAAAAGGATCTCTGGAACCCAAAAAGTTTGAAGGGCCACGCACTGCAGAAT
CACTTGCCGAGTTTATAAATACAGAAGCAGGAACTAATGTAAAGATTGCTACAGCTCCAT
CTAGCGTAGTGGTGCTAACACCTGAAAGCTTCAACGAAGTTGTCTTGGATGAAACCAAAG
ATGTTTTGGTTGAGTTTTATGCACCATGGTGTGGACATTGCAAAAGTCTTGCTCCTATTT
ATGAAAAAGTTGCCGCAGCTTTTAAATCAGAGGATGATGTAGTGATTGCAAATTTAGATG
CTGACAAATATAGGGACCTGGCTGAAAAGTATGAAGTGACTGGATTTCCTACCTTGAAGT
TCTTCCCAAAGAATAATAAAGCCGGTGAAGATTATGGAGGTGGAAGAGACTTAGATGACT
TTGTGGCTTTTATCAATGAGAAGTCTGGAACAAGTCGAGATTCAAAAGGACAGCTTACTT
CTGAGGCTGGTAAAGTAGAGAACTTGGACGAGTTGGTAAAGGAGTTTATAGCTGCTGCTA
ATGATGAAGAGAAGAAGGCCGTATTTGCCCAAATAGAAGAGGAAGTTGGGAAGCTTCAGG
GTTCTGCTTCTAGATACGGGAAGATTTACTTGAAATCTGCCAAGAATTACCTGGAGAAAG
GTTCTGATTATGCTAAGAAAGAAATTCAGCGACTAGAGCGCATTCTTGAAAAGTCTATCA
GCCCTGCTAAGGCCGATGAGTTCACACTAAAGAAAAACATCTTGTCGGCATATGCTTAGG
TGCAATATCTACCATCAATCCTGTAAGGTAGCCTCGCACAGCAACTCCTTCTGATGATTG
TTTGACATTGACGTCTACATTGCTGGGAGATTTTCAACATGGAGACTTGTAGTACTTAAT
TTGAGTTTGTTTTAACGATCTTATTATATATTAGAACAATCATGGGGGTAATGAAAGATT
ATTCTGTGCCCCATTGTATGTAGTTTACATGAGATCGATTTTGAGGAGGATGAGAACTTT
TACAAATCTGTTTCTTTCTTGGTTTATGGTATAAACACGTTACGAAGATGGTCGGTCAAA
TACATGACTACTACGATGGTTAACACGTACAGGACAACGAGGATAGTAAATGCGTGACAA
ATATATATTCAT
>contig00208	seqLength=1230	assembledReadNum=590	aveCover=146.53
TTTCTTTTTTCTTTTTTCAAATGAAAATACAGCTCTCATTCATTCACATTTTCTTTATTC
ATTATTGATACAAATTACATGCAGGATCTAAAACTTAACTGAGATCCAAACAACTAAACA
CTAAATCCACTTAATTATAAACTTTAAGCATCAACAATATCCTCTGATTCAACAGAAGCC
AAAATAAGCTCTGGTTCTTCCCTACCAGATTCACATGTTCCATCAATTGCATTGTTCTTC
CCCAATGCCTTCAATGCCAAATGTGCAGCTTTCTGTCCAGATATCATCATTGCCCCAAAT
GTTGGACCCATTCTTGGGGCACCATCAATTTCTGCAACTTCCATACCAGTAACAATCATA
CCAGGAACAACCTCCCTAGTAAGACGAACAATAGCATCTTCAGCAGTATTCATATCAAGA
GCTTTCATTCCAGGAACAAAATCAATCATCCCAATACTCTTCAACCTCTTCACACCAGTA
GCACCAAAAGGCCCATCATGTCCACAAGAACTCACAACAATCTTCGCCTCCATAACATTA
GGATCCATACAAGACTGTGTATCATGGTTCATCGAAACCAAAGCCCAGTTCGTCACAACA
CCAGCAACTCTACCATCTTTCACAATCAAATCCTCAGCAGCAACAGCATTGAACAACTTC
ACGTTGGGTTTCGCAAGAAGCTTACTCATGATAGTTGAAGTGAACAACGCAGCGTGTTTG
ATGACAACGTAGTCTTCTTGCTCGTCGTAGTCAACACCGATTTCGTCGAGGAAGAGGTGA
GCTGGTTTGCGAACGACCATGGCGGAGAAGAGCTGGCCGCCGAGCCATGCACCGCCGCCG
GGACTGACGGACTGTTCGATGATAGCGATACTGATGTTGGGGTTTTTGCTTAATTCGTAA
GCGCATGAGAGACCGGCGGAACCGGCGCCGACGATTACGACGTCGGTGTCGGCGTAGGTG
ATCATGTCTGTCATGTAACGGCGGGTCATTTCACGGGAGACGATGGATTCTTTGATAGGT
TGGAATTTGAAGGAGTCGAGATTGTAAGGGGGTGTGGTTAGTGACATGGAGATTGAGTTG
TTATGGGAGGTGGATTTGAGGATGGTGGGGGTGCGAGTAACAATTGGTCTTCCATTGAAG
AATGAGGATTTGGGAGAAGTGGTGAGAGATGATGCAGTGGCCATGGATGCCATTGGAAGG
GTATTTTGGGAAGAGAAAAAGATTGATGAG
>contig00209	seqLength=950	assembledReadNum=360	aveCover=101.26
GTGTGTCGGTGCTTACCCCTAAGACAAAAAAAAACAAGCAGAACAGAACTAATTTTACAT
GGCAAAAACATTATCAATATAATAATAATAGAATAATAAAAGTTTCAAAGAAGAAAATAA
AACAATAGTAAATAAATTTAATGTTAGCCCATGAAAAGAGCTAAAAAAGAAAATAAATGA
TACATGAATGAATGTACTAGTAATAGTAACAGTAACAGTAACAGTGTAACAACACAATAG
CAATGAAGGCTCTTCTCTAGAACATGAAAACAATGGCAGCCAAGCCCAATGCCAAGCTTC
CCATCATCTTCAACCTCTCTGCACCACTCTCATCATCAGCAGAGGCTGGACCGGGAGACG
ATGCATCGAGACTAGGTCCGGGAGCACCGACCGGAGGTGCGGGAGGACCTAACAATGACG
GTGAAGGTGCTGGTGCACTGTGTTTCTTACCTTTCTTTCCCTTTTTCTTTGGTTTGGTTG
GAGCTTGAGCGGGTGTTACGGCAGGTGCGGTTGTCGGTGTGGGAGTAGGTGGAGAGCTTA
CTGGAACAGGTGCTGGTGGTGAAGATACTGGAACTGGTGTCGGTGGTGAAGATACCGGAA
CTGGTGTCGGTGGTGAAGATACCGGAACTGGGGTTGGTGGTGGAGAACTGACTGGAGTAA
CTGCCGGAGGTGTTGATGCTGGAGATTTGGCTACCGGAACTGGAGCGGCCGGAGCTTTAG
CAGGAGTGACGGTTACAGCGACGGGAGATGAAGCTGGTGTTGATGCGGATGGTTTTGGAG
AAGCAACTGGTGCTGGTGATTTTGGTTTGGTAGGTGCTGCGACGGGAGAAACGGAGGGAG
TTGCGACTGTTTTTGGAGATGTGGTCGGAGCTGCGGACGGAGATTGACCTCCGACGCCGG
CGAAGACAATGCAGATCAATGCGATTGAGAGAACGTTTGCGATCCATTTG
>contig00210	seqLength=1092	assembledReadNum=544	aveCover=164.67
TTGTTGCTACTGTTCTGTAATCTCAGCCGTCACTGCTAGTTGCTTATCTGCGAACAGTGA
GCTATGGCGGTGGGGAAGAACAAGAGGATCTCCAAGGGGAAGAAGGGTGGGAAGAAGAAA
GCAGCTGATCCCTTTGCTAAGAAGGATTGGTATGACATCAAAGCTCCTTCAGTTTTCCAG
GTGAAGAATGTCGGCAAAACCCTTGTTTCTCGTACACAGGGTACCAAGATTGCTTCAGAT
GGACTCAAACATAGAGTGTTTGAGGTTTCTTTGGCTGATCTCCAAGGAGATGAAGAACAT
GCTTTCAGGAAGATTAGGCTCAGAGCTGAGGATGTTCAAGGGAAGAATCTCTTGACAAAT
TTCTGGGGGATGAATCTCACCACTGACAAATTGAGGTCGTTGGTGCGTAAGTGGCAAACA
CTTATTGAAGCTCATGTTGATGTGAAGACCACTGACAACTACACATTGAGGATGTTTTGC
ATCGGATTTACCAAGAGGAGAGCTAACCAGGTTAAGAGGACCTGTTATGCTCAGTCCAGC
CAAGTTAAACAGATCCGTAGGAAGATGAGAGAAATCATGACCAACCAAGCATCATCCTGT
GATTTGAAGGAATTGGTCCGGAAGTTCATTCCTGAGATGATTGGAAAAGAAATTGAAAAG
CATACCACTGGTATTTACCCATTGCAGAACGTGTTCATTCGAAAAGTGAAGATCCTTAAA
GCTCCCAAGTTTGATCTTGGAAAATTGATGGAGGTTCATGGAGATTACTCTGATGACATT
GGAACAAAGGTAGACAGACCTGCTGAAGAAACAGTTGCAGAGGAACCTACTGAAATCGTT
GGAGCTTGATTTACTGTTAATGTTCTTTTTGTTTGATTTAGGTTTCATGTTATTTATGTT
TTTAAGTGATATTAAGTTTTAAACTTAATCCGATCTTTTATTTTAAGCAGAGCGCACAAC
ATTTTTTGACTCAATAATGTCTGGATTATGTTGGGTACCCTGAAAAGAAAAAACACATAT
TGAATGCCTTATGCTTGTTATGAATGCTTGGAAAATTTGTATCACCAATTAATTTTTATT
TATACATTTTAG
>contig00211	seqLength=1070	assembledReadNum=511	aveCover=137.05
ATGCTTTTTAAATCTAAGATTAACTTAATCAATATTGTTTAAAATGCTCTGCTCTCAACA
TACACGACCCATGTGTACAATTTTAACACTATAAATCAGGGTTGACAGTATCAAAGTTTA
TTAAATATAATTATCAACATAGGGTGACAACATATTCTGATCAGTGATCACAAACTGGTA
CACACTCATTATTACAACACCAAACAAACAAGCTGGAAAGTGAAACATAACTATGGCATT
AATCTATATAGCACCAATATTGCTGAAGATGCATATAGATTCACAACGATGCTTTATTGG
AGTATCTCAGATGAAGGTTGCTGCAATCATTTTTCACTGTTGAGGCAGAAAACGTTTCTT
GTAAGTATCAACAGTTTCTTGAGGATCCACTTTTGTCTGTGTATAAGCATCAATCTTGTT
CAGCTCCTCGATCCAATTTGCAAGTTTAGGTCTTCCTTCTGTTATGTCGTACTTGAACAA
CCCAGGAAGGATAATGTGGAATCTTTCAACGAACGGAATATACACAATATCCACCAAACT
GAATTGACCAAGAAGGAATGGCCCATCATCAAATTTACCAAGGGCATTCTCCAAGTAATC
AATAGCAGGACTGGCTTGTTGCACAGTATCTCCTTTCAATGAGCCGAACAATTCTTTGAC
AAAGGTATCAACGTGGGATAACAACTGCTCAGCAAACTCTTTCTTGGCAGGATCATTGGG
AGAGAGAGGTGTTCCTTCAAAGTTGGCATCAACGTATTTGACTAAATCAAGACTTTCTCC
CAATACCTTGCCATTGTGCTCCAAAGATGGCACCTTATTTTCAGGATATACTTTTTCCTT
ATACCATGCAGGCCTGTTTTGAAGGTCAATAGGAACCAATTCGATCTTGTCTTGTAGTCC
CTTGTAGTTTCTAGTGATCCACACACGCTGTGCAAAGGGGCAAGTATAATTGATGTACAA
CCTGGTGGTTCCGTCAAAAAGAGGAGGTGGCTCGGAAGTTGAAGTTAGCGGAGGAGGACG
AACGGTGATAGAAGCCATTGACTTGATTTGATGAATGAGAATGCAGTGTG
>contig00212	seqLength=724	assembledReadNum=341	aveCover=127.34
GGCGAAACCAGACGGCAACAATGACAACCCGATTCAAGAAGAACAGGAAGAAGCGTGGCC
ACGTCAGCGCCGGACACGGTCGTATCGGAAAGCACAGAAAGCATCCCGGAGGTCGTGGTA
ATGCCGGAGGTATGCATCACCACCGTATCCTGTTCGACAAGTACCATCCAGGTTACTTCG
GTAAAGTTGGTATGCGATACTTCCACAAGCTCCGCAACAAATTCTATTCTCCGATCGTGA
ATATCGACAAGCTTTGGTCGTTGGTTCCTGAGGATGTGAAGGAAAAAGCAGCGAAATCGA
AGGGAACCGCACCTGTTATTGATGTTACGCAACATGGTTTTTTCAAGGTTCTTGGTAAGG
GTGTTTTGCCGATTAATCAGCCTATTGTTGTTAAGGCGAAACTGATTTCGAAAATTGCGG
AGAAGAAGATTAAGGAAGCTGGTGGTGCTGTTGTTCTCACTGCTTAGGTTTTTGTTTTGT
TGGTTTTTATGATTTCGGTAATTTGTCGCATACATTTGTACTTGATCTTCTGTTGGTTAA
GTTAATTTTGTTTTTGGGTTAGATTTTGGGAAATTACTGATATTATTATATGCTTCTGAT
ACCTAGTTGTTTGTTTATCAATCTGATTTTGGTACCAAATCTTCTTGTTTTGTTATTAGG
TTTATCTATTATGCTATGTGTGCTAGGATTGGTTGGTAATCAAGTTTATTAGAATGGGGA
AAAA
>contig00213	seqLength=2211	assembledReadNum=698	aveCover=96.88
TCAGTGGTTAGAGTATTGCTTTCATACGGCAGGAGTCATTGGTTCAAATCCAATAGTAGG
TATAGTAGGTAAGGTATTGGTAGAACTTATTAGATACCTGAATCAATGGTATCTAATAAG
TTTTTCTACTCGCCATTTTTTTTTGTCATTTTCCATCTTGTTTCTAGTTTTTGGTTGCAC
CAATTTGGTATGAGATCGTATTGATAGCCTCTACTCGTGTCCTAGCTCGCCGGAGAGCTA
GATTTGCTTCAATTGTTTGTCTCTTGCCTTCAGCCTTATTCAAGTTAGCTTCTGCTATTT
TCAGAGTTTGTTGTGCTTCTTGTGGATTAATGTCACTACCCCTTTCTGCATCAATTACTA
AAATAGTGATCTCATTATTGCCTATTCTAGCAAAACCGCCCATTAGAGCCATCGTTAACC
ATCGGTCGTTAAGGCGTATTCTCAAAATACCTATATCTAAAGCTGTGGCAATAGGCGCAT
GATTTTTTAATACCCCAATTTGTCCACTATTAGTAGATAAAATAATTTCTTTCACTTCTG
AATCCCAAACAATTCGATTGGGGGTCAGTACACAAAGATTTAAAGTCATTTCTTGAATTT
GTTCTCCATTTTTAAGTTTAGTTCGTAGCCTTCGCAGTAGCTTCATCGATATTACCCACC
AAATAAAAGGATTGTTCAGGAAGACTATCTAATTCTCCAGAAAGAATCAATTGAAATCCT
CTAATTGTTTCTGCTAGACCCACATATTTCCCTGGGGAACCGGTAAATACTTCTGCTACG
AAAAAAGGTTGTGATAAGAAACGTTCAATTTTTCGTGCTCTTGCTACGGTTAAGCGATCC
TCTTCGGATAATTCGTCTAACCCAAGAATAGCTATAATGTCCTGAAGTTCTTTGTAACGT
TGTAACGTTTGTTTTACTCTTTGCGCAGTTTCATAATGTTCTTCACCGACGATCCGAGGT
TGGAGCATGGTTGACGTTGAATCTAAAGGATCTACTGCTGGATAGATACCTTTGGCAGCT
AATCCTCTTGATAGTACAGTAGTTGCATCCAAATGTGCAAATGTCGTGGCAGGAGCAGGA
TCGGTCAAATCATCTGCAGGTACATAAACTGCTTGAATAGAAGTTATAGACCCTTCTTTG
GTAGAAGTAATTCTTTCTTGTAAAGTACCCATTTCAGTACCCAGGGTGGGTTGATAACCC
ACAGCGGAAGGCATTCGGCCCAATAAGGCGGATACTTCGGATCCGGCTTGGACAAAACGG
AAGATATTGTCGATAAATAGAAGGACGTCCTGCTCATTGACATCTCGGAAATATTCTGCC
ATAGTTAGGGCAGTTAAACCAACTCTCATACGAGCTCCGGGCGGTTCATTCATTTGACCA
TAAACTAGAGCTACTTTTGATTCCGAAATATTTTTTTCATTAATTACTCTGGATTCTTTC
ATTTCCATATAAAGATCATTTCCCTCACGAGTACGCTCACCTACTCCGCCAAATACGGAT
ACACCTCCATGAGCTTTGGCAATGTTATTGATCAATTCCATAATGAGTACTGTTTTCCCT
ACCCCAGCTCCACCGAAAAGTCCTATTTTTCCGCCACGGCGATAAGGAGCTAAAAGATCA
ACGACTTTAATTCCTGTTTCAAAAATGGATAATTGTGTATCTAACTGTATAAAGGCAGGC
GCAGATCTATGAATAGGAGATGTTGTGCGAGTATCTACAGGACCCAAATTATCAATAGGC
TCTCCAAGCACGTTGAAAATTCGACCTAGGGTTGCGCCGCCGACTGGAACACTCAGAGCA
GCTCCCGTGTCAATCACTTCCATGCCTCTCTTTAGACCGTCTGTAGCACTCATAGCTACA
GCTCGAATTCTATTATTTCCTAATAATTGCTGTACTTCACAAGTTACGTTAATTTGTTGG
CCAACCGTATCTAGACCTTGAACTATCAGAGCGTTGTAAATATAAGGCATCTTACCTGGT
GGAAAAACGACATCGAGTACCGGACCGATTATTTGCGTGATACGCCCCATCTTTTTTTTT
CAAGTACAGAAACCTCAGTATCAGAAGGAGGAGTAGTTATTGTCATATTAAAAAATAGCC
ATTTTTTTTTCAAAAAAAAAAAGTGAAATATAAAAAAACTGTTCGATAACAAAGCAAGTT
GATCGGTTAATCTTCTTACTATTTTATAAAAATTTAATAATAAATGTAATA
>contig00214	seqLength=565	assembledReadNum=261	aveCover=132.97
ATAATATATTAATATACTTTGATTATTTGACTATTTCTTTCTTGATAAAGAGATTCAAGC
ATAGAAGCACAACCTAACAGAGGAATGCCAATATAAAAGAAATTAATGAGATATGGAATT
TTTGCTACTCTCATATATGTATAATTAAGTTAAGATTAAGAATTTGCATATTTCTAAACA
CATTAAGCAACAAGGATTAATAAATTCCTCTTCTGATAACGCTAAATTTCGCACACAATC
TAGATTTTAACTTTTCTTGGTCACAAAATTATTACAGTACAATATTAAAACCTTGCAGTA
CTAGGACCCCAGCAATTCAAATCCATGACTTTCTTCATAGATTCTTCTTTGGTTCTTTTC
ACCTTGTTGGAAACAGCCGCCGAAGAAGAAGACGACAATTTCTTAGCCTGAGTATACGAT
CTGATATTATTCTTAGCATGTTGATGAAGTGATCTAAAAGCGTAGTTCCACCTGCATACA
CCAAGTTGGTCTTTTAATGCCTCCACAGCTCCTATGCTTGATGCTACTACCCAAGCTTTT
GTTGCAGCTGCACTCATGGTTGTAT
>contig00215	seqLength=278	assembledReadNum=11	aveCover=9.00
CTACTAGAGAATCAGAAACAAACAATCTTACTTTGCAAATGCTCAACCTCAACAAGGGGA
GAGAGGAAGCCAAGAAATTAGGGATCATCTATATTCAATTTTAGGGACTTTTTAATCAGT
GATCAAATGTTATGCATGTATTCTATAAAGAGCTATAGCTCATAGTGAGCAAGGAATAAA
ACAAGCTTCTCTTGTAACAATAATTATAACTTCACCTTTCTAAATGAATAAATAAATCAA
GAATGTTTTTGTGCTCAAAAAAAAAAAAAAAAAAAAAA
>contig00216	seqLength=854	assembledReadNum=434	aveCover=149.18
AAAACAGGACATATTTGTATAAATAGAAGAATAATCCTAACTAGAATAAAGATTGATCAA
CATAATTGAGGAAATATGAATTCTTTAAATTTTAGAAGGAAAAAAAACACATTTTCATAT
ACAAAACAAAGTAGCCCAGGTAGGCGAGACAACAATCCAACAGTTACATACTTTCTATCA
CAAACTACAAAGCCAATATGCCACAGGACACAAACTTTCTGAGAACATTGCCACTTTACT
TTTGCAGAAAGGATTACATATTTATTTCGGAAGGATATGCCAGTATAGATCAGTGCTTGG
TTTTTGGCTTCTTTACAATCATCACAGTGCAATGAGCATGATGAGCACAATAGTCACTCA
CACTACCTAAAACCGCCCTTTTTATAGCCCCATAACCATGACTTCCCACAACCAATATTG
AAGCATGATACTTTTCCACTGTATCACAGAGAACATTTCTAGCATCACCTTCCACCACCT
CCACTATTACATCATTTACCGATTTCTTAATGCAAAGCTGTTTAGCACTATCAACAACTC
TAGCAGCAATCTTTCTCAAATCAGAATCCACAATTGGCAAAACCTCAGCAGCTCCTGCAT
ACACAGGGCCAGCAAGACCAACAGAAGAAGTAGCGGAAGGTTTAGCGTGAAGAAGAACAA
GCTTGAAAACGGAATTGTTGTTGTTGAAGAAATGATCAAGAGTCCATTTGAGAGCGTAAG
CACTGTGTTCACTCTCGTCGATTGCAACTACCATTACTGGTTTTTGTGGTTTCTCTGATT
GATTATCTGAACTCGCCATTCTGAAAAGCCAAACCGAATTACTTACCCGTTATTTTCTCT
CTTCTATATATCTC
>contig00217	seqLength=793	assembledReadNum=140	aveCover=44.70
TTCTGGAAAGAACTTGTAGAGTGGGTCATGGTGACTTGAAGAATGCTACATGGTGGTTCA
AAATGCAAACTCGTAAGGAGTTGGTTGAAGCCTGCACCATCCTGATATGGATAGCTTCAG
CACTTCACGCAGCTGTTAATTTTGGACAATACCCGTATGGAGGATACATCCTTAACCGAC
CAACTAAGAGCAGGAGATTCATGCCTGAGAAAGGTACCCCTGAGTATGAAGAGCTTGCTA
AGGACTACCAGAAGGGGTATCTACGGACGATCACGCCAAAGAACGATACCCTTACAGACC
TGACCATCATAGAGGTACTATCAAGGCATGCTTCTGATGAACAATACCTCGGACAGAGAA
TCGAAGGTGATCTCTGGACTACTGATTCAGCGCCAGTAGAGGCCTTCAAGAAGTTTGGAA
AGAAGTTGGCTGAAATCGAGGAAAAGCTGGTTCAAAGGAACAATGACGAGTCATTGAGAA
ACCGGTATGGACCGGTGAAGATGCCATACACTCTGCTGTATCCTTCTAGTGAAGAAGGAT
TGACATTCCGAGGCATTCCCAACAGTGTCTCCATCTAAAATCTACCATGATTGTTGCGTT
GTTGCGATGAATAATCGGTGAGAAGGAATCGTATTCCCTCACCCCCTATGTATGTTCATT
TTACTATGTGTGTTTCTTTGATTGCTGTAATCTTATTTCATCAATGAAAACTACTATTAT
GTGTGTACCTTATACTTTGATGGATTTTGCTATATCAATTGCAAACTTTATGATTTTCAA
TATAAAAAAGAAA
>contig00218	seqLength=648	assembledReadNum=347	aveCover=139.38
TGAACATATATATCTTTAAATTTTAGGGAAATGACCAACTAAAACTTTCCCACAATTCAA
TTTCAACGGATAGTGAATCAAATAGATACTAGCTCGATAAACAGAAACAATAATATATAA
GTCTAGTATGTTACCACTGACAAAAAAGGAGACAAACCATCAATTTAACTTAGCAACAAG
TAATCTAGAATGCGGTACATGCCAACAGCAAGAGGAAAATACTCAGTATGTATCAAAATA
CCAAAACAACATAACTGCGCGATACAAATTTAGGTGTTTGTAGCTCTGGTGTAAATCTGT
TGGCTCGCGTGGGATGATACCAACCTGATCAAACCTTTTGCCATCAAATCTCTTATTGCT
CTTCTTGCAAGGGATCCATTAACCCTCAAACGATCAGAGAGAACTGAAGGAGTAATGAGC
TTGTATTTGGGAGCCTCGGTGAGAAGCTTATCATAAGTTCCCTGATCAAACAACACCATG
TTATTCACCTTCTCCTTCTGCTTACCCTTGCTCCACTTCTTCTTCTTCTGCTTGCCACCA
CCGGACTTGGCGGGCTTGGAGGAAGGTGGAGGAGCCTTTTCCTTCTTTGGAGCCATGGAA
TCGAAGATCAGTGATAGCCGCAGAGAGAGGGTTCAAGAATAGTCACAA
>contig00219	seqLength=763	assembledReadNum=453	aveCover=197.72
TGCGTTTAATCTCTCTTTCAGAAGATCAAGAATACTTTTTCCACAACCACGAGATCCAAA
AAATTGAACCTGAACCGAAGAAATATAAACAAAAACGAAGCACATGAACATTGAAGGCAT
AAAGATCCATTTTTTAATACACAAAAGATAACCCAGATACAGTTACTTCATCTAACAAGT
TAAAGAGCAGAGAAACTGCACTTGAAAGCTAGAACAACCTAAAACCAGATCCAGTATACA
AGAATCCGTTAAACAACAACGACGCTGTTAAAACTCTAAGAGCTCGTGAACTTGGTTACA
GCTTTTGTACCCTCAGACACAGCATGCTTCGCCAACTCTCCAGGAAGAACAAGCCTAACC
GCAGTTTGAATCTCCCTCGAAGTTATCGTCGGCTTCTTGTTGTACCTCGCGAGTCTGGAA
GATTCAGCGGCGAGCTTCTCGAAGATATCGTTGATGAAACTGTTCATTATACCCATGGCC
TTGCTTGAGATACCAATGTCAGGGTGAACTTGTTTCAAGACCTTGAAGATGTAGATCTTG
TAGGTTTCAACGCTCTTCTTGTTTCTCTTCTTCTTCTTGTCTCCGGCGGCGGCGCCGTCC
TTAGAAGGGAGCTTCTTTCCGGCCTTTGGTTTCTTCTCGGCGGGAGTTTTTTCGGCTATG
GTGGATTTCTTCTCTTCTGCTGGTTTCTTCTCGGCTGGTTTCTTCTCTCCCTTTGGTGCC
ATTTTGGTTTGGGAATTTGAAATTTGGAAATGGAAGAAAATGA
>contig00220	seqLength=757	assembledReadNum=316	aveCover=198.48
ATTACCAGAGCTGAATTTCGGGAGTTAGGGTTTCCATTAGCGGCCGCAGCCACCACCACC
AACAACGAAGCCATGGTTCTCAAGACTGAACTATGCCGATTCAGTGGGGCAAAGATCTAC
CCAGGAAGAGGCATCAGATTTATTCGTAGTGATTCACAGGTTTTTCTATTTGTGAACTCG
AAATGTAAGAGGTATTTCCACAACCGTTTGAAGCCTTCAAAGCTCACATGGACTGCCATG
TATAGAAAGCAACACAAGAAGGACATTGCCCAAGAAACTGCGAAGAAGAGACGCCGTGCT
ACCAAGAAGCCATACTCTAGGTCCATTGTTGGTGCTACCCTGGAAGTCATTCAGAAGAAA
AGAGCTGAGAAGCCTGAAGTTCGAGATGCAGCTAGGGAAGCTGCTCTGCGTGAAATCAAA
GAGAGGATAAAGAAAACAAAGGATGAGAAGAAAGCCAAGAAAGCAGAAGTAGCATCTAAG
GCACAAAAATCAGGCAAAGGCAATGTTCAGAAAGGAGGTTTGCCCAAGGGTCCTAAATTG
GGCGGTGGCGGCGGTAAACGCTGATTAGTTCCACTTTTGACTGCAAATTAAATACTTTTT
GTTTGAAACTTCTGTGCCAATATTTTATTTGCTTGATTAGCCTTTGTTACCTAATTATCG
CACTTGTCTTTGGAGCTTCAGACAGTACCTGGTACTGAATACATTTTGCTAGTGTTTCTA
TATCTTTTCTGAGCTAATGATTTTCTTAAAAAAGAAA
>contig00221	seqLength=500	assembledReadNum=242	aveCover=138.84
GGAGGTCGAGTGAGCATCTAGGGTTTCACATCGCCGTTGGGTAACATTTCATCTCCAGAA
CGCGATCGAACTCGGAGGAAGAAGAAGCTGCCAAAATGCCTTCACACAAGACATTCATCA
TCAAGAAGAAGCTCGCCAAGAAGCAGAGGCAGAACAGACCCATCCCTTACTGGATCCGCA
TGAGAACCGACAACACCATCAGGTATAACGCCAAGCGTCGTCACTGGCGTCGTACCAAGC
TTGGATTCTGAGGTTTTATGGTTACATGGTTTAGTTTTTTGTTTTCGTTTGAAAGAGACA
ACCTTTGTTTTGGAGTTTTTAATGTTTTGATTATTACTCTCTATTGAGATTCAGTCCTGT
TATGTAAGGAAGTGATTGTGGTTTTTAATCACAATTTAACTTATTAAGTGATTATGAAGA
TTTGACTGATGGTTTTATTTTTGTTCTTCATTATGGTTGCTCTTTACTTTTGTGATGTTC
TTCTGATTGAGATTCTGATT
>contig00222	seqLength=1705	assembledReadNum=219	aveCover=41.06
TCTCGTTCCTAGGGTTTTAGCGCAGCTTTCTCACTCAAAGATCTTTTTTGGTTTTGAGGT
TAAGGAGTGATGGGAAAAGAGAAGGTTCACATTAACATTGTTGTCATTGGCCATGTCGAC
TCTGGTAAGTCGACTACCACCGGTCACTTGATCTACAAGCTTGGAGGTATTGACAAGCGT
GTGATTGAGAGGTTTGAGAAAGAAGCTGCTGAGATGAACAAGCGTTCATTCAAGTATGCC
TGGGTGCTTGACAAGCTCAAGGCTGAGCGAGAAAGAGGTATCACAATTGATATTGCTCTA
TGGAAGTTTGAGACAACCAAGTACTACTGCACTGTCATTGATGCCCCCGGACACAGGGAT
TTCATTAAGAACATGATTACTGGTACATCCCAGGCTGACTGTGCTGTTCTCATCATTGAT
TCCACTACTGGTGGTTTTGAAGCTGGGATTTCTAAGGATGGACAGACCCGTGAGCATGCT
CTACTTGCTTTCACTCTTGGTGTGAAGCAAATGATCTGTTGCTGTAACAAGATGGATGCA
ACTACGCCCAAGTACTCGAAGGCTAGGTATGAGGAAATCGTGAAGGAAGTTTCATCTTAT
TTGAAGAAGGTTGGATATAATCCCGACAAAGTTCCATTTGTTCCCATCTCTGGTTTTGAG
GGAGATAACATGATTGAGCGCTCTACAAATCTTGACTGGTACAAGGGTCCAACCCTTCTT
GAGGCCCTTGACAATATCAATGAGCCTAAGAGGCCATCAGACAAGCCCCTCCGATTACCC
CTTCAGGATGTCTACAAGATTGGAGGCATTGGAACTGTGCCTGTGGGACGTGTTGAGACT
GGTGTCATCAAACCTGGAATGGTTGTGACTTTTGCTCCAACCGGACTACAAACTGAAGTG
AAGTCTGTGGAGATGCACCATGAAGCTCTCACAGAGGCCCTTCCCGGTGACAATGTTGGG
TTCAATGTTAAGAATGTCGCTGTTAAGGATCTCAAGCGTGGTTTTGTTGCCTCAAACTCC
AAGGATGACCCAGCTAAGGAGGCTGCTAACTTTACATCCCAAGTTATCATCATGAATCAC
CCTGGTCAGATTGGAAATGGATATGCCCCTGTTCTTGACTGTCACACCTCCCACATTGCT
GTGAAGTTTGCTGAAATTAACACCAAGATCGACAGGCGATCTGGCAAGGAGATTGAGAAG
GAGCCCAAATTCCTAAAGAATGGTGATGCTGGTATTGTTAAGATGATTCCCACCAAGCCC
ATGGTGGTTGAGACTTTCTCTGAATATCCTCCACTTGGTCGTTTTGCTGTCAGAGACATG
CGTCAAACTGTGGCTGTTGGGGTCATTAAGGGTGTGGAGAAGAAGGATGCTAGTGCATCT
AAGATAACCAAGTCAGCACTCAAGAAGAAATGACATGTGCAGGACAATTCATCCAGGGAA
GTCCATTGTTGTTATTATGATACACAGTTTATGGTATTAAGTGTTTATTTGTCTCGATTA
GTTAACTTGTATTTTGGATTATGTATTAAGTCTGCACCCTCATCTCGGAGCTTCTTTTCT
CAGAACTGGGTTCTAGATCGACGGTGGCAGTGCGTTTTCTTTTGTGTGTTTATGTTTTAA
TTGTTATGTCTTGTGCGAACTCCTGAGTTTTGTAAGCAGCAGCTGAATTTGTTTTTTTGA
ATATCAACTTTAATTTTTGTGTAGT
>contig00223	seqLength=570	assembledReadNum=272	aveCover=144.58
ATTAACCAAACTTTTATAAAGAAATGACCAACATTATCATACAAAGAAACCATGGTTAAA
ATACACCCATCACAAATCCAAAACATTGGATTTTGATCAAAGATTTTAAACATAACACAA
CAACTTTATTTTATTATAACTCCAAAAGGGTGTTTGACATTTAAACCAAACAACAGAGTT
CACATATAACATGCTAGTACATAATCATAAGTTATTATCATTATTATTTTTCCTGCCACT
AAACTGCTTTCAGTGTCACCACTTCATTTGCAGGTGCATGGGTTGCAGGTGCAACTAGCT
CCACATTTGCAGCCATCATTCTCAGCTCCCATCTCAACACTCTCAAATTGAGCCTTCTCA
GATCCAACTCCCATGATAAGTGTCTCAGAAGTTGTTGATTCTGTGTAGCTCAAATCAGCA
TACATCTTGCACCCTCCGCAGCCAGAGCCGCACTTGCAGCTACTTCCGCACCCACAGTTT
CCACCACAGCAAGACATTTTCAGAGGATGAAATTGATCAAATACAAGAAACAACAAAAGC
TGATTTAAGACACAGACAACAAAAGAAGGT
>contig00224	seqLength=653	assembledReadNum=258	aveCover=181.69
CAATTCCCGATTCTAAACCCTAACTTTTTTCGAAGTTTCCCAATCCTTTCGATGGCCCCA
AAGGGAGAGAAGAAGCCTGCCGAGAAGAAACCAGCAGAGGAGAAGAAGACGACGGTTGCA
GAGAAGGCTCCGGCTGAGAAGAAGCCAAAGGCCGGGAAGAAGCTACCTAAGGATGGTGGT
GCCGCTGCCGGTGACAAGAAGAAGAAGAGAAACAAGAAGAGCGTTGAAACCTACAAGATC
TACATCTTCAAAGTTCTGAAGCAAGTTCACCCAGACATTGGTATCTCAAGCAAGGCCATG
GGTATCATGAACAGTTTCATCAACGACATCTTCGAGAAGCTTGCTGCAGAATCATCGAGA
CTTGCGAGGTACAACAAGAAGCCAACAATCACTTCAAGGGAAATTCAGACCGCGGTCAGG
CTTGTTCTGCCCGGTGAATTGGCCAAGCATGCCGTCTCTGAGGGCACCAAAGCTGTAACC
AAGTTTACAAGTTCTTGAACTCTATGTAGGCACCTTTAGATTTATTTATTTTCAGCTTTT
ACCTTTCTAATGTAGTAATGTACTGATGGGATCATGCTGATCCCTCTTGTGTAAGGAAAT
GATGGAATTAATGATATTCTGCTGCAAAATTGCTTGTTCGGTTCAAAAAAGAA
>contig00225	seqLength=1452	assembledReadNum=465	aveCover=105.58
CCTTAACAATCTTGAAAAACAACCTTATCTCATTCTTGTTAGAAAACAAAAACAAAAGCT
ACATTATTCTTCTTAAACCTGAAGTTGTTGATCAATGGCATCAAATCAACCAAGACATGT
TGAAGAAATTCACAAAACAATAGAGACTGATCTAAGTCCTACTGCAACCCGACAACAGCA
TATTGAGGAGAAACCTGGTGTGATTGGTTCGGTGGTGCAGTCCGTGAAAAACACTTTTGA
GAATGCAAAAGAAGCTGTAATTGGCAAGGGAAGCCCTACAGATTCCCGCACTACACCACA
AGAAGTCCATGTTTACGATGACGACAGAGATTTAGTCTCAGGTGGTGAAGTTAGGGACAT
ATCAGCTAACAAGTCACGTGGAGTCTATGATTCTGCTGCTGACAAAGCCAAAGAGTGCAA
GGACACAACAGGTTCCAAAGCTGGCGAGTACACAGATTATGCAGCTCAAAAAGCAAAGGA
AACAAAGGATGCAACTAAGGAAAAGACTAATGAGTATGCGGACGCAGCAGCTCAGAAGGC
CAAGGAAACCAAGGACGCAGCAGCTCAGAAGGCCAAGGAAACCAAGGACACAGCAGCTCA
GAAGGCGAAGGAAACCAAGGACGCAACGAAGGAAACGACTAATGAGTATGCAGATTATGC
AGGGGAAAAAGCAAAGGAAGCTAAGGACAAAGCAGTGGAGTACAAAGACTACGCTGCAGA
GAAGGCGAAGGAAGGGAAAGATGCTACATTGAATAAGCTGGGTGAGTATAAGGATTACGC
AGCTGAGAAGGCAAAAGAAGGGAAAGACTCTGCCGCTGATGCAGCCAATAGGGCTATGGG
TTATTTGGGTGACAAGAAAGAGGAAACTAAGCAGAAAACTGCAGAGACTGCTGAGGCTGC
TAAACAAAAAACTGCAGAGACTGCTGAGGCTGCTAAGCAGAAAACTGCAGAGACTGCTGA
GGCTGCTAAACAGAAAACATCTGAGGCAAAAGAAAAGACCAAGGAAAAGCTGAGTGAAGC
AGATGAAGAGGCAAGGAGGAAAATGGAAGCGGGGAATGTTGGAGATAAAGGTGTCAGAGA
GGAAACCTGGAGGCGTGGAAATGAGGGCGTGATCAGAACCGAAGACACTCGAACAGGAGC
GGTGGCGGAGAGGCTGAAAGCGGCGGATCAGATGACGGGACAGACATTCAACGATGTTGG
AGCCTTGGATGATGAAGGAGTTACTCGTGTGGGACTCCTTGATATTAAGAAAAAGTGATT
AAATAGTAAATCATGATATGTGAATGATGTTATGTAATCATATGCAAACAAAATACTATT
ATGTTTTCTTTTCTCTTAAAATATGTATCTAGTGTTTTGATATGTGAACTGTATGAAACA
AGTACAAAAATAAATTATGTGTTTGGAATATGAATAGAAGTATTATATGATTGAAAGGTT
TAAAAAAAAAGT
>contig00226	seqLength=261	assembledReadNum=10	aveCover=6.45
TCTACAAGTTCTTTCCAGAATGCTTGGAGTTCGGCATCTTGTGCAATAGCAGCATCTGAT
TTGTAGTAGAAATTCACATATTCTTCAACCCACGACTTGATAGCAGCCCATATCTCTAGT
CCGTCAGAAGCATAAGGATAGTCCTCTATCAGAAGGCGAACACCGTGTGGAGAAGATGGA
TCCTTAACAGCCACTCCTCTTTTGATTAGATCATTAGGTAGTCCTTGGTCTGGGAAAACC
CAATCCTCATAAACAACAGCA
>contig00227	seqLength=525	assembledReadNum=207	aveCover=117.13
GTGTTAGCCGAGTTTGTTGGTGGTGGAAGGAAAAGAAAGATGTCGTCACTGGGAACTTCG
AAGGGGATTCTAGAGATTGCAAAGTTTGGGGTATACGTTACTGTACCCATCGTTCTCATG
TACGTTTACGCTAGCAATACCGACAACACCCTCCACAAGTTCATCGGAAAAAAGTCATAT
GTTGAATATCCCAAGGATACACAAAAGCCACCACCACCAGAGGAACTTCGAGAGATGGCG
AGGGAGATAGCTCGCAAAAGGAACAACCCCTGATGCTCCTTGTGGGTTGGTTTTGCTTTA
GTGGTTATGTACTAGCGTCTGTATCACTTTAAGTTTGCCATTGTAATGTATAATGTTCAA
TGACTTCTAAACTATTTTAAATAAAAGGTTTTTCTATGCTTATTTGCAAAATTCTTAATT
TGTAACATATTATTTTAGTTTCTTTGTAGTTAATCATATTTTCAATCCCAACATATGTAA
TAATAATAATTTTATAATTGTTTTTATATATCTCAATACTAAGAA
>contig00228	seqLength=1276	assembledReadNum=553	aveCover=152.29
TCATAAAACAAACACCAGAAGGGTAATAGAGCAGAGAGCTAGTCTAGTCAGAGAACGGAA
AAACATGGGTGGTTGGGCTATTGCTGTGCATGGTGGTGCTGGTGTTGACCCCAACCTCCC
TCTCCAACGTCAAGAAGAAGCCAAACAACTTCTCACCCGTGTTCTCAATCTGGGCATCTC
TGCTCTTCGTTCCAATCTTGCCGCCATCGATGTTGTTGAACTTGTGGTGAGGGAATTGGA
AACGGATCCACTATTCAATTCGGGTTGTGGATCTGCCCTGACGGCGAAAGGAACGGTGGA
GATGGAGGCTAGCATAATGGATGGTCCAAAACGACGATGCGGCGCCGTTTCAGGATTAAC
CACTGTTAAAAATCCTATTTCACTCGCACGCTTGGTTATGGACAAATCTCCTCATTCCTA
TCTTGCTTTTGATGGTGCTGAAGATTTTGCTAGACAACAGGATGTGGAGGTTGTCGACAA
TGAATACTTCATCACTACTGATAATATTGGCATGCTTAAGCTAGCAAAGGAAGCAAATAC
AATTCTGTTTGATTATCGAATTCCAACCTCCGGATGTGGGGTAGGAGTTGAAAGTCCATT
AAAAATGAATGGACTTCCAATGAGTGTTTACGCGCCCGAGACAGTCGGGTGCGTAGTTGT
TGACCGTGAAGGAAGGTGCGCTGCAGCCACGTCCACTGGTGGGCTAATGAACAAAATGGT
GGGCCGAATCGGCGACTCCCCACTGATAGGAGCAGGTACCTATGCATGTAAACTTGCTGG
CGTATCATGCACCGGTGAAGGCGAGGCTATCATTCGTGGAACTTTGGCGCGCGAGGTGTC
GGCTGTTATGGAGTACAAAGGACTTGGGCTTCAAGAGGCAGTGGATTATGTGATTAAGAA
TCGGTTGGATGAAGGATTGGCGGGACTGATTGCGGTTTCGAGTAAAGGTGAAGTTGCTTA
TGGGTTTAACTGCAACGGTATGTTTAGAGGATGTGCTTCTGAGAATGGGTTTATGGAAGT
TGGAATTTGGGAGTGAAAAAGAAACGTTGGAAATTGCTCAATTGTGCAGTTTTATGAAGA
TTATTGGGTCTTTTTTCTTTGATTTGTTTTAGTTATGATGTTTTTAGGGTGGGTTTGTTA
TGACTAGTTGTTTCAATGCAACTTGAATATTTTAGGGTCTCGGTGCTGTAATTAATTAGT
GGTTTCAGAGGGAGGGATAGAAAATGTGAAATAATAATTTATGCGTCTGTTATTTTCTTA
ATCTTGAAATAATAAA
>contig00229	seqLength=1000	assembledReadNum=375	aveCover=139.50
GAAGTTGCAACATCAACCATCCTAAACTATGTACATTTTCGTAGACGTGTTTGGCGAAAT
CACACTAAGCCAAACATCAGAATCAATTCTACACCTCTAAAATGGAAACCAAACATATCG
ATTCCAAAAGCAAAATATGTTTAACAAAAGCAGTTATCATAAAATTAAATACAGGTAAAG
AGTTTAGCATAATTTCGCACAGAAATAAATGTGATTATAGTAAGTACATAACATCATTAC
ATACGCAATTAAGCAAACACCTTGAGGGTTAGAATCATCCCTTAAACATCATAAGGTTGC
TTACCGGTGAACTTAACCTCAATTGGGCTAACATTCTTCCCAATAGACCTGAAATTCTGA
CCAACCCCTTGACGACCCGGGTTAACCTTCTCTGGATAAACACCATCCTTAGGATGCAAA
TATTGAACTTCACCATTAGGAAAAACCCTGTAAAACTGATACTTAATCTTGTAATTTGAC
CTTAATCTTGTACCTAAAGCCAAACACTGTTCTTTCCTAGCCAATTTGAGAAGATTAGGA
CCCTGTCTCATTATAGCTGCACCACCAGTTGGCATTTCAAAAATCTGTTCTTTAGGTGAT
TCCCATGTGATTACATAGAATTCTTCAACTTGGGCCTTACGCAATAGTCCACCGGTGCTT
CCACCGAAAATCGGAGATGGCGTGTTTGGGTCTAGCTCAGGTGGGGTGAATCCAACTGGT
GCTTCTTTTGTTGCTACATCGGTTACCACATCGGTTTTGTCTTCTGCTGCAGAAATTTTA
GTTGTTCTTGGTGTGAATTTGGTGGGTTTGAGAGAGATGAAAGATAGAGTTGATGGTTGT
TTGGATGATTTAGGAGTTGAGAGTGGTGGAGTGAAGAGAGAGGCTTGTGTTGCCATTGCC
ATGGTGAGTGAGTGTTGTGATTGTTGAGTGAGATCAATAGTGATGAATGAATGAATAATA
TTAGTACACAAAATTTGTGTGATTTTAGCATTTGAATGTG
>contig00230	seqLength=334	assembledReadNum=21	aveCover=19.71
CATCACTATTGATCTCACTCACTCATTCATTCACCATGGCAATGGCAACACAAGCCTCTC
TCTTCACTCCACCACTCTCAACTCCTAAATCATCCAAACAACCATCAACTCTATCTTTCA
TCTCTCTCAAACCCATCAAATTCACACCAAGAACAACTAAAATTGCTGCAACAGAAGACA
AAACCGATGTGGTAACCGATGTAGCAACAAAAGAAGCACCAGTGGGATTCACCCCACCTG
AGCTTTTGACCCCAAACACGCCATCTCCGATTTTCGGTGGAAGCACCGGTGGACTATTGC
GTAAGGCCCAAGTTGAAGAATTCTATGTAATCAC
>contig00231	seqLength=1507	assembledReadNum=685	aveCover=135.11
GAATCCAATCGCATAGAATCTGAGGATTCATCCAACGATTAACACAGATTCGATTTCAAG
TTTTTTTCCTTCACTTTTTCAAAACCATGTCTCTTCTTTCAGATCTCAGCAACCTTGATC
TCTCAGGCAGCACCCAGAAAATCATCGCTGAATATATATGGATTGGTGGTTCTGGTTTAG
ACTTGAGGTGCAAAGCAAGGACTCTTCCCGGACCAGTTAGTAGCCCTTCAGAGCTCCCCA
AGTGGAACTATGATGGTTCCAGCACAGGACAAGCTCCTGGAGAAGATAGTGAAGTTATTT
TATACCCACAAGCCATTTTTAAGGATCCATTCAGAAGGGGTAACAATATCTTGGTTATAT
GTGATGCATACACTCCTGCTGGAGAACCAATTCCTACTAACAAGAGACACGCAGCTGCCA
AGGTTTTCAGCCATCCTGATGTTGTTGCTGAAGTAACATGGTATGGTATTGAGCAAGAAT
ACACCTTGTTGCAGCCAGACATCAATTGGCCTCTTGGTTGGCCAGTTGGTGGTTATCCAG
GACCTCAGGGACCATATTATTGTAGTGTTGGTGCTGACAAGGCTTTTGGCCGCGACATTG
TTGAGGCTCATTACAAAGCTTGTCTTTTTGCCGGTATCAACATCAGTGGCATCAATGGAG
AAGTGATGCCTGGTCAATGGGAATTCCAAGTTGGTCCCTCAGTTGGTATCTCCGCTGGTG
ATGAGATATGGGTTGCTCGTTACATTTTGGAGAGGATCACCGAGGCTGCTGGTGTGGTTC
TTACCTTTGACCCTAAACCAATTAAGGGTGATTGGAATGGTGCTGGTGCTCACACAAACT
ACAGCACCAAATCTATGAGAGAAGATGGTGGATACGAAATCATCAAGAAAGCAATCGAGA
AGCTGGGGAAGAGGCACGCCGAGCACATCGCTGCTTATGGAGAAGGCAACGAGCGCCGTT
TGACAGGGAAACACGAAACAGCTGACATCAATACATTCTCATGGGGTGTTGCAAACCGCG
GAGCTTCGGTTAGGGTTGGAAGGGACACAGAGAAAGAAGGGAAGGGTTATTTTGAGGACA
GGAGGCCAGCATCTAACATGGACCCATATGTTGTTACTTCTATGATTGCAGAAACTACCA
TCCTCCTCTGAAAATCATAAGCTACCACATCTACCACAAAAAACTTATACATTGTATTGC
AACCTTTGAAAGTCATTGTTGGTTCCTCGTTAGAGTTTGGTTATTGGGTTTTCTAGGACA
TGGCTTTGTGTTCTTGTTGTGGTTCACGCGTTGTTTGTTTTGCTTCCTATTTCTTTCTCT
TGTTTTACTTAATGTCACACTAATAATGTAATCGTTATCACTAAAATAATTATTGTTGAT
TGTGATTATTAATAAAAATGTACTATGAATTGAAAATGCCCATCATAATGAATGAGGGAA
GAATCATGAAATGTGGTTGGTGTGTATTTTTCGAAATTATAAGTAATTTTTATTTTTCAA
AAAAGAA
>contig00232	seqLength=951	assembledReadNum=413	aveCover=162.54
TCAGGATGATGTGGCAAGATGATTCCACGGCGAGAAATTGATTGAAAGGTTTCGACCATT
GTACCCACTAGGCCACTAGAAAAGAATAAGATAACACAAAGACTTTCCAAAGCTGAAATC
TTCTAGATCAGTTATCATCATCAGAGTTCACAACTTGTCTTGTTCAACAAATGGCGAGTG
ATAGGAACATCGGCGTAGCTTTAGATTTTTCCAAGGGAAGCAAGATCGCTCTCAAATGGA
CTATTGATAACCTTCTCCGTCACGGTGACACTCTCTATATTGTTCACATCAATCATTCCC
ATGGCACTGAATCTCGTAATCTTCTATGGTCAACAACTGGTTCTCCTCTTATCCCGTTGT
CGGAGTTTCGTGAGAAGAACGTGATTCATCAGTATGAGGTGGAACCTGATGCTGAGGTTT
TGGACATACTTGATACTGCTTCTAGACAGAAACAGGTGACTGTGGTAGCCAAGGTATATT
GGGGAGATGCAAGAGAGAAGATCTGTGAGTCTGTGGGGGATTTGAAGCTTGATGCTTTGG
TCATGGGTAGCAGAGGTTTGGGTGCCATACAAAGGGTATTGTTGGGGAGTGTGTCTACTT
ATGTGACTGCAAATGCAACTTGTCCAGTAACAATTGTGAAAGAATGAGTCTCTTCTACTA
TCTGATATGCTGCTGTGTTTGGTTCATCTCTTTGCAAATGGATGTTCACTATGTTCTTAC
ATGTATTTATGGTTTAATGAGACTTGGTGGTTTTCTAAGACTCTATTTTTAGTTTATATA
AGTGCTTAAGTTAAAGCCAAAAGTGTGTTTATAATTAAGCTTTGTGTTGGATCTGTTTCA
AATTTGCTACCTAACATGATGGAGTAGTGGATTGACATGTTTCATATTTGATTCTTACTG
TATTCATGTGTCAAATAATCATCAAAGCGATGCTTTATGCAAAATTCTGTG
>contig00233	seqLength=583	assembledReadNum=226	aveCover=203.97
TCTCTCGTCGTCTCCGTTCGCGTTTCCTTCCATTTCCGTGTGAAAATGTCGCTTGGAGAA
ACTGCTTGCTCATACGCCCTTCTCATCCTTGAAGATGATAAAATTGCCGTCACTGCTGAC
AATATCACCACTTTGTTGAAAACTGCTAATGTTGAAGTTGAATCATATTGGCCTAGCCTG
TTTGTTAAACTTGCTGAGAAGAAAAATATTAAGGATTTGATTGCCAGTGCTGCTGGTAGT
GGAGCTCCGGGAGCTGTTGCCGCCGCTCCACTTGCTGCCGCCGGTGGTGCAGCAGCTGCT
GCACCAGTTGTCGAGGAGAAAAAGGAGGAGCCGAAAGAAGAAAGTGACGATGACATGGGA
TTTAGCTTGTTTGATTAGGTTCTGTTTTAATATAATTCAGTCAAGTTTTGCTCTCGTACT
TTTAGCTATCTGAATATTATTCTACAAATTTTTAGTTTTGTTAACTTGTGTCCATTTGAG
GATCTGGCAAGTAAATGTTACATTGTTCTGTCTTTTCACTTTCAGTGTATTGTTTGAATG
TCTCACTTCAATTAAATCATAGTTTTGTCTGTTAAAAAAGAAA
>contig00234	seqLength=391	assembledReadNum=21	aveCover=12.92
ACAACGTTCGTCAAGTTCAATGCATCAGTTTCATTGCACACACACCAGATACCTACTAAG
TTTGAGTATTATGGCATTGGAAAAGCTGTTGTTCTTCTATCATTTGTTGTGCTTGTAATT
TCATGTGTTTATCGGTTTTTGCTTTCGGAATCAAAATGCAAATGGATGGATAAGAGTTAA
TAAATGATATGGTCCTTTTGTTCATTCTCAAATTAGTATTCTCTCTTGTTTTTATTTTAA
TGGGTTGACAAGGAACTAACACTCTTTCACCTCTCTTTGGAAATTTATGTCTTGAATTGG
TTTGTTTTTTTTCTTTCACTTAACTGTGTAATCAAGTTAACCATGAGTCTATGACCAAGT
AATTATGCAATCAAGTTAATCTATAAGTATG
>contig00235	seqLength=415	assembledReadNum=16	aveCover=10.27
GTTCTTGCTAAATCCAGATAAGATAGATTGTTGGCTTTGATTTCAGACAATAAGAAAGAC
TGAAGTTGACCGGGTCTATTTACGGGGATGGCAAGATCTAATACTCTAAGTTCCTCGTCG
TCATCTCTATTAACCAAATAAGCAATGGTACCAGCAGGAAGTTTTATAGTATCTCCACGC
TCAAGATTAAATGAGTTTCTATCGTTGGGCTTCAATACAGTGAGGATAGCTTTTCCACTA
AGAACAACAAGGATGAAATCAGCATCGGTTTGTTGTGGAAGAAATACCTCATATATACCG
ACTCTACGCTTAACTTTTGGCTGACTCATTCTCAACAACTTTTATGAAGCTTCACAATAA
ACAAAACTTCTGCTCAATCACAAAGAACCTCAACTTAAGAGAAGGTTGATGATCA
>contig00236	seqLength=472	assembledReadNum=255	aveCover=135.46
TTTCTTTTTTAACAAAGGTTTAATTTCATAAGGCCAGATGAAAAATTTGGGTCAACAATA
CTTAGACATATGCAAAATATAAAGTTTCAGATATAACTAGTACAAAATCCTTTCATAGAT
AATAATAAACTCACTATATCCCAAAACTAATAAAAAGGAAAATCAAATTGAAATTCTTAA
CACAATTTCAAACCTAAAGAATTACATATTCTTCTCCTCAACCTTACTTCTCAGATGAGT
TGGGTCCTCTCTTCTTGCCAAATCCAACCACGGCAGTGACGAATCTGCGATTGTACTGCA
TGCGCTTGTGAGCACGACCACGTGGCTTCTTCTTCTTATCCTGCTTGGCCACTTTTGGTG
TTTGGCCTCTCACCTTACCGGCACGAGCGAGTGATCCGTGAACCTTACCCATGGTTGCGA
AGATGAATCCTCTGCTGATTCCTCACTTCAATCGCAGCAGCTGGAGACACAA
>contig00237	seqLength=1396	assembledReadNum=519	aveCover=123.62
CTGAATATATTAGACAAAATAAACAGGACCTTATATTGTTGGCCACTAATGAACACATAG
ATTTTGTTTGAAATAAACTTCAAATTTACACAAAGTATCCATAATGTAGTTATATACCAG
AAACAGATTTCTCACAAAGTATAATGATATTACAAATGACTTGACTTCTACACAACAAGC
AAAAGCTATATAAAGAATTCGCACACTTCCACACAGTTCAAAATTATTGCATTGTTGCCA
ATAACTTTTAAGAACCCCTTATTAGCTTACCATTTTCAAAGGTATAGGGACAACAACAAT
AGCTAATTTAAGATGATGCAGTTTTGGTGTTTGGGTTGAAAGGACGCTGCTCAGCACAGG
TAAGAACATCATGGGTCCCGCCTTGTTCACGACCGACACCGAGAAGATCAAGATAATATA
GGTAATGGGTAACGATAACGTTCATCTGGTCAACATCACCCTGTCCACAAACACCTTCAC
CATAGAGAATGTTCATTGTGGCGCCGAAACCAGGTACACGGTTCTCCAATGTGTCGTTCT
TGGTAGGCTTCCAATTACCGACGAAGGCGTCGTGAGCAGAGGGTTGTCCCTTTTTGACTG
CCGTCATCCATTTCCAAATTGCAGCTTGGAATGCAAGGGTTGCATTCTGCTCTATGTATT
CTGGATGGTCAAGTAGATTCACCTTCAGAGCTTCTCCGGCAGCTCCATAATTGTAGTTCC
AGTAAATAGGAATGGCTCCACGTCCATAGTATTCAGCCCCGGGAGTGCAGGGGTATGTTA
ATTTGTAATAGTCATCACAATATGCCTGGCTAGGACTCATTTCATGATTGTAACATAGAC
CCCAGGCCGTAGGTCCTCCAGTTGCCACTCCATAACCACAAGAAGTTTTGGATCCAACGT
GTCCAAGAAAAGCCGCAATCTCCATCATCTGCAGAGTCTTATTCCCTGTCGTCCCAAACC
CCAACGGCTCAAAAAGCGCAGCCGCATTTATAAACGAATGATAATCCCAAAACCCAACGG
CATGAGCTACCGGAGTGTTCCTCTTCGAAAAAAGATTCTCGAAATGGTACGTTTGAAAAT
AATCGCTTACCGTCAAATTACAACAATAAATCGACCAACCCTTACATTCCCAACCTTGTG
TACAGTACTTTTTGCCGCGCTTGTATTTCACTTGTATCTTAGGGTTCGAATCCTCGCCGT
TGACGGTGGTTGTTGCGTCGGCGAGAAGTATAACGAACGCTATTAGCAAAACGATGGCGT
TTTGGTTCGCCATGTTCTCTTCAGAAATGAGAAAATGAATGAAACGAAATACTAATAATA
AAGTGTTTAGTGATAGTGGTTGAATGTGTTTATACGTGGTTTTGGATCGAACGGTTGAGG
AATGATCGGACGGTGG
>contig00238	seqLength=1269	assembledReadNum=483	aveCover=126.35
ATTGCATCTAGACACAGAACAACAACAACAAGGGTTTTTCACTTCTTCGTTTAAATCGAA
AACATTAACCAAAACATGGGCAGAAAATTCTTCGTCGGCGGTAACTGGAAATGCAATGGA
ACCACTGAAGAGGTGAAGAAAATTGTGACTACTTTGAACGAAGCTAAAGTTCCCGGAGAA
GATGTTGTTGAAGTTGTAGTGAGCCCCCCTTACGTGTTCCTTCCTTTTGTGAAAAGCTTA
CTTCGCTCTGACTTCCATGTTGCTGCTCAAAACAGTTGGGTTCGCAAAGGTGGTGCTTAT
ACTGGCGAGATTAGTGTTGAAATGCTTGTTAATTTGGATATCCCTTGGGTTATTCTCGGG
CACTCTGAGCGAAGGCAGCTTCTAAATGAATCAAATGAGTTTGTGGGAGACAAAGTTGCA
TATGCACTCTCACTAGGGAGGAAAGTTATTGCTTGCATTGGGGAGACTCTTGAACAGCGT
GAAGCTGGTACTACTCTTGCTGTTGTTTCTGAGCAAACAAAGGCAATTGCAGAGAAAGTA
TCAAACTGGGATAATGTTGTTTTGGCCTATGAGCCAGTTTGGGCCATTGGAACAGGAAAG
GTTGCATCTCCTGCTCAAGCTCAAGAGGTCCATGCTGATTTAAGGAAATGGGTTCACGAC
AACGTTGGTGCCGAAGTTGCTGCTTCTTTAAGAATCATCTATGGAGGTTCTGTAAATGGA
GGAAACAGCAAAGAATTGGCATCACAGCCTGACGTTGATGGATTTTTGGTCGGCGGTGCT
TCCTTGAAACCGGAGTTCATTGACATCATCAACGCCGCAACTGTGAAGAAGAACTGAAAT
TCGTAAGTAGGAATTGATATGCTGCTTTCAAAGCAGCTTCGGAAATTTCTGATTTGAGTT
ATGATTATGTATTTTGTAACCAACGCGTTGAACTTGTGTTTAGCACTCTGAATAAATATC
ATTTCCTTTTACCTCATCGGTGGGCGATGAATTGGGTTTTGGTTGAATTTTTATGCAGAA
ATAGTGTACTGCCATGACATTTGGTCAGTAAATAATGTCGAATGCCTTTGTTTTAGTTGA
CTGTACTTTTCATTGCCATTTGCTTTAGTCTGTTAGTATGTGTCATTTGGATTGTGTTTT
GTCTTTTGAAGATTTGGACCCTTAGAATGAGAAAATTGTAGTTTTGTTTTTAATAAAGCT
ACTAGAAGTGAATTGTCCTAATCACATATAGGTAGTATATGTTCTGAGTGAAGTAAATCA
AAGGTTAAT
>contig00239	seqLength=968	assembledReadNum=391	aveCover=125.45
CTTTTTTCAAGACAAAATCAAGCTGCAACAAACGACTGCCATAATTGATCATATATCACC
ATTACTACCATTAGTATGTTTAACATTAACATATACACATCACACTCAATAATTTAAGGC
TTCAACATTGAAACAATCATCACAGAATTCCAACATCATCACCACTAGGATTTTCCAAGT
AATAATCCTAAAATATTGCAAATACATAGAGTTCAAACGTAAACATGTAATAAAGGAACA
ATCAAAGGGTACATAGAAGATTTTGCACCTTAAGGTGTTTCTTTTACATTGAAATTCGAC
TATAATTATTAACAATACATAAACCACACGATAATACTATGAATTACTAAATATTCATTT
ATAAATTTTCATACCGATTCCTTAGCCGACGGTGCGGGGGCAGCAGCAGCAACTTCAGTC
GCCGGAATCTTGACATATCCGGCTTTCTTAGGGCTTTCAATCTCGTCGTCGGAGAAATCA
CCGTAAGCGGCAGCACGGAGTTCATGGCGTGCGGTGAAGACGGACCAGACCAAGTACATG
GTGGCGGCGGTGAGGGCCCCACATCCAACTCCAAAAAGCAAGGCAAGTGCGACGCTGAGG
ATATCCTTAGTACGATCGCGGAGGGAAGAGAAATCAGCGTCTGTGGAAAACCCTAGAGGG
CCGCGTGGATGTGACGCGCGAGACTGGGGTTCTAGGTTCTGGTGTTGGATCGGGCGATCC
AAGAAGATTCCGTAGGGTTTGTCGTTGGTGAAGAGAGGGGAGATGGACCGGATCTCGGTG
ATGGTGGCGAAAGTGTTGGAGGAAGGGTTGCGGAAGGAGTAGGAGGAGATGATGAAGGTG
CGGCAAGGGCGAGCGGAGACGGTGGCGGAGGAGAGAGCGACGAGGAAGATTACGGCAGCA
ACGACGGGGAAACGGAGGAGAGAAGCCATGGCGGAGAGACGGAAGAAATTGAAATCGTTT
GTTTTCTT
>contig00240	seqLength=641	assembledReadNum=200	aveCover=72.35
CTAATGAGAAGTCCACATCTTATAAAAGAAATGAAGTCCATCTTTGCTTTCTTCATACTA
TTTTATCTTTTTCTGGTTGCCGACCTCTCTTATGCAAGAAAAGACTTGGGAGATTATTGG
AAGAATATGATGAATGATCAACCTATGCCTGAAGCAATCAAAGAGCTTGTTCAAAATCCA
GAGGTAACAGATGCAGAAAAAAATAACTTCATTCTAGACTTTGATGTAAGGCCTAATGTC
ATATTATATCACACACATGTTGAGTCTAAGAAACAACATGTCTTTGTGAAAAACTCTGAA
CCAGAAGAGTTCCATGGAATTACAGAAAAACATGGTTGAACCTATAGATATAGATGATGT
GTATCTAATATATTTTGTATTGGAAAAAGGAAAAGTATTTAAGGTTTATTTTGTAGGAAG
TTATATTTTGGTTGATGGTTTTTGACTTTTTTTTTTTAAATATATAGATGTATTTTTATG
GTTATGCTTTTTTTTGCTGCATCTATATTTAATGAATATATATGATGTATCTTAGTTTGC
ATTGCTCTTCATAAAATTTGTAATTAGTACTAGATGTTCTTGCTTCCCAGATTTCTTCTG
CTTAGGATGCACAAAAAGTCAATAAGATATATTTGATGAAC
>contig00241	seqLength=948	assembledReadNum=399	aveCover=118.26
GTTGAAAGAATCTTTCCGGTAAACCCTTATCGTTTTAGGAGGTGGGTGGAAAAACTCCCA
AAAGCAATACTAAAATTGTTCATTCATTAAAAACAAAACATGACTTTAACATAGACTTAC
AATTATAAAATTTGAGTATCACTCTTTTAAGTCAGATGAGAGGCGCAAAAGCAAAGAATT
TACAGTACAGGTTTATCAATATTTTAACTCGGGGGGATATTGAGGTGAATATTACACAAG
CAAAAGAAACCAATAGCACACAAAAGGAACAGGTACATTTTTACACCAATGAATCAAGCC
TTGCTGAACTCCTGTTTCATAGCATACTGTAACTATCTTCCTCACTCATCCCCAGGTAAC
ACAATATGGCTAATACAAACACAAAGAAAGAAGAGAGTTCCATTGCAAAGGCTGCCCAAC
CGATCACCCCAGCATGCTTTAATATACTTGGAATGGCAATACCTCCGAGAGTTGAGGCTC
CGGTTAAGAACTTGGCAATATTCACCCAGGTATTATCTGATTCGGAAAACATGGAAGAAC
CATCAGACCCAGCAAAGAACAGCAAAGGCATTGGAAGAAGCACATACGTTATCGCACTAA
GCATCGGCCACCAATTATTATACAAAGCACAAGCCAGAACTTGCAAGACAATTCCTCCCG
AGACTAAAATTGCTAAAAAGACCAGCTTCCCTGTGTTCAAACAGTAACGCATATATCCAG
GCATGTCATCCATTTTCAAGTCACCTCATGTTCCAGAGAGCAATATTACTCAAAAGCCAA
CAAAAATTGAAATTGAAACTGATGCTTATTTTATGTTGATATTATATTATATATGAGCTA
ACGTCGACAGCATCGGTGCGTATATGGCAGTGAAGAATCTGAAGCTGAGCAGCGTAGCGG
TCCGATCTTCGAAGGAAACTCCGTCCTCACCTCAACTCACCTACCTAT
>contig00242	seqLength=1139	assembledReadNum=259	aveCover=104.57
TTCTTTTTTCTTTTTTAGTGCAAAGTTCATACACGTTATTATATTTCAACAAGAGCACAC
AGATACAGTAGTGGTAGTAGTACACATACAGACAATAATCATAAACATACATTCATCACA
GCAATGTTATTGAAAAGCACAGGTGCATAAAAGATAAGAAAATCACATAGATTTTCAAAT
AGAGATACTGTTGGGAATTCCTCTGAAAGTTAAACCTTCTTCACTTGATCGAACGAGCAA
AGTGTAGGGCAATTGCACTGGTCCGTTGCGGTTTTTCAAACTAGAATCTTTGTTCCTGCT
ATGGATTTTCCCTTCAATTTCAGCTAGTTTGGTTCCAAACTTTGTGAAGGCTTGTACGGC
CCTTGAATCAGATGTCCAATACTTGCTCTCCCTCTCGCCGAGGTAGATCTCATCAGAAGC
ATGTCTTGACAATATTTCAATCACGGAAAGATCAATGAGAGTCTGGTATTTTGATGTAAT
GGTTTTCAGATATGCCTTCTGAGGACTTTTCTCCATCTCGTCGTATTCCGGAGTTCCTTT
CTCTGGGATTAATCTTCTGCTATGAGTTGGACGGTTGAGGATATATCCTCCGTAAGGATA
TTGTCCAAAGTTAACAGCTGCGTGAAGAGCAGAAGCAGTCCATATGATAATGGAGCAAGA
TTGAACCAAGTCTTGAATAGTTTGCATCTTAGGCCACCATGGCTTGTCTTTCAAGTCACC
ATGACCCTTTTCTACAGCTTCCTTCCACCAAGGTTGTATTTCAGTGTCCTTCTGCACTGC
TTCATCGGTTGGATAATACAAGGACACGTACTCTTGGACCCATGCCTTGATAGCATCCCA
TATTTCTAACCCATCAACAGCATACGGGTAGTCTTCTATGGCAAGACGAAGTCCATGGGG
GGCAGAAGGGTCCTCAACAGCTATTCCTCTCTTGATAAGATCAGCTGGTAATGCTTGATC
AGTGAAAACCCAATTCTTGTAAACAATTGAAGAGATCTCAACGGAACTTGGTCCGGGGAG
AAATGTTTGCTCTATAATTCCATCAGCATTGATTAGAGATTGTCGAGCAAGTCCATTGAT
ATTTATCGTGTCACGGAAGTGAGGATATAAAAGCTTATTAATCGGGTGAAGCACACTTA
>contig00243	seqLength=633	assembledReadNum=48	aveCover=18.48
TTCAAGACTTGGTTCAATCTTGCTCCATTATCGTATGGACTGCTTCTGCTCTTCATGCAG
CTGTTAACTTTGGACAATATCCTTATGGAGGATATATCCTAAACCGCCCAACACTTAGTA
GAAGATTTATCCCAGAGAAAGGAACTCCTGAATACGATGAGATGGTGAAAAATCCTCAAA
AGGCATATTTGAGAACAATTAATCCAAAATACGAGACTCTTATTGATCTTACCGTGATTG
AGATATTGTCAAGACATGCTTCTGATGAGGTGTACCTCGGCGAGAGGGATAGCAAGTATT
GGACATCTGATTCAAGGGCAGTGCAAGCTTTCGCAAAGTTTGGAAGCAAACTAACTGAAA
TTGAAGGAAAAATTCATAGCAAGAACAATGAGCCAAGTTTGAGAAACCGCTATGGTCCAG
TGCAATTACCCTACAGTTTGTTGCTTCGTTCAAGTGAAGAAGGAATAACTTTCAGAGGAA
TTCCCAACAGTGTCTCTATTTAAAAAATGCATGTGTTTTTTTCGTATCTATTATGCAAAT
TTTCTTTTCAATAACATCTATGTGATGATTGTTATGTAAAATTATTGTCTCTATGTTTGT
ACTATCTTAATCTATGAGGTCTCATTCAAGAAA
>contig00244	seqLength=1451	assembledReadNum=667	aveCover=132.00
CTCATACCTAAATCTTAACCTAACCCTCTCTATTCATTTCCGAAATCCTCGCCTTCTTCC
TCGATCATGTCGCACTTCAAGAGCAAGTACCATGATGAGCTTATTGCTAATGCTGCCTAC
ATTGGCACACCCGGTAAGGGTATTCTTGCTGCTGATGAGTCAACTGGAACAATCGGTAAG
CGTCTAGCCAGCATCAAAGTTGAGAATGTTGAGTCCAACAGACAGGCTCTTCGTGAGCTT
CTTTTCACTGCCCCTGGTGTTCTTCAGTACCTCAGTGGAGTTATCCTCTTTGAGGAAACC
CTTTACCAAAGCACTGTTGCAGGCAAGCCTTTTGTTGATGTCTTGAATGAAGCTGGTGTT
CTTCCTGGTATCAAGGTTGACAAGGGTACCATTGAACTTGCTGGGACTGATGGAGAAACC
ACCACTCAGGGTCTTGATGATCTTGGTGCACGTTGTGCAAAGTACTATAAAGCCGGTGCA
CGTTTTGCTAAATGGCGTGCTGTGCTTAAAATCGGTGCCAACGAACCATCTGAGCATTCT
ATCCACGAGAATGCTTATGGATTGGCCCGTTACGCAGTCATCTGCCAAGAAAACGGACTT
GTACCCATTGTCGAACCCGAGATCCTTGTTGATGGTTCACACGATATTCTCAAGTGTGCT
GCCATCACCGAACGTGTCCTTGCCGCAACTTACAAGGCCTTGAGTGATCATCATGTCATC
CTTGAAGGAACTCTCTTGAAGCCAAACATGGTGACCCCAGGATCCGACGCACCAAAGGTT
GCACCTGAGGTTATTGCCGAGCACACTGTTAGAGCTTTGCAGAGAACCGTCCCTGCCGCA
GTTCCAGCTGTTGTTTTCTTGTCTGGTGGACAGAGTGAGGAGGAGGCCAGTGTTAACCTC
AACGCCATCAACCAAATCAAAGGTAAGAAGCCATGGACTCTTTCTTTCTCTTTCGGAAGG
GCACTTCAACAGAGTACCCTTAAGGCATGGTCTGGAAAGAAAGAAAATGTGAAGGCTGCT
CAAGATGCTTTGTTGACAAGGGCCAAGGCTAATTCTGAGGCTACTCTTGGAACTTACAAG
GGTGCCTCTAACCTTGGTGCTGGTGCCTCAGAGAGTCTTCATGTTAAGGACTACAAGTAT
TGATTAATATTGGCTTCTTTCTCCCTTGAAGACTAGAAGAGGGTTGGATTTCTTGTTTTT
GAGTATAGTGGGGTTCACTCACGACAAAATAATTGGTTGGAGTTTTTGTTTTCTCTTTGT
ACCTTTTGATAATTTCAGCTTCGATCTATTTGGTCAATTATCTGGCGGATATGTCTAGAA
AAGTTTGGTTTTATGAGACACTATTCTAAGTGAAGATCTTTGTCTTCTTTGCAGTTATTT
GGCTTTGTTTTCTTTGCATCTAATTGATGAAAATTATGCTTTTCCATTTCGTGTTTGTAT
TAGAAATTTAT
>contig00245	seqLength=888	assembledReadNum=396	aveCover=145.70
TTTTCTTTTTTAGACAGCTGAACCCATTTTTGATTGTTTAGAATAGTACGTCAACATTGC
ACAAAAGATACATTTAACATTCCTCCCACTTGTTTGGCTTTTAGATGCGTTTGATGGTCT
AAGGAACCTGATGCTCCCTCCACCAAGAAAAAGAACATACTGACGAAAGTAAAATGCAAT
TTTTATAAATAAATTTTACAAACCAGAGGCCATCAAAGCATTGATTATATATTTCAAACC
GGGCCTTGGAAGTTGTCGAGCATGGTTTACATACAGCGCGGGAAAAAGGTTTGACCCACA
TACCCACCAGACATTGCCCTCCGCACATTAGATTCAAACATCTTTGGGTTATCTCTCAAC
ACAGCAGCTGCATCATGATTCAGGGGATCCTCGTAATTTGGCTCCGTAAAGAGATGATAC
AAGCCATAGATAACAGTGTTTATATTGAGGACAGGTTTCCAGTCTTCTCTTAAGATGTTG
AGACACACATTCCCTTCCAAGTCAATATTTGGATGGTAGACCTTTGTCTTGCACTTCACC
TTGGGTGCTTCATGTGGATAGATGGGAGACACATGGAAGGAAAACAAAAAAGTGCCCCCT
AGGTAATATCCATCATCAGGTCGAATTAAAACTTCGAAGTTCATGAGGTCATCTTTGCCA
TTGGGGAATTGCATGGTACAAGATTTTGGTAGATTCAGCTCACTGATATCTTTGTGAAGA
CGCAGCTCGCCAGCACTTTGCTTCTTGACGGGCACTCCATTACTGGTATTTTCTGCCTGT
TCTCTTTGCTTTTCCTTTACTTTAAATAGTTTAATCATATTCCTGGGTTGAGAGCTGAGC
TATGCGGCCTTCTCTAAAAACCAAACCAAGGGGGCTAACTCTATTTTC
>contig00246	seqLength=594	assembledReadNum=31	aveCover=12.75
TCATAGAACAGACGAAAGCTTGACTACAAAATTACAATAAACAACACACTCCACAACAAC
TCTCTCAACTATGATCTGGTAATCAGTATTATCAGAATGCACAAATCTTGAATGGTGAAA
AAACTACTCATGCACAAGCAATTAAGGTTCAAATGCTTTCAGTTTATTCTAACATGGCTA
TCATAACATCCAAATTGTTGCCATAAAAATACAATGTAAAGAAAACTAGCATTCAAATGT
TCATCTCATTCTGCACTTTCAGAATATTATTGTTTGCGGGCCTCTTCTCTCGTAGCTGCC
TTGACATATATTTCATAACAGCATCCTGCAACAACAACAATAGTTAAAACATCCCCAATT
TTCCTGAGCTTTTTTACACTCTGCTTGTATGATTTGAAGGGCTTGAGAGCTGAATCTTCT
GCCAAGAGAGCTTTTTCACGAGTCCCGGGTTCAACATGGAATTGACGGCGCGATTCAATT
TTCTGAGATGTGGATCGAAAATGAGAAGCTAGGGTTGATTTGTTCAGGAAGAATGCCATG
GTTTGTTGATGTGAAATGATGTATGAATGATTAATAAATTTAACTCTTTAATTT
>contig00247	seqLength=916	assembledReadNum=365	aveCover=124.33
AAGTATAATCTTTATAACAGATAAAGATGAAGATAAATATTAGAGTGTCAAACAAGTAGA
AAGTAAAGGATTTGAGTGTAAAACATGTTACATACAATATATCCGAACAATATCAACATT
TCAACGGGTATTATTCTTATTTACAATGTACTATTAGCATAAATTATTTCAAACCCAACT
CAGATAAGAAGCAACACAGACGCAACAGTGATACCGATGACTGCTAAGGTGGCAACAACT
GAACCTTGGTCAAAGGATTTGTCCAAGCTTGTTCTTGAGAAATGCTGGAAAGCCAAATAC
GCTGCAATCAATAAAGAAATTGCAGCACCTTCTTTTGTGTCCCTTAATCTTATAGCCTCA
TAAGGTGCTACAATCACCAAGAGTAATGCTATAAATGGCAACTCAAGTTCACCAGGAATA
TGAAAGAAGAGACGGACCAGAAGTGCCAAAAATGCTGACCACACGCCATATCTACCTTTG
ATCCAGGCAAAGACAGCTGGAGGTGCTTGCAAAGCAAATAATGGAACAAGAAATGATTTC
TGTACAGTGGTGCCCTTTGCCAGCACTAAAACCAGAGCAGAAACAGTAGAGATCCACTGG
ACATTAGGAGTAGTGAAAGGGTAAGGAGGAGCATATGAACGGACACGAAACCCTGTGATT
CTCGAGTTACTGGTTTTGGACGTTTCAGCGATTCGGATTCCGTAATGGCGAGTGAAGGAT
CTGAGGCAAAGGGGATTGAAGGTGCGGTGGGAGAAAGAGAGGGAGGAGGATGAAGAGAAG
GATGGATTTCTTGTTGAGCAGATGAGAGGAGAAAAGGAAGTTGGTGAATTTGCAGTTGAA
ATTGAAGACAACATTTTTGTTTCTCTTTCGACGCCTATGCTATGCTCTGTATTTCTTCTC
TTCACTCTCTTCCCTA
>contig00248	seqLength=843	assembledReadNum=315	aveCover=111.00
AAAACAAATATATTTACCAAAGCCCAACAATTTATTAACAGAACCACAGCATTTTTCTGA
AAGTGGGTGTCTGAACTGAAACCATAATAAAACAGCAGTTTCTAAACTCCAACAGCCTCC
ATCAAATTTTGACAACTTTGAAAATGGAAATGTAAAGAACCTTTTAAACTGAAGAGGAGA
ACCAAGTTACAACCAAGTTACAAAAAAATCAATGTAGTTATTATTTATTAAACCAGCAAG
GAAAACATCAACTTCGGATGTTTTGCTACACTTTGAAGTTCTGAAAATCAATAGCCCCAC
TGGTCGTTCCTAATCTCATCATCAAATTTCTTCTTAAGCTCAGGATGCTTGGCAAAGTAC
TCGTCTGCTGTCATGGTACTGATATTTTTCTTCAACTCTTGTACTTCGGCAATTTCCTTT
TCCAAGCGCTCAGACTCCTTCCAAGATTTCTCCTCTGCTTCTTTAAGCTCAACATACAAG
GCCTCAAATTTAGGCTTATATTGAGGAGTTACTGTGTCAACAAACTTGGGGATCTCAATG
CTCTCATAAGCTTCCTTGTACATATCCACCAAACGAGGGCCAATTCCTTTTCTATAGTAT
TCCCAGTCTATCGGCTCGGGTTCCTGGCTGAACTTTGTTTGAAGTTGGGTGTTAACCTCG
TCGAAAGCGCGACGGAGACCGGAGAATTCACGGCGAGCTTCATCGGAGACAAGAAGCTTA
GCCATACCTTCCCAATCAATGTTCTTGCCGGCTTTGAATGCAACATCGACAACTTTTTTG
GCTGGTCCGCTCATTTTCGGTTTCTCTTGTGACAAAACGCGATTCGGAGTTGTTTCTGCT
TAT
>contig00249	seqLength=1233	assembledReadNum=392	aveCover=115.50
GTTTTTTTTTTTTTTTTTTTTACTAAAACAATTCATTTTCATTAATATTGGAACATTGAT
CATACAAGGAAAAGTGAACTAGAAATTATTTGAGTTATAATATATATGGCCAAAGCTTAG
GAATATTGTTATATAATTGCTTTCATAGCCATTGCCAATTACACCAAATTAAAACCACAC
CTTTACATTAATTAATAATAATTATAATAATGATAAAAACTAAACACTTATACAAGAAAC
TAGAGACCCTTCTTGCATTTTACAATATTATATGAAATTGAAAGTTTAGGTTAAGTATTT
CTTTTTTCAAATTTTTTTTTATTTTTCTGGTCATGGATCCCTTAATCAGAATTTGCTAAC
AGCACCTCCACCTCCAGGATTGTGTTCAGATCCAGTCTTCACAACATCAATGATATGTCC
ACCACTCAGTTCTTGACCCTTCAATGGTGCCTGTGGCACTGGTGTTGCATTTCTATATAT
CAAATATATAACCATCTGAATTATGCCAAACACAAACCCAAGTGTATTTGGTAGAGCAAC
ATAGTAATCCTTGAGAAGAAGACCATAGAAGAACCACATAACAGCATTGATGGTTAAAAA
GAAGGACAAGAAAAATGGCATGTATTCAACACTCCTCGTCCTTATGACTTTGCTGATGAC
GAAGAGAGGTGCGGCGAAAACACTTATGTTGAAAACTAGACAAATCCATCCAATGATAGC
AAGACGCTTTGCTCCCTTTGCAAGGTAAAGAGTTGATAGAAGCATGGCTCCGAATCCGAA
CACATTCAACAAGAGAAGTAGTTTTATAGTAGAAAGCCTAGATTTCTTTGAGGCATAAAT
CAGGAAGATTATGAGATAAGCTGATTCAACAATAATTCCAAAAGTGTTAATGGTGATGAG
AAGAAGAGCAGCTTCTCTTTTCACAAATGCATAGTAAATCCAAAGCATTGCACTGAAAAG
TGCAACGACATAAGGAAGTGACTGAAATCCTTCAGCAGATTTTTTCTTGAAGATTATGTA
AAAAGTTGGCACAGGTGAAAGAAACACTGCAAAGGAAATGATGTTGCCTAGAAGACCAAA
GACAAAAGCCCAAGTTTCACGATGCATGGCCATTTCTTGAATCTAAGTAAAAAATTGTTG
AAAACTTTGGAATATTTAAAAATAAGTGTGACACACTCTCTTTCTCAAAGTGAAAACCCT
TGGTTGAAGGTATCTCTTTCTTTCTCTCTCTAA
>contig00250	seqLength=1008	assembledReadNum=376	aveCover=121.14
TTCTACGTCACTTAACTTCTTATTCAAATCTATAGCTCAACCAAGATGATACAACTCTGT
CACGTCTTTCAAGAAAACAAAAGCATAGTTTAAAACTAAATCAATTCAATAAAAACTGAA
GACTAGGTTGGATATCGTAAAATGAACAGATTGGAATGGTGCAGGATGCAACAAAGGTGG
TCAAGTGTTTCTATCAGACATGACCGCTTTTAAAACGGCAATACATCCTTGTGAATTCAT
TATTGCAAAAACCAGATTCTGAAGAAGGTGCTGCACTGAATGAAATTTTAAGAAATGTTA
TTCTCATGTCACTTCCAGAAATACATAAAATTTAATAGAACAAAACAATATATGACAGGA
GAACAAAACAACCTAAAATACTTCAAATTGAAAATCAAGATTTTCTTTGTTGTAAAAACA
CAAGATGGCACACACAAACACTCTAGCTATCCTTGGTCTCCTCAGCAGCTGACTCAAAAG
TCTCCCCTGCGATAAGGTCTGGAACATCATCATCATTTTCTTCTGGTGCTGTGGCTGTGC
CAGCACCTGCTGCTTCAGGAACCTGCTTATTGAACTGCTCAGCTATCTTCTTCAGGTTTT
CCAAATTATCTGGCCCTAATTGGTGGATAATGCTAGGTAGTATGTCCTGCAATTTCTTGG
TTTGAGGAGCACCACTAACAACCCATGTATTAGCAGCAATGGATGCTTGAACTTTGGGGT
TTGAGAACTGGATGACAACATCATCCTTAAAGATATTGACCTCCTCAATTTGAGGGATGG
CATTCACCCCAATTCTCTTCAGGGTGCTCTGAAGCCTTTTGTCGTCTGTAGTTGTTGTCT
TGTGGACAGCCTTCTTCTTTCTTCTGACGGTACCCTTTCCACCAGTTCGCACTGAACCGG
CCATCTTCATCAGCTTTTCACGATTCATCTTTGTGAAATGAGTGATTTTGGTCACAGGGT
AAGCCTCACCGTGAAGAAGAACGAAACAACGCAACGAGATAAGGACCC
>contig00251	seqLength=1548	assembledReadNum=461	aveCover=102.16
CCACAGCAGAGAGATTTTACAATTATATAATCATTTTAAAACACTTTTTTTTTCCTGCAA
TATTGAAAGGTTTAGCTTTTCACTTCACAACCACCATGTATGTAAAACCAAACATAAATT
ATGCACTAAAATCTTGTGTTTGCTTATGCTCATCCAACCATTTGTTGCAAACTACATTGA
TGAAAGGAAAATAGAACTCTTTTCATTATAATAAGTTCTCTAACTTCATAGAGAAACATT
TCATGATGGCTTTATTTTGCAATACAATTGCATAATACTCAATGACAAGGCATAGATGTA
TGTGTCTGCACGCTAGTGCAGTCCCATCAAACATCAAAACTCTTGTATCACCATCATGGT
GAAAATCCATGAAACTTGCGGTACAAGTAATTCCCAAGAGACACTGTATCTAGAAGCATT
ATTCAAAATTGAAGCTACTTCTATAGACAAAATTATGGGAATCATTCGACAAAAAGAAAG
CATCCTAAGAGAGGCAAGAGTAAGCCAAACTCTTCTCCTCGGAAAGCTCTTCGGCTGTCA
AGTCCAGCTTCTTCCTTGAGAACTCGTCAATTGAAAGTCCTTGGACAATTTTCCATTCTC
CATTGGCACAAGTGACAGGGAATGAATAGATAAGTCCAGCGGGTACATTGTAAGAACCAT
CAGAATACACACCCATTGAAACAAAGGTGCCCTCGGGAGTTCCAAGAACCCAATTGCGAA
TGTGGTCACAAGCAGCACTTGCAGCAGATAGTGCGCTTGAAAGCTTTCTAGCCTTTATAA
TTGCAGCACCTCGTTGTTGAACAGTAGAAATGAATTCTCCATTCAACCAAGAATCGTCGG
AAACAAGTTGCCGGACAGGCTTCTCCCCGGCGGAGGTGTTAACAGTTGCATGATTGACAT
CAGGGTACTGGGTTGATGAATGATTACCCCAGATTATGACATTCTTTACATCAGACACTT
GAACGTTCAATCTTTCAGAAATTTGTCCCAATGCCCTATTGTGATCAAGTCTAGTCAAAG
CAGAAATGTTTTTCTCTGGAATAGATGGAGCAAATTCCTTCAAGATCAATGCATTGGTGT
TTGCTGGGTTAGCAACAACCAGAACCTTGCAATTGGCAGCAGCGTGCTTTTCAAGGGCAG
AAGCCTGGGACTTGTAAATAGATACATTCTTAGACATCACATCCTTCCTCTCCATACCTT
CTTTTCTTGGGAATCCACCAACCATGACTGCAACATTGACTCCAGTGCATGCCTCGACAA
CATCAGTTGTAGCAACAACACCTTTAAGAAGAGGAAACGCGGCATCGACCAACTCCATCT
TAACTCCATTCAATGACTCAGCTGCAGGGGGAATATCAAGCATGTGAAGGATCACAGGTT
GATCTGGACCCAACATCACTCCCCTAGCAATCATAGGGACAAGAGCATAACCAATTTGTC
CTGCGGCGCCAGTGACTAGAACACGAACTGGATCTTTGGCCATTTTTTATGAAATGAAAG
GAATCGAAATGGAACAGAGAAGATTGAAGCGGAGAGAAACAACAGTTT
>contig00252	seqLength=478	assembledReadNum=428	aveCover=299.57
ATAATTCACACACACTAATATACATACTATCTTCTTCTCGAACTCCTCTTTAGAACTTCA
TTATCATATTACCAAATCAATAAGCATGGGTGTTTTCACATATGAGTATGATACCACCTC
TACCGTGGCTCCTGCCAAACTCTTCAAAGCTGTGGTGCATGATGCAGATGTCATCGTTCC
AAAGGTTGTTGATTCAATCAAAACTGTTGAAATCGTTGAAGGAAATGGTGGTCCAGGCAC
GGTCAAGAAGATCACTTTCGTTGAAGGAGGACAAACCTTGTATGTGTTGCACAAAATTGA
AGCCATTGATGACGCAAAGTTGGAATATAATTACAGTATAGTTGGAGGTGTCGGTGTATC
AGACATAGTTGAGAAGATAACATTTGAGGCCAAATTGGTTGAAGGTCCAAATGGAGGATC
GGTTGGAAAAATGACTGTTAGATATCATACCAAAGGAGATGCTAAGCCTATTGAAAAG
>contig00253	seqLength=1401	assembledReadNum=199	aveCover=7.17
ATTTAAGCATACACAAAAAAGAACATGGAAGTGCTTGCTTTGGAAATTTTGGACAATACA
GTCCTTAAAAAAACTGTTCTTGTTTTACTTTGTAGTTTTCAGTTTTGGAAGATTGTTAGA
TACATGTGTGGTCTTCTCAAAGTTGACAAAGATCCAGTTCGTGTTCTTGTCACCGGTGCT
GCAGGACAAATTGGGTATGCTCTTGTCCCTATGATTGCTAGGGGAGTGATGCTGGGACCT
GACCAGCCTGTAATCCTCCACATGCTTGATATCGCACCCGCAGCCGAGGCACTGAATGGT
GTTAAAATGGAGTTGGTGGATGCTGCTTTCCCTCTTCTTAAAGGAGTTGTTGCTACAACT
GATGTGGTTGAGGCATGCACTGGAGTCAATATTGCTGTAATGGTTGGTGGGTTCCCTAGG
AAAGAAGGTATGGAGAGGAAAGATGTGATGACCAAAAATGTCTCTATCTATAAGTCACAG
GCTTCTGCTCTTGAAAAACATGCTGCTGCAAACTGCAAGGTTCTTGTCGTTGCCAACCCA
GCAAACACCAATGCATTGATCTTGAAGGAATATGCCCCATCCATTCCTGAGAAAAACATT
ACTTGTTTGACAAGATTGGACCATAACAGGGCACTGGGTCAAATTTCTGAAAGACTGAAC
GTCGAAGTTTCTGACGTGAAAAATGTTATAATCTGGGGTAATCATTCATCATCTCAGTAC
CCTGATGTCAACCACGCAACTGTTAAAATATCTTCCGTGGAAAAGCCTGTCCGGGAACTC
GTAGCTGATGATGCCTGGTTGAATGCAGAATTCATAACTACCGTCCAACAAAGGGGTGCT
GCTATTATTAAAGCTAGAAAGCTTTCAAGTGCACTATCTGCTGCCAGCTCTGCCTGTGAT
CACATAAGAGATTGGGTTCTTGGAACTCCTGAGGGTACCTGGGTATCAATGGGAGTTTAT
TCCGATGGATCTTACAATGTACCAGCTGGACTGATCTATTCATTCCCTGTCACAACTCGC
AATGGCGAATGGGAAATAGTTCAAGGACTCCCAATTGATGAGTTTTCAAGGAAAAAACTG
GACTTGACAGCAGAAGAGCTTTCTGAGGAAAAGGCTTTGGCTTACTCATGTCTCTCTTAG
AATGTCTCTCTTAGAATGCTTGTTTCCTTGAATGTAGTGTCAATGGAGGTTCCATTGTTT
TTAATTCTCAATTTTGAATAATGTATCTCTAAGACATTGAGAAACTATTGATGGATGGTT
TTGCCTTTTATGCAAACCATCACTTGTACTGTAATCTCTAATTAAGCTCTTCTATTAGGA
TGTTTGAGCATATGCCATTTGAATCCGGATTAATGATATCATTTGAAAGTTTTTGTGATC
AGAATATATACAAAGTTTCTT
>contig00254	seqLength=960	assembledReadNum=562	aveCover=155.10
AGATATCAGCAAAACTTGTGTGAATTGTTACTTTCCTTTCCTCCAACATGATGCAAAGCA
GGAAGATCAATGGATACCCACAACAGCAATACTATGATGATGATAGCACATGGATGGAAA
CTAAGGCTCAGCAGCTACAGAGCCACGGATATCCACAGACACAGCAATATCCAGGCATGA
AACCAGGTTATGGCAATGATTCTGACTACTCAATGCCAAACCGTCATGGCCATGACTCTA
ACAACAATATGTATCATCATCAGGACAGCAAGCCTCATGGGCTTGACTCTAATATGTATC
ATCATCAGGACAGCAAGCCTCATGGGCTTGACTCTAATATGTATCATCATCAGGACAGCA
AGCCTCATGGCCTTGACTATAACCAGGAGGTGTATCATCGTCAGGACAGCAGGCCTCATG
GCCTGGACTCTAACCCTGATGTGTATCATTATCAGAATAAGTTGCCTCATGGACAGGGAA
ATGCTCATGGCAATGGCCAGATGTTCCCTTTTGGTGCTACAACTAATCACTCACCTCAGC
ATGGGAATGGTGTAAGGCCATTCAATAATAGTGGCCAAAATGACTACGTGTCAGAGAATG
AGTACGAAGTTTACAAGCAGGAGCGTGTCGGTTCTGACGCGGCGATGAGGGATGAAATGA
GATATGAGAGGCGTGGTACATATGGAGATGTTCGTCAGGCTAATCCATATGGATACAATA
ATAACAGGAATAATCATCTTGGTCATGGAACAAACAAAGCCAACTGGACACTAAAAGGAG
TTTAATATGCTTAGTTACTATTATTACTACCTATGGTTATAGTACTAATAAATTGTGTGC
TTTGTTTCTGTTTTCTTGTTGTAATAAGCTGCCTTGAGTATGCATGGCGCTTCCTATATA
TGATTGATGTTATTTGTAACTCATTATGAAGCTATAATAAGATATATGTGGAGTTATATA
>contig00255	seqLength=2680	assembledReadNum=858	aveCover=104.49
TTCTTTTTTGTAAACAGATTAAAATACTCATGTTTATTTGCACAAAAATGGTAAAATTGC
ATATCAATAAAGATTGTGGCTGAGCCACGGATACAAACATTTCAGAAACAAAGCGAAATG
AAATTTTGGGAGAGGGGTGGGATTAATTGCTCATAGAGCATACTACTAAATACCTAAATA
TATTGCACACAGTTATTGAAACAACCAAAACACAATTATCCTTTGTTGTAAATCAAACAC
AGCCAATATGACTGCTGAAATTCTCTTTCCATTAACATAAACCCTTTCACTTGGCAAGCT
CATTACGGATTTGCTTGGCTGCTGCAACCACGTTGGTGAGGGCAGGCTTAACCTCTGAGT
ACTTGCGGGTTTTGAGCCCACAGTCAGGGTTGACCCACAAAATGTTCTTCTCAAGCACAG
CAAGCATCTTGTTAATCCTGTCAGCAATCTCTTCAGTAGTTGGTATTCTTGGGGAGTGGA
TGTCATACACACCAGGTCCAATTCCAGCACCATAAACAACTCCTTCACGGAAGACTGACA
GAAGCTTTTCGTCAGAACGGGAGTTCTCAATGGTGATAACATCAGCATCCATATCAATGA
TGGAGTGAATGATATCGTTGAAGTTTGAGTAGCACATGTGAGTGTGGATCTGAGTGGAAT
CCTGAACACCAACATTGGTGATCCTGAAGGAATGGACAGCCCAGTCCAAGTAGTGAGCAT
GTTCTGACTTCCTCAAAGGAAGCCCCTCTCTCAAGGCAGCCTCATCAATTTGGATAACAC
CAATACCACCCTTTTCAAGGTCTTCTACTTCATCCTTGATAGCCAAAGCAATTTGATAGC
AAGTCTCAGATCTAGGTTGGTCAACTCTAACGAAGGACCAGTTGAGAATGGTGACAGGGC
CAGTAAGCATTCCCTTCATTGGACGCTTGGTAAAGCTCTGAGCAAGAGCTGACCAGAAGA
CGGTCATTGCCTTTGGGCGGCTCACATCACCGTAGATGATTGGTGGCTTGACACAACGAG
ATCCATAGGATTGCACCCACCCATTGGCAGTAAAGGCAAAGCCTGACAACTGCTCACCGA
AGTATTCAACCATATCGTTCCTCTCTGGCTCTCCGTGTACTAGGACATCAATATCAAGCT
CTTCTTGAAGTTCAACAACTTTGCGGATTTCCTCCTTGATTGCCTTGATGTACTCTTCCT
CAGAGATCTTCTTAGCCTTGAATTCACGACGCACCCTCCTAAGTTCTACAGTCTGAGGGA
ATGATCCAATAGTGGTAGTTGGGAGGATTGGAAGGTTAAGCTTCTTTTGTTGGGCATCCA
ACCTGACACTGACGTTAGTAGCACGGCGATGGTCAGAACCCTTCAATGCAGCAGCAGCCT
TCTGAACAGCCTCGTTAGTCACTCTTGGAGAGGACTTTCTTGAAGCCTGAGCAGCAGTAC
TAGCAGAGAAGAAGGCCTCATCCTTTTTGCCAGAAAATGCATTAGCCAATGCGTTTACTT
CAACAACCTTCTGGGCAGCAAAAGCTAGCCATGACTTAATTTCATCATCCAACTTGGTCT
CGTTAACAAGATCCACAGCAGTGTGAAGAAGTGAGCTGGAGGTGGATACAACAATTCTCT
CTTTGCCGACAATGCCAGCAAGAGTCTCTAATGTATTGAGAGAATCAGCAAGATCATTGG
CCCAAATGTTCCTTCCATCAACCACTCCAGCGAAGATCAATTTTCCACTGGGAAATCCAG
CCTTGATCAAATCAATAGTCTTAGTTCCACGGACTAAATCAAATCCATATGCGTCGACAC
CACTCAAAGATGTAAGGGTCTTGTATGCTTCGGGGGTAACATCAGCAAAGTAGGTCTCAA
CAAGAACTTGCAGACCAGAAAGAGCAGGTGTAAGGTCTGCATATGCTGCGGTAAATGCTT
GCAACTTGTGAGATTCAAGATCCAAGACAAGTGTGGGTTCATCAAATTGAATAAATTGAG
CACCAGCTGCCTTAAGATCAGCAATAACCTCCTTGTAGACAGCAAGGACTTTGGGAAGCA
GAGATAGGAGAGAAAAGGTTTTTTCAACTCCCTTGGCTGGTTTGGAAAGCAACAAGTATG
ATACAGGGCCAACAAGGATTGGAACAGTTTCAACACCAAGCGCCTTGGCTTCCTTGTATT
CTTCAACAGCCTTGTGAGAAGAATAAACAAAGTTCACATCAGGACCCAATTCTGGGACAA
TAAAGTGGTAGTTGGTGTCAAACCACTTGGTCATCTCCATAGCAGGCACGGTAGCATTAC
CTCTAGCCATCGAGAAGTAAGTATCAAACCCAATCTCCCCACCGGTCCATCCATACCTCG
GGGGAACAGCACCAAGGGTAGCGGTGGCATCAAGTACATGATCATAGTAAGAGAAAGTGT
TGCTTGGAATATACTTGATCCCAGCATCAGACATCTGTTTCCAGATGGATGCCCTTAGAT
CAGCAGACACCTTCTTCAAATCCTCAGCACTACTTTTACCATCCCAGAATGACTCCAAAG
CAAACTTCAATTCTCTCTTGGGACCCACGCGAGGGTATCCAACAATATGAGATGCCATTG
TTCTTGGGGTGTTAAGAGTAGGAGACTGGTGTGTTCTCTGTGAGTCTTCGTTGCTTCTTG
TTAAGGAGTAGCTTGAAGCAGAGAACAGAGTGCGAGCTAT
>contig00256	seqLength=699	assembledReadNum=206	aveCover=161.82
TTGAAGGTCACAAAAATTGTGTGTGTGTAATATATTGCATTGCATCTCATAACTCAATTA
ACCAAATCAAAAGCTTCTTGCATCACTTTCTTCACTTCCATCCAAATGGCTCGTACTAAA
CAAACCGCTCGCAAATCCACCGGAGGCAAAGCCCCTAGGAAACAACTCGCTACCAAAGCC
GCCCGCAAATCTGCTCCCGCCACCGGAGGAGTCAAGAAGCCTCACAGATTTCGTCCCGGA
ACCGTTGCTTTGAGAGAGATCAGGAAGTATCAGAAGAGCACTGAGCTTCTCATTAGGAAA
CTTCCATTCCAAAGACTGGTTCGTGAAATCGCCCAGGATTTCAAAACAGATCTCCGATTC
CAAAGCAGTGCCGTTTCTGCTCTTCAAGAAGCCGCTGAAGCTTATCTTGTTGGTTTGTTT
GAAGACACTAACCTTTGTGCGATTCACGCCAAGAGAGTTACTATTATGCCTAAGGATATT
CAACTCGCTCGCAGAATCAGAGGCGAGAGGGCCTAGATTTTAATTTCCAAGCTTTTCTGT
TATGTAGTAGTTGTTATGTTAGGGTTTGGTTCATCTGTTATGAATCTTATTGAAGCAATG
CATCGATCTACCACTATGTGTTTGTTCAGAAAGTAAATCTATGTTTCTTTAAGATATAAT
TTGCGTTTTTAGATTTATTGATTAAATCTGTTCCACTTG
>contig00257	seqLength=530	assembledReadNum=189	aveCover=153.94
GGGATGGCTGAGTTTGTTAAGGTTGACCAGGCAACGCTGTTCGATCTCATCCTGGCTGCA
AACTATTTGAACATCAAGAGCCTTCTTGATCTCACATGCCAGACAGTAGCCGACATGATC
AAGGGAAAGACGCCAGAGGAAATCCGCAAGACATTTAACATTAAGAATGACTTCAGTCCT
GAGGAAGAGGAGGAAGTCCGCAGGGAAAACCAATGGGCATTTGAATGATGCTCTGAAAAT
CTAAACAAAGATTTGCAATGTGGATTTAAATGCTTATTGTTTATTCATGGAAGATCCGCA
ATGTAAAATTATCTATGCTATATTTTAAGTACTTGTCTGTCTTATGGATTATTTGTGCCG
AGTGTTAACTATATTCACTTGACAGCGTTATTTTCTTTATGAACTAAGTGCAGTCTGAAA
TGTAAGTAATAGTTGTTTATGATGATTGATGAGCAAAACCGTGTGTTTGGTATGCGAGGT
TTATTGAATTCAATAACGCAGCTTAATTTTTCCTTATTAAAAAAAGAAAA
>contig00258	seqLength=937	assembledReadNum=359	aveCover=121.89
AAATAAACATATGTATGATTGTTATATAAGAAATTAAGAGGACAAATATTGTCTAATGTT
GGTTAATGCTGATGAAGTAATAATGGTGGAGGACAAAAATGAACTTCAAAAATTCACTCC
TGGTAATTTATCAGTAATAGACTTCTTAATGAGCAAACCACAAAAACAACTTAGATAATC
ATACCTAGTGACCAAGACACAGAACTAAACATAAATAGAATTCAACTGGATATGTTTGAA
AAACAAAATATCAAAATGCTACCAAAGGCAACTCAGTACTTGACAGGAGCAAGAATTTCA
AGTTGGGCACCAAGCTTCTCATCCACAATTTTCTCAGCTTTCACCCTTAATTTATTGAGC
TGCTTCTTCCTCTCATAAGCCAATGCTGATCTTTCCTTTCTCTTGTTTTCCAATTCCTTT
ATGGTATCGTAATAGTTCCAGCCCACTTCAGATGATAGTTGTCCAAGATGACAGTATTTA
TGTCCTTTCTGAAGCCTCAAAACCTTAAGCGCATCTGGGACAACCATTCTCTTGATCTTG
TCATAAGGAGGTGGAATACCTTCATAAACCTTTAAGCGAGCAAGAGCAGCCTCCCCACGC
TTAGTCTTATGAGGAATCATTCCTCGAAGAGTCCTCCAGAAGATTTTCGACGGAGCACGG
AAATGAATAGGACCGTGAGAAGGCTTAGTATTCATCCGCTTACGAAGAAACCTCATATAC
TTCATTTTCTGCCTGACGAGGCCACCGGAGATGCAAATCTCTTCGCATCTCACAACCACA
ACTTTCTGTCCGTTTAGAAGCTCTTTGGCTACGATCGATGCTAGGCGACCGAGCATATGG
TGGCGAGCATCCACCACGACTCTCTTTGCGCATGCGCCGGAACCTGAAACCATTTTTTCT
CTCCGGCTGTGTTTCACTGGTTCTAGAGGTTTTGCAG
>contig00259	seqLength=1655	assembledReadNum=755	aveCover=140.00
CAAACAAAATGGCATCGTATTCTATTTCAAAACAGTATAAAAACCACAACATCTTCATAT
ATTTTCATTTTCGAAACAGCTCATGAAACAACACAAGGGATCCATACGTCTTTTCCTTCT
CAAAACAGCGAGACAAATAACCATACAGCACAAGATCTAACTTCTTTCATCTTTCAAAAC
AGTCGGACCAAACTTATTCATATACTGCAGTGAAATACTGCACTCACACCTACGCGTACA
CTACATACATACTTACATTCTCACACGTCATAGACACATACTCAAACACTAAAAATACAA
ATCATGTTTATATTATCTTAGAAAGCCAAGAACGAGTAGAATGTCCGAAAGGTTCGGATG
GAAGTTGTTCAGCCATATATACGTGGAAAAGTCCCATTACTCCAACGTGCTCTTTGGTGT
TGTTGTATTTAGATTCTATAGTTATAATTTCACCATCGGTTATCTTCATAGAACCTGGTT
TAGGATAACAAGTAGACATTCCGACAATATATCCCGATTCGTTTCCTGCTTGGTTTCCAT
TTCCATAAATTGGTATTGAAGAACATATAACCCTTCCATCCTGTCCATACAAGGTTGATC
CAAGTCCACTTATGTGCTGATGAGCAACAGCATATATCATATATCCACCAGTTTGTAGTG
GGACATTTGTCTTCCTCACATGAACACAGCCATTTTTTTCCTTATCATATGTGTTGCATG
ATTCAACTGGATACTCATACTGACAGTTATGATTCATGTTCTTTCCTTTTGAATTATCAT
CTGTTAGTGACAAAAAATCTGTCACATCTAATACATATATCTTAACAGGCACTATAGAAT
CATCCCAATCAACCCATGTGACAGTGTATTTTAGGTAGAGGCTTCTCTTTGGCCCCTCAA
AACCTTCCTTCAACTTGCATTGCGTATTATCATAACAACAATAGACGCCTCCTTTATAAC
CTGACTCTAGAGGCTTTCCATACTCATCTACTGTAACATTATAAAGCTCACACCAACACT
CTGTGCACCCTTTTTTATCCACTACACCTCGCGTATCAATGGCATGGACATTAAGCCTCC
ATGACTCCTTAAATCCTTCTGGAACCTTTTCAGGATTACCTATCTCTATGCCGAAAGGAT
CCGGTATATAGTTTGTGGTTCCTCGTGTTTCAGATCCAGCACCAAAGTATATTGGAATAA
TATCTCCCTGGCATATGCCACTATTCCTCACAAGAACATAATCAGAGCTGTGAGGAATTT
TCTGACCATCATTTTCTGTGGGTTTGAAATGATTACTTTGATGATTTAGTTCAATATTCC
AATGGTGAACATAGGTTTCATGAAGAGGTATAGAGTTCCCAGCTTCATCAACTAGTTCAG
CATCGAAACTCTTAATTGCTACATGACCCCTTGGAAAATCAATATCGTAATAATATTTAT
TGACAACTGATCCAGGGGTTAGCTCAAATTTAGGAGACAAATAAACAGCTGATTTAAGCT
TATTTTGAATCTTGAGAAATGAACTTGAGCATGGTTCGGTCAACAATAGCAGAAATAGAA
GTATTGACAGGGAAAATATAAAATCTCGGGATGCGGAAAACATGTTTATATGTGAGTAGT
AAGCAAATCAGACAGAATATGCTTCTCAAAATAGT
>contig00260	seqLength=496	assembledReadNum=19	aveCover=13.74
AGGGGGATCTCACCGATTTACCAAACCTAACCAAACTCCGAATACCCACAAGTAATATCC
GGGAGACAGACGGCGGGTGCTAAGGTCCGTCGTCAAAAGGGAAACAGCCCTAACCTACAG
CTAAGGTCCCCAAGTGATAGTTAAGTGGGAAAGCATGTGGGAAGGCTAAAACAGTCAGGA
GGTTGGCTTAGAAGCAGCCATCCTTTAAAGAAAGCGTAACAGCTCACTGGTCTAAATAAG
GGTTCCTGCGCCGAAAATGTAACGGGGCTCAAGCCACGAGCCGAAGCTTAGGGTGTGATC
CTTCGGGGTCACGCGGTAGCGGAGCGTTCTCTAGGCCTGTGAAGGGAGACTCGTGAGAGC
TCCTGGAGGTATGAGAAGTGCGAATGCTGACATGAGTAACGACAAAGAGTGTGAAAGACA
CTCTCGCCGAAAGTCCAAGGGTTCCTGCGTAAAGTTAATCTGCGCAGGGTTAGCCGGCCC
CTAAGGCGAGGCCGAA
>contig00261	seqLength=1070	assembledReadNum=378	aveCover=98.16
AACCACAATACTATCATCATCATCTCATACTTTACCTTTCATTTCCCAGTTTCAGTTCTA
CATAATCCATTTTACTTAGCGTTAATTAATTTCCAGTTCGGTCCATCTTGTTAGTAGTGA
TCATCATGGCTGAGGAGAATCAGAACAAGTACGAGGAGACCACATCCGCAACCAACTCTG
AGACAGAGATCAAGGACAGAGGTGTTTTTGATTTTCTCGGTGGTAAGAAAAAGGAGGAAG
AACATAAGCCTCAAGAGGAAGCGATCGCCCACGAGTTTGGTCATAAGGTGACTTTGTATG
AAGCACCATCAGAAACCAAAGTTGAAGAGGAAGGTGAAAAGAAACATACCAGTCTCTTGG
AGAAACTTCACCGATCTGACAGCTCATCAAGCTCGTCAAGTGAAGAGGAAGGAGAAGATG
GTGTGAGAAGAAAGAAGAAGAAGGACAAGAAGAAGAAAGAGGACACATCTGTGCCAGTTG
AGAAAGTTGAGGTTGTTGAAGGAACAACAGGTACTGAGGAAAAGAAGGGTTTCCTTGACA
AGATTAAGGAGAAGCTTCCTGGACACAAGAAAACTGAGGATGTAACAACTCCTCCACCTG
TTGTTGCTGCTCCTGCTACTGTTCCAACTGAGACGACAACAACTACGGGTCATGAGGGAG
AGAAGAAAGGTATTTTGGAAAAGATCAAGGAGAAGCTTCCTGGTTATCATGCCAAGACCG
CTACTGATGGTGAAGACAAAGATCATCACAAGGATGAGACAGCACCTCATTAATTATGAT
CTATTGATTGTGTATTAAGGATCGATTGGTTGTGTTGGTTTGTGGCTTTGGGGGTGTTTT
GTTTAATTAATCATTTTCATTTAGGCCTTGGGTGGTGATTTCTTTCTTGATGGTATATGT
ATTTGGTTCTTAATTTGTCTTTGTGGGTACTTTTCAAAATACACAAAAAAAAGTTGTTTG
GGTTCTTAGATTGCAAAAACAAAACACTTGTATCAAAAAAATTATTATGGAATGTATTTC
GTTTGTGAAGAAGAAGCATTTGATCTTCATATTATTGCATAAAAAAGAAA
>contig00262	seqLength=561	assembledReadNum=186	aveCover=105.19
TCAAGGGTAATAGTCTTACCGGTGAGAGTCTTCACGAAGATCTGCATACCACCACGAAGA
CGAAGGACAAGATGAAGGGTGGATTCCTTCTGGATGTTGTAGTCAGCTAGAGTCCTTCCA
TCCTCGAGCTGCTTGCCAGCAAAGATCAACCTCTGCTGGTCCGGTGGGATTCCCTCCTTA
TCCTGGATCTTAGCCTTCACGTTGTCGATAGTGTCTGAGCTTTCAACCTCGAGGGTGATG
GTCTTTCCAGTGAGCGTCTTTACGAAGATCTGCATACCTCCACGAAGACGAAGGACAAGA
TGAAGGGTGGATTCCTTCTGGATGTTGTAGTCAGCTAGAGTACGGCCGTCCTCAAGTTGC
TTTCCGGCGAAGATCAGACGTTGCTGGTCCGGGGGAATTCCTTCCTTATCCTGGATCTTA
GCTTTGACGTTATCGATGGTGTCGGAACTCTCAACCTCGAGAGTGATGGTCTTTCCGGTG
AGGGTTTTCACGAATATTTGCATCTTGAGGAGAAGTTAGGTCGCGAAGAAATGAATTGAA
TTTGTTCGTTTTGAGATAGAA
>contig00263	seqLength=1563	assembledReadNum=689	aveCover=131.52
ACACATACACAGCAGTAAGTCATTGAAAGCCTTGCTGTAACCGAAGTAAAGGCTTTCTTC
ACTTGAAACATCTAATTCTTTGTACACACAACAACATATGGAGACTGTTCTTTCCAATAA
CTCCCCACCTTCTTCTGCCTTCAAGGGTGTGAGCAAAGAAGAGGAAGAATCACTACTTGG
ACAAATTGAAATATGGAAATACATGACACAATTCACCGACTCATTTGCTCTAAAAGCAGT
TGTTGAGCTACGCATAGCTGATATAATAGACAGATATGGTAAACCAATTTCCTTATCACA
AATTGTGCAAAATCTTGATGATGCACCCTCCCCTGATTCCTCTCTTCTCTTAAGAGTAAT
GAGAGTCATGGTTCGTAGAAAAATTTTCAGTGCAGAAAAATCCGAATCCGGAGAGATTCT
CTTCGGTTTAACACGCGCATCGAAATGGATCCTACAAGACACCAAAATGACATTGGCACC
TATGTTATTGCTAGAGAATCACCCTTTTCATTTGAACCCTGCTAACTATATCAGTGAAAT
TGTAAGAGAAGGAACCAAAAATGGCACTGCTTTCTTTAGGTGTCACGGTCATGAACAATT
TGAAATGACAGGTTTGGACTCAAAGTATAATGACTTGTTTAACCAAGGTATGGTGTGCAC
TGCTAGGATCGTGTCTAGAGCTGTTATTGCAGGTTACAAGGACGGATTTAACCAAATTCA
GTCTTTGGTTGATGTTGGTGGTGGTATCGGTGGATCTCTGTCTGAGATTGTTAGAGCTTA
TCCTCATATTCAAGCTATTAACTTTGATTTGCCTCATGTTGTTTCAACTGCACCTAAATT
TGATGGTATCACCCATGTTGGAGGAGACATGTTTGTTTCTGTTCCTAGTGCTGATGCTAT
TTACATGAAGTGGATTCTTCATGACTGGAGCGACGACCATTGCATAAAGATATTGAAGAA
CTGTAGGAAGGCAATACCAGAGAAAACAGGAAAGGTGATCATTGTGGATCATGTTTTGGA
TCCAGAAGGAGCTGAACCATTTACCGACACTGGCATTGCATTTGACATGATGCTTCTTGC
ACATAATGCTGGTGGTAAGGAAAGGACTGAAGAGAACTGGCAATACTTATTCAAAGAGAC
TGGATTCCCTCGTTACAACATCATCAAAATCAATGCTCTTCCATCCATCATTGAGGCATT
TCCAATCTAAATTCATGAGTTGTGATGAGTTTGGTTTTATGATGATTATGTATGTGTTGT
TTTGTGTGCCTTTAATGGGAGTTTGTTACCTAAGGCAAATACTCCTTTGTGTATCATAAT
TTGAATAAAAATGCTGCTCACCACCTAGAGATCTATGATTCATGCATATGCAGGTCATGT
AGCAGAGTGTTGTGTGAGTGTTTTAAGAATCTACTGTTGAATTGTTAATGAGTTTGACGA
ATTGTAATTGATGTGCACATTTTCTTCCCTTTTCATTTAACTTCTATTGTCTCAATCAAG
TATATCATTTATGACATACAACTCATTGGACATTTGAGCAATACAATTTTAAAAAGAGAG
ATT
>contig00264	seqLength=303	assembledReadNum=16	aveCover=9.72
TTTCTTTTTGACAAAACACAGAATTTGCATAAAGCATCGCTTTGATGATTATTTGACACA
TGAATACAGTAAGAATCAAATATGAAACATGTCAATCCACTACTCCATCATGTTAGGTAG
CAAATTTGAAACAGATCCAACACAAAGCTTAATTATAAACACACTTTTGGCTTTAACTTA
AGCACTTATATAAACTAAAAATAGAGTCTTAGAAAACCACCAAGTCTCATTAAACCATAA
ACATGTAAGACATAGTGAACATCCATTTCTTTGCAAAGAGATGAACCAAACACAGCAGCA
TAT
>contig00265	seqLength=1539	assembledReadNum=410	aveCover=70.52
TTTCTTTTTTGGTAATGAAGAACCTGCTCCCGTACTATTTGACAATTTAAACTTGCATAC
AATTTTACTGCACTTTATATAAAAAGGTAGAGGAAGCCTTTGGCTAAAAGGCAAACTGTT
TGGTCCAAAGCTCCAACCACCGAATATGAAACTCCTAAAAAGATCTCAACTCCAGAACTC
AAACAATAAAAGTTTAAACAGCAGTAAAACAACAATAGTGTGAAAAGCATAGTTTGTAAA
GCCAGACCCCAACATATTCTACAGAATCACAGAACTCAGTTGAAAAACAAGTACGCAATA
ACTTCTCTGCAGATGTTTCAAAGAAATAACATATGAACTATGTCCTGGTGTTCTGTTCTT
ACTCACATTTTCTTCCTAACACAGAATAGTTTAAGTTCTTTTGTGGGGTAACAAAAGTTC
CAGAGCTCAAAGTCTCAAATACCTAAGTTGTAACTCATTACACATGTTATATCAAACAAT
AATAGCCAGCAAGTGGTTTTAATTCTTCTCAGTAGTGCTCTCCAGCTCCCTTCTCAGCTG
AACAGAGAAATCATCACTAACATCATCATCATCCCATAACATTCAAGTTCAAGAAACAAA
GAAAGAAACTATTATGGCTCAAGCTATGGCATCATCAATGGCTGGTTGTTTACGTGGCTC
TTCATCTCAAGCTGTGTTAGAAGGAAGCCTTCAATTGAGTGGACCAAACAGGTTGAGTTT
GTTTAATGGAAACACCAACAACGTTAACAAGGTTACAACACGTTCGTTGGTGACAGTTAG
AGCTCAACAACAGGAAAGTAGTCGAAGGGCTGTGATTGGTCTTGTTGCTACTGGTTTGGT
TTCTTCTTCTTTTGTTCAAGCTGTTTTTGCTGAGGCTATTCCTATTAAAGTTGGTGGCCC
TCCTCCACCTTCTGGTGGCCTTCCTGGAACACTGAACTCTGATGAAGCAAGAGACCTTAA
GCTACCATTGAAAGAAAGGTTCTTTCTTCAACCATTGCCACCTACTGAAGCAGCAGCAAG
AACTAAGGAATCAGCAAAGGAAATTGTTGCTGCTAAGAAGTTCATTGACCAGAAAGCTTG
GCCATTTCTTCAGAACGATCTCCGTCTCAGGGCTGGCTATCTTCGATATGATCTTAAAAC
TATCATCTCTTCAAAGCCTAAGGACCAGAAACAATCCCTCAAGGAACTCAGCAATAAGCT
CTTCCAGGATATCGATAATTTGGATCATGCAGCAAAAATAAAGAGCCCAGCAGAAGCAGA
GAAGTACTATGCTATAGCTGTATCTACACTGAATGATGTTCTTAGCAAAATTGCTTAATG
TGAATGATTTCTTGCTTTCTTGTGTAAGCTTTGTCTAAGGATTTTTTAAGACATTTTATG
TTTAACTACTATTTGAAGAAAATCAAATGAGAAAATTTGCTATAAGCAAGCAGGAAATTA
TCAATTGTTCATGCATTTCTTAAAAATTTGCTATAAGCTAAATACTTAACCATTTACTCA
ATCAATAAAAGATTTCAAAAATCATGCACAAAAAAGAAA
>contig00266	seqLength=2055	assembledReadNum=521	aveCover=72.63
GTTGCTAACTCAATGGTAGAGTACTCGGCTTTTAAGTGCGACTCCATTTTTTACACATTT
CTATGAACTAATTGGTTCATCCATACCATCGGTAGGGTTTGTAAGACCACGACTGATCCA
GAAAGGAATGAATGGAAAAAGCAGCATGTCGTATCAACGGTGAATTCTAAAAATTTTTCA
TTCATATTGGATCCGACCAAGATTTTTCTTTGAATTTTTGGCTCGGAACAAATGAATTCC
GTTGGGTTTCATTAATAAAGGGATAGAGCTTAGCTGCTCCAATTATAGGGAAACAAAAAG
CAACGAGCTTTCATTTTTTATTTGAATGATTACCACATCTAATTATGCGTTAAAAAAGGA
TTAGTGCTTGCTGTGGAAAAACTTTTTCCCACTTGTTATGAGTCCTAATTATTAGCTATT
CCCCATTCTGTTATGGGGTAGCAAGAAATGTGTAGAAAAAAGAGTATATTGATAAAGATA
TTTTTTTTCCAAAATCAAAAGAGCGATTGGTCCAAAAAATAAAGGATTTCTAACTAGCTT
GTTGTCCTAGAAAAAGGAGAAGGGACAAGCGAGAGGAGATAGTCCATTAATGGGTTTTAA
CTCGTTTTCTAGGTATCCATTCATATTTGTTTTTTATTTCAATTCAAATATAGATCTAGA
ATACCTTGTTTTGACTGTATCGCACTATGTATCATTTGATAATCCAATGAATCTCTGATC
CTTTGACCAAATAGAATTTCTAAAATGAAGGAATCTCAAGTCTATTTAGAACGAGCTAGA
TCTCGCCAACAGCACTTCCTATACTCACTTATTTTTAGGGAGTATATTTATGGACTTGCT
TATAGTCATAATTTGAATAGATCCCTTTTTGTGGAAAATGTAGGTTATGACAATAAATAT
AGTTTACTAATTGTAAAACGGTTAATTACTCGAATGTATCAACAGAATCATTTAATCATT
TCGGCTAATGATTCTAACAAAAATTCATTTTGGGGGTATAATAATAATTATTATTCTCAA
ATAATATCAGAGGGTTTTTCCATCGTCGTGGAAATTCCATTTTTCCTACAATTGAGCTCT
TCCTTAGAGGAGGCAGAAATCATCAAATATTATAAAAATTTCAGATCAATTCATTCGATT
TTTCCCTTTTTGGAGGATAAATTTACATATTTAAATTATGTGTCAGATATACGAATACCT
TATCCTATCCATCTGGAAATCTTAGTTCAAATCCTTCGATACTGGGTGAAAGATGCCCCT
TTTTTTCATTTATTACGGCTGTTTCTTTGTAATTGGAATAGTTTTATTACTACTAAAAAT
AAAAAATCGATTTCTACTTTTTCAAAAATTAATCCAAGATTCTTCTTGTTCCTCTATAAT
TTTTATGTATGTGAATATGAATCTATCTTCGTTTTTCTACGTAATCAATCCTCTCATTTA
CCATTAAAATCTTTTCGCGTTTTTTTTGAGCGAATTTTTTTTTATGCAAAAAGAGAGCAT
CTTGTAAAACTTTTTGCTAAAGATTTTTTGTATACTTTAACATTAACATTCTTCAAGGAT
CCTAACATTCATTATGTTCGATATCAAGGAAAATGCATTCTGGCTTCAAAGAATGCGCCT
TTTTTGATGGATAAATGGAAACACTATTTTATCCATTTATGGCAATGTTTTTTTGATGTT
TGGTCTCAACCAAGAACGATCAATATAAACCCATTATCCGAACATTCATTTAAGCTTTTA
GGCTATTTTTCAAATGTGCGACTAAATCGTTCAGTGGTACGGAGTCAAATGTTGCAAAAT
ACATTTTTAATCGAAATTGTTATCAAAAAAATTGATATAATAGTTCCAATTCTTCCTCTA
ATTAGATCATTGGCTAAAGCGAAATTTTGTAATGTATTAGGGCAGCCCATTAGTAAGCCG
GTCTGGGCCGATTCATCCGATTTTGATATTATTGACCGATTTTTGCGAATATCCAGAAAT
CTTTCTCATTATTATAAAGGATCCTCAAAAAAGATTGTATCGAATAAAGTATATACTTCG
GCTTTCTTGTATTAA
>contig00267	seqLength=232	assembledReadNum=4	aveCover=3.47
TCATTACTGTTATATATAGAGGCAGATTTATCCAACAAACACAGAAACAAAAACATCCTT
AATCACCTAACCATGAAACCTGTTTCACTACTCACCCTTTCCTTTCTCCTCTTTGTTTTC
ATCACCAATGTCTCACTAGCTTTCTCAAATGATGATGTTGAGCAAGTGGTGGACATAAAT
GGCAAACCCATTTTCCCAGGTGGTCAATACTACATCTTGCCAGCCATCCGTG
>contig00268	seqLength=828	assembledReadNum=43	aveCover=19.00
ACTATTTATTCTTAATAGACATATGATATAACACAATGAATAACTTATTTGCATTTCAAT
TCTCAATGCAAATTACTATTATTACTTCCATCATTCAGGATATAGAACATAGTTAGATAT
ATGTGAAATGTCAAGTGATGGAAAGGACGGAGAACTTAGTTAAATTTGAAATGGAAACAA
AATCAGAAAGTTAATATATAATAATAAACTATATTATATAAACTGAATATTAAAAAAAGA
ACACAATATTTACAAAAGCTAAAGCAAAGAAGACAACTCTCATTTCCTTCCACCTCTCTT
CACCCCGCTAGCCTTCTTGGCTGGAGACTTAACGCTCTTTGTTTTCACACTCTTCACCGG
AGCCTTCTTTCCAGCAGCTACTTTCTTTCCTGGTGTAGCCTTCGTCGACGTCTTTGCAAC
TTTTGCGGGCTTTGCCTTTGGCTTTGGTTTCACAACTGCTTCCGGCTTAGCAACGGTTTT
TCCCTTGGCAGCAGCTTTGGGTTTTGCAGCAACTTTTGGCTTGGCAGCAGCCGCTTTTGG
CTTCGTGGTAACGGATTTGGCCTTCGAAGCAACCTTTGGCTTAACAACAGCTTTAGCTTT
TGGCTTAGCGACTGGCTTAGCCTTCGCAGCCTTCGCCTTGGCAACCTTAACCTTCGGCTT
GGCAACGGCGGGCTTTTTCGCCGCTGCAGTAAGCTTGAATGAACCTTTAACCTTAGCAAG
CTTTCCAGATTCAACTTTCTTCTTCAAATTTTGGAGCAAAAGCTTCTTAAAATTTGAAGG
AAGCTGTTTGTGTTTCTCTTCAACAAATTTCGCAATCGCGTATTGGCT
>contig00269	seqLength=383	assembledReadNum=165	aveCover=123.06
CGGCGCTGCAGAACTCGTATCACTCTCTCGTCGTCTCCGTTCGCGTTTCCTTCCATTTCC
GTGTGAAAATGTCGCTTGGAGAAACTGCTTGCTCGTACGCCCTTCTCATCCTTGAAGATG
ATAAAATTGCCGTCACTGCTGACAATATCACCACTTTGTTGAAAACTGCTAATGTTGAAG
TTGAATCATATTGGCCTAGCCTGTTTGTTAAACTTGCTGAGAAGAAAAATATTAAGGATT
TGATTGCCAGTGCTGCTGGTAGTGGAGCTCCGGGAGCTGTTGCCGCCGCTCCACTTGCTG
CCGCCGGTGGTGCAGCAGCTGCTGCACCAGTTGTCGAGGAGAAAAAGGAGGAGCCGAAAG
AAGAAAGAGAAAGTGACGATGAC
>contig00270	seqLength=2853	assembledReadNum=1245	aveCover=135.05
TGCAAGAATCACTGAGTTTTATGCCTTGAGTTGCAAAGATGTTTCCAAACGTGACAGGAC
TCCTAAACAAGGGCCACAAGATAAGAGGAACAGTGGTGTTGATGCGTAAGAATGTGTTAG
ACTTCAACACAATTGTGAGTATTGGTGGTGGAAACATCCATGGTGCCATCGACTCCGGCC
TCAATATCCTCGGTTCAACTGTTGATGGCCTTACTGCCTTCTTAGGCCGCAGTGTCTCCC
TCCAGCTAATCAGTGCTACCAAGCCTGATGCAAATGGAAAAGGAAAAGTTGGAAAGGATA
CATTTCTGGAAGGTATTATTGCTTCCTTACCAACCTTGGGAGCTGGTGAATCTGCATTCA
ATATTCATTTTGAATGGGATAATGAAATGGGAATTCCTGGTGCATTTTACATCAAAAACT
ATATGCAAGTTGAATTTTTCCTCAAGAGTTTAACTCTAGAAGATGTTCCAAATCATGGAA
CCATTCGCTTCGTATGCAACTCTTGGGTTTACAACTCAAAACTCTACAAAAGTCCTCGCA
TTTTCTTCGCCAACAAGTCGTATCTTCCGAGTGAAACACCTTCTCCACTTGTTAAGTATA
GAGAAGAAGAATTGCAAATTCTAAGAGGAGATGGAACAGGAGAGCGCAAGTTACATGAAA
GGATCTACGATTATGATGTCTATAATGATTTAGGCAATCCAGATCACAGCGAACACCTTG
CTCGACCTATTCTTGGAGGGTCTAGCACACATCCCTATCCTCGTAGGGGTAGGACCGGTC
GATATCCAACGAGGAAAGATCCGAATAGTGAGAAACCAGCAACAGAAATATATGTTCCAA
GAGATGAAAATTTTGGTCACTTGAAGTCTTCTGACTTTCTTGCATATGGAATAAAATCTG
TATCTCAATGTGTAGTACCTGCATTTGAATCTGCATTTGATTTGAATTTTACGCCTAACG
AGTTTGATAGTTTTCAAGATGTGCGCGACCTCTTTGAAGGTGGAATTAAGCTTCCTCTAG
ATGTAATTAGCACAATTAGTCCTTTACCTGTGATCAAAGAAATCTTCCGTACCGATGGCG
AACAAGTCCTCAAGTTTCCACCACCTCATGTCATTCGAGTGAGTAAGTCTGCCTGGATGA
CCGATGAAGAATTTGCACGAGAAATGCTCGCTGGCGTAAATCCATGCATGATCCGCGGTC
TTCAAGAGTTTCCTCCAAAAAGCAATTTAGATCCCTCAGAGTATGGTGATCAAACTAGTA
AGATATCTGCAGATGTCTTGAACCTTGATGGTTGCACAATAGATGAGGCACTTGCTAGTG
GGAGATTATTTATACTAGATTACCATGACACATTTATTCCATTTCTAAGAAGGATCAATG
AGACTTCTGCAAAAGCTTATGCTACTAGAACAATCCTTTTTCTAAAAGAAAGTGGAACTT
TAAAACCAGTGGCCATTGAATTAAGCTTGCCACATCCTGATGGTGACAAATCAGGTTTTG
TTAGTAAAGTTATCTTACCTGCAGATGAAGGTGTTGAAAGTACTATTTGGTTACTAGCAA
AAGCTTATGTGGTGGTTAATGATTCTTGCTATCATCAACTCATGAGCCATTGGTTGAATA
CTCATGCAGTAATTGAGCCATTTGTTATAGCAACAAATCGGCAGCTTAGTGTGGTTCATC
CGATTAATAAACTTTTAGCTCCTCATTATCGCGACACGATGAACATCAATGCACTTGCAA
GAGATTCTCTAATTAATGCTGATGGAATAATAGAGAAAAGTTTCCTGCCTTCAAAGTATG
CTGTGGAAATGTCTTCAGCGGTTTACAAGTATTGGGTTTTCACGGATCAAGCTCTGCCGA
ATGATCTTATCAAGAGAAATGTGGCTGTTAAGGATTCGTCGTCTCCACATGGACTCCGTC
TTCTGATAGAGGACTACCCTTATGCTGTTGACGGATTAGAAATATGGACGGCTATTAAAA
CATGGGTCCAAGATTATGTCTCGTTGTATTATGCAACGGACAATGATATCAAAAATGATT
CCGAGCTTCAACATTGGTGGAAAGAAGTTGTAGAGAAAGGTCACGGTGATTTGAAAGATA
AGCCATGGTGGCCTAAGTTGCAAACATTTGACGACCTTGTCGAAGTTTGCACTATCATCA
TATGGACTGCTTCTGCTCTCCACGCAGCTGTTAATTTTGGACAATATCCTTACGGAGGTC
TTATTCTAAACCGTCCAACTCTGAGTAGAAGGTTGCTTCCTGAGGAAGGAAGTGTGGAAT
ACGATGAAATGGTGAAGAGTCCTCAAAAGGCTTACTTGAGAACAATCACGCCGAAGTTTC
AGACTCTTATTGATCTTTCGGTGATAGAAATATTGTCAAGACACGCTTCCGATGAAGTCT
ATCTCGGACAAAGGGAAAATCCACACTGGACATCTGATACTAAAGCTTTACAAGCATTTC
AAAAGTTTGGAAATACATTGGCAGAAATTGAGGCCAAACTTTCGAATAAGAACAACCATC
CGAGCCTGTACCATCGGACCGGGCCAGTTCAATTGCCATACACTTTGCTTCATCCCAGCA
GTAAGGAAGGGTTAACCTTTAGAGGAATTCCCAATAGTATCTCTATCTAAGAAAACTTGT
GGTTTATTTTCCTGAATGTTAGTGTGCATGTTTCAATAAAGAGATGCTCCAAATAACAAA
TTCTGCATCTCATCGATGTTAAAATTATCAAGTGTATGCATTTTCTTCTCTTTTTTGGGA
GCATGTGTATGTTTAAATATATGTAATTTCAAACTTGTTTCAGTTTGCAAATAATAAGAG
CATTGTTAGTTTGAAAAAAAAAAAAAAAAAAAA
>contig00271	seqLength=810	assembledReadNum=176	aveCover=175.02
GCTATTATACATGGTATAATAGGCCATGGTAAACCAAGCCAAGTTGTCACGGCAAACAAC
TGCAGATATAATGCTTTCTCAAGCCTTTTCTTTGGGGAATTAGTTACAAAGATTGAAATG
AAATAAGGATATCATAATGGAAAAGACATTGGTTCAAGTAGAGCATAAAATCGTTTATTT
TTGCACAAACATAAACAGACACCATACACCAAAAACACACTTAACAGATTCATAGTCAGA
GTAGTAAATTGCTTCTTTTCACCTATAGTTGCGATATAAAGGCGAATACATGCAACTCTC
GGCATACTTGACAAGATCCTGAGGACGAGGAAGATGCGTAGCCAAGCCTAGTTCATATGC
CTTGGCAGCAACATTTGCAGCTATGTTGGCTGAGATTTTTCTGATATCAGAAAAATCTCA
GCCAACATAGCTGCAAATGTTGCTGCCAAGGCATATGAACTAGGCTTGGCTACGCATCTT
CCTCGTCCTCAGGATCTTGTCAAGTATGCCGAGAGTTGCATGTATTCGCCTTTATATCGC
AACTATAGGTGAAAAGAAGCAATTTACTACTCTGACTATGAATCTGTTAAGTGTGTTTTT
GGTGTATGGTGTCTGTTTATGTTTGTGCAAAAATAAACGATTTTATGCTCTACTTGAACC
AATGTCTTTTCCATTATGATATCCTTATTTCATTTCAATCTTTGTAACTAATTCCCCAAA
GAAAAGGCTTGAGAAAGCATTATATCTGCAGTTGTTTGCCGTGACAACTTGGCTTGGTTT
ACCATGGCCTATTATACCATGTATAATAGC
>contig00272	seqLength=420	assembledReadNum=184	aveCover=132.12
TGCCGACTGTGATTACAGGGGAAGAAATCGCAGCGAAACCCAACAATGCCTAAGCAAATT
AATGAGATTAAAGACTTCCTCCTCACTGCGCGGAGGAAGGATGCGCGCTCTGTGAAAATC
AAGAAATGCAAAGATGTGGTCAAGTTCAAGGTTCGATGCTCCAAGTATCTTTACACCCTT
TGTGTGTTTGATACTGAGAAAGCTAATAAGTTGAAGCAATCACTTCCTCCAGGTTTGAAT
GTGCTAGACCTGTAATTCTATTCACCTTAATGTGTTCTGAAGATCAACTTTTGCTATGGA
ATAGTGATTTCTAAATATATTTTTGTCCTTTTCTTTTTGTTCTTGATTACCAGCTTATGA
TTCTCATCATGAATGATCCGACTCTTTTTATTATCTTAATGCAGTTTTACCATCATTTAA
>contig00273	seqLength=556	assembledReadNum=228	aveCover=101.00
TGCAATAGTGTGGATTGGGATTGGTTTAAAACAAAGGTAGGTTGGGATCACAGGCTGCCG
TATATAATATTCATCATGCATCAATACCATTATATATGTTTGAAACACAAAATTGCTCAA
AGATTTAAAAAGCAACAGAAATTATATAGCATGCATCACAAAGAGATCATAGGTCTATTT
CACCATATTCAACTAACAGAAAACAATTGATCAGGGTATATGTATATCATAGTGCTTACG
TCAAATTTCATACAAGAAAATATGCAAATTTAATTATAGAGATCTACTCTGCTTCCTTGT
AAGCACTGGAGAGCATCGTTTAAGCAATTTATTCTCTTCACAAACACGCTGATAAAACAA
CCTGAGATTAATCAGAAGCTTGATCGACGAGCTTCTTGTCCCTTCGTTCCATGGCGACAT
CCCACAAGTCGTTACCGATGTGCTTTGGTCGGCCGTGAGCAGCTCTGTGGATGTAATACT
GAGCATTTCCGGCAACACAGAGCATTCCGGCAATGATTCCGAGAGGAAGTACAGCTTCCA
ACCAATGCAACGACAT
>contig00274	seqLength=1160	assembledReadNum=324	aveCover=96.04
ATTGGTTATACACAGTGGCAAGTACTGCAAATGTCAATATGAATTGTATAAACATTGGTC
TAGTTCGATAGATTGTTCAGTTTCTTATAGAAAAACCTGTATTTTAAATCTAATTTAAAG
CAACAATAATGACTAACGTGCATCAAATGTAGATGATATAGTTGTTTACCAAGAACTCAA
TGCATTGATCATACACAAACAAAGGTACAAGTTTTCTTTAAATACAAACAAAGTAACTAC
TCTCTAATCTAATCTTCTTCGTCATCTGTTACAAACTGGCCAGTTCCAGGATTCAAAGCA
GCAATGAAGAAGAAAGCAACATTGAACAACACAAGTGGTTCAATTTCATTGATTGGTACA
CCAGTTTCAATGTTGAGTTGAGCTAGTGCTCCCTTCCCAGTAATAATCTCTCCAATCAAA
GAGAAAGCAAATCCCAATTGAGCCAATCTTCCAACAAACAGTTCATTGGATTTGGTGAAT
CCAAATAAAGGACCTCCTTCGCTGAGACCGAGAGCTGCTCGGAAGCCTTTTCCGGGAGGA
ATAACACCTCCGGTGGTAGGTTCATCGTCAACGAATCTACCACGGTCACCTAGAGCTCCA
ATGGCTCCTAGAAGTGTGAAAATGATGAAAAATAGGAGAAGAGGCTCAGCTTCATAAATT
GGAATTCCAGTTTCCAAATTCAATTGTGATAGAATTCCTTTGCCAGTTACTGCTTCACCT
AAAATTGATGCAGCAAAACCGATCATAGCAACACGACCAACAAAGAGTTCATTCTGTTTA
GTGAAACCAAATCCTCCGGAAGTTCCAAAGACACCATCTTCAACCTTTGGTTTTTGTTTA
GGTACAACCTTAGCAGGGGCTTTGGTCTTTGATTTGAATAGAGCCAGAGTTGTGAATGTA
CGAGATGAAAAAGACTTAGAATTAGAAGAAAGTGGGTTAAATAAGATATCAGAAAACCTA
GGCTTCAATCTTTGACACAAAGGATCTTTGTTCGAAGGAACAGAATAGGTGCTGGAGACA
CTAGACATGAGCAACATAGTTTGAGCCATTGCTATGTTACCTTTGCCTTGTGTTTGTGTT
TGTGTTTGTGTTTGTGTTGTGTGTGGTATGAAATGTGTTTGTGGTATGGTAGAGTTTAAC
TGAAACATGGGAGGAGAATG
>contig00275	seqLength=883	assembledReadNum=332	aveCover=85.35
GGAATGCAGTATTTCTATTATTTATGTAGCACATTGTACAAAAACATATTTATACTGTCC
AATAAGCTTCATAAAACATAGACCTTCAACTTTCTAACTGGCTCATATAAAAGAGATTGC
AGAGCATAACAAAAGATTGAACACTGAAGGTTTTTATTGTAATATACATGACTACATGAG
TACTTCACAGTAGCTCTTATTCTAATTAATGCATACACATCAGTGTCAACCAAAGTTCAT
GAAACATAAACCTTCAACGAACAACCAGAAAACGTAACAGAGAAACATATGCATAAACAA
GTTATTATTTTAGTACACATCATATAAGTAGTGAACCCTCTTGAAAGTTGAGACACAAAT
CACACACTCTTACTCATCTTCAGAATTCTCCTTCCTTCAAAGCTACTCCCACTGTCTTGC
TCTCTTTTCCTCTCCCTTTCCTCTTGTTGCCTTCTGGCTGCTTCTTCTTCCTCTTCCCAT
TCTGTTGTCTCTTTTTCTCTCCTCTCTTCCTCTCTCCTAGTTTCCTTCTCTTGTCTTTTC
CTTTCTCTCTTCTCTTGCTCTCTAGCTTCTTCTTCCTCTCTCTCTACCTCTTCTCTCTTC
CTTTCCTTTTCCCTTTCCCTTTCCTTTTCTTCCTCCTCTTTCTTTTCTCTCTTCTCTTTC
TCTCTTTCAGCTGCTTCTCTCTTTTCTTTCTGTTCTCTAGCTTGTTCAGTAGCTTCTGCT
TCTGCTTCCTTTTCTCTTTCCTTCTCCTGCTTCTTTTGTCTTCTAGCTTCTTCTTGCTCC
CTCTCTGCCTCTTCTCTTTCTCTCTCAGCTTCCTCTTCTCTTTCCTTCACCTCCTCCTTT
TGTCTTCTGGCTTCTTCTTGCTCCCTCTCCGCCTCTTCCCTTT
>contig00276	seqLength=360	assembledReadNum=71	aveCover=50.69
TTCTTTTTTGTGGTAATAATTTTTATGTAGACATGATTATCTTTGATTCAATTGAAAATA
ACAGCAACAACATTGTATATATAGACTGCAAATAACTAGTAAGCATCATTGGATAGAAGT
AAGATGTAATCATACTTACACATAATGCGATACGAGAAAGATATACATGTTCAGTTTCAA
AATGAGAAAAGTAAACAGAATTAGATCTTGCCGCGGGGACCGAGCTTTGGTGGAAGCTGT
GGACCTTTCTTGATTGGTAGAATGTCACCTGAGGCAGTGGCACTGAAGTATGCAAGAGTT
GAACCACCTCCAAGGATCAAAAACTTGAGTAATAGTCCTCTCTTTGTGAATGGTGCTGCA
>contig00277	seqLength=290	assembledReadNum=22	aveCover=9.29
ATAGGCTACTAAGGAACCAAAAACAATCATACTTTGCAAATGCTGAACGAACAAAGGGAG
GAAGGAAGCCAAGGAAAAAGGAGTCCTCTGTCTTCAATTGTGGGCACTTTTTACTGAGTA
ATCATTATGAAAAATAATGCACATGTATGATGCAAGTGTTGATCAACTATAAGAAATAAT
ACACATGTATGATGTAAGTTCTAGCTAGCTCATAGAGAGCTAAGAATAAATAAAGGATCT
TATAACTCTTACTTATTGAGCCTTATATTTCAACTATGAATATGAATAAA
>contig00278	seqLength=619	assembledReadNum=187	aveCover=89.81
TCTTCCATGAATAAACAATAAGCATATTAAATCCACATTGCAAATCTTTGTTTAGATTTT
CAGAGCATCATTCAAATGCCCATTGGTTTTCCCTGCGGACTTCCTCCTCTTCCTCAGGAC
TGAAGTCATTCTTAATGTTAAATGTCTTGCGGATTTCCTCTGGCGTCTTTCCCTTGATCA
TGTCGGCTACTGTCTGGCATGTGAGATCAAGAAGGCTCTTGATGTTCAAATAGTTTGCAG
CCAGGATGAGATCGAACAGCGTTGCCTGGTCAACCTTAACAAACTCAGCATCCCAAGCCT
TGAGTTCATCTTCAGAGGGTTTTTCATCAGAAGTCACCGCATCAACGTGTTTCTTACAGT
ATTCAATCACTTTAGCAAGGATCTTGCTCGTAACGTTCGGAAGAGGAATTCCGCTGTCGG
CACAATCATCTTCAATCATGTGCTTGATTGTTTGCGACTCCAAAGCCACGGCTTCGTCAA
CCTCAAAAGCTTCTCCATCGGAGCTCTTCAGAGTAATCTTTCTTGGGGAAGCCATGGTGA
TGATTAGGGTTTTGATGAGAAAATTGGGAAATCGAGAACCCTAAGTTTTTTCTAAGAGGA
AAAGAAAATTGTGATCTTG
>contig00279	seqLength=1009	assembledReadNum=426	aveCover=129.11
TTTCTTTTTTCAGATCAAAACAAAGAAAACTTCATTCATACCTTAATAATTTACAAGTTT
ATTACAAGCAGAGGATAGAGAATAAACGTTACAATTTTCAATTTTGAAAGAAAAATAAAA
CCCAAGAGGTTCAAGATATCATGCAAACAGTGAACAAAGTTTAATCTTCTTGAAAGGACC
CACAACAAAACGGTTCATTTTTAAGGGTATGTTTCAGTTGCTGGTGCCTGAGCATATGAG
CCAATGAAGATGTCACCATAAATCAACCCAGCCAAGCCTCCTCCTATCAATGGTCCAACC
CAGTAAATCCAGTTATCAGCAAAGTTTCCACTAACCACAGCTGGACCGAATGAGCGAGCC
GGGTTCATTGAACCACCACTGAATGGACCGGCAACTAAGATGTTGGCACCCACAATGAAC
CCAATAGCAATAGGTGCTATGATACCTATTGAACCCTTTTTGGGGTCAGCTGCTGTGGCA
TAAACAGTGTAAACCAACCCAAATGTAATAATAACCTCAAACACTAATCCCGCAAGAGGG
TTTAATCCAGCAGCAACTCCATGGGTTGGAACACTCTTTGAGGTGACGAAGTTGAGGAGG
AGAGATGCAAGGATGGAGCCAAGTAATTGGGCAATCCAATAGAAGAGACCAGTTAGGATG
GTGATGTTGCCTCCAATAGCTAATCCAAAAGTGACAGCAGGGTTCAAATGTCCACCTGAG
ATGTTGGCTGCTATGGACACACCAACAAATAATGCAAATGCATGAGCCACAGCTACTGCC
ACTAGACCAGCTGGATCCAAGGCTGCATCTGATGTTACCTCATTGAAAGCAATGGCTGAT
CCAACTCCAGCAAACACAAAAATGAAAGTGGCATGAAATTCTGATAGATAGGCCTTAAGT
GAGGCAACGCTAAAAGAGTCATCAAAGGTACCAAGAGTTATCTTCACCATTTTGGCTAGC
TATAGCTAATTAACCAAAAACTAAGATGTTTTTTTTAAGCTATCTAATC
>contig00280	seqLength=1098	assembledReadNum=295	aveCover=77.73
TACAAAAATAATAATCAACCAATATAATAGGATCTCATAACACCAAACAAAAATAATAAA
TGTTGCAAGTAATAGATGGGATTTCTTTTCTATCCTATCCATACAAAAAGGATATAATAG
CCTTTTAAAGTAAAACAGGACCCCGATTTTTGTTTCATCACACAAAACAGTTACAAATTC
AACTGATAGATAAGCATAAGACTAAAATGCCACTCCAACATAGAGGAGGCATAAATCACA
AATCATGAGACATTATGACCATTCCACAAACTAGAAATTTCATTTAAGGTAACAAAGCAT
TAGGGGGCTCACCCCGGCACAAAGGTTGCCCCTTTTGAAGATCATTTAGTTGGCACGGCT
TTTGAACACATCAAGACCAATCTCAGTAGGATCAGTTGCCTGCAACTCAATCTGAATACC
ATCAAGCTCTCTCTTGAATCTATCCTTGGAGCTTGCATAAATCATCTTGCTTCTAACCCT
TGCTGTGTCAGGAGACCATGCAATGAAAAAAATCCTGCTTTTGGGGACATTGCCTTCAGT
GGTAAACTCAAAATCATAAACAGCATAGCGAGACTCATCAGCAGGAAGGCAAGCAGCGAA
ATCTTCATAGCCTTGGGAGGGCTCACCAAGCTTCTCCACAATGACTTGCTTCTGAGCCTC
CTCAATCTTGTAAATTATGAACCTGTGTGTCCTTTTCGCCTTGAGCTCCATAAACCTCAA
CTTGCAGTCATCATGGACCGCCATACCTGATGCCGCATTTGCCATAGTTGAAAGAGACGA
GCGATCGATGGAAGCGGAGGAGGAAATATAGGAAGAATCTTTGGATCAAAGAACTCGGAA
CTCAAATGTTGCGTTGGGTTGCGTTGAGTTGAGTCAATCAAATAGATGAAGAAAAGGTGA
AAGATTTTTTGGAAATTAATTAAAATATTCCTTCAAATATATTTTGTATTTTTGAATTTT
ATATTGAGGATTTTGTAGGCTTCTTAACATGCTTGTTGGAATAAATTAATGGTGTTATTT
ATGAGCAATACAATAGTAATGATCTGTTAGAGTTAAGTAGGCATGTTATAGACAAGCCAG
TTAATACATATAAAGAAA
>contig00281	seqLength=1142	assembledReadNum=386	aveCover=96.74
GCTTAAACTTCTTCATATCTTGTTTACTTTCATTCATTCTTAACCATCTACTACAATCTT
GAAGAAGAAAAAAAACTCTATTGGTGTAACAAAGAGGAAAGAAAATGGCTACACAAGCTC
TAGTGTCGTCATCATCTCTTACCTTTGCAGCTGAGGCTGTGAGACAGAGTTTTGGAGCAA
GATCACTTCCTTCATCAGTTGGTTGTTCTAGAAAAGGTTCCTTTATTGTCAAGGCAGCTG
CTACTCCTCCTGTCAAGCAAGGTGGAGTTGATAGACCCTTGTGGTTTGCATCTAAGCAAA
GTCTTTCTTACTTGGATGGAAGCCTTCCAGGTGACTATGGATTTGACCCTCTAGGACTAT
CAGACCCTGAAGGAACAGGAGGTTTCATTGAGCCAAGATGGCTAGCATACGGCGAGATAA
TCAACGGTCGCTTCGCAATGTTGGGAGCAGTCGGAGCTATAGCGCCTGAAATACTCGGCA
AAGCGGGTTTAATCCCACAGGAAACAGCCCTCGCTTGGTTCCAAACCGGCGTGATCCCAC
CTGCAGGAACATACAGTTACTGGGCAGACAATTACACACTCTTTGTCTTAGAAATGTCAC
TCATGGGATTTGCAGAACACAGAAGATTCCAAGATTGGTCCAAACCTGGCTCCATGGGAA
AACAATACTTCTTAGGACTTGAAAAAGGTCTTGGAGGTTCTGGTAATCCTGCTTACCCTG
GTGGACCTTTCTTTAACCCTCTCGGTTTCGGCAAAGATGAGAAATCTTTGAAGGAGTTGA
AGCTTAAGGAAGTGAAAAATGGAAGGTTAGCTATGTTGGCAATATTGGGATACTTCATTC
AAGGTCTTGTTACAGGAGTTGGACCATACCAAAACTTGTTAGATCATTTGGCTGATCCTG
TCAACAACAATGTCTTGACAAGTCTCAAGTTTCATTGAGTGATTGTATTATGTATATGTT
GTTGTTAATTACATATATTCTTTTCTTTGCTCTTGGTTGTTGTAAGACATTATTATTATC
AGAAAAACTCAACCATGTTTTAGTTCACTCTCTTGTCTTTTGGGAAAGTGAACATGTAGT
TTCATGATGAAGCTTTGTAAGAAATGACATGTAAAAGAACTAGAAATATTTGGCATAAGA
AA
>contig00282	seqLength=1535	assembledReadNum=500	aveCover=115.04
TCATTTCTCTAGTTTTCCCCTAAAACCCTACCGGTTATTCACCAGATCATCAGTTCCGGC
CCCGCTCCTTCCGCCACTGCGTCGCCTTCGTTGGCCGGAACTGGATCTTTCATGATTCCT
TCTCCTAAGGAGTCCGGTAAGATCGAGATGTACTCGCCGGCTTTCTATGCTGCTTGTACT
GCTGGTGGAATTCTTAGCTGTGGTCTTACTCATATGACCGTCACTCCTCTTGACCTAGTC
AAGTGTAATATGCAGATTGACCCTACCAAGTACAAAAGCATCTCATCAGGGTTTGGAATT
TTGCTCAAGGAGCAGGGAGTTAAGGGTTTTTTCCGTGGCTGGGTTCCTACCTTGCTTGGT
TACAGTGCACAGGGTGCTTGCAAATTTGGATTCTACGAGTTCTTTAAGAAGTACTATTCT
GATATTGCTGGTCCAGAGTATGCAAACAAGTACAAGACCTTGATCTACCTTGCTGGTTCA
GCATCTGCTGAGGTTATTGCTGATGTTGCACTTTGCCCATTTGAAGCTGTGAAAGTGCGT
GTTCAAACTCAACCTGGTTTCGCAAGAGGTCTTGGTGATGGGCTCCCAAAATTTGTCAAA
TCTGAAGGAGCTTTGGGGCTGTACAAGGGATTAGTACCTCTATGGGGACGACAAATTCCA
TACACAATGATGAAATTTGCCTCTTTTGAGACCATTGTTGAGCAAATCTATAAACATGCC
ATCCCCAGACCAAAGAGCGAGTGCAGCAAATCTTTGCAACTTGGTGTCAGTTTTGCTGGT
GGATATGTTGCTGGTGTACTTTGTGCAATTGTGTCTCATCCTGCTGATAACCTTGTCTCT
TTTCTGAACAACGCTAAAGGTGCCACCGTTGGTGATGCTGTTAAGAAGTTTGGTGTGGTG
GGTCTTTTCACCCGAGGTCTCCCTCTCCGTATTGTTATGATTGGAACACTTACAGGAGCC
CAGTGGGGAATATATGATGCTTTCAAAGTCTTTGTGGGGCTGCCAACAACTGGTGGTGCT
GCTCCTCCTGCTGAGACTGGTAAAGCATGAAGCAACCGACGGTGACAATTTATGGTGACA
GTTTATAGTTTAAGTAACGTAGGAAAGCTGCAATAGGGACCATAAATAAACAGAGGGCTG
CTGAGGTTGCCCGAGTTCTCAAGCATGATTGGATAATATTCTTTTCAAGTTCAGACATTG
TTTCCATGTTTCTTGCATTTGGTCATTTAATTTTTGGTAGGATGATTTTGCTCGCATCCC
TTCCAGTTGCTGAAAACTTTTTAGGTAGGAGTGATATAATTTTGCGTGTTAGGATATTAC
TACACGCATCTGTCAAAACGGGAATACACATTCACATTTATTTGATTGCTTGTTTATGCA
TAAGCATGGACGCATATGCAATGCCTTATGTTGAGATCAAATTTTCTTCTATTTTACTTT
TAAATTTCATCTGGAATATATTTTTGGCGTTCAAAGTTATGTTTCTTGTGTTGCTATTAT
CTGTATTTCAATGGCTGTTACCAAGCCGGTTCAAT
>contig00283	seqLength=839	assembledReadNum=349	aveCover=105.37
TTTTAAATCACACACATTCTCATTCTTATAACCATCATCATTCAATTCAAAAACTACTAC
ACAAACACAAGTTCTAAGTTCAAACATCATTGAAAAAAACAACCGTACATACTACCCTTG
TTCTTGTTACGTATCCATCATCATCTATGGCATCTCAACAATCGTCTCGCAAGGAAAACA
TCACAACCGAGAGAAAGATTCACGGCGAGAAAGACAATGTTCCTGAGTTGACAACACGCG
TTGAGCATCTTTCTGTGAAAGAGAAAGAACTGCCACAGGGTAGTATTGAAGGAGATATTG
GTGGAAGAGGAAAAGCAAGACAAGTCCATGAACTCGGACAAAACTTTCAGTCTCTCCCTG
ATCGCAACGAGAATCAAAGTCACCTTGATCGTGCAAGTGTTCCTGTGAGTACGAATGTAG
CAGAAAACAAAGTAGGAGAAAATGATACAAGAGAAAAACTCGATAACCGTACCAAAGTGG
TTACTGGAACACCACACGTTAAGGAACAAAACATAGCCTTGGGAAAAGGGCAAGTTGTGG
CAGAGAGAGGAGGAAGGGGTGATGAGAAGATTGGTAGAGGAAGGGTGCTTGGTGCTGAAA
ATCAAGATGCGATATTGGAAAAAAGCGTCGCTGAGGAAAAGGAGAGAGCAAGAGAGAGAG
CAAAAGAAGCAACAAAAGAAACACTGAATAATACAGCACGAGTAGCACAAGAGAAAGGAG
CACAAGCAATGGAGAAAGGCAGCACAAGTCAAAGATGCAACGGCTGAGAAAACACAACAA
GGTTATGAAGTTACAAGAGGCACTGTTTCAAATGCTGCAAGAACTGCGGCTGAGAAAGC
>contig00284	seqLength=919	assembledReadNum=368	aveCover=125.23
ACACAGCACCAATCGATCACAAAACTCACACCATTCGCCAATTCACATTCTTTCTTCGCA
TTTCGGTCCACTCATTCATCGCTAATGGCTCTCGATATCGCCGTCAAGGCCGCCGTTGAT
GCTCCGACTATTCTCGGAGACTGTCCATTTTCTCAAAGAGCACTGTTAACTTTGGAAGAG
AAGAAGGTCCCATACAATATCCACCTGATTGATGTCTCTAACAAACCCCAATGGTTTCTG
GAAGTGAATCCGGGAGGGAAGGTTCCCGTGCTTAAGGTTGATGGAAAATGGGTTCCTGAT
TCTGATGTTATTGTGGGGATTCTTGAAGAGAAATACCCTGAACCTGCTCTTGTTACTCCT
CCTCAATTTTCCTCAGTTGGATCAAATATATTTTCAACATTTGTGAGCTTTGTGAAGAGC
AAGGATTCAAATGATGGAACAGAGCAAGCCTTGGTTGCTGAACTGAATGCTTTGGAGGAA
CATCTTAAGGCCAATGGTCCATATGTTGCTGGTGAGAAGGTCTCTGCTGTTGATTTGAGT
TTGGCACCAAAACTTTACCATCTAGTGGTTGCTCTTGGCCACTTCAAGAATTGGACTATT
CCTGAGAATTTGACACATGTTCACAACTACGTCAAGCTGCTCTTCGCTCGTGAATCGTTT
AAGAAAACCAAGTCTGGAGAGGAACATGTCATCGCCGGATGGTTGCCAAAGGTCAATCCA
TGAAGTAGCTCGAAACTACGAGTTTAATGAACAACACCAGACATGCACTATGATTGAAGG
TTCTAAGAAATAAGAATAGTATGCTGTAATTTATCATTTCGAGCGGTTGAATTAGTATGT
TGTAATTTATCATTTTGAACAGTTGAATCAGTATGTTGTTCTCTTCTATAATAAATGTGT
GGTTTGTTCAAAAAAGAAA
>contig00285	seqLength=218	assembledReadNum=9	aveCover=5.06
TTTCTTTTTTAAATTCTTAAGTAACTTGGGAATAAAGTAACCATATCATTCATTAACTCT
TATACATCCCATTTGCAATTTGAAATCCAAAAAACAGAAATTATAAAAATACACAACAAA
AGGAACTTAAAGGCATAACATATAAATAGGAAGTTCCAATGCAGTGAACTTAGTAGGTAT
CTGGTATGTGTGACAAATAGAAACTGATGCATTGAACT
>contig00286	seqLength=1111	assembledReadNum=359	aveCover=84.79
ATTCATCAACACATTTATTCATCAAAGTTGTTTTTCCTTGAGTTGAAGATTCCATAAACA
TGGCTTCCATTGCTGCTTCAACTGCAGCTGCTTCACTTGGAATGTCAGAAATGCTTGGAA
CTCAAATTAAATTCAGTGGTGCAACAAGGTCTGTTCCTTCTTCTTCATCTGCTTCTAGTT
TTAAAACTGTTGCTCTTTTTTCGAAGAAGAAGGCGGCTCCGGTGAAGCAGAAGGTGGTTA
CTCCAGCCAACGAGGAGCTCGCCAAGTGGTATGGTCCTGACAGAAGGATCTTCTTGCCTG
ACGGTCTCTTGGACAGGTCTGAGATTCCCGAGTACTTGACTGGAGAAGTCCCCGGAGATT
ATGGTTATGATCCTTTTGGTCTAAGCAAGAAGCCTGAAGACTTTGCTAAATATCAGGGAT
ATGAGTTGATTCATGCAAGATGGGCAATGCTTGGTGCTGCCGGATTCATCATTCCTGAGG
CTTTCAACAAATATGGAGCCAACTGTGGTCCTGAGGCTGTTTGGTTCAAGACAGGAGCAC
TTCTTCTCGATGGAGGCACGTTGAACTACTTCGGAAAACCAATCCCCATCAACCTTATTC
TCGCTGTTGTTGCTGAGGTTGTTCTCTTGGGAGGTGCCGAGTACTACAGAATCACCAATG
GACTGGACTTGGAAGACAAGCTTCATCCAGGCGGTCCATTCGATCCATTAGGTCTAGCAA
ATGATCCAGACCAAGCTGCAATCCTAAAAGTGAAGGAGATTAAGAATGGTAGACTTGCTA
TGTTTGCCATGCTTGGTTTCTTTATTCAAGCTTATGTCACAGGAGAAGGACCTGTCGAGA
ATTTCGCGAAACATCTCAGTGACCCTTTTGGCAACAATTTGCTCACTGTCATTGCTGGAA
ATGTTGAGAGGGCTCCAACTCTGTGATGAATCAAATCATTTTCATGCCTTTTTTTTCTTA
ATCCAATCTTGAATGTGTACAATACATCTCACTGAAGGCATTTTGCTTTATTTAATGGAA
GCAAACTCACTCTTCATTTTTAGTGCATGATTATTCGGCCCGTAATTTAAATTTGACGAT
CTTGAAAATTTTCTGATTTTCTTCAAAAAAG
>contig00287	seqLength=975	assembledReadNum=134	aveCover=27.42
AAAAACAAAGAATCCGCAGCCTGAGTAAAACACATGTCGTGATTCGAAACAGTCGAAGAC
AGCTGCTGACAGTGCTGTATTAGCGGAACCTGTTGGCACCATTTCGCAAGGACATTGAGT
CGGATCATCCTCTGCCGAGTCTTGTTAAGAAATTTCAGCATGCTAATCTTCTTATCAGTA
TCGGAAGATTCGGTGGGCCTACATTTATCGACAAGCTCTTTGAGAGAGTTGTAGGAATCT
TGACCGGTACGAGAAACTAGGGTGGATAACTGCACCGTCTGTTGCCCTAATTCAGCCATC
GCCATTGTTAGCCTTTGTCTCTCAGCTTCCTCTTCTCTCTCCTTCTGCTCCTCCTTTTGT
TTTCTGGCTTCTTCTTGCTCCGTCTCCGCCTCTTCCCTTTGTCTCTCAGCTTCCTCTTCT
CTCTTTCTTTCCTTCTTCTCTTGTCTTCTGGCTTCTTCTTTCTCTCTTCTAACTTCTTGC
TCCCTCCTTGCCTCTTCCTCTCTCCTCCTTGCCTCTTCCTCTCTCTTTGCCTCCTTCTCT
TCTCTCCTCCTTTCCCTCTCTTCTTGTTGTCTTCTAGCTTCTTCTTCCTCAATTTTCCTT
TCTTCATCCTCTTTTCTTTTTCTTCTGCTTTCACTCTCCTTTTCTTCTTCCTCTCTCTTT
TCTTCTCCCTCTTTTTCTCTCCTCTTCTCCTCTTCTTCCTCTTCCTCTTTCCTCCTCTTC
TCTTCCTCCTCTCTTTCCTTTTCCTTTTCTTCCTCCATTAACTTCTCCTCTTCCTCTGCG
CAAGAACTACACCCGAAAATGATCGAATCAACTGGATCATCCAAAAGCTTGTCAATGGCT
GCTTTTTTTACACCTAAAGATGTAGCAACTGTCTCTTTATCTAGTATTTGAAGCACTGAT
CCTTTACCAGCCAAAAACTGAGGATGATTTTTCTTTGCAGCAGTGCTAAATCCCATAAAA
CAAGTGGCCCTTTAG
>contig00288	seqLength=1336	assembledReadNum=447	aveCover=102.36
TATATTGAATTTATGATATAACTTAAAATGTGTATTATGTATGCATTAAAACGACCATGT
ATGTAAGCCTTCATTTTGTTAGCTAGTCCAATTTGAAGAAAAAAGTGTATATTTAAATTA
TGATAGAACTTAATTTCCTGATGCTGCTCAATTCGGCTAAACTGGACAGAATCAAAGGAG
AGGACCTCTGTTCAACTCAAACACTCTAGTTTCAAGGATAGAAGATGTTAAAATGATTGG
TTGACAGGCTCCAACTTGTAACAGAAGCAAATACAGTCTTCAACATAGTGATACTCAAAT
ATCATAGGGATGTCTATTTAGTGAATCAAGACAATAAGTATATGATTTACTTGAACATCA
CAAAGTTTCAACGGTCATATCCTTATTTTGAACTCAATCACGCTCACTGATGGCAGTCAA
GTGCTCATCAATTTCCTCAGTCGACAAAACTCTAAATTCTGGCTTGTCCTTTTGCACCAC
TCCAACCTCAATCTCAGTAGCCTTAAAATCCTCTTGAAGAACTGATTGCAAGGCAGAAAT
TGCAGTCTGAACTGTCTCCTCATAGGTAAATGAAGGGTCATTCTTCATCTTCTTCTCCAA
GAAATTAATTGCCTCTTGATCCTTCAATCCAGCACTAGTGGCCTTGTGACCAAAGTAATG
CCCAGCGGGGTCACATTTGTAAAGCTGAGGCCCATTTTCGTCATCAATACCCAAGACCAT
AGCAACTACTCCAAGTGGTCTCATATAAGCATGTTGAGTATAGACTTGTGACTTGTCTGC
AATCCATTTAGCCAAGACATCCACGGGCATCTCATATCCATATTTATGGCGAAACTCGGC
TGCTTCATTTCTTGCTTGTTGAACCAGTGTCCTAGCATCAGCTGTCATGCCAGTTGCCAG
TAAACCAAGGTACTTTGTGATGGGAAAGAGATGTGTTACACTTGTCTGGTCCAAGAGCTT
GTCCGGAACTTTTTTCTGAGTAACGACACAGACAGAATTGTTTCCTCGGACACCAATCGA
GGTTATCCCTGCAGCCTTAACAGCCTTGAAAGCATACTCAACTTGAAAGAGACGTCCCTC
GGGGGAGAAAATAGTGATGTGACGATCGTATCCACCTCCACTTCCTCGACTCATGTTTTC
GGATTAATTTCGAGTATTAGTACTTGTAGTGGTTGCGGTCAATGACAAAAAAGAGAATGA
AGTAATGATTTTTTCTTTCTTTCAAAGTGGAAACAGACAAGGAGATGGTGTTTTCCTGGA
AGATGACTTGCTCAAAACTCCGCCTAGGGTGATATGATGTCAGTGCGACTCCAAATTGTA
TCTCATATAGTTGTTC
>contig00289	seqLength=1224	assembledReadNum=349	aveCover=65.76
CTGTTTATAGATACCCACTCAACTTATATACATTTTATTTATTCATATATGCATTATTAT
ATCTTTTACAGGCCATGATAAAAAAACATTCACACAAGGATAAAAAAACATTACACATGA
AACAAATGACTGAAAACAAAAATTAGAAAATACACCAAATACACATTTATTATTAATCAT
ATGCATATATCCATAGATATTAACCATGATGATCTAGTGTCCACTGCCAGGAAGCTTCTC
CTTAATCTTTTCCATAATCCCTTTCTTCTCTCCATGTTTAACACGATGTTCCTCTCTCAC
ATACTCTTCTTCACCAGTGCTTCCAATGCCACGACGCTCCTCTCTCACATAATCTTGTCT
GGTGCTTCCAATGCCACCACCACTAGCTCCATGTTTCTGACCTCCAGGATGAACATGATG
CTCCTCTCTCACATACTCTTGACCAGTGCCTCCTATGCCACCACCCCCACTAGCTACATG
TTTCTGATCTCCATGATGAACATGACGCTCCTCTCTCACATATTCTTGACTTTCAATGCC
ACCACCACCACGAGCACCGTGTTGCTGATCTCCATGATGAACATGATGCTCCTCTCTCAC
ATAATCTTGACGAGTGTTTCCGATGCCACCACCAGTAGCTCCATAGCCAGTTGTTCCATA
CCCTGTTTCTGTTCCTGTTCCAGTGCCACCACCAGTAGCTCCATATCCAGTTGTTCCATA
CCCCATCCCTGTTCCTGTTCCAGTTCCATAACCTGTTCCACCAATATTGGTTCTTGATTG
TTCAGTACCAGGAATCTTCTCCTTAATCTTATCCATAACTCCTTTCTTATCTCCATGTTG
CACATAATGCTCCTCTCTCACATACTCAGTGGTTCCTGTTCCACCGTACCCCGTTCCTGT
ACCATAACCACCCACACCACCTGTGTGGGTCCCATACCCTGTGTTTGATCAACTCCGTGT
TGTTGTTGGCCATGAACATGACCATGACCGGTTGCACCGGTAGTTCCGAAAGGCTGTCTA
CCGGCTTCACCGGTTAACCCAACACCACTAATAGGGTTGCCATATTGATCAACTTGGCTC
ACTGGGTTTCCATATTCATCTGTTTTACGTGTTTGAGTACCGTATTGGTTTGGATACTGA
GACATTGTTCTTGCTATTCTTCTCAAACAAACTAAAAGATGTGATGTTTTTGGTTTTTAA
GGTTGTTTTTGTAATGATAAAAAC
>contig00290	seqLength=810	assembledReadNum=338	aveCover=93.93
TTTCTTTTTTGAAGCAAACTTGTTATGACATTATTATTCCATTAATCAAAACAACAGAAG
CCAAATGTAATGGCTTTTCAACCCCAAACCAAATACAAATCCAAAAGAGACAAACAGAAA
CATAATTTTGATGGGATTCACTCGTACTGAGATTAATCTAAGACAAAGCAGAGTCAAAGT
CAGGCATAAATCATGGGATTCAAAACTTAATAACATAATATTTTCTGTAACCAAAAACAT
ATAATCTCATCAAAAATGTACTTGCAATAAGTCAATGACAAAATAGAGCCAAAGTCAGGC
ATAAAATTAATCTACGACAAACTTTAAGGTCTAGTAAACAACAGAAACATAGGCCAGTTG
AACCAGAATCACTCATACAATGGCATTGGCAGCACTTGCAATCCTAGGCCATAGATCGGC
ACACTCCTTACCAATTGGACCAGTGATAGCAGAACCTTTCATTTCTCCCTTAGGATTCAC
AATGACACCGGCATTATCTTCAAAGTACATGAAGACACCGTCCTTTCGGCGCCATGGCTT
ACGTTGACGAACGATAACAGCAGGCAAAACCTTTTTCCTCAGATCTGGCTTTCCCTTCTT
CACGGTGGCCATCACCATGTCTCCGACGCAAGCTGAAGGAAGACGGTTAAGTCTACCCTT
GATCCCCTTCACCGAAATGATGTAGAGATTTTTCGCTCCGGTGTTGTCAGCACAATTCAC
CGTCGCAGCCACTGGAAGACCCAGCGACATGCGGAACTTGTTACCAGCGGAACCACCGCG
ACCTCTCTTCGACATCTTGTCGTCTCTCTT
>contig00291	seqLength=377	assembledReadNum=145	aveCover=73.31
TCTCATTTTCTTCCATTTCCAAATTTCAAATTCCCAAACCAAAATGGCACCAAAGGGAGA
GAAGAAACCAGCCGAGAAGAAACCAGCAGAAGAGAAGAAATCCACCATAGCCGAAAAAAC
TCCCGCCGAGAAGAAACCAAAGGCCGGAAAGAAGCTCCCTTCTAAGGACGGCGCCGCCGC
CGGAGACAAGAAGAAGAAGAGAAACAAGAAGAGCGTTGAAACCTACAAGATCTACATCTT
CAAGGTCTTGAAAGTTCTGAAGCAAGTTCACCCAGACATTGGTATCTCAAGCAAGGCCAT
GGGTATCATGAACAGTTTCATCAACGACATCTTCGAGAAGCTTGCTGCAGAATCATCGAG
ACTTGCGAGGTACAACA
>contig00292	seqLength=998	assembledReadNum=265	aveCover=135.35
TCCATCCGATACTAAATATGAAGAGGTATATATGACCAAGAAGACAAAGGTATAAATCAG
AACCTGATGGCGCATAGAATTAGTATCTCCATTACAGTTGAAGGCTTTGCATCCAAACCC
ATTAGAAAAAGCTCAAAAGTATTAAACATCCCATGAAACAAATTCCTACTACAATTGTAG
CAACCAACATGTCCTAAATCATAATACATGAACACAAATTCAAGTTGTTTCGGAAGAGGA
CTCGAAATAAAAGCTAGATAATATTCACCCCTGCATCCAGAAATACCGATCCAAAAGACT
CCCAAAAGAGCATTATGCCTTATTGGCTATGTTGTTGGAAAGCCAGTCCAAACCTTCATA
AAGACCCTCCCCAGAGGTTGCACAAGTGCTCTGAATGTACCAGTGGCGCTGTCTGAGAGA
GTGGAGACCCAGCTTGTCAGTAATCTCAGCGGCATTCATTGCATTGGGAAGATCTTGTTT
GTTGGCAAACACAAGCAATACTGCATCTCTCAGTTCATCCTCATTCAACATTCTATGTAG
CTCATCTCTGGCCTCAACAACTCTGTCCCTGTCATTGCTGTCAACGACAAATATAAGACC
CTGAGTGTTCTGGAAATAGTGCCTCCACAAGGGACGAATCTTGTCCTGGCCTCCGACATC
CCAAACAGTGAAGCTAATGTTCTTGTATTCCACAGTCTCAACATTGAACCCAATGGTAGG
GATGGTGGTGACAATTTCTCCAAGCTTGAGCTTGTAGAGGATAGTGGTCTTACCAGCCGC
ATCGAGACCCACCATCAAAATTCTCATTTCCTTCTTCGCAAATAACCGACTGAAAAGCTT
CGTGAATGTTAACCCCATTTTTCTCCTCCACTTCGTTGATCCTCCCTTACTTGATCCTCC
CTTTGAAGAAGAAAAGGTGATGTAGCAGAAACCGCAGATAGAGAGAGAGGTGAAGAATGC
TTTGCAGCAACGCGGAATGGGAAGAGAGATGCGGGTAT
>contig00293	seqLength=983	assembledReadNum=332	aveCover=111.71
ATCTTGAGTGTTTGAAAAAACTTACAAGAGTGACCCAACATATCTTCTTCGCATCATTAA
CCTTATTCACATGTATAGAGTGATCTAGATAAGAAAAAAAAAGCCAACAAATAAAAAGGA
AAAGTAACACCTAATCTCATCATATTGTTTTTAGACTAAACCAATTATCACATAAAGTTA
ACAACTACTATTACACAATTTACGCATCAAGCTAACACCAACTTGTCTTTATACTCTATT
TACACAGCAAACCAATACAAAACATTACAATTTAAATGACTCAATATTAATGTTCTCGAA
CTCTTTATTCAATACATGATAAAATGAACACTTGTTGAAATCTCCATACAAATTTATTTA
TTTACTTATTCCCCAAAAAAGGATTTATTTTACCCACCAAATTTCTTTATTGTCTTCATA
ATCTTCTCACTCAGGTGGAGGATCACTCTGTGGAGTCTTGCGCAATTTGGAGGTCACATC
ATCATACCCTTCTTCCTTAGCTTTTTCAACAAGTTGATTGTAGATTTCATCCTCCAAATG
GGTTTCTCTGCATAATATCCAAAGATATTTTCTTGTAGGCTCTCCAATAAGAGCATATTG
ATAATCTTCATCAAGGTACAGAATCCAGTAGTTTCCAAGAACAGGAATGATTGGCAAAAA
TGGAGGAACAAAGAACTTGACCTTGAGTTTGGCTTCATCGCTATTAGGGTTAGCCTTATA
AGCACTTCCTTCTATGGAGTTTCTTTTCCCATTATTCCATGTCTCGTTGAGGACATGAAC
AGTTCCATCGCTGTTTAGAGTGTATGTGGCTCTGGTGTTCTCACTGTTTTTGGGTTGAAA
AAACGAAGGAAAAGAAGCAATCTCGTACCACCGACCCGTGTATCTCTTCAAGTCCACACC
CTTCACAACCTCAGGTTCCTTTCCTATCTTGTTTCCCATGTTGTTTGTTTGTCGCTCGAG
ATTCTGTGTTGTTGCAGGTACAG
>contig00294	seqLength=865	assembledReadNum=288	aveCover=96.82
ATCTGATAAATCAATAGAGACATAAAAGAAGAGGAACCAGATTCATTTACATTGAAAATG
AGACCTGCTCATGCTCTGCTTCCTTTCCTCATCCTTTTCTTGTTCTCTGTTACTACAGAA
TCAAGAAAAGATCTAAAGGAATATTGGCAAACAGTTATGAAAGATGAAGAGATGCCAGAA
GGAATTCAAGGGCTTCTTCAACTCAAATCTGAGATGGAGCCTTTAAAGAACTCCATGGTT
GGTAAAGGTAACTGTGATAAGCATCCCATAACAAAGACACAAAATGTTAAAGAAAAACAA
GTGGTCAGTGAAGAATTTGAACCCAGACCAAGTGCTACAAAGTATGACGGCGATGAGAGT
TATGAAAATAAGAAACTACCGGTGAATGGTGAGTTTGAACCCATACCAAGTGTTACAAAG
TATGACGGCGATGAGAGTTATAAAAGTATGAAACTACCGATGAATGGTGAGTTTGAACCC
ATACCAAGTGTTACAAGGTATGACGGAGATGATGGTTATAAAAGTATGAAATTACCCGTG
AATGATGAGTTTGAACCAAGACCAAGTGCTACAAAGTATGATGGTAATGATTATAAAACT
ATGAAGCTGCATGTGAATGATGAATTTGAACCTAGGCCAAGCGCCACCAAGTATAATGAG
TGAATAAAAATAAGAATATGGCATGTCTTGACAAGAAAAGTGTCTGCTATAAGTTTATCT
AGATCATAATCATGCTGTGATGTATTATGGTGTATCAATAAAATTTCTATAAAAATTGGA
CTTGTTTTATGTTCTTATCTATATTCCTCTATTGTATTTTCAGAAATTGCTGTAATTGGT
TGAATAGTATTAGTAAAAATTGGAC
>contig00295	seqLength=849	assembledReadNum=217	aveCover=80.14
CAGTACAGAGAGAGAATCATAACAAGCTCTGATCTTTCTTCTCCGAATTCTAAATCTGTG
GGCTTCAGTTGTTCAATTGAACAGACTGTTGTGGTGAGTGTGCTTGTGTAAAGTAATTTT
ATAGGTATATTGAAATAAGATTGGTATGGGAGAGGAGGAACCAGTGGCTGAAGTTGCTAA
GACTGATTCAAATGGCGGCAGCGTTGTGGCCAAGACATTAGATGAAGTTGTTGAAAAGAA
AAACTTGGAAACTGATGGAGGGAAAGTCTTTGAGAGTAATGGACTCAAAGAAATTGATGA
AGATAAGAAAGCTGATGATGTGGAAGTGGTAAAAGAGGATGAGAAAGCTGATATAGTTGA
AGAAGTAAAAGAGGATAAGAAAGATGATCTGGTGGGGGAAGTAAAAGAGGATGAGAAGGA
TAACGAGGCTGATGATGTTAAGGAGACGAAAGACGATAGGGCGGAAGAAGTAAAAGATGA
TAAGAAAGAGGATGGGAGTGAAGAAGTAAAAGAGAAGAAAGATGATGGGGTGGAAGAAGT
AAAAGGAGGATACAAAAGATGGTGAGGTGGAGGAAGTACGGGAGGCTACAAAAGATGGTG
CGGTGGAAGAAACAAAAGAGGATAAGGAAATCAATGATGTTGAGGAAGTAAAGGTGGAAA
AGAAAGAGAATGAAGGTGGAGATGTAGAAGAAGATATGGAAGTTGATGCTGTGAAAGAAG
TAGTGGAGGCTGAGAAAGACAATGACATTCAAGAAATAGAAGAGGATGACAAAAATGTTA
CTGAATCTGAGAATGAGAAAATGGATGTCGATGCTGAGGTTAAGGAAACTGCAGAAGGGA
AAAAAGAAA
>contig00296	seqLength=677	assembledReadNum=57	aveCover=33.32
CCTCCTTTAACGCTCTAGAGCTTTCCATTTTCACGTACTGTAACATTATAAAGTTAGCTT
ACACTGACACTCTGTGCACCCCATTCTATCCTCTACACCTCGCGTATCGATGACATGGAC
ATTAAGCATCCATGACTCCTCAAATCCTTCTGGAATTTGTTTAGGATTACCTACCTCTAT
GCCGAAAGGATCCGGAATATTGTAAGCGGTTCGTCGTGTTTCACCTCCAAAGCCAAAGTA
TTGCGCATAAACATCTCCCTGGCATACGCCACTGTTCCTCACAAGAACATGATCAGAGCT
GTAAGGAATTCTGGAACTACTACTTTCTGTGTGTTTGACATGATTTCTTCGATGGTATCG
TTCAGCAGTCCAATGGTGCATATAGGTTTCATGAAGAGGTATAGAGTTCCCAGCTTCATC
AACTAGTTCAGCATCGAAACTCTTAATTGCTACATGACCCTTTGGAAAATCAACATTGTA
ATAAAATCTATTGACAACAGATCCAGGTCCTAGCTCAAATTTAGGAGACAAAAAAACTGC
TGATTTAATCTGATTTTGAGTCTTGAGAAAAGAACTTGAGCACGGTGTGGTCAAGAATAG
GAGATGTATAAGCATTGACAGGGAAAATATAAAATCTCCGAACGCAGAAAACATGTTTAT
ATGTGAGGTCGTATAGT
>contig00297	seqLength=4233	assembledReadNum=428	aveCover=33.23
GGGATATCTTATCCATCTCTCCGGGAAAATGGATTTTTCCAGAAAATATCTTTAATTCTA
TTTTTTTTTTCTTTTCTAATCGGACCAAACCGCCTATTCGACTTCTGATATTGAAAGTGA
TTGGTGTTCCTATTCCAACAAGACTATTATTCCGTACCATTAGAGAAGAAGATTCGGGTA
AAACATGCACTTCTTCGGGAATAAAAAAAAATTGATCTACTTGAATTTGGTATTTTGGCT
TTAATTCGTTGATTCCTCGATACTCAATGAAATCTTCTTTTTGAAAAATGGAAGGAATTT
CTATCGTTCTATATTTAGTAATTCCTGAACTCTGTGTTCTGTATTGAGGATCATCAAAAT
AAGCAAAAATACTATTTCTATGAAAAATACCATTGATAGGTATTTCAATGGAGACACCGG
AAGGGGACATTAGTTCGTTCTTTCGTTCTTGAATCGATTGGAATGGAAATGGAATAATAA
ATCTATTTCTTCGCCTTTTCGCCAAGAAATAAAAAGTATCGTGAAAAAGAGCAGGATACA
TTAAATACGAAGGATCCGTACATATGATTTGATTAAATATTGAATAATCGCTAATACCCT
TTTCTTTTGTACCAAAAGTATTCAAACGAAATAATTTATCTTTTACTTGATCATTCCTTT
CGAAAAGATTTGAAATCTTTGTTTTTCCATTAGAAAATGAATCCATGGTAATTTGATCTT
GATCCTTGCGAAGTAAAAAATGGATTGTATTAGACTTGCACGACTTTCCTGACAATATCC
ATAAATGACTTGTTTTTGGTAAGATATGTACATTACTATACATAAATTCTGATGCATGGT
ACACATCGGTACTCCAATGCATTTCCCCTTCTGAGTCAGAATAAATATGTTTTCGAACCC
TCTCTTTCAAATTAAAGGTATATGTTCCCGCGCGAATCTCCGCAATCACTTGTTCTGATT
TGACATATTGATCATTTTGAACTAATAGAAAACTTTTTGGTGGAATAATGACGTTATGTA
TAATATCGTCACTTTCAATAGTGACATACAAGTCTATATTACATATAAAAGCCGGATATC
CATGACGTGTACGTGTAGGGTGAACTAAATCCTCATTTAATTTTATTTTTCCATTCGAGG
GGGCTCGCACATATTCAGCAGTACCCCCTGTGAATACTCCACCAGTATGAAAAGTTCTTA
ATGTTAGTTGAGTTCCCGGTTCTCCAATAGATTGACCAGCAATAATCCCTACAGCTTCTC
CCAATTCTACCAGGTCCCCATGAATAGGACTCCGCCCATAACACAATCGACAGATCCAAG
ACGTATTCCTACAGGTAAAGGGGGTTCGAATAAATATGGGTTGTGTTTGAAAAGTTAGGA
ATCGATTGATAAGTCCAATTCCAATATCTTGATTTCTAACGACAATGCACCGTGAACCTA
TATATATATCGTCTGCTACTACACGACCAATTAATGTTTGTATCAAAATTCTTTCTGGCA
TCATTTCATTTCGGGTGTTTACAGAAATCCCACGGATGGTACCGCAATCTGTTCGCCGTA
CAACAATGTGTTGAACCACTTCAACAAGTCGACGTGTAAGATATCCAGCATCCGATGTTC
GTACAGCAGTATCTACAACCCCTTTACGGGCGCCGTAGCAAGAAATGATATATTCTGTTA
AAGACAGTCCTTCACGTAAATTACTTTGAATGGGTAAATCAATCATTTGTCCTTGTGGAT
CTGACATTAATCCTCTCATTCCGACTAATTGGTGCACTTGAGATGCATTTCCTCTAGCTC
CTGAAAAAGACATTATATAGACTGGATTAAAGGGGTCAGTCATCCTAAAATTGGGATTCA
TTTGTTGTCGCAAATATTCGCTTGTAGCATACCATATTTCAATGGATTGGCGTAATTTTT
CTACCCCATGGACATTCCCATAATGATTATGTTTTTCCAAAATGAAACTTTGTTGTTCCG
CATCTTGGACTAGCCATCCTTTAGAAGGTATTGTTAAAAGATCCTCAATTCCTAATGAAA
TAGATGTAGCAGTAGCTTGATGGAATCCTAGAGTCTTTACTTGATCCAGGATATGTGATG
TATATGCCATTCCGAAATGATCTATTAATCTGCTAATAAGTCGTTTAATGGCAGTTCCAC
CTATCACGTTATTGTGAAAGACTAGATTGGCCCGTTCTGCCATAAGTACCTCCATATTCC
ACTCAGTGGTATTCGGTTCGACGACAATGGATGTGAGTGAATGATTGGAAAACTTCCTTT
TCTTTATGTTTATTCAGGTAGAAAATTGAAAAGATGCTCGTTGACCTGAAATTACACCAG
TATCATCAATTTACTTAGCGTGGATACCAACACTAAACATCTATTAGATACCATATGAAT
CGGCTCGAGAAAAACCTTGTATAGCTTCTTCGATTTCTCGATAAAAATAAATATGACCAA
TAGTGGTTCGAATGTATATACAACGAATTTCTTTTTTTATACTTCTTCTTACTAAATAAT
CCTCGTAAATCTCAGAATAGGTACCAAAAGATTCATAGTGAACTTCTATAGGAACTTCTC
TTGAAGACATAATACATTGATCTATTCGCCACCGGAGCCAAAAAGGACTATCAAAATTTA
TCTTTTTTGTCTATAAGCTCCAATTGCATTATAGGAATTGACAAAAAAAGGGTTCTTTTT
TTTTTATACTTAAAGTTATTTTTGCTAATTTTTGCATTTTGAGAATTTCTGCAATTAAAC
GAATTATACCTGTTTGCACAAATACCTCCACGATTTGCGCTAGTTAATACGTAAAGTCCA
ATAAGCATATCTTGAGTTGGTACAGAAATGGGATCCCCAATAGCCGGAGACAATAGATTC
ATATGAGAAAACATAAGTAAACGAGCTTCTGCTTGAGCCTCCAAAGATAAAGGCACATGA
ACAGCCATTTGATCCCCATCAAAATCTGCATTGAACCCCTTACACACCAATGGATGTAAA
GAAATAGCACGTCCTTCTACTAAAATGGGTTGAAATGCCTGTATGCCCAATCTATGCAAA
GTAGGCGCTCTATTCAGCAATACTGGATGCCCCCGCATAACTTCTTTAAGTATTTCCCAT
ACAATTGGTTCTTTTTCCCGGATTTTACTCTTAGCAACTCCTATGTTCGAAGCAAAATGG
TTTCGAATTAAACCCCGAATTAGAAACGTCTGAAATAGCTCTATTGCTATTTCGCGGGGT
AATCCACATCGATGTAATGAAAGTGATGGACCTACAACAATAACAGAACGCCCCGAATAA
TCAACCCGTTTTCCAAGAAGAGTCTCTCGAAATCTTCCCTCTTTGCCCTCAATTATATCG
GAAAACGATTTGTAAACTTTATTATTACCGTCCCTCATTGGTTGTCCGCGGATGCCATTA
TCAAGAAGTGTATCCACGGCTTCTTGTACCAATTTTTCTTGACACATTACTAATTCCTCT
GGTGTAGATCTACTTGTTATTAATAGATCAATAAGAGTATTGTTCCGATAGATAATTCTT
CTATAGAGTTCATTAATATCCGAACTCATTAGTTTACCGCCATCTAGTTGAAAAATTGGT
CTCAATTCGGGAGGAAGAACTGGTAAGAGACATAAAACCATCCATTCTGGTTCTATATTT
GTTCGGATAAAATGCTTAGCTAATTCCATGCGTCGAACCAAAAAATTCTTTCTTCTTCGA
ACTTTTTGATATTCCCATTCATTTTCATTTTCAGTGGACCCCTCTTCTCCGAATTCTTTC
CATTCTAGCAACGAAGAATCCATAAGAATTCTTAAATCCAGATCCACTAATTGTTCTCGT
ATAGCACCCGCTCCACTAGAAATTTCTCTATTTCGAAATGTATCGAAACCTTGAGTAGCA
AAAAAGAATGGGAGACTATATTTCCAGGATTGCATTTCATATTTGAATGAACCTCGTAAT
CGTAAGAAAGTTGGTTTTTTAACTACGGGCCTAGCAAAAGAAAAATCGCCGTATACTAGA
CCCTCTAATTCTTTAAGAGGTTTATCTAAAAGGCTCGCGATATAACTAGGAAGACGTTTC
AAATACCACACATGGGTTACTGGACATGCTAATTTTATATACCCCATTTGATATCGACGT
ATCCGAGAATCAACAAATTCTACTCCGCATTGTTCACAAAATTTTGATTGGTCTTTTTAT
CTCCGACTACTCGATAATTTCCACAAGCACAAG
>contig00298	seqLength=814	assembledReadNum=278	aveCover=82.80
GAGTCTGCGCTGAGTGTAACATTGCTGCCTTCTTCCTTCAGCTTGTAACCGGCGCCGAAC
AACAACATGGCAGACAAGGCAGTCACCATCAGAACCAGGAAGTTCATGACTAACAGGCTT
CTCTCAAGGAAGCAATTTGTCATTGATGTTCTTCATCCAGGGAGGGCCAATGTCTCCAAG
GCTGAACTCAAAGAGAAGTTAGCAAGAATTTATGACGTGAAGGACCCAAACACTGTTTTC
GTCTTCAAGTTCAGAACTCATTTTGGAGGAGGCAAGTCCACTGGTTTTGGTTTGATATAT
GATTCTGTTGAGAATGCCAAGAAGTACGAACCAAAATACAGACTTATCAGGAATGGGCTT
GATACTAAGATTGAGAAGTCAAGGAAGCAAATGAAGGAGAGAAAGAACAGGGCCAAGAAG
ATTCGTGGAGTAAAGAAGACAAAGGCCGGAGATGCTGCCAAGGCTGGAAAGAAGAAATAA
GCTTTCAGATATTTTGTTATGAAATTAAAGTTATTTTGCTGTTGGTATTTTCTTGAGGCT
ATTTCATAGTCTTATAGATTTCTAGTTGTTTTTTGTATTTTAAACTTTTATGTGTTGAGA
TTGAGTACCAGCAATGACCAATTTTGATTATTCAGCTGAACATTTATATTTTCTTAATTA
GCTGATATTTGATCTTCCTTTTGTTTGGTTGATGGTTTATGATTAGTAATGAACCTAAAT
TATAAGAAATATATTGTATGATGTTTCTAAAAGTGATGTCTAGGTTTTCAAAAATACCAT
TGATTTTTATTCAATTTACCTTTTAAATAAAATT
>contig00299	seqLength=883	assembledReadNum=280	aveCover=93.00
TTTTAAAACTGACAAGCAGCAAATTCCTGGTAGGTATATATCACAAGCATGCATCAGCTA
ATTAACAAATTGTCCATTCATTAAGAACAAAACATAAATGTAATCTACCAATATGTCAAA
TACGCAAAATACGCAAAACAGAACTTCCACATAAATAACGGAGCAAGGAATATTATCTCC
ATACTGAAAAACATTATCAAACAGAAAATAACAGTGTTTAGGATGTAGGAAAACTTCGGA
ATTTCAGATACTAATACCAGCAAAAAAATACTATCACATCAAACTCTGAATCCTCGACTG
TTTCTCTTTCCTCTAGCCTTCTCAAACTTCCTTCCCTTTGCTCTCACATAAGGTTTGGTG
TGGCTGTGTGGGACACCAGGAGCACGGCCAAAGTGCTTCACAGCTTCACGAGCATTCTTT
GGGCCTCTAAGAAGGACCGTGTTTTGTCCCAGAGGGGCAATTTCGGCCAACTGATCGAAT
GTAAAGCACTCTCCACCAGCCTTCACGATTCTTGCCCTTGCAGTCTCTGTAAACCTAAGT
GCTGTAACCTTGATGGCTGGAACTTCATACACACGGATATCATCCGTTACAGCTCCGACC
ACCACAGCAATTTTACCTTCCTTCCCCTTAGTATATCTGATCAACCTTGACAAAGATAGT
GGAGGCCTGTTAACCTTGCTCATGAACAACCTCTTGAGTATAACAGCGTTGAAATTGCTG
CTAGTTCTCCGAACAAGGAACCGGTAAAGCTTGACCAAGAGCTTGAGGTAGATATCATTG
GACTTTGGTGCTGTTCTCTTGGACTTCTTGTTCTTACCTCCGGCCTTCAGATCGATACCC
ATGGCTGCTTCGGGTCTTCAACACCTGCGCGACTGCTACACCT
>contig00300	seqLength=1272	assembledReadNum=407	aveCover=100.87
TTCTTTTTATTTTCAATATTATCTTCTTCATTTGGGAGGCTTATGAAGCTTGATGCAGCA
ACATAAAATTGAAAATAATAAAACTTGTTAAACCACTCTAGAAAAAATTGAAAAAGGCAC
TATCAAAGATTTATGTCTAACTAATTCTTATTTTGGTATATAACATCCTTATTCTAAACC
GTATATGACACAAACACCTCACACGAACACACAAGGTACATGAAATCATCTCATGGATCT
CATAGGAAGCCTTTATCTTGAAAGCTTTTGATGCAGTCATCAAACATTTGTTCAAGGCTT
TTGAATTGAGGAAAACCCAATTGAGTGATTTTCGTGGTGTCCATACTATGCTTATTGTCA
TCTCCTTGCTGGCTACCACACTTGGTTTCGTATGGATAGGAAGGATATTTGGACAGAAGC
ATTTCAATGATTTGAGACCAGTGGGCTACTGTACTTGAACAAATAAGCCTGCCAGATACT
TTGGGCTCCTCCATAGCCAATAAATGGGCAGAAATAACGTCATCTATATGGACAAAGCCC
ACTGTTGTGTTCGGGTAATCTCCTTTCAAACCTTTGACGATGCCTAGTATCATGAGCAAT
GTACTGGCTGGTTGTGGTGCAAGAAGTGGTCCAACAACAAAAGAAGGGTTAACCACCACA
AGATCAATCCCACTTTCCTTTGCAATCCTCCAAGCCTCTCTTTCTCCCAGAGTTTTTGCA
TATGCATACCACAAGTTATAGCGTTTGCAGTATTCTGGATCACTCCAATGAGATTCATTA
AGAGGAGAAACTTGCTGCACATCATCACGGTATCTTATCGAGGAGCAAGAAGAAGTTAGC
ACCACACGTTTCACATTTGCTTTGATACACGACTTCAGCACATTCTGAGTTCCTTTAATA
CATGGATCAATCAAAGTAGCCTGAATGTTGTTGTCGTATGGAACAATCACAGGAGATGCT
GTATGAAACACACCATCAACACCAGTCACGGCCTCATCAAAACTCCCTTCCACCAACAAA
TCTGCTTTCAAAATCTTCAATCTCTCTTTATCTCCACTTAGTTTAGTCAGATAACCAACC
TTCTCCAAATCATCTGGGTTTCTTACTGTAGTTCTCACTGTGTGACCCTTTTCTAACAAG
GCTTTAACAAGATAAGCCGCTATGAAACCAGTGCCTCCTGTGACGCAAAACTCGGGCATC
TCTTTCTATTTTTCTGTGTCACTCATCAATTATGTGTTGTGGTCTTATGTAGGATGAGTA
AGTAGGATGGCC
>contig00301	seqLength=909	assembledReadNum=253	aveCover=91.02
ATAACTAAATCTCTTAAGTTAAGCATGTAGAATAGGTAGAGATACAATTTAGAAAAACTT
TGTTATGGAAAGTCAACTTAGTATTTTAAGTGTTTAGTCTTTAAGTATTGAACAAGTGGT
CATAAAATAGTTTTTTTTCCCACTAAAATTGATACACATCAAGATGAAGATAAGATATAC
ATCTCAAATCATTAAATAAAATTAAACCAAATTCAACAAAAACCAATAACACAAAATAAA
AATGACTATCAATAACAATAATTGCACTGTCTCTTCCCTAGCCCATGAAACCCAAAACCA
AACACAAAGATCCCATCAAAATACCAACACCATTGGAAACACTGACAGCTCCACTGTCCT
TTGGTGGTGATGGAGAAGTTGAATTAGTCTCAGGAGATGGAGTTGATGGAGTTGATGGAG
TGGTTGATGGTGTTGTTGGTGGAGTAGTTGATGGTGTTGTTGATGGAGGAGTTTTTGCTG
TGGGAGGGGTGCCACTTGGAGTAGGGGTGGTGCTAGCAGCAACAACATCGACTTCAAGTT
TCATTCCAGCACTACAATGACCTGCTGTAGGACATATGAAGTAAAATTTTCCAGCTTTTG
TTAATGGAACCTTTGAATCTCCATCTGCATAATTCTTTATGGTGTTGCTTGAACTGCAAC
TTTTGTAATCACTCTCATCAACTTCATCCACTTGGTGAGTTCCTCCATATTTGAATACTA
AGTTATCACCAACTTTGAAAGTTTTTCCAGAAGTCCATGTAGTGTAATCAACCCCTTGAG
ACCATTGATTAGCATCACCAACAGTGTAATCAGTTGCAAATACAGAAGGAAAAGCCAACA
GCAAAACCAAAAAAGAAGCAATCGTTGATGTGTTCATGTTTATAAACTTTCTATGCTCTC
AAAATGCAA
>contig00302	seqLength=1478	assembledReadNum=369	aveCover=96.95
TCTCAACACATCTTTCTACACACAAACACACCAAAATATGGCCTCACTTTCTATCCTTCA
TTTTCTCCTCATTTCTCTCTTTTGCTCTTTTCTTTTAGTCTCATCTAAGTCTCTGTCTCA
CCCTCCAAAACCAGACCTACTAGTCCTACCAGTTCAACAAGATCCTTCAACTGGACTCCA
TTGGACCAACATCCACAAAAGAACCCCGATAACGCATGTCCCGGTTCTCATTGACCTCAA
CGGCAAACACTTATGGGTTAATTGTGAACAACACTACTCATCTTCAACCTACCAAACACC
CTTTTGCCACTCCACACAATGCTCTAGAGCCAATGCTCTCACTTGCCATAACAACACGTG
TGTGCTTATTTCCGCAAACCCGATCACTCAACAAACTGCCACTGGTAAGCTAGCCCAAGA
TGTCCTGGGCATCTACGCCACCAGCGGGTCTAAGCCCGGCCCAATGGTTACAGTCCCTCA
GTTCCTCTTCTCTTGTGCACCATCCTTTTTAGCCCAAAAGGGCTTACCAAACTTCGTTCA
AGGAGTTGCCGGGCTTGGCCATTCACCCATTTCACTACAAAATCAACTTTTTTCCAATTT
TGGTTTACGACATCAATTCAGCACGTGTCTCTCTCGTAACCCAAAATCAAACGGAGCTAT
ACTCTTCGGGGATGCACTGAATAACTACAACAAGAATCCTAATATCTTCAAGCATTTGGT
TTACACCCCATTAACAATTACCCAAGAAGGAGAATACCGTATACAAGTTACCTCCATAAG
AGTTAACGCAAAAACTGTGATTCCAGTGAGTGAATCCATCTCATCAAATTATCCAAAAGG
TGTTACAGGAGGAACATTGATCATCAATACTGCTATTCCTTACACAACACTCCATCACAC
ACTCTTTGAAGCATTAATTAAAACAGTTGGTGCTCAGATTCCAAAACAAGCACAGGTGAA
TCCGGTGGCACCGTTTGGTTTGTGTTATGATACAACGAAGACTATAGTACCTCTTGTTGT
TCAGTTTGTGTTGGATAAGCCTGAAGTTGCTTGGACAACTTATGTTGAAAATTTGTGGGT
TGAGCAACCAAATGGGGTTCTTTGTTTGGGTTTTGTGAATGGTGGGTTGAAGCCTAAAGC
TGCGATTTCTATTGGGAGTCATCAATTGGAAGAAAATTTGATGGTGTTTGATCTTGTTAA
GTCAAGACTTGGGTTTAATAATTTCTTGAGGTCTTCCGAAAAGAAAGGAATCAATTGTTC
TGATCTCTTTGATTTCACCAATGCTCCATAGATGATAACCATCTACTTTGTTTTTGTTGT
TGTTATGGTTAATAATGTAGTCAAGAATAAGATCTTGATGTTATGAATAATAAAGACACT
ATCTGTGTTTTTTAGACACAAACGTGTTGTTAAGTTTTTTTTATCATGCATCATTATTAG
AAAGTGTTTCTATTTTATCAAAAAAAAAAAAAAAAAAA
>contig00303	seqLength=893	assembledReadNum=301	aveCover=106.14
ACCTCCGAGTAAACCCGCTGCATCATTCTTATTTATACAATGAAGCCAAAAAGTGTCACA
AAGATATACTTGAATTCATATTTTAAACATACAAACGAAAGGTGATACATTACATCAAGC
AATGACAGAGTATTTGACATCAACATCCAACAAATGAATGATTACAGAACAGACTCAAAC
TTAACAAACAGATTCAAACGCCGGTACTTAAAAAATTATAACAAGAAGCGCCCAGATAGG
GTAAACTAGCAGAAGTATTATGCCAACAGAATTCGACACACCATTTGCTCTAGTGAAGGA
GTTTCGGAAACCACCCGATGCACGAATATGTTCCTGTAGTAAATAACATGCAATGACAAG
ACACACAACCACTCCCACAATGTCTTCTCTAAAGGTGGTTGCAATTACATTTGGAGCCAC
AACAACCAGAAGTACCAAAGCACCTGGTAAATCCAACCATTCAGGGTAATGTTTTGGGAT
AAAAAGCCTTAATACAACAGTAACTAGAGCAATCCATTTTCCAATCTCTCCTCTGAAGAC
ACCGAAAACTAGTTGCGGCAAACTGAAGAAAATGTATGGAATGAGTAGTGATGTAAGAAT
GTTGGTCTTCCAGTTTGTGCGATCCAAAACCAACAAATAAATAGCAGCAACAGCAGCAAA
GAATCCGAAGAAAGATGCTCCAAATCCCAAACCACCAAGTTTAAGAACATGAGCAGCGAG
TTTATGAGCAGCTTCACCCAAGTCTCTGAAATCTGAGTTGATCAACTGAGCAGCTTCATC
TTGAAAATTCATCTTATTCCACATTTTCTTCCCAATTTGTGATCACAAGTTAGAACAAAC
AACAAAATTATTATGTAACGAGAGAGGACACAGAGTTAGTGCTGTCCTGTACG
>contig00304	seqLength=1248	assembledReadNum=406	aveCover=100.95
TTAAATAGTAATCTCTAGGAATAATTTTCTTCTCCTGTCTCAAAGGATCACCGATTATAT
GTGAAAATACTCTCGAGAGCTTGAGGTTCAAAGGTTACAAAAATTTCATTCTTCTTGAGT
AACTTGGAACCAATTTATTCATGAAGTCAATACAAATACAACATATAAATTAAAATTACA
CACATTGAATCATCTGAACGGAGAGGCACATCTTTGTAGCATCCACACAAACTGAAATAA
ATAATGAAAACAATCATAATATTCGATAAAATTGTGAACCTTGGTCCTCAAGCTTTAACC
TTCTGATTTGGCTTGAACACATTCTGAATGAGTGACTCCTTAATAGACAACAGTTCTGGA
AATTCCTTCTTCAATTTTGCCGCGTCTAGCTCATTGTTACTTCTTGGAGCAACTATCACC
TTGGCTTGTTCCTCGAGAGTGAAATTCTTCCATGTGAAGTCGGGATTGATATAGTCTTTA
TACATCTGTAAGATTTCATTGTGGCTAACAACTCCGGGGTTTGTGAAGTTCCAGATTCCA
GTGAGATTTCTCTTTGCCATCTCTATGGAAATGGGAAGAAGTTCGTCCAGTATAGTCATT
GAGTTTGGAATATCGACAACCTTCTCATATCGAGATATCTTGGTGATGAAATTGCGAGGG
TTGGATAAATCGGATGAAATAGGCATCCTGACTCTCAACGTACATACATTTTCATAGTTC
CTGAGTAGATCCTCTACCATAGCCTTGGTCTTGGAGTAGAAAGAACCAATAAAATTAGGA
GTATCTTCTTCCTTAAATCCAACACCGGATCCAAGAGTATGACCCTCATCATACTCAAAA
ATACACCCAGTAGCAAAATTCACAACAACAAGTCCCCGTTCCCGGCACACATCAGCAAGA
GTAAGAGTCCCAACAACATTAGCACGGATAGTCTCCACCTTATGCGTCTCACACCAGTCG
ACGTTGGGTCGACCCGTAACACCGGCAGCATTAAACACGTGCGTTGGTTTAACCTCTGCT
ATGTCAGATTCCAACGACGATCGGTTCTCAAGTCGACCCGACCCGTACTCGAATTGGATC
CCTTGGGCTGTGCAGAGCTTGCCCAAGAGTCCTCCGATCCATCCGGTCCGACCGTATATA
AGAAACTTGAGAGGCGTGTCTTCTGAACCGTTGGATGGGAATCCCATGATGTGAAGAGCG
AGAGGAACGGAAATGGTGGTGCTAGATCTGTGACTCTGCTATCGATCC
>contig00305	seqLength=396	assembledReadNum=9	aveCover=6.45
GGTTTTCACTTTTCAGAAAATTATTCAAATCGAATTTCAATCGATCATGGCTTCAACAAA
GAAAGATTACTCTGAAGAGCTCCGATGGAGAAGCTTTTGAGGTTGACGAAGCCGTGGCTT
TGGAGTCGCAAACTATCAAACACATGATTGAAGATGATTGTGCTGATAGTGGAATCCCTC
TTCCGAATGTCACCAGCAAGATTTTGGCTAAGGTGATTGAATTCTGTAAGAAGCATGTTG
ATGCTGCGGCTTCTGATGATAAGCCTAATGAGGATGAGCTTAAAGCTTGGGATGCGGAGT
TTGTTAAGGTTGATCAGGTTACCCTGTTTGATCTCATATTGGCTGCCAACTATTTGAATA
TCAAGAACCTGCTTGATCTTACTTGCCAGACTGTAG
>contig00306	seqLength=1025	assembledReadNum=163	aveCover=48.43
GCATGGCCAGCTCCCATAGTGTGACGGGCGGTGTGTACAAGGCCCGGGAACGAATTCACC
GCCGTATTGCTGACCGGCGATTACTAGCGATTCCGGCTTCATGTAGGCGAGTTGCAGCCT
ACAATCCGAACTGAGGACAGGTTTTAGAAGTTAGCTCACCCTCGCGGGGTCGCGATCCTT
TGTCCCGTCCATTGTAGCACGTGTGTAGCCCAGGGCATAAGGGGCATGATGACTTGACGT
CATCCTCACCTTCCTCCGGCTTATCACCGGCAGTCTGTTCAGGGTTCCAAACTAAACGTT
GGCAACTAAACACGAGGGTTGCGCTCGTTGCGGGACTTAACCCAACACCTCACGGCACGA
GCTGACGACAGCCATGCACCACCTGTGTCCACATTCCCGAAGGCACTCCTCTTTTTCAAG
AGGATTCGCGGCATGTCAAGCCCTGGTAAGGTTCTTCGCTTTGCATCGAATTAAACCACA
TGCTCCACCGCTTGTGCGGGCCCCCGTCAATTCCTTTGAGTTTCATTCTTGCGAACGTAC
TCCCCAGGCGGGATACTTAACGCGTTAGCTACAGCGTTGCACGGGTCGATACGCACAGCC
ACTTAGTATCCATCGTTTACGGCTAGGACTACTGGGGTCTCTAATCCCATTCGCTCCCCT
AGCTTTCGTCTCTCAGTGTCAGTGTCGGCCCAGCAGAGTGCTTTCGCCGTTGGTGTTCCT
TCCGATCTCTACGCATTTCATCGCTCCACCGGAAATTCCCTCTGCCCCTACCGTACTCTA
GCTTGGTAGTTTTCACCACCTGTCCAGGGTTGAGCCCTGGGATTTGACGGCGAACTTAAA
AAGCCACCTACAGACGCTTTACGCCCAATCATTCCGGATAACGCTTGCATCCTCTGTCTT
ACCGCGGCTGCTGGCACAGAGTTAGCCGATGCTTATTCCCCGGATACCGTCATTCTTTCT
TCTCCGGGAAAAGAGTTCATGACCCGTAGGCCTTCTACCTCCACGCGGCATTGCTCCGTC
AGGCT
>contig00307	seqLength=1198	assembledReadNum=381	aveCover=101.76
GGTAAAAAAGAGGGGAATCTCTGTAACCCTAATTTCATTTCATAAACCCTAACTTGTTTC
AGCATTCCTCTCTTTTCAAATCGTTTCTCTTTTTTCTCCCCGACCTCTCCAGATCCAAAT
AAATTTAAGAGCTATGGTTTTCTGGGTTTTTGGATATGGTTCACTGGCATGGAACCCGGG
ATTTGAATATGATGAAAAAATTGTTGGATTCATAAAGGACTACAGACGGGTGTTTGATTT
AGCGTGTATTGATCACAGAGGAACTCCTGAAAACCCTGCAAGAACTTGCACTTTGGAGGA
GAAAGAAGGGGCACTTTGCTGGGGAGTTGCTTATTGTGTTCGAGGAGGTCCTGAAAAGGA
GAAACTTGTTATGCAGTATTTGGAGCGGCGTGAATGTGAGTATGATCAAAAAACTCTTGT
AAACTTCTACAAGGAAGAAGATTCACTGAATCCTGCTCTTACTGGAGTTATTGTATTCAC
GTCTACTCCAGACAAAGTAAACAACAAATACTATCTGGGACCTGCTCCGCTGGAGGACAT
GGCTAGGCAAATAGCAACTGCTAATGGCCCTTGTGGAAACAACCGGGACTATCTTTTTCT
TCTAGAGAAGGCTATGCATAGTCTAGGTCATGAGGAGGACTATGTGATAGAACTTGCTAA
TGAAGTGAGGAAAGCACTTGGAGTGGAGAATGTAGTGCCTAGCGACAAGAAACTGGTTGG
ACCAGCACAACTTCAACACCAGCCACACGTACCAATTTCGACCCTTCCCTTGAATCCATT
GCCGGAGCCTATTGCTTTGGATAGTTGATGCTGTGTTCCTGATCTAAACTGATTTATCGT
GGACCCTGCTAACCATCAATCAATTTTTAAAATCTTAATAGTTGCCACCTTCTCTAGTTT
TAGCTTCATTTTCACCCATTCCTTGAGATGTTGGTTATAGATTATGTGAGAGATACAATT
TTCTGAATTGGAATGTGCGCTGAAGCTTTACAAGTTTATTAATTAAAAAGGATTATTCCT
ATTTAACCAATGGCAATCCTGCATAACTGAAATGAGTCTTGTCTGTTTTTGACATATTTG
TCTATTTGGTGTACCGATTAGTTTACTTGTCATATGCTGTAAACTCTTTGCCAAAACATA
CGTTATAACATCTGTCACGCAATGGAGTTTCTTCCATCTGGCCAATGCTCCAAAGAAA
>contig00308	seqLength=478	assembledReadNum=141	aveCover=102.45
AAGCATACGGTACAGAGAGAGTGCAAACGCGGCGAAGAATTGGGAGAGACTGAGGAGCGA
GAAATCCAACCATTTTCTTACCTCCTCTCTCGCATTTCCTTTGCGTTTTCCTATTCACCA
AATGGCTCCGTCATCAGAAACTTCCGTCCGTAAAAACATGATTCCTTCATTTCTCTACGG
TTCTTCCCCTAAAACCCTACCGGTTATTCACCAGATCATCAGTTCCGGCCCCGCTCCTTC
CGCCACTGCGTCGCCTTCGTTGGCCGGAACTGGATCTTTCATGATTCCTTCTCCTAAGGA
GTCCGGTAAGATCGAGATGTACTCGCCGGCTTTCTATGCTGCTTGTACTGCTGGTGGAAT
TCTTAGCTGTGGTCTTACTCATATGACCGTCACTCCTCTTGACCTAGTCAAGTGTAATAT
GCAGATTGACCCTACCAAGTACAAGAGCATCTCATCAGGGTTTGGAATTTTGCTCAAG
>contig00309	seqLength=1833	assembledReadNum=683	aveCover=105.45
TTTGCTTCATCTTCAACTACCTTCCTCTTTTGTGTGCTACACCAATCAAAACACGTATCC
ATGGCTGCTTCAGTCTCCACTATTGGAGCTGTCAAAACTCCTATGAGCTTGAATGGCTCA
GTAGTAGCAGGACCTTCAGTTTCCAATTCATCTTTCTTCGGCACAAGCTTGAAGAAGATT
ACTTCAAGGCTTCCAAACACTAAAATTTCCTCTGGAAGTTTCAAAATTGTTGCTGCTGCT
GCTGAGATCGAACCTGAAAAGCAGACAGACGGAGACAGATGGAGGGGTTTGGCCTATGAT
ATTTCAGATGACCAACAAGACATCACAAGAGGAAAGGGTATGGTTGATTCTGTTTTCCAA
GCTCCACAAAATGCTGGAACTCATTATGCAGTCATGAGTTCTTATGAATACATTAGCACT
GGACTTAAACAGTACAACTTTGACAACACTATGAGTGGTTTTTACATTGCTCCATCTTTT
ATGGACAAGCTTGTTGTTCATATCACTAAGAATTTCATGACCTTGCCAAACATCAAGGTT
CCTCTCATTCTTGGTGTCTGGGGAGGCAAGGGACAGGGAAAATCTTTCCAAGCTGAGCTT
GTTTTTGCCAAGATGGGAATCAACCCCATCATGATGAGTGCCGGAGAGCTTGAAAGTGGA
AATGCAGGAGAGCCAGCAAAACTGATCAGACAGCGATACCGTGAAGCTGCTGACATTATC
AAGAAGGGAAAGATGTGTGCTCTGTTCATCAACGATCTTGATGCAGGAGCAGGTCGTATG
GGTGGAACCACCCAATACACTGTCAACAACCAGATGGTGAATGCCACACTCATGAACATT
GCTGATAACCCCACAAATGTCCAGCTCCCTGGTATGTACAACAAGGAAGATAATGCTCGT
GTTCCTATCATTGTCACTGGTAACGATTTCTCAACATTGTATGCTCCTCTCATCCGTGAT
GGACGTATGGAGAAATTCTACTGGGCTCCTACAAGAGAGGACCGTATTGGTGTCTGTACC
GGAATATTCCGCCATGACAAAATCGCAAATGAGGACATTGTCAAGCTTGTTGACACCTTC
CCTGGTCAATCCATTGATTTCTTTGGTGCATTGAGGGCTAGAGTGTATGACGACGAAGTG
AGGAACTGGATTTCTGGGATAGGTATTGAAGGAATTGGAAAGAGGCTTGTGAACTCAAAG
GAAGGACCACCGGAATTTGAGCAGCCAAAGATGACTCTAGAAAAGCTGTTGGAATATGGT
AACATGCTTGTCCAAGAACAAGAGAATGTGAAGAGAGTCCAATTGGCAGACAAGTATTTG
AGTGAGGCTGCTCTTGGTGATGCTAATCAAGATGCTATTAAGAGGGGGGCTTTCTAAAAT
GCAGACTCTTAACAAGAGGTCTTTGTTGGAGGTATGCCATGTTCTTGTTCTTGATTCAAA
TGCCTCAAACTTTGATTCAACTACTTGAAGTTGTGATGGCACGTGCTTGTAACATTCTCA
ATGCATCATTAGGTGGAAGGAAAAGATTACAAGTTTGAGATGATTTTATAATATTTTTCT
TTTTTGGAGTGTCTTCCTGTGTAATTTTGTTATATGTACAATGTTAAATTTGTATTTGGT
GTCTTTCTCTTTCTGCCTATTACACCCTTGGTTTCTTTATTTTCTAGTTTCTATTATTTT
AAATGTGTTATCCTAATTATATAATTAAATCCAAACTGGAATGAAATAGTAAGAATTTCT
TCTGAGTTAGGTTAAATATAGAGAAACCGATCACTATGTCACATATAAACATTACAAATT
ACAATGTTGTTGGTGGTATTCTAGAGGTGGTAT
>contig00310	seqLength=260	assembledReadNum=18	aveCover=14.05
TTTAGCTTGTTTGATTAGGTCTTTTAATATAATTCAGTCAAGTTTTGCTCTCGTACTTTT
AGCTATCTGAATATTATTCTACAAATTTTTAGTTTTGTTAACTTGTGTCCATTTGAGGAT
CTGGCAAGTAAATGTTACATTGTTCTGTCTTTTCACTTTCAGTGTATTGTTTGAATGTCT
CACTTAAATTAAATCATAGTTTTGTCTGTTACCAAATTGTATATTTTTTGAGTTTTTCTT
GTGACTCAAATCAATATCGC
>contig00311	seqLength=523	assembledReadNum=18	aveCover=9.53
ATCATAGCTTTAAAGTAACACAAACTGAATTGAATTCTAAAAACAATTTGAGCATCAAAC
ACCAACTCTGCTAAAGTTCACATCTTTAGTCTATATATACAGAACAAGCCAATACATGAT
CCGTATTACATATAAATCCAAACTAGAGAGTGCTTAAAATCTTTATTCATAACATGACAG
AAACACTTCTGATTACATGATTCTGTTCTGTCCATACATATTTGTTTATTTCCCAAAGAG
GGATTTGATCCACCAAATTCCTTTGGTGTCTTGAGGACCTTCTTGCTCAGGCGGAGTATC
ACTCTGTGGAGTCTTGTGCAGTTTGCTCACATCATACCCTTCTTCCTTAGCTTTTTCAAC
AAGCTGGTTGTAGATTTCATCATCCAAATGGGGTTGCCTGCATAGTATCCAAAGATAATT
CCTGCTAGGTTGACCAATGAGAGCATGCTGATAATCACGATCAAGGTACAAAATCCAGTA
ATCACCAACAACGGGAAAATAGGCAAAAAAGGAGGAACATAAA
>contig00312	seqLength=546	assembledReadNum=453	aveCover=266.18
AAGTCGAAATCCAAACCCTAACTCCTCGATTTCCTTTAGCTTCTCAAATTTTCTCTCAAA
GATGTCAGGCCGTGGAAAGGGAGGCAAGGGACTCGGAAAGGGAGGTGCGAAGAGGCACAG
GAAGGTTCTCCGCGATAACATCCAAGGTATCACCAAGCCAGCTATTCGTCGATTGGCTAG
AAGAGGTGGTGTGAAGAGAATCAGTGGTTTGATCTATGAAGAAACCAGAGGAGTTCTCAA
GATCTTTTTGGAGAATGTGATTCGCGATGCTGTTACATACACTGAGCATGCCAGGAGAAA
GACTGTTACTGCCATGGATGTTGTTTATGCGCTTAAGAGACAAGGAAGAACTCTCTATGG
TTTTGGAGGTTGAAGACACATTGTTGCGTTTCTTTAATGGTGTAATTGGAACAGAGGGAG
AACTTTATAATGCTTGTCTTGCTTTTACTTGTTATTATGTAAGATATAACCAGATTGATA
GTGAACGAAGTGATCTTTTCCTGTGAACTGTGATTCATGTTAATGTTGTGGATTTACTTT
TTTGAT
>contig00313	seqLength=6110	assembledReadNum=1021	aveCover=51.06
ATTTGACTCTCCTTTTGTAAATTTTTACAAACGTTGTGTTGTGGTAAAATTTATCTATTT
TTTTGATTTATCTATTTATTTGATTTAGATATATATTTAATATGTATATTGAATTAAATT
GAATTATCGAAACATTAGTGGTAAAATTTATCTATTTATTTGATTTACATATATATTTAA
TATGTATATTGAATTAAATTGAATTATCGAAACATTAGTGGTAAAATTTATCTATTTATT
TGATTTATATCTATTTAGATATTGATTTGATTTAGATATATATTTAATATGTATATTGAA
TTATACAAATTGAGTTATCGAAACGTTGTGGTTAGATATCTATTTGATTTAGATATTGAG
TTCTCCAAAATAAAATTATTTCACTTCACTTCAATTGAAATAGGTTTCCCTTAAAGCATC
CATGGCTGAATGGTTAAAGCGCCCAACTCATAATTGGCGAAATCGTAGGTTCAATTCCTA
CTGGATGCATGTTAATAAAAGTCTCCCCCCCCCAAAAAACTAGATTTTTCTATTGTGAAC
TGTCCAAAGTTTATCCTTTGCAACCATATCACATCCGCCATCGGATGAACCAGGATAAAG
TGATAAAATCTTTTGTAAATAAAGAATTTCTGATCTGTAGTAGACCTCTTAGCTTAGTAG
GATTTGAATCGAGACGAAGTTCTGACCATGTGTCCGAGAAAAAAAAGTGATTGGATCTGT
ATCAATGGAATCTCATCATCCATATATAATATAACAAATTGGTGTGGTATATTCAAATTG
TTATATCTGAACAGTAAAAAAAACTAGTATTCTTATTGAGACTAGAACTCATAGAGAGAA
AAAAGAAAATAGATTTATGAATGGAATAAAATATGCAGTATTTACAGACAAAAGTCTCTC
GTTATTTCGAAAAAATCAATATACTTTTAATGTTGAATCAGGATCAACTAGGACAGAAAT
AAAACATTGGGTCGAACTCTTCTTTGGTGTCAAGGTAATAGCTATGAATAGTCATCGACT
ACCACTAAAGGGTAGAAGAATGCGACCTATTATGGGACATACAATGCATTACAAACGTAT
GATCATTACGCTTCAACCGGGTTATTCTATTCCACCTCTTAGAAATAAAATAACTTAAAT
AAAAATACACTTCATAACATGGCGATACATTTATCCAAAACTTCTAGCCCGAGGACACGC
AATGGAGACGTCAACAGTCAAGTGAAATCCAATTCACGAAATCGTTTGATTTCTGGACAG
CATCATTGTGGTAAAGGGCGTAATGCCAGAGGAATCATTACCGCAGGGCATAGAGGGGGA
GGTCATAAGCGTCTATACCGTAAAATTGATTTTAGACGCAATGAAAAAGACATATATGGT
AGAATCGTAACTATAGAATACGACCCTAATCGAAATGCACACATTTGTCTCATACACTAT
GGGGATGGTGAGAAAAGATATATTTTACACCCCAGAGGGGCTATAATTGGAGATACCCTT
GTTTATGGTACAGAAGTTCCTATAAAAATGGGAAATGCCCTACCTTTGAGTGCGGTTTGA
ACTATGGAGTTACGTAATTGGAAGTAACCAATTAGGTTTATGGCGAAACCTAGAAATCGA
TCACTGATCCAATTTGAGTACCTCTACAGGATAGACTTCAACAGAAAACTGAAGAGTAAC
AACAGCAAGTGATTGAGTTCAGTAGTTCCTAATATGAAATTATTGACCCTAGAGATATAG
TAATATGGAGAAGACCAAATTGTTTCAAGCACCGACAGAACACGAAGCGCTCCTCGTTTC
CAAAAAAGGGGAAGACACAGATTATTCACATTTCATTTGATGGTCAAAGGCAAATTGAAA
GCTAAGCAGTGTTAATGGATTCTCCCGGGAAAAAATAGAAATGTCTCCTACGTTACCCGT
ACTCTGTGTAAGTAGCCACGTAATTTCATAGAGTCATTCGGTCTGAATGCTACATGAAGA
ACATAAGCCAGATGAAGGTACAGAAATACCTAGGATGTAGAAGATCATAACCTGAATCAT
TCGGAATATTTGGATTCGTATATTATATATCCACTCATGTGGTATGGTACTTCGTTATGT
CATATATAATATACGAAATATACGAAATATAAGATGTATCTGTATAGATATTAAAATCTA
CATCCAGAAAGCCGTATGCTTTGGAAGAAGCTTGTACAGTTTGGGAAGAGGTTTTGATTG
ATCAAAAAGACGAATCTACTTCAACCGATATGCCCTTAGGCACGGCCATACATAACATAG
AAATAACACTTGGAAAGGGTGGACAATTAGCTAGAGCAGCGGGTGCTGTAGCGAAACTAA
TTGCAAAAGAGGGTAAATCAGCAACATTAAAATTACCTTCTGGAGAGGTTCGTTTGATAT
CAAAAAACTGCTCAGCAACAGTTGGACAAGTAGGGAATGTTGGGGTAAACCAGAAAAGTT
TGGGCAGAGCCGGAGCTAAACGTTGGCGAGGCAAGCGTCCTGTAGTCAGAGGGGTAGTTA
TGAACCCTGTAGACCATCCACATGGGGGTGGTGAAGGGAAGGCTCCAATTGGTAGAAAAA
AACCCTCAACTCCTTGGGGTTATCCTGCACTTGGAAGAAGAACTAGAAAAAGGAATAAAT
ATAGTGATAATTTGATTCTTCGTCGCCGTAGTAAATAGTGTATAGTAGAGAAAATGGAAT
TTGTTTCTTCGTCTTTACAAAAAGCAATTTACTATGACTTACTATGACAATGAAATTATA
TGATTTTCTTTTTTGAGAGATTCTATATTTTTAAATTTGAAATAAAAAATATAAGAGAAA
AAATTCAATTTTTTAGAAATTCTAAAAGGAATAATTAATTATGACACGTTCACGAAAAAA
AAATCCTTTTGTAGCGAATCATTTATTAAGAAAAATAAAGAAGCTTAACACAAAAGGAGA
AAAGGAAATAATAATAACTTGGTCCAGAAAATCTACCATTATACCTACAATGATTGGGCA
TACCATTGGTATCCATAATGGAAAAGAGCATTTACCTATTTATATAACAGATCGTATGGT
AGGACATAAATTGGGAGAATTTTCACCTACTCTAAACTTCCGAGGCTTTGCGAAAAATGA
TAATAGATCTCGTCGTTAACATTCATTTTAACGTCAATTTAGTAATAGTAATGAATAAAT
ATTAATTAAAAATTTACTCAAATAAGAAATGACTCAAAAAGAATTTTATTATTCTGCAAT
CAAAAAATTTTTTCGTGAAAATACAACCAATACAGAAAAAAGAAATATAACTATACAAAG
CATGAAAGGTAATTAATAATATTTAAAAATGAAAGGAGGTTATGATAATAGAACTTATGC
TTTATGGGGTTGGGCATGTTATTCGATTTTTTTTGAATTGATTTCCTTGATTCTGCAGCA
GAAAAAGATATATAAAGATATTTGAATAAAAAAAAAAAGATATAGATAAAAAAGTAGACA
AATAAGATGTATTATTTTATATAGAGTAGTGAGGGATTATGGGACAAAAAATACATCCGC
TTGGTTTTAGACTTGGTACAACTCAAAGTCATGATTCTATTTGGTTTGCACAACCAAGAA
TTTATTCCGAGAATGTAAAAGAAGATAAAATAATACGATATTTTATCACGAATTATATAC
AAAAAACGAGAAGACGATCCCCCGCTGTCGATGTCGATGGCGAAGTAATTGGACGAATAA
AGATTAAAAAAAGAATCGATCGGATTAACGTAATAATCTATATGGGAGTTCCAAACTTCT
TAAGAGAGGATAAGCCTCAAAGAATCGAAGAATTACATACTAATGTGCAAAAAAAAATTA
ATTGTGTGAACCGACAAATCAACATTGGAATTACAAGAATTACAAATGTTTATAGAAACC
CTAAGATTCTTGCAGAATTTATAGCTGGACAATTAAAGAATAGAATTTCGTTTCGTAAAG
CAATGAAAAAAGCTATTGAATTAGCTGAAAAGGCAGATACAAAAGGAGTTCAAATAAAAA
TTGCGGGACGTATCGACGGAAAAGAAATTGCACGTGTCGAATGGATCAGAGAAGGTAGGG
TTCCTCTACAAACCATTCAAGCTAAAATTGATTATTGTTCCTATCCAGTTCGAACTATTT
ATGGGGTATTAGGAATCAAAGTTTGGATATTTCTAAACAACGACTAATAAACTTTTGCTT
ATAACCTTACATCTTTTGATAAAACAAAAAATGACGAATTCTTACTACATTCTTATTCTC
AAAGAATAATTGAAAAATTTTATAAGATTGAATAAAAAAAATTAATTAATCATTTTATAA
TGAAGGAGTTGCTATGCTTAGTGTGTGACTCGTTGGTTTTTTTTAGATTTTAGAGTGGTT
AATTTTCTACAAAAATTCGTCGAATTAATTACTAAACAATAAATAACCTACTCATCGCTT
CCCTTTATCTGGATATAAAGAACCGCCAAAATCTAAAATCAAAATAAGGATCTATGTGAT
CATATAATTATAGCAACTTAAATAAAAAAAAATCAGATTATTAGTTGTAAAGCAATAAGA
ATATACAGATAAATGAAGGGGTGAAAGAAAGATAGAAAAAGGATATCAATGATATAGAAT
TCTACTATGTAAAGGTCTAGGGGTCATCTCATAAAAAGTAGTGTAATAAAGCATAAATCT
TCAAAATTCATCCAGATATGGATGAATATATTCCTAGAATAAACGAATCAAGAGCCACGA
ATCAAGAAAACTGAGAAGGTTGATTCAACAAAAAAGAATAAAATAAGAAAATTTCAAAAA
AAATTGAATCTTATTCTTATTAAAGAGGCTCCATTGTAGAATTTAGACCTAACCATAAAT
CGAAAAGCGATGGGAACGACGGAACCTGTGAATACAAAAGATTTTATTAAAATTAGAAAT
CTGACTGATTCATTAGACGGGATGGCGGAAGGAACTAAGAATTCATTCTTTTTTGAGGAG
TTGTGGATTAACCCAACATTACATCTTCAATTTATAATGAGAGAGTAAATATTCGCCCGC
GAAAATGTGGATTTTTGGAATTGATAAATTTTTGCCAATCCAATATGATGATAATAATAA
AAAAGACAAATACTGATTCGTTAGAACCTTATATCCAAAAATATTAGCTAGTTAGATACG
GATAGCAAAAATGGTCTATAAGAAGACATATTTCGTTATATATCAAAGCAAGATTCAAAA
ATTTCTAATAGATCGATAGATTCTATTAAATGTGAAAAAATCCGGCGATTATATTCTATT
TAATTTGATTAAACATATGTATCTTATTGTAGTAAGTATTATTATTTTATCGATTCAATA
TTTTTCAATCGATTTATTCGCGAGGAGCCGTATGAGGTGAAAATCTCATGTACGGTTCTG
TAATAGAGATGGAATTGAGAAATCACCATCAACTATAACCCAAAAAGAACGAGATTCCGC
AAACATCATAGAGGAAGAATGAAAGGAAAAGCCTCTCGTGGTAGTAAAATTTGCTTCGGA
AAATATGCTCTTCAGGCACTTGAGCCCGCTTGGATCACATCTAGACAATTAGAAGCAGGT
CGGCGGGCAATGTCACGAAATGTTCGCCGGGGTGGACAAATATGGGTACGCATATTTCCA
GACAAACCTGTTACAGTAAGACCTACCGAAACGCGTATGGGTTCGGGAAAAGGATCGCCC
GAATATTGGGTCGCTGTCGTTAAACCTGGCAAAATACTTTATGAAATGGGCGGGGTGCCA
GAAAATATCGCTAGAAAGGCGATTTCAATAGCAGCATCCAAAATGCCTATACGAACTCAA
TTCATTCTTTCCGAATAATCATTAGAACGAAAGAGGTCTTTAGTATGAAAAAAGGCAATT
CTTCGTTTGAACACAGAATATTTTTTTACTTTCAACTTTTTGTACTGAAAGATAAGAAAA
AAGGATATGATTCAACCTCAAACTATTTAAATGTAGCCGATAATAGCGGAGCGCGCGAAT
TGATGTGTATTCGAATCATAGGGGCTAGTAATCGACGGTATGCTTATATTGGTGACATTG
TTGTTGCTGTAAAAAAAGCAGTGCCAAATTCATCTTTAGAAAGATCTCAA
>contig00314	seqLength=530	assembledReadNum=4	aveCover=2.56
CGTCGAAAGGGTGGTATGGTTGAGGCTCTAAGTATTTACAAGAAGTGGAAAGGTTATAGT
GTAAACTATGAAGGATTACAGAGACTTGTTTTCAGCTTAAAAGAACCTGGAAATTCATGT
TTGGCTAAGAATAGAGGAATCAAAATCTCTATTGAGTCAAGTGTTGTTGGAAACAAAGGT
TGGGACTTTTGAAATTAAGGGCTATTTTCCTGATAAGCATTGTAGCATTGTTGACAATAG
AGGCAACATTGTGGCACAGGTTGGCATGAATAAAGAAGTTGAGAAATTGATGGAAAGCAA
AGATTTGTATTTGGTGGTTGTGAAACCAGGGGATGGATCAAGCTTTTGTTTTTGGAGTCA
TTGCAACTCTTGACTACATTTATGGAGAACCACGTATTGTTAATTAATCAAAGTTGTGAA
GAAGAAGAACTATAGCATGCTATAAAGTATTGTTTTGATGTGATTATTTCTATGAAAAAC
CATTTAATATTGGTTCAATTTTCTCCTATCATCATCACATTGATATTATT
>contig00315	seqLength=623	assembledReadNum=234	aveCover=113.60
ACAATAATAGAGAGCATAGACATGTCTTTAAGTGGGAAATTGGAGAGTGAAACTGAGATT
CAAGCAACTGCTGCTAAGTTCTATAATTTTTTTAGAAAGCAACTTGAAAATGTTCCTAAT
ATAACCCCAGATATACATGGAAATAGAGTGCATGAAGGTGACTGGGAAAATCTTGGTTCT
GTCAAACACTGGGACTATACTATAGATGGAAAAAAAGTAAGTGCTAAAGAAAAAATTGAG
GCTATTGATGATGACAATAAGACACTAACATATAGCTTATTTGATGGGGATGTGGGTGAG
GATTACAAGAGTCTTAAGGGAACAATACAAGTGATTGATAAGGAGCTTGGTGGTGGGATT
GTGAAATGGACTTTTGAATATGAGAAGCTAAAGGAGGATGTTATAGGTGCATCTCCAGAA
TCATACTTGGCCTTGGCTGAAACGGTTACAAAAGATATTGATGCTCATCTTGTCAAAGAA
TAGCAACAAAGATGACGATGGAGTGTGTTTGCTTATCATATAAACTTGCTTTTGTAACGG
ATGAATGTTAACTGAGTGCTTGTAATATGTTTGTGTTTGTAAAATGTTTCGTTTAATAAA
AGATTGTTGGAAAAATCAAACGA
>contig00316	seqLength=1390	assembledReadNum=364	aveCover=92.04
ATGCACTGCTTGCTATGTTTACAAGAGCTGCTCTATTAGATGGATTGACACCAACTGTCT
TTGTAGTGTATAGGCAAGGCATAGCTACTTTGTCATTAGCACCTATCGTTTTTTCATCTA
ATAAAAGGAGACGATCTTTGAAGACTTCACTAGGATGGAAGAGTTTCTCTTTGATGTTTA
TGACTGCTCTTATTGGGGTTACAGCAAATCAGAATGCATATTTTAGTGGTTTATTCTATG
CATCTTCTACTGCAGCTACTGCTATGAGTAATTTGATACCTGCATTAACTTTTGTATTTG
CAGCAATTTTGGGATTTGAGAAAATCAATCTTAGAAGTTTACGCAACGTGGCCAAGATAT
TAGGGACAATTTGTTGCGTCAGTGGAGCTTTAACCATGGCATTTATCAAAGGACATAAGC
TGTTACACATGGAGTTCTTTCTTCCTGATTCCATACATCTTACTGCTAGTGGAGATGATA
CTTGGATTCTGGGTTGTTTATTGCTCTTAGCAAGCAGTGTTTTTTGGTCATGTTGGATGA
TTATGCAGGTACCAATTTCTTCGTCATGTCCGGATCACATATTGTCGACGTTTTGGATGT
GTCTTTTCGCTACGATGCAGTCGGCTATATTTGCACTGCTGAAAGAGCCAGATCTTCAAG
CATGGATTTTACCTTCACCTTTACAAATTTCATGCAGTTTATATGCAGGAATTGGGATTG
CGGTTAGCTTCTTCATTCAATCGTGGTGCATATCAGAAAGAGGTCCATTGTATTGTGCAA
TGTTCAACCCTCTAGCAACTGTCATCACAGCTTTGGTAGCTGCTACATTCCTAGAAGAAG
AGCTGTATGTTGGAAGTTTGGTAGGGGCTATTGGAGTGACTGTTGGTTTGTATGTTGTGT
TATGGGGTAAAGCCAAAGACTTTGATGGGACTAACCAAAAACTGCCACAATCAAACATGG
AAGGTGGTGAAATAAGTAATAGAATAGATTTGGAAGAACCACTTCTTGCAGAGAAATCAG
AATATGTAGCAGAGATAAAGATGGAGCACTAATGAGGAAAGTCCTGGTGAAATTTAATCA
CTCTCGAATTGAAGAAGTGAAAACACAGGATCAAGCAGCTACTTAGAGTGTGTTTGGTTA
TGCGTTGTCTGAATTTGATTTTGATAGAGTTGATATTAATTAAAAACAAGTTGAACATAA
ATGATTGCAAATGTGATTCTTATCAGTATAGTTCATATTGTTTGGTTTTGGATCCTATGA
CTTTTACTCCCGTATATAGCGATGTTTTTGTGAAGAAGGAAATATTCATGTGAAGAAGAA
GGATAGACAATGAGCCATTACAGGTGATGCGCGGTATGTTCCTTCAATGAAAAGTAATCC
GATAAGTTTG
>contig00317	seqLength=1449	assembledReadNum=365	aveCover=73.48
ATCCACTTTCTCTTCTCTCCCAACAAACCCTCACTCAACCACCATGGACCGCCGTTTCAT
CGTCGCTCTCTTCCTCTTCGCCGCCGTAGCAACCGCCGCAGCCATCGACACCAACAACGA
CGACTTCATAATCCGTCAAGTTGTCGACAAAGAAGAAGATCACTTGTTAAACGCCGAACA
TCACTTCACTTCCTTCAAGTCAAAGTTCAGCAAAAGCTACGCAACGAAAGAGGAACACGA
TTACCGATTTGGCGTGTTCAAGTCGAATCTCATCAAAGCGAAGCTCCACCAGAAGCTCGA
TCCTACCGCGGAGCACGGAGTCACCAAATTCTCCGATTTAACGGCGTCTGAGTTTCGCCG
TCAGTTTCTCGGACTTAAGAAACGTCTCCGTTTGCCCGCTCACGCTCAGAAGGCTCCGAT
CCTCCCTACCACCAACCTTCCGGAGGATTTCGATTGGCGTGAGAAAGGCGCCGTTACTCC
CGTCAAGGACCAGGGTTCATGCGGTTCATGTTGGGCGTTTAGCACAACCGGAGCTTTAGA
AGGAGCACACTATCTGGCTACTGGGAAGCTTGAAAGCCTTAGCGAACAACAGCTTGTGGA
TTGCGATCATGTGTGTGATCCAGAGGAAGCTGGAGCATGTGACTCAGGCTGTAATGGTGG
ATTGATGAACAATGCTTTCGAATATTTACTTGAGTCTGGGGGAGTAGTGCCAGAAAAGGA
CTATGCTTACACCGGAAGAGATGGCTCCTGCAAATTTGACAAAAGCAAAGTTGTTGCTTC
CGTATCTAATTTCAGCGTGGTTTCCTTAGACGAAGAACAAATTGCTGCAAATCTAGTAAA
GAATGGTCCTCTTGCAGTTGCTATTAATGCAGCCTGGATGCAGACATACATGAGTGGCGT
CTCATGCCCATACGTGTGTGCAAAATCGCGTTTGGATCATGGTGTTCTTCTAGTTGGTTT
TGGAAAAGGTGCTTATGCTCCCATTCGATTGAAGGAAAAGCCTTACTGGATCATTAAGAA
CTCTTGGGGGCAGAATTGGGGAGAGCAAGGATATTACAAGATCTGCAGAGGTAGAAATGT
ATGTGGAGTCGACTCAATGGTTTCAACTGTAGCTGCAGCTCAATCCAACCATTAAATACA
TGGATGCTGATTCTAGTCGGTCTTCATCTCATGTGACACTAAGTTAGTTGAATTTGTGTA
AATATATTATCATTAAGTTGTGAATGTATCTTCTGGTTATGGCAAAACTATCTCTAAGTA
GTATCAAGAGACTGCCACGATCATGTTATCTCAGTAGTTGGTAATTATGTCTTCCTGTTA
CCGTGGTGATGTTTATCCTTAGCCATATAGCAGGTAAATGAACTGGAAAATAATTATGAA
CTTTATTATATTCTGAGTTTATGGAACAGCATATGTATATTGATCATGCTAGAAATAAAC
AATGCGCCC
>contig00318	seqLength=1864	assembledReadNum=535	aveCover=79.50
ACAGTTGACAATAGTGAACTGAACGTTTTATTTGGATAAAATATATTGAACTAAACTTAC
AAAGCATAAAATAAATTATTTGAAGTAGCTCTTCAATCTGCAACAAATATCAGCCTCAAC
TTGATTCTTTTCTTAGTTCAGGTGTTCGAAAGGGATTAAAACAGCTAAATTTTCAATTTT
TTATACAAAGATTCCTCGAATGATGAGGATTGCCACAAGAAAAACAGTTCCATATTCCCC
AGGCTAAAAAATTTTACAACGTTTAGAGATCCACCAACACTAACTTTTAACAACAAAATT
TTAACAGTTCAACAAAACCTAGAATCCACTCAAGCAAACACACCAAGGGACCCAAGTTAA
AACTTGTACATCACTTAAACAACTGAAAATACAATCAAATACAGTACATTGTCTGGCCTC
AATCTTGCTAAGTCGATGCAGGGACAAGAGGCCGACCTCGACCGATTGCAAAACCCCGTG
TTCCATCAGGCATTCTTGGTCCAGGAGGCGGTTTTGATGCTTCAGCAGTGTGAATAGATG
ATGTACCTCCATGGCCCATTCCATTTGAAGCACGATATTTATGCTTTCTTGATCTTGCCT
GTTTAGGGTGCCTCTGCCCACCTTTATCCTTTGACAAATGCTCCCCATCCTTTTCGTCAA
GAGTATCTTCATGATGCTCATGTGAGACATGATTCTCCTCATCTCTAGCTTTCTCAGATA
CATGACTTGAGCTATTCTTCTCAGAGTTAGATCCCTTCCAAACTTGTTTTTTGTGTGCAT
GTGAGACATGATTCTCCTCATCTCTAGTTTTCTCAGATGCATGACTTGAGCTATTCTTCT
CAGAGTTAGATCCCTTCCAAGTTTGTTTTTTGTGTGCATATTTGTCCATCCGATTGAGAA
ATTTAACTCGCATTCCATTTCTCCAGTCTTGTTCATTATTTAACAGTGCCACAGCTTTCT
CAGCAGCCTCAACAGTCTCATATTCTACAAGAGCGTGCAACTTGCTACCAAGAAACTTGT
CTTGCTTGATATGTTTAGCAGATGCTGCAGTAGAACGCGGGTCATTTATAGTTACCTTTT
TTACATTTCCAGCTTTTTGGAATATTTGCCGAATGTTCTCCTTTGAATGGTCCTCCGGCA
AATTCTCTGCCAAAACAGTAAATAACTTATGATCTTTCACTTCATTGAGACGAAGTGGAT
TGAGCCGCTTAACCCTTTTCTCATCACCACTAACAACAAGCAGTGAAGATTCCTTCAGTG
CAGCAGCAATAAATGATTGGTCCCGTGTGAGCTTCTTTGTTTTTCTAAAAGAAGCAATCA
CTTGTATAGGAACAAATCCTTCCTTGTTCCTTCTGACAAGACTCAGCAAATACTTATCAG
TGGGAAGATTTTCATCACTGAAATAGTACTCCACCTGCTTAATTATCTTGAGCTTGAGAT
CATCCAATGAGACGACAGTCTCAACCGTCTCAGCCACGTGACCGCGTTCCTGGCCTTCAT
CAAGGTGGTCATGGTCATGGTCATGGTCATGCTCGTGCTCATCGTGATCGAACTCATCAT
GTTCATGAACATGATCATGCTCTTCGTCTGAAATCAAAGCATGAATTTCAGGCTCAGCAA
CATCGTCAAAGTCAATAGCTGGATCGGGAGTAATAACAGCGTCACCGAGAGGAGGAGACG
AGGCGGTGGGATCGCCGGCGGTTGGAGCGGTGGCGATGGCTGAAGGGAGGCCTTGTTCAC
CGGGTTCCATCGAGGAGAGAGAGGATGGTGTGTTCGCTCTCTCTCTCTAGAAATTTCACC
ACGCCCTTTCTTTTCTGTTCTTTCTCTCTCCGCCCCCCGGCCGTTAAAGGCTCTTCTTAG
ACGT
>contig00319	seqLength=777	assembledReadNum=276	aveCover=98.81
GAAAATTTTCTTTTTTAATATAATTTCAGAACTAGTTGATACTCTGCACTATTGACAACT
AACTGAACCATACAAATTCAAACAACACTAATGCTCCAAAACTTTTAATAAAAGTCTTTA
CCAATCAAAACAAGTATGCCAGTACATTCCGGTAGAATCAAAAATATATAGAAGAAATCA
GATAAAATTAAACTGACCAACTAGGTTTCCTCAAATAAAATAAAATCACATCACAAAAAC
AGCTCCTGCAAATACTATAGAACTAGGATCCTTCATTACATCCGGTTGAAATCACAAAAA
TTCTCAGTAGAAGAAGCCGAGGACCTTACCACCAACATTCTTTCTCCTAGCCTCTTCGTG
ATCCATAATGCCAGCAGAAGTGGTCAAAACAATGTAACCAAACTGTCTAGATGGGAGAAG
TCTGGCAGTCCATCCTTCAATCTCCTTGACACCAACATCAAAACGAGGACTAATAACCCC
ACACTTGTTCAACCTTCCATTCAATTCAACAACAATCTTCCCAGCTCTGTGATCATCAAC
ATACTCAAATTCCCCAATATATCCGTGCTTCTGCATGACAATAAGGAACTTGATGATGAC
TTTAGATGATGGCCTTATCATGACTTGGCGCTTTCCTCTTTTCTCAGCATTGTACATACT
CTTTAGAGCATCGTTCAACACACTGACTCTCACCATGGTTACGACAAAGAAGAGAAGGGT
GGCTGAAACACCGTCGCCGTCGATTCACGCTCTGAAATCGTAAAGAGTTGAAATGAA
>contig00320	seqLength=796	assembledReadNum=274	aveCover=97.36
TTTTTTTTTTTTTTTTTTAAACCCTAACAAGCAAATGCATGACTACTTTATTTGACTAAT
TCAGTTCTGTAATAAGGTACTAATTAGATCTTTTACCACATCGCCAAATTTAAACTATTG
ACCAAAGCAAGGGAGTATATCAAATAAAATAGGATCCAACATCAAAAATGAGTCTTAACA
GGATATATCAAATAAAAGAACATCAAAAATGAGTCTTGACATAAAATTCAAATATTCCAA
AATTATAAAACCTCAACAACCTAATTCATTCCCCAATCTTCTCTTAAGCAACAAGGGTAC
TGGCAGTAGTTGATTCATATTTCCATACTGGTGGAAGCTTCTTTGTCTTCTTGTAGTAAC
GAGCAAGACGATGGATCCTGCTCTCAACCAAAATGAGCCTGAACTTAGAATCCTTGTCCT
TCCTGTTCCTCTCCAAATGTTTCCTGATGGAGACAGCCTTCTTGATCAAGTGGTACAGAT
CTTCAGGAATTTCAGGAGCAAGACCATGAGCCTTCAATATGCGAAGAATTTTGCTTCCAG
TTACACTCTTAACCTGAGCAATTCCATGGGAATCACGAAGAATAACACCGATTTGAGATG
GAGTTAAACCTTTCTTGGCAAACTTGCAGATGGTTTCATCAACATCCTGGGAAGAGATCT
TGAGCCAACTTGGAGCAGTTCTCTTGTAAGGAAGAGCTGAACTGGAAATACCCTTACCTT
TTGAGTGCAAACGACCCATGATGAGTGATTGAGAAGAAGAAGAACTACAAACCCTAACTT
CGTTGTGACTGCACCA
>contig00321	seqLength=1012	assembledReadNum=291	aveCover=105.98
TTTTCTTTATATGACCAAAATTATGCCAGCAGAGGCATCCATGTTTATAATAAAACTCAT
AACTGAAACAAAATTTAATATGGCTATTGTAAATAACAAACGTTTTTGAGGTAATAACTC
GGATAAACAAACTACAGAAAAATTTCAATTTAGGTAAATGACACATAGGGAAGCAAGCAA
CAGAATATAAAATCTAAGTCATCCTCTGGGCAGCTTCCTTGGCAATAAGCCTTTCCTTTG
CCTTGGTTTTGGCTTGGGATTTGGAACCCATGATTCCACCGCCCCACTTCTTCCTGTACT
CTTCATACTTGTCGTTGAAGTTTGCCTTGATTGCTTCAAGGACCCTGCTGAACTCCATTT
TATCTTCATTTTTAACAGTTGTCAAGCACAACACAGCTGCAGTTTTCTTATGGACAACAG
TTCCAAGGCGAGCCTTGCCCTTGACAATACAGTATGGGATTTCCATCTTCCTGCACAAAG
CTGGAAGCCAGACAACCAATTCAATTGGATCAACATCATGTGCAATCACGACAAGCTGGG
CTTTATTCTGCTCAATGAGGTAGGTAACATGATTGAGACCATATTTCACATTAATAGGCT
TCTTGGTCTCAACTGTTTTACCCTCAGACTCAGCCTGAGCTCTTTTCAAAAGCCTCTCCT
TCTTTTCGGCTTTGTCCTCAGGCCTGTACTTCAGAAGAATCTTGAACAAGCTTGTTGCTA
GGTTTTTGTCAAGGGTTTTAGTGAACTGGTTCAAAGCTGGGGGAACCTTCAACCTCTGCT
TCAGAATTCTCTTCTTCCTCTGAATCTGAACATTCTTTGGCCACTTCACGAATCTAGTCA
AATCCCTCTTAGGAGGCAATGCACCACCAATTCCAAATTGCTTTGGCCGTTTCTCGAAAA
GTGGGTTTGTAACCTTCTCAGTCTTCTTCTTGGAAGCTGCAACTGGAGCTTTAACACCCT
TTTTGGGACCCATTGCGGCTGCTGGTGCTAAAGCTCGTTCCGTGCGGTGACG
>contig00322	seqLength=799	assembledReadNum=219	aveCover=103.02
GGTCTCAAGCTAAGTCTTGAAACATTTCAACATCTAAAACACTTTTGTTATTTTTTTAAT
CATGAGAAAGGCATTCTTTGTCCCTTTGTTGCTTACTGTGATATTCTTTTATGCTACGTC
TGCTGTAGCAAGAAATGATCCCTCAGGGAATGAAGTGAACACAGAAGGGAAGCTTGCAAA
TGAAGGGGTGGCAAAGACAAGCCTAGAAGGACCAAATGAAGATGAAAAATTTAAAGGATT
ATTTCATCTAAAACACAAACTCAAAGGATATTTTCACAAGAAACCAATTTATTATAAGCC
TATCCCAAAATACATTCCAACCTATAAGCCATTCCACAAACCAACCATAGTGGAAAAACC
TATCCCCTCTGTTGTTGAGCCTGAGACATTTCTTAAGCATAAGCATTATTTCTTCAAAAA
ACCTGTTTATGTTCCAATTTACAAGCCTGTTCCAAAGGTGATTCCAATTTACAAACCTAT
TCCAAAGGTGATTCCAATTGTTAAGCCAATTCATTAATCAGTTTTAGAGAAGAAATTAAT
CTCTCAAGTGTTTCATGGAAGTACCATGTGCTTGAAAAGTTATATAATCAATTCTTTAAA
GCTTTTACATATAAGTAGCTTCACCTCTCCTATTTATCTTGTGTAATTTTTATTTCTTTG
CGAGAACTTATCATGTGTTGTGTATTACTTAATGTTTTTCCCTTAATAAAGTTCTCAATG
TGCCAATTATCAATGATATTATATTTGTTGTATATTATGAAAATAAATCAACAAATTTAA
ATTTTAGTTAAAAAAGAAA
>contig00323	seqLength=1208	assembledReadNum=36	aveCover=7.58
ATCGACGGCATATCAATTTCGAAGCTTAACATCATCGCAATTGCAACAAAGGACGATTCG
TGAAGTTGCATTGTAACAGAAAACGACACCGCACGATCTCAGCCTCACCGATCAAATGGC
CACCGTAATCGACGGCAAGGCCGTTGCACAAACAATCCGATCTGAAATCGCCGACGAGGT
CCGTCTCCTCTCACAAAAGTACGGCAAGGTTCCGGGACTTGCAGTGGTGATTGTAGGAAG
CCGAAAGGACTCTCAAAGCTATGTTGGAATGAAGAGAAAAGCGTGCGCTGAATTGGGAAT
CAAATCCTTCGATATCGATCTTCCAGAGGAAATAGATCGAAGCTGAAATTATCAAAATGT
TCACGAATTGAATGCTAACCCCGATGTACATGGTATATTGGTTCAACTTCCATTGCCTAA
GCACGTAAATGAAGAGAATGTTTTGACTGAAATCAGCCTTTCAAAGGATGTAGATGGTTT
CCATCCTTTGAACATTGGCAAGCTTGCAATGAAAGGAAGAGACCCTTTGTTTCTTCCCTG
CACTCCCAAGGGATGTCTTGAACTATTATCACGAAGTGGTGTAAGTATAAAGGGGAAAAA
GGCTGTTGTGGTTGGTAGAAGCAACATAGTTGGATTACCAGCTTCATTGCTTCTTTTGAA
AGCAGATGCTACTGTTACCATTGTTCATTCACACACAAGTCAACCAGAAAATATCATACG
TGAAGCAGACATTGTTATTGCAGCAGCAGGACAGGCAAATATGATCAAGGGAAGCTGGAT
AAAACCTGGAGCTGCAGTGATAGACGTTGGCACAAATTCTGTAGATGACCCAACTAGGAA
ATCAGGTTATAGACTTGTTGGAGATGTAGATTTTGAGGAAGCATCTAAAGTTGCTGGTTG
GATTACTCCTGTCCCTGGTGGTGTGGGTCCAATGACAGTCGCAATGTTGCTGAAGAATAC
TTTGGAGGGCGCTAAGCGCACCATTGAGCAGAATAACTAAATATTTCTGATAGATTAATG
TAATTTTATAATGCGTAAGAATTGGTATTGGTATTGAAAGTTGTTTTTGGTTCTTCTCAT
TCATTATTTTAGCTTCCCCCTTAAGTAACCTTGTGATAGAAAATTTGAACAATTTCTTAT
ATTTATTGGTACATGCAGAATTTCAGATGCAGAAATAACACAAACAGAATGACATGACCA
AAAAGAAA
>contig00324	seqLength=1311	assembledReadNum=422	aveCover=97.18
AAGGACAGATTCGTCATTTCACCCCATCTTTTTCTACAGAACCTCAAACAAGAAGAAACG
CAGCATAGACAGTGACAGAGACTGTGTTTTTGTGCGTGAGATAGAGAGAGAGATTTCCCA
ATTCGCAAACCCTAATCAAAGAGATCGGCGATGGCTTCCACCAAGGATCGCGAGAACTTC
GTCTACATCGCCAAGCTCGCTGAGCAAGCTGAGCGATACGAAGAGATGGTGGATTCGATG
AAGAACGTTGCGAATCTAGATGTTGAACTGACTATCGAAGAAAGGAACTTGCTTTCTGTT
GGTTATAAGAATGTGATTGGTGCTCGCAGAGCGTCGTGGAGGATTCTGTCTTCCATTGAG
CAAAAGGAAGAGTCGAAGGGGAATGATGTAAATGCGAAACGGATTAAGGAGTATAGGCAT
AAGGTTGAAACTGAGCTTTCGAACATCTGTATTGATGTTATGAGAGTGATTGATGAACAC
CTTATACCTTCAGCTACAGCTGGTGAATCAACTGTGTTTTACTATAAGATGAAAGGAGAT
TATTATCGTTACCTTGCGGAATTTAAGACAGGCAATGAGAAGAAGGAGGCTGGTGATCAG
TCAATGAAAGCTTATGAGTCTGCTACTACTGCAGCAGAGGCTGAATTACCCCCCACTCAT
CCCATTCGATTGGGTCTGGCTTTGAATTTCTCAGTTTTCTATTACGAGATCTTGAATTCA
CCAGAAAGAGCCTGCCATCTTGCAAAGCAGGCATTTGATGAAGCTATTTCAGAGCTTGAC
ACCTTGAATGAGGAGTCCTACAAAGATAGTACATTGATCATGCAACTTCTCAGGGACAAC
CTGACTCTCTGGACTTCTGACATCCCAGAAGATGGAGAAGATTCCCAGAAAGCGAATGGC
ACTGCCAAGTTTGGTGGAGGTGATGATGCAGAGTGAGGCTGGTGTTTGGTGGGAACTTCC
TTAGGATTTGATGCAGGTGTTTGAGTATGGAACATTAGGGCTGATTACTTATTTGTGTAC
TAGCTAGAGTTAGGGTTCCATTGTTTCTCTTTCTCTGTTTCTTGTCAATTGGCCATACTT
TCCCATAGAGGAAAACGAAACTCCATTTGTGCTATATTATGATTATGTTTTTATTTGTGT
GGTGTCTTGAAATGGCCTGTTTCACTCCTCAGCACCTCCTTCTGTCTTTGGGAGATTGAT
TTATGAGGATTGTTCTTGCTGTATTTCCAGTTCCAATGAAATGCTTCACCTTTATATGGA
GACACTGTTATATTGGAGATTGATCACTTGATTATTGTTCTATCATGACTT
>contig00325	seqLength=848	assembledReadNum=298	aveCover=105.40
AAATACATTGTATTTCATTTCCCACGCGACCACTGTGTTGTTTGTTGTTGTGACCTGTTT
ATACTTCATAACACAACTAATTCCTACTACAACTGATTCATACTATAAACAAAGATCACA
ACTTTCCAGAGAGAGAGAGAGAGAGAGCTTAGGTGGGTTCTTCTTCAATTTCAAGAAACA
TGGATGTGGGTCAGATGCGGAGACAATGGATTGACTACATCAAACCCATGTTCACGGAGG
GGTTCTTAGATGGTCAGTTTCTGCAACTTCAACAGCTACAAGATGAGAATAACCCTGAAT
TTGTTTTTGAAGTTGTTTCTCTTTTCTTTGATGATTCTGAGAGGATTCTCAAAGATCTGT
CTTTTGCTCTGGAGCAGCAAAGTGTTGACTTCAAAAAAGTTGATGCTCATGTGCACCAGT
TTAAGGGTAGCAGTGCAAGCATAGGTGCAAAAGGGGTGAAAAATGCTTGCATTGCTTTCC
GCAACTTCTGTGAGGAACAAAACATAGATGCTTGCCGCAGATGTTTACAGCAAGTGAAAC
AAGAGTACTTTGTTGTTAAGAATAAGCTTGAAACATTGTTGAGGCTTGAGCAGCAGATAG
TTGCAGCTGGCGGCTCGATCCCTATGATGGAACTGTGTTTTTAAAGTGAGTGATATGTAA
AAATGCTTGTATTATGATCCTCTTGTCTGTTGAGGATCATCTATTTCTCGTATGTTTCTT
GTGAATGTATGAAATTTTATGTGGATAGAAGTTTTCATCCAATGTACCTTGTTCTTCACA
AGAAAACACTTTCATAATCTGTAATATTTTTCATGCTTTAATGAAGGTTAATCGCACCAA
AAAAGAAA
>contig00326	seqLength=1134	assembledReadNum=112	aveCover=32.11
CATAAACTTTAGAATATGCCGGGATGTATTTTTCTTGCATACATAGCTAACTTTATTATT
CCATAACAATTTCAAATAACGTCATTATTCCTCTTTCATCAATCATTCATTACTTTGATA
CCATTCATGACACTCCATTTTATATTATCATAGGAAATGAAGAACGAGTAGAATGTCCGA
AAGGTTCTAATGGAAGTTGTTCAGCCACTAATATGTAGAAATTTCCCATAACTCCAATGT
GCTCTTTGGTGTTGTTGTAGTTAGAATATATAGTTAAAGTTTCACCGGCGTTTATCTTCA
CAGAACCTGGTTTAGGAAAACAAGTGGTCATTCCAACAATATATCCAGATTCATTTCCTG
CTTCACTTCCATTTCCATAAATTGGTCTTGAAGAACATATAACCCTTCCATCCTCTCCAT
ATACGGTTGATCCCATTCCACTTGAGTGCTGATGAGCAACAGCGTATATCACATATCCAC
CCGTATGTAGTGGAAAACTCGTCTTCATCACATCAACACAACCATTTTTATCCTTATCAT
CTGTGCTGCAAGATTCAAATTGATACTCATTCTTACAGTTATGATCTGTGTTCACTCCTT
CTGAATTACCATCTGTTAGTTTGAAAGTATCTGTCACATCCGTTATATATATCTTAACAG
GCACTAGAGAATCATCCCAATCAACCCATCTGACAGTGTATTTTAGGTAGAGGCCTCTCT
TTGGTCCCTCAAAACCTTCCTTCAACTTGCACTGTGTATTATCATAACAACATAAGTAGC
CTCCTTTATAATCTGCCTCTAGAGGCTTTCCATACTCATCTACTGTAACATTATAAAGCT
CACACTTACACTCTGTGCACCCTCTTTTATCCTCTACACCTCGCGTATCAATGGCATGGA
TGTTAAGCATCCATGACTCCTCAAGTCCTTCCGGAACTTGTTCAGGATTACCAATCTCTA
TGCCGAAAGGATCTGGAATATAGGTTGCGGTTTTTCGTGTTTCAGATCCAAAGCCAAAGT
ATTGCGGATAAACATCTGCCTGGCATACACCATTGTTCCTCACAAGAACATGATTAGAGC
TATAAGGCAATCTCTGGCCATCATTTTCTGTTTGCTTGACATTTTTACTTCGAT
>contig00327	seqLength=875	assembledReadNum=277	aveCover=96.35
AGAGCACAAGCATAGGTTAGATCTTCGGCGGCATTCTCCATCTTCTTCCTCTCTCTCCAA
TCGCCCGGCACCCAAAATCAACACAAGATGTCTTTGGTAGCCAATGAAGAGTTCCAACAC
ATTCTTCGTGTGTTGAACACCAACGTTGATGGAAAACAGAAGATTATGTTTGCTCTTACC
TCAATCAAAGGTATTGGGAGGAGATTCGCTAACATTTGTTGCAAGAAAGCTGATGTCGAC
ATGAACAAGAGAGCTGGTGAATTGAGTGCTGCTGAGTTGGAGAATGTTATGACTGTGGTT
GCCAACCCGAGGCAATTTAAGATTCCTGATTGGTTTTTGAATAGGAAGAAGGATTATAAA
GATGGTAAGTTTTCTCAGGTTGTGTCTAATGGTTTGGACATGAAGTTGAGGGATGATTTG
GAGCGATTGAAGAAAATCAGAAACCACCGTGGTTTGAGGCACTACTGGGGTCTTCGTGTC
CGTGGTCAGCATACTAAGACTACTGGTCGCAGAGGAAAAACTGTTGGTGTCTCTAAGAAG
CGATAAACTGTGTCTGTTTTGTTTCTGTTTTTGCTATCAGGGACCAAATTTTTAATCTGC
GTTTAGACATTGTTGCTATGATTTATGTTTTGTTAATTTCTGTTACCAAATTTTGTTGTT
TGCTGGACCTTGTGCTCAGTTACATGGTTTTATAAGTTGCAAAGACATCAAATAGGGTTG
TTTAAGTTATTTATGTTTTTGATTTATTGAGTATTTGAAATGAGATATTTGGAGTTCTTA
TATTTATTATTTTCAGATTATTGTTATTAAAAAGATTGGGATGCTTGTTCATGCGGAAAC
GGCTGGTACTGCCTTGGACAGGCAAAAAAAAATCA
>contig00328	seqLength=1054	assembledReadNum=347	aveCover=96.67
TTTTTCAAGTTAAAATAAGATCATGATTTTTCTCCCGTTAATTAAAGACTGTCTGCTCAA
TATAATGTAGCATTCTAATTACGCAATGGTAAACACATCAATTAAAACATGTCCTACACA
GGCCTCCTTATAATGTAAATAAGAACATAGAAGTTTAGAACTGAATAAAACAACATGGAA
GTTAGAAGCCAAATCCAAACACAACAATACAAAAGGAGGCATCACTAAAACCTAAATCGA
ATTCACTTCTTCCTTTTCTTTGGTGGCTGCAAAGCTTCCTCGTCTTCCTCATCCTCATCC
TCTTCATTCTCTTCCTCATCAACACCTTCCTCTTCGTCCTCTTCTCCAACCTCTTCCTCA
TCATCGTCGTCCTCGTCCTCATCATCGTCTTCATCTGGGTCATCGCCGTCTTCATCATCT
TCCTCTTCTCCATTTTCATCTGCCCCGCCAGCACCGCCTTCAGGTGCCTTCTTTGAGTTG
CTCTTATTGTTGGAATTGTTGCCATATCCACCACCATCTTCAGAAGATAACTCATCTTCT
CCTTCTCCAAATGCACCGTTTCCATCGTCATCTTCTTCGTCTTCATCGTCATTGCCATCT
TCTCCTTCAGCGTCATGTTGCTTGTCTTGACTTGGGGTTTTACTCTCTCCTTTTGTTGTA
GGCATGTTGGTTAGCATTAGCTCATAGAGTTCCGGAGCCAAAAGCGTAGCTTTCACGACA
GCAGAAGCTAACAAAGTCACAAGCACTTCCGCGGCGGCGTACGTTAACGCGCCATAACGG
AGCGTGGCCATCATCGAACTGTGTTCAGTCTCCATTTCGTGTCACAAACAAACAAGTCCT
TTCTCAAACCACAAATATGTTATCCAGAAAAGAAGATCTAGAAACTGATAAGCAAGATCT
GAGGGTTTGAAGAACTAAAACCTCTGAAAAATAGGAGAAGAAGACTCGTACATTATGGAC
CGTTGGATCTTGATCGATGAAACACTGAGCTTCGAAATATAGAAATATCAGAGGTGAGTG
AGAGAGAAAGAGAGAAGGAGACACAGGTTCTGCT
>contig00329	seqLength=920	assembledReadNum=122	aveCover=61.11
TCGTAATAATTCAAATCAAAATTTAACAAATCTAATTAACTCGTGTTACATACAACTAAA
TTTCTTTATCATAACTCCAAAAACATGCCCCAAATTAATCCTTACGCATTATCTCTATAT
AAACAATCATGTAGTAGTTAACTTACACAACACAAACATCATAAACCACATAAAATTCAG
AAACAATGAAATCTACTCAACTCCTCTGCTTCCTTTCTCTCTTAGTTTTGCTGTTCAACA
CACAGCTACTCCAAGGAGCTGAACCAGAAGCAGTAGTAGACAAACAAGGTAACCCTCTTC
AACCAGGGGAAGGTTACTACGTCTTCCCACTTTGGGCCGACAATGGGGGCATTACATTGA
GTCCAACCAGAAACCGAACATGTCCACTCGACGTCATTCGTAACCCGGACGTAATCGGCT
CGTCTGTGTACTTCTCAGCACCAGGTCTTGATTACATTCCAACTCTAACTGATCTCACCA
TTGATATTCCAATTCTGGGCAGTCCTTGCAAAGAGCCAAAAATATGGAAACTTTCAAAAG
AGGGATCTGGATTCTGGTTTGTGAGCACGGGTGGTGCGGCTGGGAATCTTGTCAGTAAGT
TCAAAATTGAGAGACTTGAAGGTGAACATGCTTATGAGATTTATAGCTTCAAGTTCTGTC
CTTCTGTTCCTGGTACTCTTTGTGCTCCTGTTGGAACTTTTGAAGATACTGATGGAACTA
AAGTTATGGCTGTTGGTGATGGTATCGATGAACCTTATTATGTTAGGTTTCAGAAAGTGT
CTACTTTTGCTCAAGGTTTGAGCAGTGTTTAGTTTGATGAGGTTTTTTATTTTGGGCTTA
GTAGTGAAGTGGGATATGAGTCATGATAAGGCAGAAAAAACAGTACATGTCTTTGTTTAT
AAGATTTGTCACTTACTTTT
>contig00330	seqLength=673	assembledReadNum=275	aveCover=122.73
CTAATTCACATCACAGATCACCACAACCAACTAGCAATCCAATCCACAATCCACATTCAT
ACATGGCTGCAATGAACTCTAGTGTATTGGCATGTAGCTATGCCATGTCTGGTTCTGACC
TCAATGCAAAACTCATCTCCATGCCCTCTGTTGCGTCACCAGTCGGAGTCTCAGGCTCCA
AGTTGCCATCCATCAAGGCTCAGCAAGCCAGAATCCCCAAAGCCAAACCATCCGAAGGAA
GGAGAAATGCTCTTGCCTTATTAGCAGCTACTCTTTTTACCACTGCTGTTTCAGCCTCCA
ATTCTTCTGCTAATGCTAGTGTATTTGACCAATACCTCGAAAAGAGCCAGGCCAACAAGG
AATTGAATGACAAGAAAAGGTTAGCCACTAGTGGAGCAAACTTTGCAAGAGCATACACGG
TGCAATTTGGTACTTGCAAGTTCCCTGAGAATTTCACTGGTTGCCAAGATCTTGCTAAAC
AGAAGAAAGTACCATTCATTTCTGAAGATTTGGAACTTGAATGCGAAGGAAAAGACAAAT
ACAAGTGTGGTTCTAATGTTTTCTGGAAATGGTGAAAAAATGATAACATTTTATTTGCCT
AGTGTTGTTGCTCTCTTTGAAATGTATCCAACTTCTCCTTGATAATATACCATATTTCTT
TGCAAAAAAGAAA
>contig00331	seqLength=1513	assembledReadNum=541	aveCover=97.39
TTCGCACCGCAACTATAACAAGTTCAACCGAAGCACCAATTTCTCTCTTATCTTCTTCTA
CTACCTCTCAAGCTATTAGAGATGGCAACAGAGACCTTTCTATTCACCTCTGAGTCGGTG
AACGAGGGACATCCTGACAAGCTTTGCGATCAGATCTCTGATGCTATTCTAGATGCTTGT
CTTGAACAGGATTCAGAAAGCAAGGTTGCATGTGAAACTTGCACCAAGACTAACTTGGTT
ATGGTTTTTGGAGAGATTACAACCAAGGCTAATGTTGATTATGAGAAGATTGTTCGTAAC
ACCTGCAGGAATATTGGGTTTGTTTCTGCAGATGTGGGTCTTGATGCTGATAACTGTAAG
GTTCTTGTGAATATTGAGCAGCAGAGTCCTGATATTGCTCAGGGTGTGCATGGTCATTTC
ACTAAGAAGCCTGAGGAAATTGGTGCTGGTGACCAGGGTCATATGTTTGGGTATGCTACT
GACGAGACTCCTGAGTTGATGCCTTTGAGTCATGTTCTTGCAACCAAGCTTGGTGCTCGT
TTGACTGAGGTTCGTAAGAATGGTACATGTGCTTGGTTGAGGCCTGATGGTAAGACTCAG
GTCACTGTTGAGTATTTAAATGACAAGGGTGCAATGGTTCCTATTCGTGTCCACACTGTT
CTCATCTCTACTCAACACGATGAGACTGTTACTAATGATGAAATTGCTGCTGATCTCAAA
GAGCATGTTATCAAGCCTGTGGTTCCAGAGAAGTACCTTGATGAAAAGACCATTTTCCAC
TTGAACCCTTCTGGCCGTTTTGTTATCGGAGGTCCTCATGGGGATGCTGGTCTTACTGGC
AGGAAGATCATCATTGACACTTATGGAGGATGGGGTGCACACGGTGGTGGTGCCTTCTCA
GGAAAGGACCCAACCAAGGTTGACAGGAGTGGAGCTTACATTGTGAGGCAGGCTGCTAAG
AGCATTGTTGCAAGTGGACTTGCCAGGAGGGCCATTGTGCAAGTCTCCTATGCTATTGGT
GTGCCTGAGCCTTTGTCTGTCTTTGTTGACACATATGGAACAGGGAAGATACCTGACAGG
GAGATCCTCAAGATCGTGAAGGAAAACTTTGATTTCAGGCCTGGCATGATCTCTAGGAAC
CTCGATCTCGTAAAGGGTGGAAATGGCAGGTTCTTGAAGACTGCTGCTTACGGTCATTTT
GGTAGGGAAGGCCCTGAATTCACATGGGAAGTGGTGAAGCCTCTTAAATGGGAGAAGGCC
TAAGTCATATCTGTGGTGGGAGTTTTCAGCATTTGCCCTCTATCTACTATTTTTCACAAC
TATTAATCTCGTGTCTATTTTTTTTCTCTTGTTTATGGATTTTTTTTGCCGCAGCAATAT
AAAAAGTGCTCTCTGTTTGTATGTTCAATGCATTTCACTTTATATCAATGTCAAAAAAAG
AGTATTCTGCCCCATATATTGATGCATCTGTTGATTAACTTTATAATGCAATTCAGCCCA
AAGAAATGTTTGG
>contig00332	seqLength=1165	assembledReadNum=381	aveCover=96.59
ATCGTTCTTCTTCTTTTCTTACAATCCTCCGTGACTCTCTCTCACTGAGTATTTCAACCC
ACATTGAATATGGCTGCACAATCTAATGCTGAGCTGTTGGAATGGCCGAAAAAAGATAAG
CGTCGCCTCCTGCATGCTGTTTACCGTGTTGGTGATCTTGATCGCACCATTAAGTTTTAT
ACTGAAGCTTTTGGAATGAAGCTTTTGAGGAAAAGAGATGTTCCAGAAGAGAAATATGCC
AATGCTTTTCTTGGATTTGGCTCTGAACAAACTAATTTTGTTGTGGAATTAACTTATAAT
TACGGAGTGACCTCATATGATATTGGAACTGGCTTTGGACATTTTGCTATCGCAACTCCA
GATGTCTACAAATTTGTTGAACACGTCCGGGCTAAGGGTGGAAATGTCACTAGGGAGCCT
GGTCCAGTTAGTGGTGGGTCAACTGTTATTGCCTTTGTGAAGGATCCTGATGGTTATGCT
TTTGAAATTCTCCAAAGAGCTTCAACCCCTGAGCCATTATGCCAAGTGATGCTCCGTGTT
GGGGACTTAGATCGTTCAATTCAGTTTTATGAAAAGAGTTTGGGTTTGAAGGTGGTGAAG
AAGGTTGATAGACCTCAATACAAGTACACTTTAGCTATGCTCGGGTATGCAGAGGAGCAC
GAGACAGTTGTGTTGGAGCTGACATATAACTATGGTGTCACTGAATACACCAAGGGAAAT
GGTTATGCACAGATTGCTATTGGCACTGATGATGTATACAAGAGTGCTGAGGTAATCAAC
ATAGTCACTCAAGAGCTTGGAGGGAAGATTACCAGGCAACCAGGGCCAATTCCTGGCCTT
AACACAAAGATCACTTCTTTCTTAGATCCCGATGGATGGAAAACAGTGTTGGTTGACAAT
CAAGATTTTCTGAAGGAGCTGGAGTGAAGAGTTCTGGCTTTTTCGTGAATAATAAGAGTC
TTGATGCTATGTTATGAAAATAAGTTGTCTACTTTTATGATTGAATATTAGCATGTATGT
TATATCAGCAAACAGGATGATAGTATTCGGTTTGGCTTTTATGATGTGGCTCTGTTCTCA
ACTCAAAATTTGAAGTGCGAGCTGTTAAGTTACAATTTCAATTGCCATTTATGAAAAAAA
ATTGATTTCGATTCAAAAAAGAAAA
>contig00333	seqLength=1084	assembledReadNum=282	aveCover=70.68
TTTCTTTTTTGAAAGGCTTCTAATACATTCTTGTTTAACTTGCGTTCTGGATTCAATATT
GAGGATTGTGCATTGAAAATCATAAAACAAAATCTAATGACCATGGATATATCTGGTTTC
ACTTCAAGCTTTAACTCTTTTGATACCAAAAGGTATCTGATATTTGAATGTTTAATTACA
AAGACAGTGAAAACAACACCGATGCGAAAGATCTGATTCATTACAAGACAATGTATTTGG
TGGAGTTTAACAAGTTGCTGCTAATATATAAGATTGAGGTTGAAATCTATTGTGGTGGAA
TAAGAACATTTCCAATGTTGTTGTGCCATGGATCAGCCAAGTGAGTTGCCAAATTCTCCA
AAGGTCCTGTCCCTGGATATGCTGATTGTTGAACGCAGATTCCGACAAAAGCCAACAAAG
CAAGCCGACCATTCTTAACTTCTTTGATTTTGTATTCATGGAACTTCTTAGGGTCTTTAG
AGTAACCCAAAGGATCAAAAGCACCACCAGGGTATTTCTTCTTTTCAGGGTCTTTCTCCA
TACTCCTTTGGTGTTCAACAAAAGCAATAGAAAGGAACTCAATGACCAAAATGGTGGGTA
AGGTACCCCATGGAACAGGGTTTCCTAAGTAGGTTGCTTGTCCTCCAGGAAGGGCTGCCC
ATTCCTGTGCCTTTACCCAGTTTCCTAACCCCAATGCCTCTGGTACCAAAATCCCCGGAA
CAGCAAGCATTGCCCATCTGCAGTGAATGAGTTCAGACTCTTTGAATCTCTCAAGATTCG
CCGGTACTTCACCAAGTCTAAGAGGATCAAATCCAAAGTCACCTGGAGCTGAACCATCAA
GATAGGAAGGTCTAGGCTGACCAGGCATCCAATCAGAAGTCATGGTGAATCTAGAAGATG
CATTGACAGAAGCAGTACGTGGAAGTGGAATTGAAGTTGAAAATCTTGATTTTGAGGAAG
AAAGAAGAGATGGAAAAGCTGAGATAGCTGAACTCATCAATGTGTTACAAGCCATGTTTG
TGATTCTTGTCACACAGTGAGAGTAATTTTTGTGAGTGGTGACAATAAGAGTATTGTGTG
AATG
>contig00334	seqLength=873	assembledReadNum=140	aveCover=60.27
AAATTGTACCCTTCCAAGTCATTTTGAAATATATTATCATAAAATCCACCATTTTCATAC
ACGATTTACCGGTTTCTAATACTTCACTCCAACTTACAATCTCATAAACAAACAACAAAC
AACAAACAACAACCCTAACAGAACAACAAAATTTACAGATCTAAGAACTAGTGAACTTAG
TCACAGCTTTGGTTCCCTCAGAGACGGCATGTTTGGCCAATTCACCGGGCAGAACAAGCC
TGACCGCAGTCTGAATTTCCCTTGAAGTGATTGTTGGCTTCTTGTTGTACCTTGCAAGTC
TTGATGATTCTGCAGCAAGCTTCTCGAAGATGTCGTTTATGAAACTGTTCATGATACCCA
TGGCCTTGCTTGAGATACCAATGTCTGGGTGAACTTGTTTCAGAACCTTGAAGATGTAGA
TCTTGTATGTCTCAACGCTCTTCTTGTTTCTCTTCTTCTTCTTGTCTCCGGCAGCGGCAC
CGCCATCCTTAGGCAGCTTCTTTCCAGCCTTTGGCTTCTTCTCAGCAGGAGTCTTCTCGG
CTATGGTGGACTTCTTCTCTTCCACAGGTTTCTTCTCAGCAGGCTTCTTCTCTCCTTTTG
GTGCCATTTCTATTAGGGAATTTGAAAACTGGAAGTTGAAAGAAGATGTAAATATGCAAA
TCGAGAAACCTGAGGTCTCCCCGGCCGTAATGGCCACTCTGCGTTGATACCACTGCTTTA
TGAGTAACCTAACCCAAGACCCCAAAGGGAGAGGGGGACCCAAATAGCAATTCAGTGGCA
ATAGTTCGAAACTTAATGCTATCTCCACATAGATGCAAAGCCGTTGCTAACTCCCAAATC
AGAATGAGAGTGACAGCAAGCATGGCAGAAGGC
>contig00335	seqLength=818	assembledReadNum=303	aveCover=132.63
CATAATAGAAAATATAGGAAACAGGTCAAAAGGTCAATGAACTTTTGCAGCTTATCATAT
CTGCAAGAGATGTAAAATCACAAAACATGTAAAACTTTGACTGGACACTCTGCTATATCT
AAATAAACTCAAGAATTTTGGGCAAACTCAAGAAATACAATTAAGTAGCAAAACTGAATT
TAAGCTAAATTTAAATATGCCAGAATAAAACAATAGTCTGGATTAAAACAAAGCACAGTG
ACCAAAAGTAAACACAAAAGAAGCTCCACCATTAACCATAGTAATCTATAGTCTTCTACC
CCTTCTACCACTCTTTCGGCGTGTGCTATCAGAAGGAATTGGTGTCACATCCTCTATGCG
ACCAATTTTCATTCCTGAACGAGCTAAGGCACGAAGAGCAGCCTGAGCACCAGGGCCTGG
TGTTTTGGTCTTGTTTCCTCCAGTGGCACGAAGCTTGATGTGAAGAGCAGTTATTCCCAA
CTCCTTGCATCTGGTAGCAACATCTTGTGCAGCAAGCATAGCAGCATATGGAGATGATTC
ATCTCTATCAGCTTTAACTTTCATCCCACCAGTAATGCGGACAAGGGTTTCTCTTCCGGA
CAAATCAGTAACATGAATGAAGGTATCGTTAAACGAAGCAAAGATGCGAGCAACACCAAA
AACATGTTCCCCATCTTTAACAGCAGGGCCAAGAGTCACAGTCTCTTCCTTAGGCTCTCT
AACCTTTCTCTTGGACGACATTGTTGAAGCTTTAGGGTTGTTTGGACGATTCCTGCTTCA
GTCCTACGGCGTGCAGCTTCTTCACGAGCGTCGCTGGT
>contig00336	seqLength=976	assembledReadNum=331	aveCover=119.83
GGCCTCTTTTCTATTCTTTCAATTCACAAAATATTGAAACAATTCTCTTGCAAAACCATC
TTTATAATCTAATCCAAACTTGAGAGCGAGCATCACATCAACCATGACGGAACGTACGAC
ACCACACCAAGTCCTAGTGCACACAACAACACGCAGTACATACGACACCGGGGTTACCCC
TCAACAGCGATATGAGGGTAGAGTTACTCATTATTCTGACAAAACTCCATCAACCTCTCA
AGTGCTTGCCGTCATTGTTGGTCTTCCTGTAGGCGGCATACTGCTTGCACTCGCTGGACT
CTCCCTTCTCGGAACACTCACAGGACTGGCGCTCACAACCCCGCTTTTCATCCTCTTCAG
TCCTATACTTGTTCCGGCCACCATTATCATTGGGTTGGCTGTCGCCGGTTTTTTGACGTC
GGGAGCTTTTGGGCTGACGGCTCTTTCGTCCTTCTCATGGGTCGTAAATTACGTCCGGCA
GACTCAAGGGACTGTGCCCGAGCAACTCGAGTCCGCCAAGCATCGATTGGCAGATGTGGC
AAGTTACGTGGGGCAGAAGACGAAGGAGGCAGGGCAGAAGACGAAGGAAGTTGGACAAGA
GATACAGTCTAAGGCTCATGAATCGAAGCAAGATATACACGCAAAGTCTCAGGAATCCAA
GAGAACAGCAGGAACAACTACTGCGTCAACGGCGACAACAGCAGCAGCATGAGAAAATGA
GTTTGTTCAGTGTTTGTTTTTGGGTTTGTAAAATGAGAGTTTGGTTCAGTGTTTGTTTTT
GGGGTTTGTGTGGGAAAATAATAATTGATGTGTTTTGTAGGTAAAGTCTGTGTGCTTGTA
GTAATATATTGTTTGTTGGGTTTACTAGGGGGCGTCGAGTAATGTCATCACTAAAAGATG
GCTAGCTCGTGAATGTATTGTTGCCTGTGACTGAATTCAATGTCTTGTGTTATATGTTAG
TGTAATAAGTAATCTT
>contig00337	seqLength=1012	assembledReadNum=303	aveCover=77.49
CACCAACGACAACAAATCACGCTTCATTTCAGCTACTACTCTTTTTTTTCTCTCTCACTC
TTTCTCTCTCTGTTTGTTTCATTGTATGGCAGCCAATTCGAGTAGCCGATCGATTACTGG
CTTCGGAAAGCGAGTTTTCAACCAGATCTGGAACTCCAACTCTGCATCTTCTCCTCTCCC
AATCGCATCTAGGAGGGCAGCATACAGTTCATTGTACGACAAGAACGCTGATGATCACAA
CCACTCCGGGCCAGTCCCTGATGATGTGATCCAGGCAACTCAATCCACCAAATACTGGGC
CCCACACCCACAGACTGGGGTATTTGGGCCCCCTGGCGAGCAAGCCACTGCTGGCTTCCA
TTCAACCTCCAATTCGGATGCAACTGCTGCTGTTGCTGCAGGCTCAGTGCTTGAGGAAAA
GGCTTGGTTTCGCCCCGTCAGCCTTGAGGACTTGGAGAAGCCCCACTCTCATGCTTAATA
CTTTATAATCCTTCCTTTATAAGATAATATATGTATATGCGTGCGTCTATACACTAATAA
ATAAGGGCAGTACTTGTTACCGGCCAAGTTGAAGTGGCTTGTGGTTATTCTAGCTTGTGT
ATATATTTTGTGCTGAACTTCAAAGTGTGCACAGTCGGCACTGAAGGTTGATGCTCGTTG
AAGAGTTTGGACTTCAGAGAACTTTTATTATACATCGCTAGACATGAACTACGTTCATAT
GCATGTAAGCTTGTTTTTGCTTTTGCTTTTATGCAGCTTTAATATTAGACCTATGGTAAT
GGTTGTTCTTATGGTGTGGTCTCTTCAAATTTTCTTCTTAATAGTAACACTACTACAGTA
GAGAGAATCCCAACACTATGGTGATTGGGTTGATCTTCTATCCTTAGACTCAATCTGTCG
TTGCATCGTGCAGTTGTAAAGTATTCAAACTCACGAACTTCCTTTACCCAAAACTAAAAT
CTATAAGTGTCATACAATGTGTATTTGCTTACTAAAAAAATGTGATAGTAAA
>contig00338	seqLength=734	assembledReadNum=437	aveCover=127.53
AAAGTAAAATATGCAAATCAAGCAGCAATAGTCGTTAAAAGATTTAGGAAAACATACATA
AAGTCATTATATTCCATTACTTGCAAAGTAAAAACATAGATAACAACTTACATACCAACA
CACATGCATACATTATTTTTGAAATTTAAGTGTCTAACAATCCAAACTTAGTTGGAAATA
AAGACATGTGTAGAAGTTTTATTTAAGTAGAAAGATCATGCATGCATGGTTTTTGTGGTA
CATATTAAGTGGAGACTTCTAAGGGCATCTTCAACAAGTTAGAGAATTCAGAGCTAAAGA
AATTCTTGAATGAGGCTTCTGCATCAGAGTTAGAGTCAAAACACCAGCCATATTTAAGAT
TGAAATTGGGATAGAATGCGCAGAAGCTCCCACTTCCCTTTCTTGTGCAGTCTGCATGAG
ACTCACATAAGTCAGGATGCTCTTCCACTATCTTAGCAAGATGTTTGTTTCTTGCGCAAG
TACCAGCCTCCCCAGCCTTATAAATCACACAATGACAGCCATCATTACACACCGGGTCAG
ATCTGGAACAAGCAAATTTCTCACAAAGATCTGCTTCTACCTTCTTCATCGAAAACATCA
ATAGTAACGTGGCAAGCAAGAAGAGAGGCAAAAGAGAGAGCTTAACATAAGCCATAACGT
AAGAGAGAGCTTAACATAAGCCATAACGTTTGAATGAGTAGAAAGCTAGTTTAGGTTGGA
GCTGTGTAGTATTG
>contig00339	seqLength=757	assembledReadNum=291	aveCover=108.15
AAAGTTCAAAAATCCATCTAAGTATCACTTCAAAGTTCAAACACCGGCATATACTGTTAG
AGGCCTAGAGATTTATCATATACAGACAAGCAGAAACAAAAATAATACCGGGTTAAAGTA
AAAGGAACAGGACATACATAGATACACACCCAAAACAAATAGGATAAGCCAGTTTTATGG
TAGGATCATAGATCAGTGTTCACTTCACACAAATCTAGGATAAACACCTGTCAGTTCGAG
CCATCAATCCCCACCAACTTGCCTTTTCCAGGAGTCTTCCACAATCAGTTCATCAACTCC
CCAATCTTCATAGCTTCCATCAGGCAAGTAGCGGCGGATGGTAAAAGGAATTTTTCGTTC
TCTTAGCTCCTTCATAGCAATCTCAAGTGGATCAGTCTCCCCCTCCAACTCGACCATGAC
AGGTGCGTTCATACTGATTTGAAGAGCCCGGGTTCCGAGAATCCTAGCACGCTCATACTT
AGTCATATACTTGGATGTCCTTCGAGGACGCTCAACAGGCTGATCATCTTCCTTTTCCTC
AGTTTCAATTGGTTCTCCTAAACCATCTATGTCATCGTTTTTGTTATCCGGATCCTCCTC
CTCTGCACCTTCCTCAATTTCAGGCTCTGGTGGCTCCTCTTCGTATCCCATGTCGATATC
TTCGTAGTCATCGTCGGCCATCGTGAACTGAAGAGAGTTGAGGTGAACTCTGCTATGCTA
GCTTGAGAAGATTGCGCCCTAAAACCCCACAACCACA
>contig00340	seqLength=1141	assembledReadNum=27	aveCover=7.50
ACCAAAACAGAGAAGAGGTGGTATGCGTAACCGGAGCAAACGGTTTCATCGGTTCATGGC
TAGTTCAAACCTTATTACACAAACAAAACCCACACTACACAATCCACGCCACAATCTTCC
CTGCTTCCGATCCTTCCCATCTCTTCACACTCCATCCCGAAGCACAATCCCGCATCACCA
TCTTTCCCGTTAACATCCTCGACTCCACCGCCGTCTCAAACGCCATTCAAAACTGCTCCG
GCGTCTTCCACGTTGCATCCCCCTGCACACTCGAAGACCCAGCCGATCCACAAAAAGAAC
TTCTAGAGCCCGCTCTACACGGAACCCTAAACGTTCTAGAAGCATCAAAACGCGCGGGAG
TGAAGCGCGTGGTACTCACCTCCTCCATTTCAGCCATGGTGCCAAACCCTAACTGGCCGG
AAAATAAACCGATCGATGAATCTTTCTGGACGGACGTTGAGTACTGTTCGTCGAGAGGGA
AATGGTATCCTGTATCGAAGACAGAGGCGGAGAAAGCCGCGTGGGAGTTTTGCGAGAAGC
GCGGCGGTAACGGTGGTATTGATGTGGTGGCGATTCATCCGGGGACTTGTTTGGGAGCGT
TGCTTCAGAAGGAGATGAATGCGAGTTCTGCTGTGTTGCAGAGGTTGATGACGGGGTTTA
AGGACACGCAGGAGTGTTATTGGTTGGGTGCTGTTCATGTTAAAGATGTTGCTAGAGCTC
ATGTTTTGGTGTATGAAACTCCAACTGCTGCTGGGAGATATCTTTGTACTAATGGTATCT
ACCAGTTTTCTAGTTTTGCTAAAATTGTATCTGAATTGTACCCTCATTTCCCTATTCACA
GTTTCCCAGATGAAACTCAACCTGGTTTGACTCCATGTAAAGATGCAGCAAGGAGACTAA
TAGACTTGGGCTTAGTCTTCACACCCATTCAAGATGCTATTAGAGAAGCCGCAGAAAGCC
TTATGGCTAAAGGATTCCTGCAGAGAACACCCTCAGCCTCACAGAAATAAAATTAGTCTT
CATTTGTTCCTTTTCTCATTTAAAGTATAAGCAATATTGAATGTAATTATTTAAGGTATA
AGCAATAATTAATGTAATTATCTTACACTATGTTTATCTAGTAAATAATCTCTTTATCCT
C
>contig00341	seqLength=4176	assembledReadNum=408	aveCover=25.95
TCTACAATGCGGAATTGATGACCTACGTATAAATTAATCGGAATTCTTTGGATTTCAGAA
AAAAAACAACTTTGCTGACAATTCGTTGTTTGGTCAGAAGAGTCCTCCAAATATTTGGGT
CTTGTCTTGATAATCATTTTCAAGATTTTTCGAAAAAGGGAAAAGAGGATAGGCTCATTC
CATAATAAATAGGGGTCCTATAAGGAATTGAGTGGGAGAGCCAAATGAATTGAAAGATTC
ATGTTTGGTTCGGGAAGAGATTCTAGACATAGATTACCTGAATTGAAACAGAATCTACTT
TCATTAAGTGATTTATTAGATAATCGAAAACAGAGAATCTTGAGAACTATTCAAAATTCA
GAAGAACTACGGGAAACAGCCATTGAACAGCTGGAAAAAGCGCGGGCCCTTTTAAGGAAA
GTCGAAAGAGAAGCAGATCGGTTTCGAGTGAATGGTTATTCCGAGATAGAACGAGAAAAA
TTGAATTTAATTAATTCAATTTATACAACTTTGAAACAATTCGAAATTTACAAAAATGAA
ACCATTCAGTTTGAACAACAAAGGGCAATTCATCAAGTGCAACAAAGGGTTTTACAACAA
GCATTACAAGGAGCTCTGGCAACTTTGAATAGTTGCTTAAACAACGAGTTACATTTACGT
ACGATCGGTGCTAATATTGGTATATTTGGGGCAATGAAAGAAAAACTAACTGAACTGATT
AGTTGTTCTACTATAATAGAGAGTATAGGTAGGCCTTATTTTGTTTTTCTTCGAAAAGGA
ATCAACTTAAGAAATATTCATGGTAACCCTTCGTGCAGATGAAATTAGTAAAATTATCCG
TGAACGTATTGAACAATATAATACCGAAGTAAAAATTGTAAATACAGGTACCGTACTTCA
AGTCGGCGATGGCATTGCTCGTATTTATGGTCTTGATGAAGTAATGGCAGGTGAATTAGT
AGAATTTGAAGAAGGTACAGTAGGCATTGCTTTGAATTTGGAATCAAAAAATGTTGGTGT
TGTATTAATGGGTGATGGTTTGATGATACAAGAGGGAAGTTCTGTAAAAGCAACAGGACG
AATTGCTCAGATACCAGTCAGTGAGGGTTATTTGGGTCGTGTTGTAAATGCCCTAGCTAA
ACCTATTGACGGTCGAGGAGAAATTTCAGCTTCGGAATCTCGATTAATCGAATCTCCCGC
TCCCGGTATTATTTCAAGACGTTCCGTGTATGAGCCCCTTCAAACGGGACTTATTGCTAT
TGATTCTATGATTCCTATAGGGCGTGGCCAGCGAGAATTGATTATTGGGGACAGACAAAC
AGGTAAAACAGCAGTAGCTACAGATACGATTCTCAATCAACAGGGACAAAATGTAGTATG
TGTTTATGTAGCTATTGGTCAAAAAGCCTCTTCTGTGGCTCAAGTAGTAACGACTTTACA
AGAAAGAGGAGCAATGGAATACACTATTATAGTGGCTGAAACAGCAAATTCCCCAGCTAC
ATTACAATATCTCGCGCCTTATACAGGAGCAGCTCTGGCTGAATATTTTATGTACCGTGA
ACGTCACACTTTAATCATTTATGATGATCTCTCCAAACAAGCACAGGCTTATCGGCAAAT
GTCTCTTCTATTACGAAGACCACCAGGTCGTGAAGCTTATCCCGGAGATGTTTTTTATTT
ACATTCGCGTCTTTTGGAAAGAGCCGCTAAATTAAGTTCTCAGTTAGGTGAAGGAAGTAT
GACTGCTTTACCAATAGTTGAGACCCAATCAGGAGATGTTTCAGCTTATATTCCTACTAA
TGTAATTTCCATTACAGATGGCCAAATATTCTTATCTGCCGATTTATTCAATGCTGGGAT
CAGACCTGCAATTAATGTGGGTCTTTCCGTTTCCAGAGTTGGATCGGCGGCTCAAATAAA
AGCCATGAAACAAGTAGCTGGTAAATTAAAATTGGAATTGGCACAATTCGCAGAATTAGA
AGCTTTTGCACAATTCTCTTCAGATCTAGACAAAGCTACCCAAAATCAATTGGCAAGAGG
TCAACGATTGCGCGAGTTGCTTAAACAATCCCAATCAGCTCCTCTTACTGTGGAAGAACA
GATAATAACTATTTATACTGGAACAAATGGTTTTCTTGATTCATTAGAAATTGAACAGGT
AAGGAAATTTCTCGGTGAGTTACGGCCTTATTTAAAAACGATAAACCTAAATTCAACGAA
ATCCTATTTTCTATCAAGACATTTACTGGGGAAGCAGAAGCCATTTTGAAGGAAGCTATT
CAGGAACAGATGGAACTCTTTTTACTTCAGGAACAAGTAGAAAAAAATTGATAAAATTTT
AATCAATTTGTATGAAGATTTAATTTCTTCTATTTTTTCTTTGAGAATGAAACTATTTTG
AACTGAATAAATCAAAAAGGGATTGGGGGTCTTATCTTAGTTGATTCCTCTTTTTTTTTT
AGATTCTTTTATTCGAATTTGATAATAAATATTATTTTTATTTTCCCCCCTTGTTTCAAC
GTCAGATCTATTATCTGACTAGGAAACTTTTTTTACCTAAAACCCTATAGAATATAGAAT
GCACATATCGCACAACATATCTTACAACATATCTGACAATGGCAACAGACCCTTAAAGTT
CACATGTAGAATTAATATCTCTAAGAGAATGATGTTAAAAAGGTAACATCTACAATTACC
TTATCTCAAAATATGAAGAGAATATTAACCTTAACCTCGACAATTAACCTATCTCAAAAG
AGGAACAGAATAATAAAATTAAAATATACAATTGAAAGATCTAAAAAGAAGGATCTAATA
TTATATTTAACATATATAATAAACATATCTGAAAAAAAATAGGTCTTACAGTTAACATTG
ACAATGGCTCCGGAACTGAAGTATGAAAGGGATGATCTATAAGAGAAAGATATAAAAATT
TAAAAAAAAAGGAGTAAAAAAATGGATTTTATTTTTTACATGATATGGAGGTATCAAATG
GTTAAGGAATTTATCCTTATTATGATCTACTTGTGGGTTTCCGACTTCCTGGTATTCGTG
GGTTTCATTATGATTATGCGAGACTTGCTAAATACCTTGTACTGTGTGTTATCGAGATCT
CTTGTCAAATATTATGTCGTCGCTATCCAGGATCCTAATTCAGCGTTATCATTGTGGATA
AAAAGGTTTCATCCAGATAATCCACAATAATAAATAATATCATATCTAGTCATAGATAAT
AGAATATCTAGTCATATATAGAATATATCATATATATTCTATATATGATATAATAAAACC
AATAAAAATTAAAAAAGAAATAAAATTTATTTTGTTAAAGAACAACATTTTTTTATGCTT
AATATCTTTAGCTTGGTCTGTATTTGTATTAACTCTTCCCTTTATTCAAGTAGTTGTTTC
TTGGGAAAATTACCTGAAGCTTACGCTTTTTTGAATCCAATTGTAGATTTTATGCCAGTA
ATCCCTTTACTATTTTTTCTTTTAGCTTTTGTTTGGCAAGCTGCTGTAAGTTTTCGATAA
GATATTAAAATTGAATGAATTTTAATAATGTCCTAAAAAAGTCAGAATTGATTCAGTTTT
TTTGAAATCACGTCATTTCTTATAAAGTCAGTATGAGTATCAAAGGAAACAGAATATGAA
ATAGAAGAGAATCTATTCTCTTTCTCTGTCGTTTTTTTTATTATCTTGGAGATTTTGTCA
TGCTTACTCTAAAACTATTTGTTTACACGATAGTGATATTCTTTGTTTCTCTTTTCATCT
TCGGATTCCTATCTAATGATCCAGGACGTAATCCTGGACGTGAAGAATAAGAAAATAATT
TTATTTTCCTTACTTATGCTGGATTTTAAAATATTTTTCGTTTTTCTATCTATTTTACAT
CTTTAATTTAACTAGTAAAAAATTAAACAAACAGGGAATAAAAAAATGCCAAATCATCAT
CATCATGAAACGGAAACCGAGAAATCATTTCGGTTTCTAGTGATTGCCAAGATAATTCAT
GCTCTGGTGATCTTGGACATCAGAATCATTCTAGTCATGAGAGGAAAGTTGAGTTTCTGG
CAGATACTCACAGCATTCAGAGCATTAAGCATCATAATGATGACCACCATGATCATAATA
GCCATGCCGACCATAATCACCATGCCCATACCCAGA
>contig00342	seqLength=919	assembledReadNum=254	aveCover=84.33
CCTCAGTTGCTCTGTCACGTCCATCGATAACAACAAAACAAGCTTGAAGATGCAGGAAAT
CGGCAAGACCGAAACATGGTTAAGGAAACACCGTTCTGTCTACAAGTCAGCCACCAAACA
CCCTTTTATTCTCAGCATTCGCGACGGCACTGTTCAATCTGATTCCTTCAAAACATGGCT
CGCGCAGGATTACTTGTTTGTTAGAGAGTTTGTTCCATTTGTTGCAAGTGTGTTGATAAA
AGCTTGTAAGGAACCAGATGATAGTGCTGATGATGTTGAAGTTATATTGGGAGGTATAGC
TTCTCTCAATGATGAGTTATCATGGTTTAAGAAAGAAGCTAATAAATGGGATATTCGACT
CTCCGAGGTTGTTCCTCAAAAAGCAAACAAAGATTATTGTCGGTTGTTGGGAGGTTTGAT
GAGTTCAGATGTGGGGTATAGCGTGGCACTTACTGCATTGTGGGCAATTGAAGTGGTGTA
TCAAGAGAGTTTTGCGTGTTGTGTTGAAGAAGGTTCGAAAACTCCGGTAGAATTGAAGGA
GACTTGTGAAAGATGGGGGAATGAGGGGTTTGGTGAGTACTGTGGAACTCTGCAGAAGAT
GGTTGATAGGCGGTTGCTGAAGGCTTCTGATGAGGAAGTGAAGAAGGCTGAAGTTGTGTT
TTTGAGTATTGTTGAACATGAAGTTGAGTTCTGGAATATGAGTAGTGGAAATTAGTGTTT
GATGTTGTTGAAAAGAAAGAGACCTTTGATGTATGTTAGTATGTGTAAAATAATGAAAGT
TTGTTCATGGTAAGTGTGAACATTTGTAGCTTAAGGTACTGTTTGTATGGAATGAAATGT
CTAGCTTAATAGAGTGAGCAGAAATATGAAAATGGAATGCACCATGTTTTATCAAGAAGG
CAATAGCAATTCTGAATTT
>contig00343	seqLength=729	assembledReadNum=191	aveCover=104.16
CAATACATCATACGCTGAGCAAACCCCTCAGCAGCCGGATTTGCTCATTCTTCAGGTAAG
TTGTCAAGATGTTCACTTCAAGGAAGAAAATCAGCAAAGATAAGGGCGCTGAGCCGACTG
AATTTGAAGAATCAGTTGGACAGGCGTTGTTTGATTTGGAGAATACCAACCATGAGCTTA
AAAGTGAGCTTAAGGATTTATACATCAATTCAGCCGTCCAAATTGATGTTTCTGGCAATC
GCAAGGCTGTGCTTATCAATGTCCCCTACAGACTGAGGAAGGGTTTCAGAAAGATTCATG
TCAGGCTTGTTCGGGAGCTTGAGAAGAAATTCAGTGGCAAGGATGTAATCCTGATTGCCA
CAAGGAGGATTGTAAGGCCTCCAAAGAAGGGTTCAGCTGCTCAGCGCCCTCGCAGCCGCA
CACTCACTGCTGTCCACGAGGCAATTTTGGAGGATGTTGTATTACCAGCTGAGATTGTTG
GAAAGCGCATTAGGTACCGAGTTGATGGGTCAAAGATCATGAAGGTGTTTTTGGACCCAA
AGGAGAGAAACAACACCGAATACAAGTTGGAGACCTTTGCCGCTGTTTACAGGAAACTTT
CAGGCAAAGATGTTGTTTTCGAGTATCCTGTTACTGAGGCTTAGGTTCTAGTTTTTCCAG
TTTTGTTTATTTTTTAATATGAATTGCATATGGTGAATTCTTGTTAAATTTTGTTGAAGT
TGCCTATGA
>contig00344	seqLength=1135	assembledReadNum=373	aveCover=84.52
CAAATCCAATGCTTTGTACTTCAACTCGCATCCTCTTCACAACTACAAGACTAGCTTTAG
TTTCTTCTTCTTCTTCTTCTTCTTCCTTTCACTTTTTCTCTACTAATTATCCAATCTCAG
TTTCTTCTCTTCCAAACAAATCTTTTACTAAACCTAAACCAATTTTTACGACTCCAACCC
CTTTGTTCTTCACTCTAAGAACAAATCACGCCATGGCTTCCCCATCAAACCCCCAATCAA
TTTACGATTTCACCGTTAAGGATGCTAAGGGTAATGATGTTAATCTTGGTGACTACAAGG
GAAAGGTCCTTATCATTGTCAATGTTGCTTCACAATGTGGTTTGACTAACTCCAATTACA
CAGAGCTGAGTCAGTTGTATGAGAAATACAAACAGAAAGGTTTGGAAATTCTGGCATTCC
CATGCAATCAGTTTGGGGCACAGGAGCCTGGATCTGTTGAAGAGATACAAGACTTTGTGT
GCACTCGCTTCAAAGCCGAGTTTCCTGTTTTTGACAAGGTTGATGTGAATGGTGCCAATG
CTGCTCCAATCTACAAGTATCTAAAGTCAAGCAAAGGTGGGCTCTTTGGGGACGGTATCA
AATGGAACTTCTCCAAGTTCCTTGTTGATAAAAATGGCAATGTTGTAGAACGTTATGCAC
CCACAACATCACCTCTTAGCATTGAGAAGGACTTGTTGAAGTTGCTTGATGCATGAGGAA
GAGTTATGAATGTTGGAACCTGGAATAAATAAACATGGATGAAGAGAACTTTACTATTTT
GTATGTGAATAAAGGAATGTATTGCAGACACATGCTGGTGCAATTCCCTCGATTTGGTAT
ACTTACCCAAACAGTTGTCTCGTATCTTTGGTTTTGGTTCTTCTTCATGAGACTGTGTAC
TTGACTTATTACCATTTTATGAATGTAAATAAGTCCCGTTCCGTTTAGCCATACACTGTT
TGTCTATTTAAATTGTTATTTACCGGTTAAATTTGATCAAATTGCCCGTGAATGTGATAT
GGTAGAATGCGGATGTCTGTGGCGTCTGTAAATGCTGCATATCTCTTGAATAAGAGACAA
ACTTTAAATCAGCATATCTCTTGATTAAGAGAGAAAATTTAAATTACAAAAAGAA
>contig00345	seqLength=1796	assembledReadNum=511	aveCover=79.42
TTTCTTTTTTAGTAGAAAAAGTTTAAATATTATATAAGGTATATCAAATAACAGATCGTA
TAAAACTCAAGCTGCAACCGAACCCAGAAGGAAAGAAGGCTATCGAAGAACAGATAATTA
TAGTACAACACTATACTGTCTATACAGTAATATTAATACTAAACAAGAAATTAAACTAGG
GTAATTATAATGGTATTTCATTGTCAATATTATAACTTCAATTTAATTATGAATATGAAT
TATGCGTGATAGAAAATGCATTTCTGAATCAATACGAGTGGAGAATTAAAAAATTTAAAA
GTTGACATATGATGAAGGGGCCGATATCATCTTCACCTTAATGACTGAAGAGGAAGGGTA
CACGAAATACTTCTGAAAACTACGGCCATAAACTGATAGCTGTTGCTTTGAGGCGTCGTG
AAGTCAATCCCTTATAGTTGTTGTGGCTTCGAGGCCTCGTGGTGGCTAACACCCGCTCTG
TTGAGCTTGATTAAGAACTGCATCTACACGCGTATAGAGAATCCAATATGACGGTCCCAT
TTATAGAATTGCTCTAAAATCTTAATAATAGAGAGAGCTATCACTGCACTTTACAATTGT
TGACAAAAGTAACTGAACATACATTACAGTTGAGATGCAAAGATACAACAAGGCATTTGA
GATTATTTCACCTAATAGATGAGGCATGTAAACCAAAATACATGAAATTAACGAGATTCA
ACATTCTACCGTATTTGGGCAACAATTAAATCAAATTCTGATCAAATTTAATTAGACAAA
ATTAATGATGTTAACTAATTAATGGATTGTGGATGACTTTGGTTACCGATACAACTCAAT
TCCATCGTTAATTTAATTTTAATAGTTAAAAAACAACTTCCAAATTAAAATCGAAATTCA
ATAGATAATACCTTATTGGAGAAATTTCCTCGATGTCAGTGTACCGTGAATAGTCGATGT
GTCTAGATCGAGATACGATAGAGAAAAGAGCCATAACGAAAACGAACAAAGCAAACAGCA
CACGAGGGAGAGAACCCGGGCAAAAACCCCGTGCGATCTCCCCCAAAAACCAACAAATCT
TTTTTTATATTTTGTTGACCTGCCAAGCAAGCGCACCTGACATGGCAAAGGTCGGATGAC
AAGATCAATCAGGATTCAATCCTCAAAACGCTCAGCGAATTGAGATATGATATCCCAAAA
AAACCTACATCCATTAAAATCCCAACCCCACCATAAAGCTCCCGATGATACATATAATTA
CATATTATGAGATCTGCGACATGGATGAATCAAGAAGATGAAGATCTTGAAGAATAAAGC
GTATATGAAAGCTCCTACAAAGTGAAACCGATATAATTCAACACCGGATCTGGAACATGC
TCATCCATCCACAACCACACCTGCAAATAAATACCTCGAAAACCTTGATTTACGATTGAT
TTACGAATGAACAAAGCACTTCTCAGTGAATTATTTCGGAAACCAAAAGGAACATTAAGA
TCGCACCACTGCACCGTGGATCTGACGGACAAAAATTCAGATCTTCACAAAACCACCATC
GGAGTATAGATTTACATCAGATCCGTGAGGACTTGGTATCAATTGAACCACCGGAGTGTA
CATCTCCGTCGGATCTATGAAGATAAGGTATCATCTGAACCAAAGTGACGATCTCCATCT
CGGATCTGTGGAAATCAGGTATCGATCGAAGATGGATGGAAAAGTTTCGCACAATATGAT
ATGATATTTAAGGAGAGGCTGAGAAGGATTGGAGAATGAAGAAGCCCCTTGAAACC
>contig00346	seqLength=696	assembledReadNum=224	aveCover=89.81
ATTATTCAGTCCCAATAAAAAAAATTGTTGAGAAAACAAGAAGCTAAACATTTCTAGAAG
AGTAAATGGCGACAACTTTGGCGAGATCTGGTTTTCTTCGCAATGTCTTACGACGCGGCG
GCTCCGCCAGCTCTCCCGTTCCCAAGCGAAACTTTTCTTCCTCAGCTCATCACGATGATG
CATACGAAACTGCCAAATGGGAGAAGATCACATATCTAGGCATTGCTTCATGCACCTTTT
TAGCCACTTATATTCTCTCAAAGGGTCACCACCACTATGATGCACCTCCTGCATACCCAT
ATTTGCATATCCGCAATAAGGAATTCCCATGGGGTCCTGACGGGCTATTTGAAATCAAGG
AAGAGCACCACTAAGAGTATTAGTGGTTTTATGAAGGTTGTTCCTCAGAAAAAAGTGATT
ATTCTAGTTTCGTATTGTTTATTGAATTGTGATCTAGAACTTTGCATGGCATGATATGTT
TCATGTTTGTCTTCTTTCTCATGGTTGAAGCAAAATAAAATTGCCCAACAGAATGGTGTA
TTCATTTTGAATCTTGTCTAGTTGTTTCAATTTTGATAACAAGAAAAACTTCTCATGTTT
TATAAACTACCTTTATAACTACCTGTGTGTTTTTGGAAGTTAGGAAATTATATATAACTA
GGTTCCATTCATCACAGCTGGGTGAATTGTGCCTGT
>contig00347	seqLength=223	assembledReadNum=2	aveCover=2.00
AGCTTGGGTGGTGGGGGCGGGAAGCGCTAAACACTTGGTGTATTGGATTTTTGATAGCTC
TTGAGTAGAGTTTTGAGATTTTTGCTTTTATTTATTTGTTGGATCAATTCTGTATTTGTC
GCCTGTGTGTTGTATAATTAAAAATTGCATTTACAAGTATTATTTTTATTATAAGTATTG
GGGACAGAATAAACTACATAAATAGAATGTTAATGTATGTGTT
>contig00348	seqLength=753	assembledReadNum=235	aveCover=107.68
TTCTTTTTTGTAAATAATGATGACATATACTTCCATTCTCATACCCTTGCTCTATTATAA
ATAGACATTAATATCAGAATACAAATAAATATGCCATAGTTCAACAACTTATTAAGCCAA
CAACAATGAAGGACAGACTCATTACTACACACATACCACATATTAAACAGAAAATGGTTC
CATCATTCCACCACATTATTTTATTAAAATAAAGTAACATGTCCTTCAATTCATGAAATG
CATTAAACTTCTATGCAAGTTGTTGAACATAGTCATCCACCTCAAGGAAGTTCTTGACAG
CAAAATCTTTGACAATAGTTGGATCAGGAATGTCATGCTTAGTTTTGATATACTCAGCAG
TCCATTTCAGCTCACATCCTTCTCCAATTGGTATAACAGCTATGTGTCCCAAGAATTTTG
TGTAGTACTGAAGAAGATCCCCCTCAATAATAGAATAGGTCGCTGTCTTCTTTTCATCAT
CAGCTGCCTCGATCCTCTCTTTCGACGATTTTGCAAGCTGTGAGCCTTCGGCGTAATGGA
AATGGCGGACAGAACCAGGAGCTTTGCCATCTCCTACAAGGACATCAATGCTTTTGTAGT
CATGTGGAAAGGCCTTAGGGAATATAGTTGTAGAATCTCTTATGGTTTGCCAGTACTTGT
CTGCATTTGACTTGAGTTCAATGTCAACCTCTAGCTTCCCACGAAGAGCCATGATTCAAG
AAACTTGAATGAAATATAGATTGAACTATGCTT
>contig00349	seqLength=333	assembledReadNum=2	aveCover=1.94
ATCAACAGATTCCGGTACTCCAGATCCTTCTCTTCATCACTACAATCCTCAGCAATAGTT
TCATCAACCAGCCTCCAATCTAGCATTTAACGACTTGAATTGCATCACGAGATTGGAAGC
TTGATCCAGTTGTGAGCATGGATTTGAGAAGTTTTGGATAATCAACGCCGCGTGAAATCG
TAACCCTCTATTTGGAGACACTTTGGAGCATCTTTCTTCGGATTCTTTGAAGACGGTTGA
ATGAACTGAAGCTATAACAGTGTCTTCTTCTTGCTTTGAGTCATTCATTCTCTTTCAAAG
TATCAAACAGAAACACGAGTTACACAACAACAA
>contig00350	seqLength=289	assembledReadNum=7	aveCover=3.13
TTGAGTCTTTCTTATTGTTCTTGAAATCAGAGCCAACAATCTATCTTATCTGGATTTAGC
AAGAAAATTCTAGAGGCTTCCTTCAATACTGATTATGAAGAGATAGAGAAGATTCTCTTC
GAAGAGCATGAGAAAGAAACGCATCACAGGAAAGGCCTTAAGGATAAGAAGCATCAAAGC
CAAGAAGAGAATGTAATAGTCAAAATATCAAGGAAACAAATTGAGGAATTAAACCAAAAA
TGCAAAGTCTAGCTCAAAAAAAGTGTATCCTCTGAATCAGAACCATTCA
>contig00351	seqLength=728	assembledReadNum=26	aveCover=9.80
TGCATCAAGAATCATTGGAGTTGATTTAGTTTCCAGCCGATTTGAATTAGCTAAGAAGTT
TGGGGTAAATGAGTTTGTAAACCCAAAAGAGCACGACAAACCTGTGCAACAGGTAATTGC
TGAAATGACCAATGGAGGTGTCGATCGTGCAGTTGAATGTACCGGTAGCATACAGGCCAT
GATCTCCGCATTTGAATGTGTCCACGATGGTTGGGGTGTTGCTGTACTTGTTGGAGTTCC
AAACAAAGATGATGCATTCAAAACTCACCCTATGAATTTCTTGAATGAAAGGACTCTTAA
GGGTACCTTCTATGGAAACTACAAACCTCGCACTGATCTTCCTAATGTTGTTGAGAAGTA
TATGAAAGGGGCTGGAACTGGAGAAATTCATAACTCACACGATACCATTTTCCGAGATTA
ACAAAGCTTTTGATTACATGTTGAAAGGGGAGTCCATCAGATGTATCATCAGAATGGATG
AGTAAAACTCTAAGATAATGATGTAATAGTCCCTACTGGGGGACTGAGGTCACTCTATAG
TTTTGCAAAAATAAATTTCACAAGTAATCCCTTTTGGATTATTGAGTTTGTGAGGATTTG
TGAAGTTCGTTTGTAAAGAATTGTAATGTTGTGCTGGCAATACATGATTAATTAGACATT
GATGTTGTTGTTGCTGTATGGTAATTCTATGTTGATGGAAAAATTGTTAAATAGTCCAAA
CAAACAAA
>contig00352	seqLength=504	assembledReadNum=28	aveCover=14.65
GTAGTTTGTGATAGCAGTCGCAATGTCCAAACCTATTCTATTTTTGTTTTCACTTTTCTT
GCTACTCTTTGTTGTCTCCTTTACAAGCGCATGTTTAGCAACTCGCTCTGAGTTTGACAG
ACTCAACCAATGCCAACTAGACAACATCAATGCATTGGAACCAGACCACCGAGTTGAGTC
TGAAGCTGGTCTCACTGAGACATGGAATCCAAATCACCCTGAGCTAAAATGTGCTGGTGT
GTCTCTTATTAGACGCACCATCGCCCTAATGGCCTTCACTTGCCCTCTTTTTCACCTTCT
CCACAGTTGATTTTCATCATTCAAGGAAAGGGTGTTCTTGGACTATCAGTTCCTGGTTGT
CCCGAGACTTATGAAGAGCCACGTTCATCACAGTCTAGACAAGAATCCAGGCAGCAAATA
GGTGACAGTCACCAGAAGATTCGCCGATTCAGAAAAGGTGATATCATTGCCATTCCATCG
GGAATTCCATATTGGACATATAAC
>contig00353	seqLength=800	assembledReadNum=207	aveCover=95.97
GCTCCTTCAACCTTGAAGCAAGAAGCTTCTGGTAATCAGCCGCCTCTGATTTTGCCTTAG
CAATTCTCTTCTTCTTATCGGCAATTCTAGCTCGCTTTCTTTGGAGAGTCAGAGGAGTAA
CCAGACGTTGAATCTTGGGAGCTTTGCTCTGCTTTTTGCCAGCTTTTGTAGTAAATGTTC
TACGGTAGGTGTTGACATACTTCCTCACATCATCCTCCTTAGACAGGTTGAACAGCTTAC
GGATTTTAGATGCTCTCTTGGGACCTCTCATCCTTGGCTTCTCAACATCAGTCAGGCCAG
GTAAATCATTCTCACCCTTCTTCACAATTACCAAGTTCAGCACAGAGAGGTCTGGGCTGA
CAATGCACCCACGAACAGACTTTCTTCTGCGCTCTCCATTACGCCTTCCATGTCCTCGAA
AGCAAGGAGTTCCCCTGTGAAGCAAAAGTCGAACACGGCCAGGAGTCAGCACACCCTGCT
TCATTGGAAATCCTTGTTTGTCACAACCTCCAGTAATTTTAAAGACATAACCTTTAAACT
CCTCACCAAGGGCATCACCATTGACCTCTTGAGAAATCCTTTTGTCCCAAAATGCTCGCA
GTTTCTGATCATCATCGATCTCAAGCTTCTTCTGGCATCCAGTGGTGGGATTCGCAACGT
TGAACTTCATATTGCAGTCTTCTTCAGCAACCGCCGCGTCGGAGTCTCTCGGAGATCAGA
AAGCTCAGGACATGCGCACGGTGATTAGAAATTAGGGTTCTGATAATAGGGAAGTTTATA
TTGCTCTCTCGGTGTGACAC
>contig00354	seqLength=497	assembledReadNum=135	aveCover=89.53
GAAGAGGTGCAATGGTTGTATAATAAAATATCCTTAAAACTTCATCAAAACATGAACAAG
AACCGGGTATTGTTCAATATCGTCATATTTTCTACAGGGCTAAGAAAGAAAAGATGATAC
AGTCGAACTCAAAGCTCCATTATGCCATGCCTCCACTTGTTGCTGTCCTGATTATCTGAA
AGAGAGATGATCCAATGACAACAAAGACGAAGAAACCGAGCACCAAGGGGCCAACAGGGT
AGTCCTTTCCTTTCTTAACAGTTGTTTCTGGCACAAATCCTCTCTTTGTAATGTTTTTCT
CAAACTTCTCCACCTTCCTAACCGAGAGGCGCCTTGATGTAGTCATGTTTGATCGGATAG
AAATTGGAACGGAGGTGAAAACCAAAGAGATCGCCGGAAAATTGAAAGACGGTGATGGTA
CCGGCAGTGGCTCTCTCTCTCCGAGTTTTTATTTAGAGCTGTGTATCTGCGATGAATGTT
AGCGGTTATTTATTTTC
>contig00355	seqLength=267	assembledReadNum=11	aveCover=10.80
CCCGCCAGTGGACGTGGCAGCAGCACACCTTCCTTCACGGTCAACAACTACGCACCCGAC
TGTCTCAGGCGCGTAAACACTCATTGGAAGTCCATTCATTTTTAATGGACTTTCAACTCC
TACACCACATCCGGAGGTTGGAATTCGATAATCAAACAGAATTGTATTTGCTTCCTTTGC
CAGCTTAAGCATGCCAATATTATCAGCAGTGATGAAGTATTCATTGTCGACAACCTCCAC
ACCCTGTTGTCTAGCAAAATCTTCAGC
>contig00356	seqLength=667	assembledReadNum=204	aveCover=84.06
CAGCCTCAAACACACCAAAACTATCTCTACCTCCAAAAATGGCTTCCATCAATGTCTTGT
CACTCATCATACCACTTCTTGTGCTCATAACATTTTCACCAATGATAAATGTTGAAGGAG
CACGTAACCTTCTTAACATACATCAAGTTTCCAAAGCTGAATTGCCATCACTACCAATTC
CTAATCTACCAGTACCTAATCTGCCAGCAGTACCTACTCTGCCAGTAGTACCTACTCTGC
CTACATTACCAACAGAACCACAATTGCCAGCAGTTCCAAACTTAGGTGTCCCAGTCCCAA
TCCCTAGTGTACCCAAGATTCCTGATATTCCTCAGATTCCTAAGCCACAGTTGCCTACTA
TTCCAAGTGTGCCTAAACCATAAGTACTTAAAAAGTTCATGAATTTATGTACTATATTTT
AGCTATTAAATGTGTGTGTTAAAATTTGTTTATGTTATATGAGATGTTTCATTTGTACTT
TATGATTGTGTGTCATATTGAAGCACATGTTGTATTCAATTTTTAGTTTGTTTGAGTGTG
ATTTGTATCATCGATTAATGTAGCCTATATCAGCTACTGTTTATTATGTATATTTCATTT
TTATGTATATCTTTTCTCATCATATATAGACCATGAAGGAATCATGTGGTATGAAATTAT
TTGTTTA
>contig00357	seqLength=462	assembledReadNum=7	aveCover=4.00
GTAGGTGAACATGGAAAGCCTCTAGAGGCAGATTATAAAGGAGGCTACTTATGTTGTTAT
GATAATACACAGTGCAAGTTGAAGGAAGGTTTTGAGGGCCAAAGAGAAGCCTCTACCTAA
GATACACTTTCACCTGGGTTGATTGGGAGGATTCTATAGTGCCTGTTAAGATATATATAA
TGGATGTGACTGATAGTTTGAAACTAACAGACGATAATTCAAAAGGAACGAACACAAATC
ATAACTGTAAGAATGAGTATCAAGTTGAATCATGCAGCACATATGATAAGGAAAAAAATA
GTTGTGTTCATGTGAAGAAGACAAATGTTCCACTACCAACTGGTGGATATGTGATATACG
TTGTTGCTCATCAGCATTCAGGTGGAATTGGATCAACCCTATATGGACAGGATGGAAGGG
TTATATGTTCTTCAATACCAATTTATGGAAATGAGCGAAGCA
>contig00358	seqLength=864	assembledReadNum=149	aveCover=85.72
CTCATATTTACAATTCTCATATTGATGTTGCATGTTGCGCAAAGGGGCAACACTAATAGA
AAGTAAGTTGAAATGACATACAAAATTGCAAGGAGAAAGAAAAAAATATTCCGAGGTTTC
ATTTCTAAGGTCAAGCAAACATAGAATAAAAAACAAAACTGAAATGGAGTTCAAATTGAT
ATGCTACAAAAACAGTACTTTAAAAATGGTAACAACTACGACTCAGTACTTAACAGGAGC
AAGAATTTCAAGTTGTGGAGCAAGCTTCTCATCAACAATCTTCTCAGCTTTAATTCTCAA
CTTATTGAGGAGCTTCTTCTTCTCATAGGCCAATTGAGCACGATCCTTCCTCTTCTTCTC
CAACTCCTTGATGGTGTCGTAATAGTTCCATCCGACCTCAGATGACAGCTGCCCAAGCAA
GCAGAATTTGTGGCCCTTTTGAAGCCTCAAAACCTTAAGTGCATCAGGTACCACCACCCT
TTTGATCTTGTCATATGGTGGAGGAATTCCCTCATATACTTTCAGACGAGCTAGTGCAGC
CTCTCCACGCTTGGTCTTGTGTGGAATCATTCCACGAACAGTGCGCCAGAAGATCTTAGA
AGGAGCACGAAAGTGAATAGGACCGTGAGAGGGTTTGGTGTTCATTCGCTTACGAAGAAA
TCTCATGTACTTCATCTTCTGTCTAACGAGACCGCCGGAGATGCATATTTCTTCACATCT
AACGAGAACAACCTTCTGACCGTTGAGAAGCTCCTTGGCGACTATTGAGGCAAGACGGCC
GAGCATGTGGTGACGAGCGTCGACCACGACTCTCTTTGCGCAGGCTCCTGATCCGGACAC
CATCTTTGCTCTTTCCGGCGGCTT
>contig00359	seqLength=697	assembledReadNum=162	aveCover=70.59
TTAACACTTCCATTCATCAAAATTTACATATCAATATATGTTACAATAATGGGTCTAATT
ATTAGGCCCCCCAACAACTTAAGTACACGACAGTCCTCAATGATTCCTCTGATTGCCTTG
CTTCTTCTTCCTTTAATCTATTACAAACCATAGCATTAGAATTAGAAGAAGAAGAAGAAG
AAGAAAGATGGGTGGAGGAATGGAAGCAAACAAGAACAAATACATTGAAGAATGGGGCGC
TGTTAGAGAGAATCTCGAACATAATTTCCGTTGGACTCGCCGTAACCTTCTTCTTGTTGG
TATCTTCGGTCTCGCTGTTCCTGTACTCGTCTACAAAGGCATCGTCAAGGAATTCCATAT
GCAAGATGAAGATAATGGCAGACCATACAGGAAGTTCAAGCCTTAAGTATGGAAGATGTT
TTGTAATAATCATGGGTTATGAAAGTGAGACCTTAATGAGGCTACAACATGTGTTTTTTC
TTAACTTGCCAAGGGCTGTTTGTTTATGTAGTTTGGTTATATCAAACCACTCCTTGTTTG
GCTGTCTTCATTGATATTTCTGTGATGTTAAATTGCTACTGTTGTTCAAAATCAATAATA
TATTTGGAAAACAAAACCATGAGTTTGAGAAAATATTATATTAACAACTATTAGATTGTA
TTTGCTAGGTGAAAAAGCTAATATTATATTCCTTGCG
>contig00360	seqLength=848	assembledReadNum=194	aveCover=38.71
GTCTTTACAGAGAAGAGAGTGAGAGAGAAGAAGAGGGAGAGAGTTCAATCTTGCCAATAT
GGGTATTTCAAGGAGTTCCTTGAGCAAGAGACGTGCCACCGGTGCCAACCAGAAAGCTTG
GAGAAAGAAGAGAAAGTATGAGCTTGGTCGTCAGGCAGCTAACACCAAGCTTTCCAGGGC
AATAAGACAGTTAGGAGGATCCGTGTTAGAGGTGGAAATGTGAAATGGAGAGCTCTTAGA
TTGGACACTGGAAATTTTGCTTGGGGTAGTGAGGCAGTTACTCGCAAGACTCGTCTTTTG
GATGTGGTTTACAATGCTTCAAATAATGAGCTTGTGCGAACTCAGACTCTCGTTAGGAGT
GCTATTGTTCAGGTTGATGCGGCACCGTTCAAGCAATGGTACCTTCAACACTATGGTGTT
GAGATTGGTAGAAAAAAGAAAACAGCTTCCAAGAAAGATTCTGCAGAGGAAGCTGAAGTT
GTTGCTGAAGAAGTCAAGAAAAGTAGCCACGTGCAGAGAAAACTTGAGCAGCGTCAGAAA
GATCGGCAACTAGATCCTCACATCGAAGAGCAATTTGGTGGTGGGCGTTTGCTGGCCTGT
ATTTCATCTCGCCCAGGTCAATGTGGCCGATCTGATGGGTACATTCTTGAAGGTAAGGAG
CTGGAATTTTACATGAAGAAATTACAGAAGAAGAAGGGAAAAGGTGCTGCTTGATTTTGA
TATTTTTCAAATTTTGTAATTTATTCCTAGAGGATTACTTAGGCCAATTTCATAAAAAAA
GTTGTTTTTTTTTAAAAATACTCATATTACTAGTATTTTACTACTGTAGCGGAGAGAAAC
TGGACGGT
>contig00361	seqLength=1289	assembledReadNum=315	aveCover=75.83
AAACACCCGCTATGACAAATGAAAAGAAATATCACTTTGAACATATAATACACAATATAT
CAATGATATGCCTCTTTTTTTCCCATCGTTTTTCGGATTTATAACAAGTTTATATAATAA
ACATTCGTTCCACTTTAATTTATAGAAACAGAATTTACACGTCACAATAAACGACAAAAA
CTTCTTAAAAATACACTCCTCCCACCCGCCAGAGCATCATTCACCTGCTCCGGTACTTAT
CAACCCACCATATATATCTACACCACATCACGCCACGTGTCCATTCACCGGTCCCCTCTT
CAAACGAGAGTCCTGCATGCTGAAGTCTGCGGGTCCCACATCGCGGGAAGAAGGTACCTT
CTCCCGTTAGCACCATGCGCATTATAGCTCGAACCAGTGGTTTTATCCACAAGAACCCGA
CCAGCATAACCCGGGTAGGCTCCACTTCCAAAAACCCCCGTACAAGCCGTAACAGCTTCA
AGCGGCGCCGTCGCCGGCCCCTGGAAGTACCCGTTGTTAAAAGGATTCGTGACAGTACCA
GCCAAAAGCGTGGCTAAGTTAATGATCATTCCGTCAACACCAACGTCACCGTTAGGCGCC
ACGAGCGGCGACGTCTGTGGTCCATAAATAGGTTGGTGGAAAGGCCACGCGCATTGTCCG
GGACACAGTGTCTCCGCGTTTCCAACCCATATGTAAGGGGTTCTCGCACCACCGTTGCCA
TGTTGAACAGAACCGTGGGTCCCGCAGCGACTCATACAGAAACCATCAACGTTAACATCT
TTGGCGGTAAGCACAACGGTTATAGAAGAGAGTTCGTTAAATTTAGTAGCTAAAGCGAGA
AGATCCTTTCCTTTTAGATTCTTCCCGAGAGTATAAGCAGGATGCAGGAACTGTTTCCCT
ACGATTAGGGCAGACGATCCGACTTTGTATTTCTCGGTGGTCTTCCACCACGCGGAGGCG
GAAGGGAGAGGAGCACCGGTGGTGCTAAGAGAGTTGATGAAATCGACGATTATAGATCGT
TGGATTGGAGTGAATGTTCCGTACCAAATGAGATTAACGGTGATGCGTCCTTTAAGGAGT
TGGCCGTTATGGTATTTGAGGACCAGAGGTTGCTCTTGTACCAGCTCTCCCACTGTGAGT
GTGGGTAACAGTACAAGGAGGGTTAACAAAGTGATGGCAAGATTGTAATTAGAAGCCATG
TTGAAGGTCCAATAGTTTTTGTGATAAGATATCGAGGATGAGAACAAGAGAGAAAGAAAG
AGTGATAGAGAAGAGAAGAATTTGAATGT
>contig00362	seqLength=1131	assembledReadNum=257	aveCover=79.15
TATTGATTTGCACGATAAACATCACAATAAATAGGAGAATAGTTGCTCTTCTATTACATG
ACAGCAATGTCCAATAGATTTGTTACTTCATCATCAGAGAGGCTAACAGCAGCAATAAAC
TAAAGCAATCTTTATTTGGCAGACAACATTTATCGCTATAACTTCAAGAGCGACACAAAA
AATGAAGTAACTAAAGAACAATAATACTCTGTTTACAAGAGCAATGGCACAACATATCAT
CCGCTCACACAATCTCTGCAGTAAATTATAAATATTATTATAGGCGAAGCAAAATAATAC
AACCAAAGTCTTCAAACAGCAACTTGTCCAAAGAGCTCCTTGCGGATCGCTGGGAGTTTG
TTACGGAACAATACATCCAAACGTGCATCAAGTGTATTTTCAAACACAATCTTTCCATCA
TGAGAAGCCAATACCACACCTCCAGAGCAGTGGAGATCATGGGGATTGTGATGGCTGGGA
GCAGGTGGAAGATAGACATCCCTATCAACAACGATCTCTGGTACATGAACATTGGCCTTT
TCGGCATACTCCTGAGCAGCTGACTCCAACACTTCCTCTACCAAAGGCAGGTCCACTTCC
CGACACCTCAATAGGACAGAAGGTTCTTTCAGCCTCAGCAAACTCTGAATAATGAGTTCT
TTTAAGAGGCTTCCGTACACTTCGGGATTACCACTCACATTCAAGAGTTCCTTGGCTGCA
GCCTCTTTCATTTTATTAACCACATCATCTTGAGCTTGAAGAACTTTTAACCGAGAAGCA
TTCAACTGCATAGAGTACTCAATTTTCTTTCGAACATCGACTTGCTTCTCTTTGCGTTCG
TACTCTTGACGGATCTTCTTCTTATCAGCCTCGACCAATTGCAATTTCTCGATGTTGAAT
TCTTCTTCGGCGGAAACAGAGATCTCGTTGGCTTTCTCTTCGGCTTCTTGGCGGATAAAC
CTCACCATCTGCTGGATTTGCTTGGAGACATCTGCGTCGTTCATGTTGACAGAGATTGTG
GAATCGAATCGGAGAAGATCGAGAGGGGAGAGGGAAACTGCTTCGGAGGTTTTGCGAGAG
CTTCGTCGATCGTGCTTTGATTTGTTTGTGGATGAGAAATATGATTGGGAC
>contig00363	seqLength=301	assembledReadNum=21	aveCover=21.00
TTTACAAGCCTATTCCAAAGGTCATTCCAATTTACAAACCTATTCCAAAGGTCATTCCAA
TTGTTAAGCCAATTCATTAATCAGTTTAGAGAAGAAATTAATAGCATGCTTGAAAACTTG
TGATAGTAACATATAAATAGCTTCACCTAGCTATATCTTAAAACAATTTCAATTGTGTGT
TGCATTTTCTATCCTATTTTCTTATGTAATTTTTATTTTTATTTGGAGAGAACTTATATT
GTGTGTGTGTTAGTTAATGTTTTCGATTTAATAAATTTTAAAATTTGTCTGCTAAAAAGA
A
>contig00364	seqLength=1348	assembledReadNum=391	aveCover=100.62
TATCTTACTATATAGCATTGTCATTTGATTCTTCATTGCACCAATGTCTACCTCTTCCAT
AAACGGCTTTAGTCTCTCTTCTTTGTCCCCTGCCAAAACTTCTATCAAAAGAACTACATT
GAGACCCTTTGTTTCTGCATCCCTTAACTCTTCTTCTTCATCATCTTCTTCCTCTTCTTT
CCCTTCTCTTATTCAAGACAAGCCCGTTTTCGCTTCATCTTCTCCTATCATCACCCCAGT
TTTGAGAGAAGAAATGGGAAAGGGCTATGATGAAGCTATTGAAGAGCTCCAAAAATTGTT
GAGGGAGAAGACTGAACTGAAAGCCACAGCTGCTGAGAAAGTTGAGCAAATCACAGCTCA
ATTGGGAACAACATCCTCATCTGATGGCATTCCAACATCTGAAGCCTCAGAAAGGATCAA
AACTGGCTTCCTTCACTTCAAGAAAGAGAAATATGACACGAATCCAGCTTTGTACGGTGA
ACTTGCCAAAGGCCAGAGCCCCCCGTTTATGGTGTTTGCATGCTCAGACTCAAGAGTCTG
CCCATCTCATGTGCTAGATTTCCAGCCAGGAGAAGCCTTTGTGGTCAGAAATGTTGCTAA
CTTGGTCCCACCATATGAACAGGCAAAATATGCTGGAACTGGTGCTGCAATTGAGTATGC
AGTTCTGCATCTCAAGGTTTCCAACATTGTTGTCATTGGACACAGTGCTTGTGGTGGTAT
TAAGGGACTATTGTCCTTTCCATTTGATGGAGCCTACTCCACTGATTTCATTGAGGAGTG
GGTCAAAATTGGTTTACCTGCAAAGGCAAAGGTGAAATCAAAACATGGAGATGCACCTTT
TGGAGAGCTATGCACACACTGTGAGAAGGAAGCTGTGAATGTTTCCCTTGGAAACCTTCT
CACCTACCCATTTGTGAGAGAGGGATTGGTGAACAAGACATTGGCACTCAAGGGAGGATA
CTATGACTTTGTGAAAGGATCTTTTGAGCTTTGGGGACTTGAATTTGGCCTTTCATCCAC
TTTCTCCGTATGAACATCAACCATATATCAATGACCACATCTTGATTACTAAGTAAAAGA
TGTGGCCACGATTCTACATTGGAAGCTATAATCTCGAGGTTAAAGGTCGTGTGTCTGCAA
TGAAGAAGCCTATCTACTTTCATCATATGATATTTTATGTATATGAGAATCTATGAACTT
GTATTATGTACTATATATGATGTATCTGATCTTAAATAAGAGTTTCGAATTCCTGTTGAG
GCAAAAAATGTCAAGAGTCTGTTCAATCAGTATCTGATCACATCATAATATAATTGGAGT
TCTGAAAAAAAAAAAAAAAAAAAAAAAA
>contig00365	seqLength=1140	assembledReadNum=444	aveCover=108.37
CCAATATCCAAACATAAAGTATATTTAATTAACTCAAAATATACATATATCCAAATTAAA
GTTGATCATATAGTCCAACATGGACAGTTTATTGAAGGAAGCATCATAACATAACCCTAA
CCCAAACCCAACAACACCCTTGTAATACCAAAACAGCTCAAGGCACAGATACAACACCAG
TCTAATATTTAAGCATTCACAATCATCCCACCATTTGGATGGAGAACTTGGCCAGTATAG
TATGAAGAGTCTTGAAGGGAAGCCAAGAACAAATAACAAGGTGCAATCTCACTAGGCTGT
GCTGCTCGTTTCATTGGCACCTCAGACCCCAAGTTCTGTATCATCTCAGCAGGCATGGTA
GCGGGTTGAACCGGCGTCCAAACTGGACCTGGAGCAACAGCATTCACTCTTATTCCTTTC
TTCACCAGCTGGTGAGAAAGACCTCTAGTGAATGCAACAATGGCTCCCTTCGTCGAAGTG
TAGTCCAGTGTTTCTGCTTTTCCAGTGTAGGCGTTCACTGAAGTTGAGTTTATGATTGAA
CTCCCTTCTTTCATGTGCTTCAAAGCATGCCTGACCAAAAAGAAGTGTGAAAAGATGTTG
GTCCTGAAGACTCTTTCAAGCTGTTCCTCAGTGATTTCCTCAACTGAGTTTTTAAGATGC
TGTTCAGCTGCATTGTTAACAAGAATATCAATGTGTCCATATTCTTTGACAACAAGTTCA
ACCACTTGTTTGCAATTATCATCATATCCAATATCAGCAGCAATTGCCAATGGTTCTTGT
GCATCAATTGTCTTGGCTTCTAGTAACATCTTCAATGTTTCATCCTTGTCAACGTCCTCA
TGACCCTTCACGTATGTAAAGGCCACTGTTGCACCTTCTCTTGCAAATATCAGAGACACA
GCTCTTCCAATACCCGAATCTCCTCCTGTCACCAACGCCACCTTTCCCCTTAGTTTGTTG
GAGGGTTTGTGGTTAGGGTTTATGCTTTGTGGTAGTGGTTCCATTACATGTTCTTTTCCT
GGTTGTGTTTTCTGGCTCTGAGGTGGGAACTTAGGCTCATTACTTGTCATTTTTGAAGGG
TTTGAAACAGAAGAGAAGTATACTGTATGAGATGAGAATGTAATCTATGTTGGACTTTGA
>contig00366	seqLength=1465	assembledReadNum=266	aveCover=69.34
CCGGAGTGCGTTAGTTTTCTCGCGTCGTGGTCTTTCCTTTATGGAAACCAATCATAGTTG
ACTCATACATACCCTCCTCTCTTACACACTCAGTGACAAATCACAGATTTGAATCATTCA
TCAACCAAAATGGAAACAACTCAACTTGGAACTCAAGGCTTTCAGGTTTCAAAACTGGGA
TTCGGTTGTATGGGACTCAGTGGAGATTACAATGATCCTCTTCCTGAACATGATGGTATT
TCTGTTATTCACTATGCATTCAGCAAAGGAATCACTTTTTTTGACACTTCTGATCTTTAT
GGAGTCAATGGTTCTAATGAAATTTTGGTTGGAAAGGCTTTAAAGCAATTACCTAGAGAA
AAGATACAGCTTGCAACAAAATTTGGTATATCTAGAGATGCTTCTGGTATGAACATCAAA
GGTTCGCCGGAATATGTGCGCTCTTGTTGCGAAGCTAGCTTGAAACGTCTTGGTGTTGAA
TATATTGATCTTTATTATCAGCATAAAGTTGATAAATCTGTGCCCATAGAGGACACAGTA
GGTGAACTTAAGAAACTGGTGGAAGAGGGAAAAGTGAAGTATATTGGGTTATCTGAAGCC
AGCCCAGATACAATAAGGAGAGCGCACGCCGTTCATCCAATCACAGCTGTACAAATAGAA
TGGTCTCTATGGACTCGCGATATTGAGGACGAGATAGTTCCTCTATGCAGAGAGCTTGGT
ATTGGAATTGTACCATATAGTCCTCTTGGTCGTGGTTTCTTTGGTGGCAAGGGAATTCTG
GAAAATGTGCCTGCAGTTAGCAAACTGACATCTTATCCCCGCTACCAAGCTGAGAACTTG
GAGAAGAACAAAAGCATATATGATAGGATTGAAAGTCTTGGCAAGAAACATGGATGCACT
CCTGCTCAGTTAGCATTAGCATGGGTACTCCATCAAGGCCGGGATGTTGTGCCTATTCCT
GGAACAACTAAGATTAAGAATCTGGATCAAAACCTTGGTGCCTTATCGGTGAAACTATCG
GAAGAGGAGCTGGGAGAAGTTTCTGCAGCAGTTCCTGTGGATGATGTAGCAGGTAATAGA
TACTACAATGGATTGGATCACTTTTCCTGGAAGCATGCTAACACGCCTCCAAAAGTTTAA
AGGATCTCAAGCTGAAATATATATCCCATTTAGTATGAGAATGCACTCCATCATGAATTA
AGTGCAACAATCATTTCTCTGTATGTACTTGGCTCAATTATGACATGTCCGGTGAACAAG
TCTAGACTGGGTGTGTATATATGTTCTGTTGTGTTGATTCAATAAATAATAAGGGATTTC
AATCAAACTCTAGTAGTATCCGTTCTTAGATTGAAGAGTATTCCAAACATTAGGAGCGTC
AATTGATAAAGAATGACACAAATTATCCGGTATTCTTTATTTATCTCTCAACTCTCAGGA
TTATCGCTAACAAAAACTTTTCAAT
>contig00367	seqLength=894	assembledReadNum=244	aveCover=78.79
AGATTTAACAAACTTGTTTTCTCTCTCCTCTGATTTTGGGGTTAGGTTAGGTCATTCAAC
ACTCAATACGTCAATTTTGTCTCACACACTTGGATACTTTTCGCCTCTTTTCAATTTCAT
TTCGATCGTGAAAAACAATGTTTTTGGTCGATTGGTTTTACGGCGTTCTAGCATCGCTTG
GGTTATGGCAGAAAGAGGCTAAGATCTTATTCTTAGGTCTCGATAACGCCGGCAAAACCA
CCTTGCTTCACATGCTCAAAGATGAGAGATTAGTCCAGCATCAGCCAACACAGTATCCAA
CATCAGAAGAGTTGAGTATTGGGAAGATCAAGTTTAAGGCTTTTGATTTGGGAGGTCATC
AGATTGCTCGTAGAGTCTGGAAAGATTACTATGCCCAGGTAGATGCAGTGGTCTACTTGG
TGGATGCTTATGACAAGGAAAGATTTGCAGAGTCAAAAAAGGAGCTGGATGCTCTCCTCT
CTGATGAATCATTGGCAAATGTCCCTTTCCTCGTCCTTGGAAACAAAATAGATATTCCAT
ATGCTGCCTCAGAAGAAGAGTTACGTTACCATTTGGGCCTGAGCAACTTCACAACCGGCA
AGGGTAAGGTAAATTTGTCAGACTCAAATGTCCGTCCCATGGAGGTATTCATGTGCAGTA
TTGTGAAGAAGATGGGTTATGGTGAAGGTTTCAAATGGGTTTCTCAATACATCAAATAGT
CCTTTAGTAAGAGATGGTTTGGTATCTCATATATCTTTAAGTTTGTTTCTGTACTTATGA
ATTGGAGGTGTTGTCGGTATGAAATTGCTGTTCAAGAAATTGCAGTATATTTCAATTTTC
ATTTATAAAAAATGTCTGGGAACCTACATTAAATTTCAGTTAGTTTTTTGTTGA
>contig00368	seqLength=298	assembledReadNum=38	aveCover=28.61
CCCATACCCTGTGGTTTGATCAACTCCGTGTTGTTGTTGGCCATGAACATGACCATGACC
GGTTGCACCGGTAGTTCCGAAAGGCTGTCTACCGGCTTCACCGGTTAACCCAACACCACT
AATAGGGTTGCCATATTGATCAACTTGGCTCACTGGGTTTCCATATTCATCTGTTTTACG
TGTTTGAGTACCGTATTGGTTTGGATACTGAGACATTGTTCTTGCTATTCTTCTCAAACA
AACTAAAAGATGTGATGTTTTTGGTTTTTAAGGTTGTTTTTGTAATGATAAAAACTAA
>contig00369	seqLength=535	assembledReadNum=137	aveCover=74.06
TGATAAATCAACCTTAAAAATATTATAGAAAAAACCGAACAAATTTGAGCAATCAGTTGA
AAAGCATTTAAGACAAAAGCAATGAGAAGGTATCCAAAGGATATTCAAAACAAGTATTGC
AATACATTGATCAAAATTAATCCATTATCTAAGGAAAGGTGGAACTCAACACATAAAATC
TGTCAAAAAGAAACACAACAAAGATGTAATCATGTCATCTATTGCTTAAGTTCAGTTTTC
TTTTTCTGCCATAAGCGATCAATACCACTGTCAGCATCTCCCTGTGCGCGAGTGAAACCA
CATAGAGCGAAGGTGGAGAAGTGACCATTGTAAACACCACTCTCATCCAAATGACCTACG
TTAATCTGAACGGAAGCATGATCCTTAGCAGTAATCAATCTGTTAGTAGCAGAACACTTC
CTGGGAATGTAAAGCTCGGTGATTTGTCCTTCTTCGTTCTGCATCTTGAGTCTTTTTTTT
GTGAAATCGCTTTGACAAAAATAAACTAGAAAAACCAAGAGAACCGGCAATGGAT
>contig00370	seqLength=270	assembledReadNum=140	aveCover=112.45
AAAGTGCAGACTCGGGCTGAGTTGGAGAAACTGCAGACTCGGACTCAACGACTGCGACAG
AAGATTCAGTGGATTTGGGAATGGGTGATAGAGGCAAGCGTTGTGAGAAAGTGGATTGAA
AAGAGAGGTTGTAAGATTGAGAAGGAAAGCGTTGGGAAATGGAGAAATGAGTTTTTGTTG
AGATATTGGAAATTGAAGAATGGGTTTGGAAAGAAGAAGAGAGTGTGGAAAGAGTAGCAG
TTGCAGAAGCCATTTTGGAAAACTTCCTCT
>contig00371	seqLength=720	assembledReadNum=191	aveCover=73.58
AATTTATTCTTGAGACGACAATATAAAATTATTAAAAGAAAAACAGGTATGAGCTATGTA
ACCATTTCAGATGCTGATCTGAAATCCAGGTCTTCAAAACCAATCCATTTATTGACAACA
ACACAAATTCACATATATAATTAAAATATAACTTTTACATCTTCACATAAAAAATCCAAC
ACAGTCACATGATAATATAAAACAGAAACAGAAACATATCCAAGATCATTACAATTTTAC
AAAACATGGCGAAAATTAAAAACCAAGAATCAATATTCTTAACAAACTCTATTATAAGTA
CCACATCTATTGTTAGTTCCACCACTATTTTGGGAGGGCAAGCAAGTACGATAGCCTCGA
ACAATTGGACACTTAACAGCAGCACCATTGTTGTTAGCTGTTCTACCTGTTTGAGTTTGA
CTCTGATCCAAAAGCATCCTTGCTACATGAGAACTCATCAAGAATTCTGATTCCAAATCA
TTGTTGATCAGACAATCCTCTGAGGTACAACCTCCTATCTTCAATGAAATTGTTTTGTTT
AGATGTAGTTGGATCAATAAGGTAAGGAACAGTAGTGAAAGACTACCCTTGTTCATTTTC
TGTCTTCTTTAGAACTCAGTTTTCTGTTCTCACCAAGAAAAATGACTTTGGGTAGTTCAT
TGAATAGCCCCAACAACTTGTAGTCTATTTGTAACTAAATAATGATAAGATAACAAACGA
>contig00372	seqLength=650	assembledReadNum=144	aveCover=132.26
CCGTTGTTCAAGTAAAGAATTGAAGCACAAAAATGGCATCAAATAAGGAAGAGGTGAAGC
TTCTGGGAATGGTGGAAAGTCCATTTGTGAGTAGGGTTGATATTGCTCTAAAATTGAAGG
GAGTTGAATACAAATATGAAGTAGAAAACTTGAAAAACAAGAGTGAGTTTCTCCTCAAAT
ATAATCCAGTGTATAAGAAAGTTCCTGTACTAGTTCATAATGAGAAATCCATATCAGAAT
CACTTGTGATTCTTGAGTACATCGATGAGACATGGAAGCAAAGTCCAATCTTGCCTTCTG
ATCCTTACAAAAGAGCCTTGGCTCGTTTCTGGTCAAAATTCATTGATGACAAGTTTATTA
ATGCTGCACGGAAAGCTCTTTACACTCATGATGAAAAAGAACGTGAGAAAGGTATTGAGG
AAATAGAAGAGGCTTTTAAAATTCTTGAGAATGAGCTCAAGGACAAATTCTTTGGTGGAG
ATGAGATTGGAATTGTTGACATTACTGCTGTCATCATAGCTTACTGGCTCCCTATTATAC
AAGAAGCATTTGGACTGAAGTTGTTCACTAGTGACAAATTTCCAAAGCTTTATAATTGGA
GCCAGGACTTCAACAATCATCCAGTTGTTAGGGAACATTTGCCTCCTAGA
>contig00373	seqLength=315	assembledReadNum=2	aveCover=1.75
TCCTTGAGAAAACATGTTGCTTCACCTCCGATGCCCCTCTAGCTCCTAGTCTTTGATTAG
GATCTTCTGTCAACAATCGATCAATAAGATCATGTGCTTCAAGACTCATTTCTTCAGGAA
CTTCAGGCCAAGGTATCTTACGATTAAGAATATTATCAAATATAGTCCGAGGATGCTCTG
CATTGAAGGGTGGAATACCAAAAACAAGTAACTCAAATAAAATGACCCCAACAGACCACC
AATCCGCAGTATACGCATGTCCAGTTCCTAAAGTATCTCAGGAGCTAAGTAATCAGGTGT
GCCAACAGCGGATCG
>contig00374	seqLength=910	assembledReadNum=260	aveCover=70.09
TAATGATGTTAGAAATTTTTTGTAGAAGCATTGCCTCCACTGTTGCCTATCTTCAATACC
TCTATCACATAAAAATGATTATAAGAGGATAAATCTAATAGTCAAACTTATAAAATCGCA
TCTTTAACCTTCAATGGAAATGTCAAGAAGGAAATTTTCATCACCATTCACCAAAAAATG
AGAAGTGGTACTAGAAACTGAAGTGACATCAACATTACAACTTTTTTAAGGAACAAAATT
ACAAGAAAAACTAGTAAGACACCATTCGACCACAATCATGAGTAGCAACACTTACCACTA
ATTAACATTTAACCATGAAATAAAAGCACTGTTATACAGGTGATAAAAATGAAGTGAGAG
GGATCACTTGGCCATCATCACCTTGACGAATTCCTCGTAGTTTATTTGGCCATCACCATC
AACATCAGCCTCTCGAATCATCTCATCAACTTCTTCATCAGTGAGCTTCTCACCAAGGTT
GGTCATCACATGGCGAAGCTCAGCAGCAGAGATGAATCCATTCTGATCCTTGTCGAAAAC
CCGAAATGCCTCTTTTAGCTCCTCCTCAGAGTCAGTGTCCTTCATCTTCCTTGCCATGAG
GTTGAGAAACTCAGGGAAGTCAATAGTACCATTCCCGTCAGCATCTACTTCATTGATCAT
GTCCTGAAGCTCTGCCTCAGTTGGGTTTTGTCCCAATGAACGCATAACAGTTCCAAGCTC
CTTGGTTGTGATGCAACCATCGCCATCCTTATCGAATAGGCTGAAAGCTTCCTTGAACTC
AGAGATCTGGTCGTCTGTGAGTTGATCTGCCATGGTTGTTTGTTTAGAGAGAGAAAAGGA
[truncated: 11,746,129 more chars]
