# Supplementary material for: Transcriptome sequencing of lentil based on second-generation technology permits large-scale unigene assembly and SSR marker discovery
Source: BMC Genomics. 2011 May 25;12:265. doi: 10.1186/1471-2164-12-265 (PMC3113791; doi:10.1186/1471-2164-12-265)
Supplement: Additional file 2 — Sequence information of singletons. The data represents the sequence information on all the singletons generated from de novo assembly of lentil ESTs. [file 1471-2164-12-265-S2.TXT]

>ls_2
CTGGCTTTTCAACCAAGCGCGATGACCAATTGTGCGAATCAACGGTTCCTCTCGTACTAGGTTG
>ls_3
TCTCTCTCTCTCTCTCTCTCTCTCT
>ls_6
GAGAAGGAATGGCGCACATGGATCTTCTGACTGCAACTTTGGACTGTGGAGCTGCCTTGAATACGAACAACCAAATTAACTTCCTTATCTCTGGTGTCTTCACTCCACCAGTTCTGCGGTATCCCATCTACTACTTCTTCAGTGGCACTCATATCTTCATGACGTACTGAAATCTCTACAGTTTGCTCA
>ls_8
GATTATGACTGAACGCCTCTAAGTCAGAATCGGGCTAGAAGCGATGCGTG
>ls_10
GCATCTAGATTATGTGCCAATAATTCCAGAACGACACA
>ls_11
CTACGCTCTGGATACATTAGCATGGGATA
>ls_13
CGGAGACAAGAAGAAGAAGAGGAACAAGAAGAACGTTG
>ls_25
TGTGTTTTCTAGGATTTTATACTAATG
>ls_26
TATAGAGATTTCACTAGTAGAGATCTTTTATAAATAAATCATTGCTATGTATATGCGATGATAAGTTGATTTTTAAATAACAGTAATGAATGTAATATCATGTATGTAATATACAAAATAATTGCTATATGTAATATCATAGATGTGTAATATA
>ls_27
GCATCTAGATTATGTGCCAATAATTCCA
>ls_29
GAAGCTACCGTGCGTTGGATTATGACTGAACGCCTCTAAGTCAGAATCCGGG
>ls_37
AAAGGTAGCCAAATGCCTCGTCATCTAATTAGTGACGCGCATGAATGGATTA
>ls_41
ATCCTAGAATAGAATCCTCTTGAGTTTAGTTAACTACTTAACTAGTAGTAGTTTTATATGCCAATG
>ls_42
TTGGTCATCGCGCTTGGTTGAAAAGTATGACTGAACGC
>ls_50
AGTTTGGAGAGTCTCGAGAGTCATCAGACACGCTTCGTTAGTTCTTTCGGGTCAATTAACATGAATATATCTTACCTGTGCGTTTTCCATTGACGGCACAACAATAAATATGATGGATGATGAATAAATATTTCCTAACTTGCAATTTCAATGATTAGT
>ls_55
TCGTGATGATGACGTCTCCGCGAGCATTTCAACAAACCCAGC
>ls_56
AGATGAAAAGGACTTTGAAAAGAGAGTCA
>ls_65
TTTGAAAGAACCCAACATATGTGAGTTTGAAGCTGGCCTGTTGGAACCAAATTTTGTGACAAATCGATTCGAATATGTTCTCGTCCTATGTGGTGGTAAGGGTCTGCTGTCATGATTATTGAAAGGAATATTGGGAGCTACCTCTGACCCGTCCGTTACTGAAGAAGCAACATGCTTAAAGCCTTTACCTATCTTTGACTTATCACCTTTCCCCTTTGAACCATGATAACTACTTGTATTGTTTGATGGCCCAGGTTCAGTAGAAACAGCTGGTTTGGGATGAACACTTGTAAAGTTCTCCTTTCTAATTTGTTTCACATTGGAAGATTTGATGTTGCGAATGGGTTCAACCATACA
>ls_68
ATTGGTCATCGCGCTTGGTTGAAAAGCCAGTGGCGCGAAGCTACCGTGCGTTGGATTATGACTGAACGCCTCTAAGTCAGAATCCG
>ls_74
CGGGGCGTAGTTGATTCGGCAGGTGAGTTGTTA
>ls_80
TCTTGCAACCAAGAGAACAGAATCGAAAGGAATCGAGAAGGCTA
>ls_83
TGACCATAGATAGGACCTATCCCATTTTACTAGTACGATGGTTGGCT
>ls_84
TGTGAGAGCTGTAAACGAAGACTAAGATACTTAGGTTTTCTTGTTTTGTTCTGTTCCTACGTTTGTGTGGTTTAAGAGAAGAAGATGAAGAAGAAGATGACAAAGAACAGGAGTTTTTATAGGTTGTCCTTTCCTCTTCATAGTAACAGATTTAGTTTTGGTGGAGAAACAGTAGCACTGTTCTTGTTGCACGTATCA
>ls_88
ACAACTTATGCTTTTAAATTTATTTAAGTAGTTTTGTTTGCTCAGTTTTGGTTCATTATTAA
>ls_90
AAGATTTCACTCATACCTCGCAAAAGTATAAGTTCAACTTGCGCGGTCAATGTGAATGCTTCTTCAATAAATATTTTGTAATTAATTTTGGTTGAACTTTACATCTAGAGTAAAGTTTGTTTGTAACACGAGAAGAAGAGT
>ls_92
GCAGTCGAATGTTGCACCCTAGATGGTGGAAAGTAC
>ls_93
GTGGGATTCCCTCCTTATCCTGGATCTTAGCCT
>ls_101
GGAAGCAGCATTGGTATTGGAAGAAGTTTATTGAAGATGATTTTGATAAAGTGGATTATCCTAAGAATAAAAGTAACGGATATGATTCTCAGTTGTAAATTGATGGAATCTGGAAAATAACAAATGAGTATTTTTAGTCTCTAGAGAATACTTATATTACGACCAAGTTATATTAAGTCAAACATTGTATTTACAAATCAAATATCCTGTTTTGTAAGCAGTATAAGCTATATACAG
>ls_107
TTATAATAGTTCCAACATGAACTAATTTGTTTTTAAATATTAACCAGTGAACATGACCCAATGAAGATCATTTTGGCATCACCACTCAACATATTTACATCGCTTGAACCCTTGCCGGTAACTATACAAATCTAAAGTCCCAATTTGAAGGATCTTCATCAAAGGACA
>ls_108
AACCTGTGTACTCGAACTTCCTTGCAAATTTCGCAAGCAAAGTTTGA
>ls_111
ACGGTTCCTCTCGTACTAGGTTGAATTACTATTGCGACACTGTCATCAGTAGGGTAAAACTAACCTGTCTCACGACGGT
>ls_113
TGTAAGGGACTGAGTCTTGAACGGTGGAGGTGGTGCTGTTTGGTAA
>ls_115
TCATCGCGCTTGGTTGAAAAGACCAGTGGCGCGAAGCTACCGTGCGTTGGA
>ls_117
CTGAAGCAGAGACAGTGGAGAAGGAAGAGGGTGATGAAAAGGAGAGAACT
>ls_124
AATTGCGTTTCAAAGTGTCCCGCAAGGCTCATCCACCTTACG
>ls_125
CAAATTGAGTGTTGGCTTGAAATTGTAAATTTTGGTTGTTCTAGTTTTGAGTAAATCGAACCTCATTTTGCTCCTTAATAAGATTTTAAGGAGGTTCTAAGCTAGTGTTATCTTTGATTGATTAAATATGAAAAAAATACAAATGATGATTTATATTCATATAGTTATTCTTCAAAAGTATATCTATGTAGGTATGTATGAATAT
>ls_129
GCAATGATCTATCCCCATCACGATGAAATTTACTAAAGAATTCCCGGGCCCGTGTCGCAAGGCTATAGACTCGTTG
>ls_130
CGAGGCGCTGTCGGCGAGTCGGGTTGTTTGGGAATGCAGC
>ls_132
AATTGCGTTTCAAAGTGTCCCGCAAGGCTCATCCA
>ls_148
GCATCTAGATTATGTGCCAATAATTCCAGA
>ls_149
TTGGTTACTAGTCATCATCTCATGTTAGTTGCAGGACTCGAGACTGCAGAATCACTGACCTTCCGTCTTCTTTGGAGTACACGCAAGTTTGGTGACTTAGGTTTTGTTGTTTTAGAAGTCTTTTGGGGACAGAAC
>ls_159
CGAATTGTAGTCTGGAGAAGCGTCCTCAGCGGCGGACCGGG
>ls_164
CAATGAGGGTACTCCTATACACAGCTATGGTTCTATTAGCAATGGTGATGGCTATGACAGCGATGGCTCCAATTTTGCACCACCCACACCATCAACTCTACCAATGGCTATTCCAGCAGAACTCGCTGGAGCAGCACCCTTGATCGAAAGATTCCAGGTGGAAGTTTTCTAAAATTGATGCAAAAACAAATTCAATCTGCGGGGAAGGGGATTTTTTCTAAACGATCCGTGGGCCCTCAAGTTCGAGAGAAACTTACGATCGAAGACATGCTTTGCTTCCAAAAGGATCC
>ls_165
ACCGAAGGGCCTCAAGTACCTACCATTGATTTGAAGGAGATAGATTCCGAGGACATCAAGGTGAGGGAGCAATGTAGGGAGGAGTTGAAGAAAGCAGCCGTCGAATGGGGTGTCATGCACCTTGTCAACCACGG
>ls_171
CATCACAAGGATGAGACAGCACCTCATTAATTATGATCTATTGATTGTGTATTAAGGATCGATTGGTT
>ls_172
CGGGGCTAGTTGATTCGGCAGGTGAGTTGTTACACACTCCTTAGCGGAT
>ls_184
TGACTTCAAGGGAAAGGATGGTTCTGACTATATTGCTCTGAGAGCCTCA
>ls_186
TCGGAGAAGCCTGTTAGTGATAGCACAAG
>ls_188
ATAGGAATTGCGTTTCAAAGTGTCCCGCAAGGCTCATCCA
>ls_197
CCAATGTATTGGAGCTGGAGACCAATACAATCAAGATTTGCTGAGGTGGCAGAGCTAAGACAATAAGCTGGTTAGAATAAGGCAAATAAGAACCAATTCTAACACCAACACAACGTACGGAGTATATCTAATCACAAAGGTTTCACATCGT
>ls_200
TTGGTCATCGCGCTTGGTTGAAAAGCCAGTGGCGCGAAGCTACCGTGCGTTGGATTATGACTGAACGCCTCTAAGTCAGAATC
>ls_202
GTGTAGAGCTGAATATATGTAGTCACCAGCTAATCAAATATGGTGACTCGTAACCAACCATTTTTGTATACTTTGGGAGCTCATTAGTTGTTTTGATGTTATATTTGCTTTTCATGTTAATGCAATTTGTA
>ls_210
CGCAGCCAAGCGCAGCAATCATTGCCGCTAGCACGATGTACTGGATCCATCCTTGTAATTGTAAACTTTTTCTTCAATTTCTTATGTTAATTGGTGATTGAAATGAAATCC
>ls_219
TCTGCAATTAATATGGATACTAAATGTTTACAGCCATATATCCATAGACTTTTAGGACGGGAAGAGCACAAGGTAAATGATGTCATTGAATTGCAACTATTAATTATTGCAACTGCTCCAGTGATTTGTAATTGTGAAAAGATTCATGAGAAAGGAATTCCAGATTCTCGCACTCTTCAATTGAGAGAAATTGTAAGGATTTGGGAAGACCGTCTCTCGAAAAGGAGGTAGAGATGGAATGTTTATAAGGTCATCTTTTGAAGAGAATTTAGACTAATCATCAA
>ls_223
GATGTTAATAACTTGCCTGGTCCTGGTGATTCTGTTGATCTTCAAAAACAAAAGTTTGCAGCAAAAGGCCTTAATACTCAAGACCTTGTCACCCTATTTGGTGGACATACAATTGGTACAACAGCATGTCAATTCTTCAGTAACAGATTGAGAAACTTCACTACAAATGGTACGGGCTCCATCCATTGACCCTTCATTTTTCTTTCCCCAATTACAAACACTTTTGTCCTCAAAACAGTGGTGCTA
>ls_245
TCTTACTACCTGCCAGCTTTTGCTTCAAGTAAGCAATAGCCTCTTTTTCAGAAGAATAATCAGACAAAACTGAAGATGAATGTTGTTCAACAAGAGCTTTGAGCTGTTTCAGTTTCAAAGATTTTCCAGGCACCTGTTTTAAAATTTGTTTACACAACTTCTTCAGCTT
>ls_259
AGAACACATCCGCCAGCAATTGATTACGCGGCAGTCCCGCCAGGAACAAGCGCTTGGAAAAGGCCTCGACGCTGGCAGGGTGCCCGCAAAGCAAGGCCATGGTATGCGGGAAACCAGCCGCAGTTGCGCCAATGCCGGCTGCAACTGCG
>ls_261
CTTGCTGTTGATGGAGTCTCCCATGTTTCAAGCATAGTTCGTGGAACAGTAGGATACCTGGATCCCGAGTACTATATTTCCCAACAGCTAACCGGCAAGAAAAGTGATGTTTATAGCTTTGGTGTAATTCTTCTTGAACTCATATCTGGTCAAGAAGCAATATCAAATGAAAGTTTTGGCA
>ls_278
CACGATTGTGGACGGCAGCGCGCGCTGTTTCGGCGTGCTTCGGCACTTGCG
>ls_290
CAGATACTAGAACGCCATGAAAGGTATGGCTATGCAGAGAAACTACTAGTAGCAAATGATACTACCGACACTCAGGTTTGACATTAATTTAATATATGCATACTCTTGTAAGTAAAGTATCCTGGTTTATTTTTTTCATAGTTTTAATTTCAGATCCCCAATTTCAATTGCGACCGCAATATAATCCCGATTTTACAATTGTTATTTAAAAGTATCTTTTCATTGTCTCAATGTAAACAAACTTTTTTTGTGAAGTTTCTTACTTTATATTTGATTTTTAGATTTGTGTTACTTTTAATTTATTAATAGGATTATATTTTTGAAGTGAGTCATTGTAAT
>ls_292
TTGTGAAATCATTATAAATTCATATTGGTGTAATATCTACTATATTCCAACTCATCTATGGTTCATACCCTCCGATACTAGCTATAGATTCATCAAAATAAGCAAACAACACGCGAAAACAGAATCTGT
>ls_318
AGATTTTAGGTTTTGTTTATTCCTCTTCGTTATTTTGTTGATATCTAAGCTTTGCGGTTAATGTAGCAG
>ls_323
GAGCTATTTCAGAAAGTTATAAAGCATGAACCACAAGGAATTTGATTAAATAATTGTAGACAGACAATTTCTCAAGTCTCAATGTTTTGTAGAAAGACAGAGACAAGACACATTCTGAATGGATGAAAAGTATGGAAAGTGGTTGTGCTTCATGTTGATGGAAATGGTATGTTTGGTCTGCAATATCTTTGAGTATTGCACCAC
>ls_330
AATGTTTAAATTTAAATGCTTTGACATAAGTTGACATACTGAACTTGAGAGACAGTAAGCATTTAATGACCCTGATGTTCAGAATGATTAGGCTGGAAAAATGAATGGTGTATGTATATTATAGAATTGTAATTTTATACACTGCATGATTA
>ls_353
ACAGGTTAGTTTTACCCTACTGATGACAGTGTCGCAATAGTAATTCAACCTAGTACGAGAGGAACCGTTGATTCGCACAATTGGTCATCGCG
>ls_363
GCCTGTGTCCGAATTTGAATCTCCGAAGTTGAATATGGCTGGAAAACTACACTTCTTTGCTTCAGTGACAGGACTCGGCACCATAACTATAACTAACAATATTGAAACTACAACCCGTGACATAGCTGATCTCCAGTTCTCTCTCTGCAACTGCATAACTCTTTCTTTTGATTCAGAAACCACTCAGATCTAACTAATTGGAGGTGTGAACTGAAAAGAATCTTGAATT
>ls_392
TATAACCATGTATCATGCATATGATCCAACAAAGTCCCTTTGGCTCTGTTTGTAATTCTGTGT
>ls_394
GAAGGAAGGAGCTTTCTAGAGGCGAAAGGACCATGGGGAGGATACGTCTGTGATCCATGGATC
>ls_408
AGTGATTTTGAAAAGAAAATTGAAAAATGATGTTGAAAGAAAATTGAAAAATGATTTTGAAGGAAAATTGGAAAGAAGTTTTTATTTTTGAG
>ls_409
GAGGCAGCAGTGGGGAATTTTCCGCAATGGGCGAAAGCCTGACGGAGCAATGCCGCGTGGAGGTAGAAGGCCTAC
>ls_426
TTGGTTACTAGTCATCATCTCATGTTAGTTGCAGGACTCGAGACTGCAGAATCACTGACCTTCCGTCTTCTTTGGAGTACACGCAAGTTTGGTGACTTAGGTTTTGTTGTTTTAGAAGTCTTTTGGGGACAGAAC
>ls_427
GCTGAAAGAGTATCCTGTAGAGGCATGCAAATTGAGTCTTTTAGTCTTGAATCTTTCAAATAATTCACTGAGTGGGTTACCTCCTGAAATGGGAAACATGACTAGCTTGAGGAAACTCCTGCTTAGTGGAAACCCATTGCGGACTCTTCGAAGCTCATTAGTCACTGGACCTACAGCAGCTTTACTAAGATTTCTCCGGAGTAGACTTTCTGAAGATTCTGAAGCTA
>ls_437
GGTGGCGTGGGAGCAAATGACGCCCTAGCAGAAGAAGCAAGCTGAGATCTCGCAGTCTCTGGCGAAGCAGCACGAGGCGTGGCGCTCAATGCTGCTGGACAGAAAGGGATATC
>ls_463
TTGGTTACTAGTCATCATCTCATGTTAGTTGCAGGACTCGAGACTGCAGAATCACTGACCTTCCGTCTTCTTTGGAGTACACGCAAGTTTGGTGACTTAGGTTTTGTTGTTTTAGAAGTCTTTTGGGGACAGAAC
>ls_467
AGGATGCAAATTCGAATTTGTTAACGCACCGTCTATGCAAGATGTTTTGGAGGCGTCTGCCGAGCAAGTTGTTGTCACACTTGATGGAGTCCATCCCGAGTCTATTGCTTTTTTCGCCCCAACTGCACAGAAACTGATTGAAGAAAAAGGAACAAATGCCCTTGCAGCTGCACTGGCACAGCTGAGTGGATTCTCCAAACCTCCGTCATCCCGGTCTTTTATCACCCATGAACAGGGATGGGTTACATTGCAATTAACCCGAGATTCAGAAAAT
>ls_473
GCATTGCACACAAGTTCAGTGTTGTATAATTTCTCTAAATTATGAGGTAAATTTTGTCCCCATACATGCAGCGCTAAATCTCGTTCTCTTTTCTCCCCTAGGCTTTTAGTACAACTTGCACATAGTTAAGTGCAAATTAAATTTTCAATAGGATTATAGGTGCTTTCATTTAATGTAAATGACATTTTTTTATAGACTTGTGAAATCAGTGCTTTATAGGATAGGACAAATGTTGTTGAATTATGGCTGTGT
>ls_496
TGAACACCGGATAAGAGAGAGAAAACAAGGGGCCACGTTTGACGCCACAAACTCAGGCATGGCTGCTCAGCAATGTTCAAGTCCCCATTTTTTACAATCTAACTCTAATGGATCTATTCATTAACTTTGAACAAAAGAAGTGGATACTAAAAGTGCTTCAACATACTCCCAAACTTGAGCATCTTACCATTCACGAGGACATAGAAAATGATAATGAAATTGATGAGAAGAATTGGG
>ls_498
GGGACTCGGGAGCGCGGAACCTCTCGTTACCGATGGTGATGACCTGACCGTCGGGAAGCTCGTAGGACTTCTCGAGGGAGGTGGAGGCGGCGGTGGCCATTTCCTGCTCGAAGTCCAGGGCGACGTAGCAGAGCTTCTCCTTGATGTCACGAACGATTTCACGCTCAGCGGTGGTGACGAAAGAGTAACCACGCTCGGTGAGGATCTTCATGAGGTAGTCAGTCAGATCGCGACCAGCCAAGTCCAG
>ls_509
ACCGAAGGGCCTCAAGTACCTACCATTGATTTGAAGGAGATAGATTCCGAGGACATCAAGGTGAGGGAGCAATGTAGGGAGGAGTTGAAGAAAGCAGCCGTCGAATGGGGTGTCATGCACCTTGTCAACCAC
>ls_517
CAATTGGTCATCGCGCTTGGTTGAAAAGCCAGTGGCGCGAAGCTACCGTGCGTTGGAT
>ls_521
TATGGAAGCCTATAGTACTCTAGTATATATGTATTGGCTTCTTGTTTTGT
>ls_537
TGCTCAATAGAGTGTGAGCTAGTATGCAGCCTTATACCTCATGGCTAGTAGACAAAACCTCCTCGTCGGAATCATCATCTAGGTCGGAATCATCATCTTGGTCGGAATCATACTGCAAGAAAGAAAGAAACGGAAGCATGCATCCAATTAGAGGAATATACATATAGTACATCGATATG
>ls_551
TAGTCGGCATTTCTATATTCTTCCTAAGAGTAAATCTGAAAAATATATATTAACTCATATTTCATCTGAAATCATCTCCACAAGTCTTTTTGACCATTGAATGAATATCTCCTCGTGCACAACAAAAGAGAAAAGTTGTATTTTATAAGCAGAATGAGTCCATGATCTATGGTTACTACATTCATTCCTTCTGTAGAAAGACCAAACTTAAGGCTTTTTGGCACATTGTCATAATCTAGAAACAACGAATTTAATCTTTTTCCATTACAACGAATTTATGAGTACTACAAGGAGGACCCTTGATGCTCATTTCACATTTAGAATAAACATCATTCACTTTGAAGTGT
>ls_571
TTATTGGCATTGATGTATGTTTTAGTGCTTAATTTAATCAATGTAAAATTTGAATGCAGATGTTATCAAGAGGTGGTAGGGTAAGATCATAAAATAAAATAGTATTTTGTTCATGAAAAAAACAAACTACTG
>ls_591
TTACTACTACAAATTAATTAGTACAATGGTTTTTGTTGTTGTAGTTGATTATTATTATTATTAATGATGTTTTTGTTTGAAGCATGGGAAATTACAAAGATTTCTGGGTTTCTTTTGTGATGTTGTTTTGGTTGAGTTTGTGTGTACTTTTTTGGCATAGGGT
>ls_592
TTGCTTGTTCAACTTCACCCATGTTTGCAATTCCTCCATTTATCTGCCAAGGAAAACCACCAAAAACCCTACTTTCACTTTGCTCTTGCTTCATGTTAATGGCAGCGTTGCAATTGCTCATTTCTTGATCATAATTAAACATCATCTCTTCACTAACCCCACAATTGTTGTTTCCGCTATTCACTTCTCCATTGTCACCATTTCCAAACTCACCACCATACATATTTTGAACATTATTACTATTATAATGCATTCCATTTCCAAGGAATAACCCACTTCTAATTGCATCCATAAACCCATGATTAATGTTTGTCGAATGGTTCATGCTTGATCCATTGTTTCCCAGCATTGAAAGCGCATTCTCATCATAACCCAT
>ls_654
AGGCTCCTTAATGAGTCATTGGCAACACTTGATGGCCATTAAAGTATTGTGTACCTTGTATTATTGTGCAATTACATCCCTTAAAGTTATAGGGAAGGCTGTTTTATCCTAAGATATTATAACTTTTGCCGGACGAACTTT
>ls_707
CACTCTGATTCAGTTAAGAGAAGCAGTAGCAGGTCGGACATGAAAAGTCCATCCTTGGATAGGCAGGTCGAGCATCAAATGTCTGCTGTTTCTCCCAATAACTCATATTTCAATGGATCACCTAGCTCTCCTTATAGTGGTGGAGGTGGCTTGCCTGCACAGTACCAGCCTTCAGATGGTACCAATTCATCATTTAATAACTATGGCCTGAGTGGGTATGGTGGAAATCCAGCTTTGGCATCCTTCATGGCTAACCAACTTGGAACTGGTAACTTGCCACCTCTGTTTGAGAATGTTGCTGCAGCATCAGCAATGGCATCCGCTGGAATGGACTCAAGAATCCTTGGAGGTGGTTTTCTTCAGGAGTTTCTTCTCCATCTGATGTG
>ls_714
GGTTGGCATGTCGAGAGGTGGGTTAGGGGAGTTAGCAGTGGTTGAAGTGTAGATAGGCTAGGCAGATGGATTAGGCTGATGTGGCAGGGGGAGTCATTGGGGAGTTGGAGATGGTTGGGGGAGTGGTAGTGGAAATGGGGGTGGGTAAGGGGAGTG
>ls_715
AGATGCTGTGTTTCCAGGATATGAAGCAGACCATATGCAAATTCCACTCTTGCAACCCACAGCCAGCATCCTCCCACCATTCGGCCTCCACTCTAGCACT
>ls_741
GTGTTGTGGGTAGTGTAGTTGAACCTTCAGTTGAAGCTGAACCTTCTCTTTATGTGCAAGATTTGAAAACCGATGTTAGTGGGTAGTGTAGCTGAACCTCATAAGACTGAATCTTCAGTTAAAGCTGAAC
>ls_757
GCACACTAGAATGGGCTATGGCAGAACTTCTGAACAACCCGAGAACACTAAAGAAAGTGCAAATGGAAATAAGAAGCAGAATAGGGCAAGATAGGAAATTTGAAGAAAATGACATTGAGAATCTTCCCTACCTTAGAGCAGTTATAAAGGAGACATTGAGACTTCACCCACCTCTTCCTTTTTTGGTTCCTCACATGGCCATGGACTCTT
>ls_780
GCGCTTACTAGGAATTCCTCGTTGAAGACCAACAATTGCAATGATCTATCCCCATCACGATGAAATTTCAAAGATTACCCGGGCCTGTCGGCCAAGGCTATAGACTCGTTGAATACATCAGTGTAGCGCGCGTGCG
>ls_781
TGGTTACTAGTCATCATCTCATGTTAGTTGCAGGACTCGAGACTGCAGAATCACTGACCTTCCGTCTTCTTTGGAGTACACGCAAGTTTGGTGACTTAGGTTTTGTTGTTTTAGAAGTCTTTTGGGGACAGAAC
>ls_794
TGGATTCTATGTTGGAATGATTCAAGGAATGGTAAAAAGGGGATTGAAGGAAGGTAAAGAAATGAATGAGGCAAGAAATTTGGCACTGCAAGAATTGAAGTTTTTCGAGGATA
>ls_798
CCCCCTTTAATGAGTGTTGATATTTATATTGTAATTTGTTATTGCTGTTAATGTATACCATTGCGATTTACTTCCGTTGTTAAGATTATGTTCTGTAGTGTTGATTGTTCTGCTGAGAAATGGATAATAGAAAC
>ls_872
CAGAATTAACATTACACGATGCCTTGAATTCTTGATCACGGCTGCTCTTGTATCCATCCTACTCAGCTTCAGAATAACAATAGTTGAGAGGAGAAAAGAAGAGAGACGCAGATTATAACAAAAAAT
>ls_886
CCAAAACACAGTTTGCTATTGCTGCTTCTAACAACTTCTTTTCTGCTTGATCAAGCAACATGTTCAGTCATGCAGCATGCCTGATTGTATATTTTGTTTTCCTTGTCTTCTAATTTTCATGAAGTGCTGCGTTAGTGTA
>ls_903
ATTGAAGGAGTAAATCATAAAATCAATTCTCTAAACTCACAAATAACCCTATCAAATTTTACTCATTAATCATTTGATACTAAGGAGGTTTGTGATAATTTGAAATGTTTATATAATCAGACTAGTTTTGCAAAGCAATATCGATTAGAGGATAACATTAGAGTTCTTAAACAAAATA
>ls_955
GTCCTCAATGGCTGCTGAGAGTTCTTCAAGTAAGCCTTCTTCTTCAAAGGGTCCAGTAAGAACAATTGAAGAGGACTCTTCAAAATTTAAGAAATCGAGTACTCCAGAACATTCTTCTGTCGATTATTCTGAATACAAGAAAACTCTTGAAGAAGACCCTTGGGCAATCATAGAGAAGCTCTTATCTGACGAACGTCGTAATACTTCACAGGCTTCTCACTCTACAACACAAG
>ls_972
AAGAAGCCTATCTTGGTTGGAAGTTTTGTCTGAGAGAAATTTGGATTTTGGGTTTTAGATGTAATTCTCTTGTTCTGTATTAATGCATGTTGTAATAATGTAGATTGGTGTATGAATAGGAAGAAAAAAATCTTAATGCTGTTATTGTATTGTAATGGGTTTCGTT
>ls_982
ACTTTTGAATGTGTTGTGTTCTTGTTATATTGGAGTATTTTAGTAGACTTTTGTTTTGGATTCAAACATAAAAATAGATTGATAGTGAATCTCTA
>ls_996
CCCCTTTATGAGTGTTGATATTTATTATTGTAATTTGTTTATTTGCTGTTAATGTATACCATTGCGATTTACTTCCGTTGTTAAGATTATGTTCTGTAGTGTTGA
>ls_1044
AACTGTCTGAGCCACATTTATATGTCTCCTTTTCCTAGTTAGGAGAATTCGATATCCTGCACCAACTATACTTTGAAAAATAGATGCATCTGATAGGTGGTTTAAGCAACAATCATTCAAGAAAACAACCAAAGAAGCTAATTTCTTATATCACTAGTACATTGAATCAAATCATAGTCAAAGTGTTAGCTT
>ls_1046
ACCGAAGGGCCTCAAGTACCTACCATTGATTTGAAGGAGATAGATTCCGAGGACATCAAGGTGAGGGAGCAATGTAGGGAGGAGTTGAAGAAAGCAGCCGTCGAATGGG
>ls_1052
AGTCAGAGTTTATTAAATGATCCTTCATGGACTGCTACATCTTCATCAGCTGTAGACCTTTATCCTGTCCACCTTGATTCCTCCTATTGGGAGAAAGAATTACAGTATTTTTTGATAAATAATTGCATCAGTGCCAGTTTGATGTCTTGCCACTATGTCTTGTGTTCAGATTCATTAGTATCTCCTT
>ls_1087
ATAACACGCCGCTGTAATCGGAGAGGAATGTTATGTAATTCATGACATATCGTGTTATGGGATGGACTCCCCCTCGGGGAGTGCTTTCTTGGATGACTCTTTCTGAATCACTGATTCGAATTCGGTTAGCATCGTTTTCACGGTGTCAGCGAGTTTCGCCATTGAGGTAACAGCTTGTAGACGGACGTTTGAAGTTGATTCAAACGAGAATAT
>ls_1110
CCGGATACTATTCACGGTTCATTTCGTGTAACAGTTCAAGGTGAAGTTATCGAACAATCATTTGGAGAGGAGCACTTGTGCTTTAGAACACTTCAGCGTTTCACTGCGGCTACCCTGGAACACGGAATGCATCCTCCTGTGTCACCAAAACCTGAATGGCGT
>ls_1134
GTACGAGCCCAGACTATAGCCCAAGTTCACCGCAGTTTAGTCCCAGCACTGGTTATTCACCAAGCCAACCTGGTTACTCACCATCATCTACCAGCCAGTACACTCCACAGACAAATGACAAGGATGATAGAGACCCTCAATGAGACAGATTGATGCTAGACGGGACTCGAAGCTCTGCTGTGAATGGACAATAAGATGTTCCATGTCTACTAGTTGCTTTGTATTAATCACAAACGATTTGATTGTGTTGATAACATCCTATAATTTCAAATTTTACATTTGTAGTCGAAAAACTTTTCTTGTTCCAATGTATGTCTAAATTAAAGTAG
>ls_1172
AAAGTGATTTTGAAAAGAAAATTGAAAAATGATGTTGAAAGAAAATTGAAAAATGATTTTGAAGGAAAATTGGAAAGAAGTTTTATTTTTGAGTTTTGAATTGAAACACATTAAGATTTGAAACGAAAAGAATTTAGTTTTTTGA
>ls_1175
TTGGTTACTAGTCATCATCTCATGTTAGTTGCAGGACTCGAGACTGCAGAATCACTGACCTTCCGTCTTCTTTGGAGTACACGCAAGTTTGGTGACTTAGGTTTTGTTGTTTTAGAAGTCTTTTGGGGACAGAAC
>ls_1227
GCAATGAGGGTACTCCTATACACAGCTATGGTTCTATTAGCAATGGTGATGGCTATGACAGCGATGGCTCCAATTTTGCACCACCCACACCATCAACTCTACCAATGGCTATTCCAGCAGAACTCGCTGGAGCAGCACCCTTGATCGAAAGATTCCAGGTGGAAGTTTTCTAAAATTGATGCAAAAACAAATTCAATCTGCGGGGAAGCGGGGATTTTTTTCTAAACGATCCGTGGGCCCTCAAGTTCGAGAGAAACTTACGATCGAAGACATGCTTTGCTTCCAAAAGGATC
>ls_1234
TTGGTTACTAGTCATCATCTCATGTTAGTTGCAGGACTCGAGACTGCAGAATCACTGACCTTCCGTCTTCTTTGGAGTACACGCAAGTTTGGTGACTTAGGTTTTGTTGTTTTAGAAGTCTTTTGGGGACAGAAC
>ls_1265
TTACCAATCGCCGAGACAAATGATATGCATGTGGGATAAATTGCAACATCAGGGTAAACCACTTTGCTGCAACATGAGATGACAAAGACAGAACCACCACATCTAGGAAAGTTACAATGTCATGTTAATGTTAATTTATGTAAATTAGGCTTCTTTCGAGGCAGTTTTGCTCAACCTATCGGTTCGTTGTTTGAATGAACCCTTATTTGAATGAACCATTCTCTCACTAAAGAATAGAATAGATAGGCTAGGCATGTTACATATATAGAGAAAGGGGGGAGAGAGAGAGGGAGAGAGGGGAAGATGAAGGATCAAACCAGTGTTTGTATTTGTAGTGTAGACTGTAGA
>ls_1267
CTAATGGTGGAACAAGTTGCTTAAGTATTTCCTGTAGAGGAAGATGTATTAACAATAATATGTAGCTGAAGAACTCTTGCAAATTTGGAGCACCATATCCGTTCATCTTCAAAACATACATTGCTGGCCCATTGGATTATTATTAGGCGGAGAGATGATGATTTTCCGAGAACATCAAATTAGTCTCTTTGTTAGCCAACATGATTGAATGT
>ls_1270
GAATACGCTGATCCTCACGAACACTGGTGCCACCAACACAAGCATGAACTTTAACACCTAGGTAATCGCCAAGAGCTCTCATAACCTTCTCAATCTGCTGTGCAAGTTCCCTTGTTGGTGCCAAAACCAAAGCCTGGCACTGAACCAAACCATAATCGAGCTGCTA
>ls_1296
GTATACTTTGATTAGGCACCGCTCATGTAGCAGATACTTGTTCAATGTATACCAAGCATTGTAATTCGAATGCTAGTCT
>ls_1321
TGCTGGACTATCTCGACGTGCTGATTGATGGCCGCTTTGTCGAGGCCGAAAAAGATCTCCGGCTGCTGTGGCGTGGCAGCCGCAATCAGCGTATCTGGCAGCTACGCTGAGTGACGTGGAATATCTCCTGACTCGATGATAGTCACGCTGTCGCCGCCCGGCGTAAAGGCCTGCTGATGCAGACAGCGCGCCACGTCACGCGCGGTGACTGAGCGCCAGTTGCCCGGCAGCAGGCCAAACAGC
>ls_1331
TTGGTTACTAGTCATCATCTCATGTTAGTTGCAGGACTCGAGACTGCAGAATCACTGACCTTCCGTCTTCTTTGGAGTACACGCAAGTTTGGTGACTTAGGTTTTGTTGTTTTAGAAGTCTTTTGGGGACAGAAC
>ls_1370
TCAAAACAAATGACTGAGTTTTAGAGTCTAAGTGTTGTTTGTAAAACTACATTAGCGTTACTGCTACTATGTAGAAAGTTACCTTTTTGTAGTTTTTCTTTGTCAAGAATAGTTTATTCCAATTAGGTTGTGTGTACTGCGATGAATCTTAGTTTAAATAAATATATGTAC
>ls_1402
GGCTTCCGTGGTTCACGTAAATCAACTCCGTTTGCTGCTCAGGTAGCTGCTGAAGTTGCTGGTATAGCAGCTTTGGATTACGGTTTGAAAACCTAGACGTCCTTGTAAAAGGTCCTGGTCCAGGTCGTGAGTCTGCGGTTCGTGCATTAGGCGCAGTGGGTTATAAGATCAACAGCATTACCGATGTGACTCCAATCCCTCACAACGGTTGCCGTCCACCTAAAAAACGTCGCGTGTAAGGAGAAACATTCATGGCTCGTTATATTGGTCCAAAAAT
>ls_1433
TCCACCACCGCTGAATGAAAAAACAGCTGTAGGGTGAGTTTCAGTGTAATCAAAATGCAAAACTTTCATGAACAATCAGAGGTTCCTCAACCCAAAACCGAACCAACCCAACACCCACCACAGAAGCTAAAATCAGAACTAAGAAAAGAACCATGCACACATATGCAGCACTCAGAAAACATAGCCCCAGTTTCTTCAGCAATACTATGCTACTATAAGCTATTTGCGAAGGAGCATTGTGTTTGGTTTCCTGACTTTGGTGGTAGGACTCAGATGTCAGTGTTAAAATAGAGTAGAAAGGGGAAAAGACAGAGGCCATGTTGTTGTAGATGAAGT
>ls_1527
TAGGAGGCTTGCTTCTTCTATATATAAATATGCAAGCTTTGGAATTCCTTGTTTTTTTTGGTGAAGAACTTTGGAATCCAGATTGATATGTAAATCCAGCTCATAGTTGCACAAGAAGAATAAATTTTGACATATTGCAA
>ls_1531
AGTTTGTATGTTCTTTCAAGACCCAGAAATATAAGAAGTCTTCACATTCTGGTTCAAATGAAAATTGAGGGCTATACATGTCAGGTTTTGATCCGGCTGACAAATGAGTGCTGGTCATGTTTGTTGGCTAAGGGAATCGACTAACACTCAGTATTTAGTTTATACGTTTGTGCTTCTGCAAATTTTGAGGGCCTGGAGCTGGACTGCATTCAATTACTATTTTCCTTTTTGTTCTCACATAGCGTTGCCATTATTTTTTCA
>ls_1556
GAATACGCTGATCCTCACGAACACTGGTGCCACCAACACAAGCATGAACTTTAACACCTAGGTAATCGCCAAGAGCTCTCATAACCTTCTCAATCTGCTGTGCAAGTTCCCTTGTTGGTGCCAAAACCAAAGCCTGGCACTGAACCAAAC
>ls_1557
TCAAAGATAACAATGGCATAGTTGCTGATGTGCATCAACAATCTGATGAAGAAAGTGAAGCAGAGGATGACATGGTTCCTGTGGAGATCAAGCCAGGGCACATTCGGTTCCAGTCCCGTGGAGAAGATCAAGCAGTGCCAGAGAATCAGTTCCCAGTGGACACATTTCAGTGGAGTGGTACTACCAGCAA
>ls_1560
AAAAGTGATTTTGAAAAGAAAATTGAAAAATGATGTTGAAAGAAAATTGAAAAATGATTTTGAAGGAAAATTGGAAAGAAGTTTTATTTTTGAGTTTTGAATTGAAACACATTAAGATTTGAAACGAAAAGAATTTAGTTTTTTGA
>ls_1567
TTAAATAGTTCACATGAACTAATTTGTTTTTAAATATTAACCAGTGAACATGACCCAATGAAGATCATTTTGGTCATCACCACTCAACATATTTACATCGCTTGAACCCTTGCCGGTAACTAT
>ls_1572
TGAAATTTGTATACTACAATGAGGACATATATATTCCAACCCATCTGTTTTTGTCATAATCCTTAAATGCGCCAAGACCCTGCCTTCTGTCACAGCCAAAGTGGGCCCACTCACCACATATGCCGCAATTCACCCAATCCCCAGCGGCACTACTGTGACACAACAAGCAGCATTCTCCATCCACATCATCGTGTGCTAGTTCATATTCTAAAAGGTAGGTTTCATAATGTCTTTTGAGTGTATTTCCAACTCCAGTCATTCTA
>ls_1601
TTTTTGTTTTGTTGTTGCTTGGTTGTCTCTCTTTTGACACCTGTTTTTGATTCTTTTTAATGTGAATGATGGAGCATATCCTTCATGTATATGTGTGGTTGAATTTGAATGCTCCAATAAAAATAAAGCAATGCTAAATTGTTCAGTAACAAATTCTTAGGGTGAAAGTCCAAGAAAATAGATGATTAATTTTTGAT
>ls_1606
GCTACACTGATGTATTCAACGAGTCTATAGCCTTGGCCGACAGGCCCGGGTAATCTTTGAAATTTCATCGTGATGGGGATAGATCATTGCAATTGTTGGTCTTCAACGAGGAATTCCTAGTAAGCGCGAGTCATCAGCTCGCGT
>ls_1653
TAGCATCTTCAACGTTAGTAGAGTTAACGACCCGTCTCGATTTTTTCAAGGAAAGGCGATCACAGTTGATGGAACAGCTTCACAACCTTGATTTAAACTATGGCTCTACAACTTCCCAAGACATGGTCTACAAACCAACATCACCATCATGGAGTTGACTGGCCAAAT
>ls_1701
ATCAAAGATAACAATGGCATAGTTGCTGATGTGCATCAACAATCTGATGAAGAAAGTGAAGCAGAGGATGACATGGTTCCTGTGGAGATCAAGCCAGGGCACATTCGGTTCCAGTCCCGTGGAGAAGATCAAGCAGTGCCAGAGAATCAGTTCCCAGTGGACACATTTCAGTGGAGTGGTACTACCAGCAA
>ls_1713
AACACATTCCTGAGGAACTACAATATGCGGGATTTGCAGTGGAGACCTAATTGCAAAAATGTCAAACACCACATGAAAGTGCATAAATTAAGATTGACAGTGTTATGACCCACAAGCATTTAGTAGCAAAAATGAAAGATTAGGTGAAAAAGAAACACAATGAAGAAGTTTGGTGTAAA
>ls_1720
TCTCCTACACTACCACTCCCTGCATTCCCTTTGCCTCCTTTACCTCCAGTCCCCTCCCATCCCCGGTGTTCCAGTGCCTCCCCTCCCCGGTGTTCCACTTCCTCCCCTTCCTATACCTTCTCCTCCACCTATGAAGTAGAAAAATAATATGTAATAATAGTGATAAAATGACTATACT
>ls_1769
TTTATAATAGTTCCAACATGAACTAATTTGTTTTTAAATATTAACCAGTGAACATGACCCAATGAAGATCATTTTGGCATCACCACTCAACATATTTACATCGCTTGAACCCTTGCCGGTAACTATACAAATCTAAAGTCCCAATTTGAAGGATCTTCATCAAAGGACA
>ls_1886
ATCAATTGGGCTAAATAATAATAATTTAGTAATTGTTTGGTTATAATTGTAACATTGGATTTTTGTGTCTGTTTTATTTTATTTCTTATTTTAGCATACACTAGAAGAATATTTTCATGACACTTCATTTGGATTCTAGTTCTAGCTGTAGTGATGACATATAAAGTCTTGCCAACATGAAGAAATGATGCATATGAAGAAGCCTTGGCAAGCAACATGTTTTCACATGTCTCCAATGG
>ls_1896
AAATTTGTAACTTAAATATAATTGCTAACCAAACCTATGCATTGTAATCATTCAACAACATCATAAAAACCCATGATCAAAACACAAATGATAACCAAAAAATCCAGTATTGCAGGCCTAAAACAAAATGTTTTACAACATGGTAAAATTGATATGTCTTGGTAAAAAATAGCTAAAGCAAAAATCAGAAACTTAAGCATAGTGCACATGGCATACATACACAGTATAGGTAAAACCACTCAGATCACTCACCAAGACTCAATACCAACATCAACCAAGCATATCAGAAACTAAC
>ls_1950
CTCCTAGACATCAATATGAGAGCAAAAGTGTCGGATTTTGGACTCTCGAGACTAGCCGAAGAAGATTTAACTCATATATCAAGTGTTGCAAGAGGAACTGTGGGATACCTTGATCCTGAGTACTATGCAAATCAGCAATTGAATGCTAAGAGTGATGTATACAGTTTTGGAGTTGTTCTATTGGAACT
>ls_2092
CCGTGACATTTTGTGATAGAGTGGAATGGTCATTTGCATTTGCTGGGAAAGGTTTTGGAGGCTTGGTTGAAATCTAATTTGATTTCTACAAATCTGACAAAAAAGTGTACATTGTTCTGATTCAACATTATGTGAAGTTTGTGTAATCTTATCAATACACTTTGAGATGTTACCCTCAAAAGTTACCAGCTTCTGAACTGTGTTTGATTGTCGCCATTCTGAACTATTGAGTTGACCTTAATGTCTTCGATAATTTATGTA
>ls_2103
GTACGAGCCCAGACTATAGCCCAAGTTCACCGCAGTTTAGTCCCAGCACTGGTTATTCACCAAGCCAACCTGGTTACTCACCATCATCTACCAGCCAGTACACTCCACAGACAAATGACAAGGATGATAGAGACCCTCAATGAGACAGATTGATGCTAGACGGGACTCGAAGCTCTGCTGTGAATGGACAATAAGATGTTCCATGTCTACTAGTTGCTTTGTATTAATCACAAACGATTTGATTGTGTTGATAACATCCTATAATTTCAAATTTTACATTTGTAGTCGAAAACTTTTCTTGTTCCAATGTATGTCTAAATTAAAGTGTTGAAGATGGTACATTATATACAGTGCTATAAATTAAGTGTAAGATACGGACGTTCAATGAACATTTT
>ls_2116
AAGACATTGCATTAACAGGAGTAGGCAACCTCATTAAGCTCCTCCCTACGGGCACGGTCTTCTTGTTCCAGTTCCTCAACCCCGTCTTAACCAACAATGGCCACTGCAACAACCCTGTCAACAAGTATCTAAGCGCCATTCTCATTGTCATTTCAGCCTTCTCTTGCTGCTTTTCTTCCTTCACTGACAGTTACATCAGCAGTGATGGACAAACTCACTATGGAATTGCAACAACAAAGGGTCTTTGGCCCTCAACCAGTTCTGGCTCTATGGACTTGT
>ls_2122
CTGTACATGCTCTTTGCATCGCCTTGAATGTCATGTAGAAAAATAGTGCCGTTACTTCCTCCATCCACCTGTATGTATAAGAACGAAAAGGACTATTGCCTCAGAGATTCCCCGGTGGCTCAACGTATACACTGGAGCCCTAACTTCCAATCTGCAAAACCAACGACCACACACGAAGTCACCGGAATCCAAATCACCCACCACATCGCCGCGAAATTGTTGGAGACTTTTGCAAAACCGCAAACCCGCGTGCATAGATCGCACAAGTCACCACCGTAACTTCTCCGCGCGCT
>ls_2140
CACCGTCGAGGGTCCTTACATTCGGGTCGGCGTGGTGGTCAAGTAGAACGGCTACCATGTCGGGCGAGACCATCTCGGCTGCAATGTGAAGCGGGGTTTTACCGGTTGGACCGGCCGGGAAATTAACGTCAGCTGCACCAAGTTCTAACAAGGCTTTCACCACTTCTCTACTGCAACTCTCAACTGCATAAGGTAATGCTAATGCTTCGTCGAGGTTGAGTCCTTCTCCCATTACCATGAGTTTAACTAGCTCGACGTCAGA
>ls_2152
AAGAGATAAAATGCTATTGAGTCAGCCTTTTTTATTATGCACTGATTCAATCCCAGTGTATTTGCAATTGAACTTTGAATGGAATAGGGTATATTTATTTGTAAAATTGAAAATCATAATAGCAGCTTGTTTTCTACTGCTACTACTTATCATCATCATCATAGAAGAAAGATGAGATGGTGAAAGATGGGTTTTGGCATTAAGATAAAGCTTGGGCTTTTGCCGGGCTGGGCCGGGCTATTTTTTAGACCTTGTAA
>ls_2169
GCACAGCAAACGCACTGGCTGACATTGCCAACACCCCAGAGGAACTGGATCGACAGCGCGGGGCGAGTGATTGCAGGGATCAGCGCCATTGACCGCCTGATGCCGAAGCTGCACACCTTGAGCCTTGCAGCCGGAGCCATGGAGCTGGACAGGCTTATCAACACCACCGAAGGCATGGGGCCCAAAGAGGTTCGCCAAGCACTGGGGAGTGGAATGACCACCCG
>ls_2224
TCAAAGATAACAATGGCATAGTTGCTGATGTGCATCAACAATCTGATGAAGAAAGTGAAGCAGAGGATGACATGGTTCCTGTGGAGATCAAGCCAGGGCACATTCGGTTCCAGTCCCGTGGAGAAGATCAAGCAGTGCCAGAGAATCAGTTCCCAGTGGACACATTTCAGTGGAGTGGTACTACC
>ls_2258
CTCGGAAAAAATGTGACCGATCACATATCATCTCAAGTTATCGACAAGTGCCAAAGTCCATACGGTGTTTCATATTTCGTTATTGAATTAAGTTGTAAGGGAGTACTATAACACCCTACTTCCCGACTCAATTAAATAAATAAATAAAGTATAAATAATTAAATTAGTAAGATGTTACATCCACATAATTTAAAGTTTAAAATTTTACATTAACTTATATAAATGACATTATTACCAAAATTTTTACTTTAACTCATAT
>ls_2266
AAGTGGCAATTTTTCCTAAGATTGTGAATGAGAAACTAAGAGAAGGGAAATTGATGGAGATTGTGGATCAAAGGGTGTTGGATAGTGGAAATTTTGATGAGAATGAGGTGAAAAGGTTGGTGTTTATTGCTTTGTGGTGTATACAAGAGAAACCAAGGTTGAGGCCTAGTATGGTTGAAGTTGTGGATATGCTTGAGGGACGTATGAGACTTGAGGAACCACCAGGTACTAGAATGATTCTTGTTGATTTGTTGTCTGTTGATGAAGATCCTGGTGATGAAAATAATCTAGCGAGGTTATTGACATCTGTGTCTTCTCATGTTGATTGTAATACATCTACTTACTCTTTAGGATCCACTATTTTGTCTGGTAGATAACATAACACTTTAGTGTCACACTGTAGTTGATTCTGTTTGCACAAATGTTTT
>ls_2402
TTTTGGAGTCATGTTTGGTTGATAACAACAATAAGGGATTCAAAATTGTTGCTATTTGGGGTATGGGAGGTTTAGGAAAAACAACATTGGCTAAGAAGGTCTATCATAGTACTAAAGTTAGTCAAAGTTTTGAGAGCTTAGCTTGGGCTTGTATATCACAACATTGTCAAGCAAGGGATGTTTGGGAAGAGATTTTGTTAAAGCTTTTATCACCTTCTAAAGAGTTAAGAGAGGAGCTTGCGAATATGAGAGACGACGAGGTTGCGAAAAAGCTTTATCAAGTTCAAGTGGAGAAGAAGTGTTTGGTGGTTCTTGATGATATTTGG
>ls_2449
TTTTAGTTTAGTATTTGTCATTAGCAGCAACATTGTTGTTGTAGTAAAGATCGTTGTTGTTGTTGTTGTTGTTTTTGATGTATCTTTTGAAGAATTGGTGATCTTGTGATTTTCTTGTTTGGAGAGTGCTAGAGCTTCAAACTTCGTCTTTTGAGGATAGTTTTAGTAGCTAATAGGTTGATACATTCGATGGAAGTGTGTTCTTCTGTTAACGACAAGCACAAGAACTGCACAAGTAG
>ls_2537
ATAACATTAGAATGTGCAGAAACATCCACAAAGAGGCTTCATTTGATGTGGTCGCAAGGATTTGTAGCTGCCTTACCGTGTGAATATATTCAGGAGATGTACAGGAGACTCAAGTACAGTTTGTGCACTTTTCGCTTTCATTGTAAAAAAGAAAAGTCCTAGATTCAGGGGATAGTATTTTAAGAAAGAAAGATGTCTTGTAGTTTTTTTAAATGGTGGTCGCCAGTTCCATCTTTTGTGTATTTTATCTTAAAATTTCCAAATTTTGTATATCATTTTTTGCCGTAAATTATAGTTTTGATCCTTAAAACTCAGGGTCCAACAATTTAAGCTATCAAATTTATAAGACTAACATAGCTTCTTATAAA
>ls_2543
GGATGAAGATGACGACGAAGAAGAAGAACGAAACAGACGAAGAAAGTTGGAGTCTTCCATTCAAACCCCATCGGTAAAATCATTCTTGTCCACTATTCCAGCACCGAGAAACTCTTCCACGCTTGGTGTTCAATCAACCTCTGGTTCTGGCCGGAGATCAATCCTCGAAACTACCACATCAGCACCGGAGCCAAGT
>ls_2570
CAGTTGGTCGCAAAGCAGTCATGAGGGACGATGGACCGTTCCCCGTTGAAGATCCCCAGCCTATGAGCCCCAGGACTTGAGAAGAGCTGGAAAGGAGGATAGAGCGTCTCGAGACATTCGTCTATACACATTAGGCAGAGGCGGTACCTTCATCCCCTGCCACAAGTGAGATGGACATGTCAGACTCCAGCGGTGAGCGTCACAACAACGAGGCCTCGAGCCCTCGTAAAATGCGTCCTACGACCCCCTATATTCCCCCGACGTCCAAATCAGCAATCAAGGATG
>ls_2619
AAGACTGCTTTTACGACCACAACAAATAGTAAATAAAAAAAATGCTTAAGATTTTTCTTTAGCATTTCAAGGGAAACAACTTAGGATTTTTCTTTAGCATTTCAAGTGTAGATATAAACTAGAAAAAATGGCTGAATCAAAATTGAGCAGCGTGAAGGATAAAAGATGGTCACTGGAGGGTATGACTGCGTTAGTGACTGGAGGAACACGAGGCATTGGGTATGCAATTGTTGAGGAGTTAGCAGAATTTGGAGCATCGGTGCATATATGTTCACGTAATGAAGATGATATTAACAAATGTCTGAAAGAGTGGAAAAGCAAAGCTTTAATGTGACAGGATCAATATGTGATATACTC
>ls_2650
CACCACAATAATCGTTCTGATTATGTTGAAGACCGGAGCAAGGTCAGCAGGCTAAGCCACACTGAGAGAGACAGCAAAAGGCACGCACAGGAAAACCATGTTTAAACATGGATAAGCTGTTATTCTGAAATGTTTTCTGGTCGTAGACTCATTAGCTGTCAATGGAGCTCTCTGATAGAGGAATTTTACATGTTGTAAGGACTTTAAACAAATTCAATTTGATTGGAAGGACTAATGTCATTTCCTCAATTTATGGATTTGGGAAAAACTGTATCATAGAAGGTAAGTGTTAT
>ls_2660
GTCGGGACAAGCATTCAATTGTCTCTCATAGGGTGAAATATTAAAATTCACGTTGATACCAACCCAATCCATAAACAACAATGCAGCTTTCTCACCACCAGTGCTAAGAAATGCACCAATTAGTGCTTCAACAACATCAACAACAATTTTCCGTTTCAACTTTCTATTTCCACGAGCATAAATTATCGTCCCCTTGGAATCTATTTCTTTTATTGTAAAACTTTTTATTTAGCTCCAGGAATGATCCATGTCTTAGGATCAAAAGCCTCATTTCGTATGAAGCCCGA
>ls_2696
GGAGAAGTTGAAGGGTCTCTCTTAGGAAAATAAATTTGCATTATTTTTCCGACTTTCAAGTCTTTCAAAGTGAAAACAACCATTAATGAAGGATCAATATTATGAGTCATATGATTATGTTGTCGATGCTTGTGTTGAATTTCCAATGATTTGTTTTTCTGTTTCAACCAATTCCCTGCTTGTTTTCCATGACAACACAAAAGGATTAGGAGAAGATGAAGAAGGATGATCCAAGAATACAAAATTTATGCCATATTTCTACTTTCAAAGCT
>ls_2780
CACAAGTGGTAAGATATTTACAGTTTATCTTATCTAATTATTTGCTTGTAATCTGAATAGCAGCACAGAATATTTGCAGGATGATAATCAACTGCTGATGTGGGTCAAAGGTCAATGTAATATAGTGTGTAGGGATTCTATGCAGCAGTTGCAAACCTGTTTTTAACTGTTTTCATTGCCATATTCAGTTGCAAACTATTTTAACTTTACGTTAACTTATGTTAACGGGGATGTACAATAATGTTAACTCAACATTTGTATTACTAATATAAAA
>ls_2818
GTCGGGACAAGCATTCAATTGTCTCTCATAGGGTGAAATATTAAAATTCACGTTGATACCAACCCAATCCATAAACAACAATGCAGCTTTCTCACCACCAGTGCTAAGAAATGCACCAATTAGTGCTTCAACAACATCAACAACAATTTTCCGTTTCAACTTTCTATTTCCACGAGCATAAATTATCGTCCCCTTGGAATCTATTTCTTTTATGTAAAACTTTTTATTTAGCTCCAGGAATGATCCATGTCTTAGGATCAAAAGCCTCATTTCGTATGAAGCCCGAA
>ls_2870
TGAACACCGGATAAGAGAGAGAAAACAAGGGGCCACGTTTGACGCCACAAACTCAGGCATGGCTGCTCAGCAATGTTCAAGTCCCCATTTTTTACAATCTAACTCTAATGGATCTATTCATTAACTTTGAACAAAAGAAGTGGATACTAAAAGTGCTTCAACATACTCCCAAACTTGAGCATCTTACCATTCACGAGGACATAGAAAATGATAATGAAATTGATGAGAAGAATTGGG
>ls_3123
ATAGTAGTATAAGTAATAAGGTGGCGAGTTCTCATGTTGGGCTGGCATCATCAGTGAGCAGCTTCTTTGGTGATGGTGGCTTGCTTGGAAGGAGAGACAGTACAGAAGTGATATCAGAAAAGTCTACTTCTCCCAGGAGTGCTACGTCACCACCACCACCAACGGAGGATACTAGATTCAAGCGCATCATGCTGGGACATTTTGGCGACATCCTTCGTGGCAAGGGAAAAACATCAGAGGAAAATCATAACTAATACCAAGCATTTTTGGCCTTGTAGTTACACCCAAAATGTACATGTTTTCTTTACTAACGTAGTATGATACAAATGATAGACATTTAGATCTTTTAAAATTTGATTAGGGATTCAATCCCATGCCAGTTCTAATAGACAATATTGAGAGACCAACCCCTTAAATAT
>ls_3176
CACCGTCGAGGGTCCTTACATTCGGGTCGGCGTGGTGGTCAAGTAGAACGGCTACCATGTCGGGCGAGACCATCTCGGCTGCAATGTGAAGCGGGGTTTTACCGGTGGACCGGCCGGGAAATTAACGTCAGCTGCACCAAGTTCTAACAAGGCTTTCACCACTTCTCTACTGCAACTCTCAACTGCATAAGGTAATGCTAATGCTTCGTCGAGGTTGAGTCCTTCTCCCATTACCATGAGTTTAACTAGCTCGACGTCAGA
>ls_3215
AGACATTGCATTAACAGGAGTAGGCAACCTCATTAAGCTCCTCCCTACGGGCACGGTCTTCTTGTTCCAGTTCCTCAACCCCGTCTTAACCAACAATGGCCACTGCAACAACCCTGTCAACAAGTATCTAAGCGCCATTCTCATTGTCATTTCAGCCTTCTCTTGCTGCTTTTCTTCCTTCACTGACAGTTACATCAGCAGTGATGGACAAACTCACTATGGAATTGCAACAACAAAGGGTCTTTGGCCCTCAACCAGTTCTGGCTCTATGGACTTGT
>ls_3311
GCAAGATAGATGATGAGCTTGGAGTGGAAAAGGGATATGCAGCTTGAAGAGACACAAAAGAGAGCAGATCAGTGGTTGATGGCCTTTGGGAAAATGAATGTCAGATCAGCAGAGTTAGAAAATAGTTGTTCTTTTATATTGGCTAGTTATATGGCTCACAAATGAG
>ls_3343
CAGATGATATGTAGGCAGGATGAAGGGCAACCAATATGCATGCAGCTGCAAAAAAGGACGGCTTTTCTCACATATGCTTCCTGGTGGCGACATACCTCTCTGGATCTTAACATATCCAGAAGGGAAGGAGCCAGCACAGATGCTTCTGGATGCATGGCTGCAGATTTCATACAAACCCCAAGCATATAAATGAGTTTCCCCAAGACAATAAAAATCCCTACCAAGAAGGTCAACACCGTGTCTTTTTTTTCATAACCCTCCATCGCAGGAAGCATGAATGCAGCAGCGTACATGGGAAACTTGTATGAGAATACTCCATTAGATCTTGTCCAGAA
>ls_3382
ATAGGTAATAGCAAACCCTAATAAAAATAAGAATCTAAAATATTTAGGAAAATAATAAAACATAACAAAAAAAATAAAAAATTAATAATAATCTCTTAATTAATTTAAGAGCCTTTTGGATGCTCCTGCATCAACTCCACCGGGTTGGGAAGAACTCAACTCCTGCAAGAAAACTTCTAAAACTTGAGCACATATCTGTGGGTCAATTCTCTGTAACTCTTCTTCAGTAACCCAAGTACTCTCACTGTCATGCTTGCCCAACCACTTCATTAAAAATCGCCAGTACTGGTTGCCCCTCCTAGCCTTAACCTCTTTGGCATCTAACACATCTTCAA
>ls_3448
GAGGAAGAAAATGAGAAGGCTGATGAAAATTCTAAGGAAAATGTTAAGGAGAATGGTTTCATCCATTAGCTTGGTTTGGATTAGTTAGTGTAAAAAATCTTAGTTGTGTATTATGTATTATGATTTTCATATTAGTTGTGTATTATGATTTTTCATGTTAGTTGCTTTAGAATAAATAATTTGGAACGTCATGCTTAGTTTTTGGCATGCTTAGGGAGTTTAGTATATGAATTGTCTAGCACGTTGGGGGACACATCGCATCCAAGGTGATGAAAGATTTTAATAGACTAATGAAATGAAATAATGATATATTTGTACTACTTGGATATGAATATGACTATATTCTTATATGA
>ls_3487
AACCAAGTGGAAAAAAGAAGGGGATGAGATATACTCTTTGGCTGGTGCTCTGGAGGATGTTGTTAAGGCATCTCAGCTTGAGATCATTGAGCTGCAGCATACTGTAAATGAATTAAGGACAGAGTTGAGTTTACTTAAACAGCACATAGATGCTCAGGCCAAAGAACTTGACCATAGAATGCACAGGGTAAAGGAACTTGAAGAACGTAAGAGTGGCCAAATGAAAATATTGAGGGGCTAATGATGGACATTGCGGCTGCTGAAGAAGAAATTACA
>ls_3494
AAACAGTCGCTGATTGTCTTGCTCGAACAGCACGGCAAGAAACGCAGCGAGATTCTGATCAGCCTGGGCCTGCCCGCCGATCATGATGGCCTGGCACAACTGGCCAGCCACTCCTCAGTCGGCGATCAACTGCTGGCA
>ls_3512
TTGGTTACTAGTCATCATCTCATGTTAGTTGCAGGACTCGAGACTGCAGAATCACTGACCTTCCGTCTTCTTTGGAGTACACGCAAGTTTGGTGACTTAGGTTTTGTTGTTTTAGAAGTCT
>ls_3551
TGTTCGGGACAAGCATTCAATTGTCTCTCATAGGGTGAAATATTAAAATTCACGTTGATACCAACCCAATCCATAAACAACAATGCAGCTTTCTCACCACCAGTGCTAAGAAATGCACCAATTAGTGCTTCAACAACATCAACAACAATTTTCCGTTTCAACTTTCTATTTCCACGAGCATAAATTATCGTCCCCTTGGAATCTATTTCTTTTATGTAAAACTTTTTTATTTAGCTCCAGGAATGATCCATGTC
>ls_3554
GCTAACAGGCAAGATACCAACCTCATTGGGCAAGATGGACTTCAGAGGCATAGACTTGTCACGTAACATGCTCGAAGGTGACGCATCGTTCCTTTTCGGGTTGAACAAGACAACACAGACTGTAGATTTGTCAAGGAATATGCTGGAATTTAATCTGTCAAATGTGGAGTTTACCAAGAGCCCT
>ls_3610
ACCCTGTCGGTATTTTGACTTTGGAATTTGATGATGGGGAGGTGTTCCAGTGGAGCAAGGTTACGACATCAATATACAATCTCATATTGGGAAAGCTTTACTGTGACCACTATGGTACGATGCGTATAGAGGGAAATCAAGAGTACTCTTGTAAGCTGAAATTCAAGGAACAATCCATAATTGATCGAAATCCTCATCAGGTTCATGGTATAGTCCAAGATAGGAACGGAAAAACAGTATCAACCTTGTTTGGAAAATGGGATGAAAGCATGCATTATGTTAATGGAGACTACACTGGGAAGGGTAAAGGTCATGAATCTTTGTCAGAGGCCCGTCTACTCTGGAAGCGAAGCAAGGTTCCCATGTTTCCCACTAGATATAACTTCACCCGCTTTGCCATCACATTAAATGAA
>ls_3624
AGGCTTCCGTGGTTCACGTAAATCAACTCCGTTTGCTGCTCAGGTAGCTGCTGAAGTTGCTGGTATAGCAGCTTTGGATTACGGTTTGAAAACCTAGACGTCCTTGTAAAAGGTCCTGGTCCAGGTCGTGAGTCTGCGGTTCGTGCATTAGGCGCAGTGGGTTATAAGATCAACAGCATTACCGATGTGACTCCAATCCCTCACAACGGTTGCCGTCCACCTAAAAAACGTCGCGTGTAAGGAGAAACATTCATGGCTCGTTATATTGGTCCAAAAATGCAAACTCTCTCGCCGCGAAGGG
>ls_3896
AGAGCCGATGTTATCAAATCTGATAGAACTCTGCCATTACCGAATCTTCCGGTAGCAACTCATTCATAGAAATCCCGTCCGTAGGGAGGAAAATTGCACTTAGAACCAGTTGCAAGATTATTATTATTTCCGGTATCAAAAGATTAAGTCACCAAATGCAAAAACAGCAGGATATACTGCATTGTCATTTGCTACAATTGCAATATTAGATACTCTGCCAAATAAAACAGAAAAATGTCACTAACCTCACCCACATTAAATCTA
>ls_3969
TTTTCGGCAATTCTGAAATCCTCTTCCACAGCCCACAAGTTAATTCATGGCATGAATATTACACGAGATTTTATGCTAGTGAATACTAGTCCCTTCTACAGAAGGCTTATGGTCTGAATCCTTTGACCAATTGAGTTTCTCCCGTGCAAAGCAATCGCGTATCAATTTGGGGTCAGCACAGTGATCCCATAATAACTGAAATTCCGCGAGTTGTTTAACATGGTAAGAAGAAATTCTAGAGCTGTTGGCCCTTCAAAAGAGTCCCTTAATGCTTAAGGAGGCTTTTGATTTAGCAGCTTTTGGATTCGACATCTTCTCCGAAGTGTAAGCTGGTGGAGTTTTTTGAGGGGATTGATGATCTCGAAGAGATAGGCATAGAAGAGCGTGGAGGGAG
>ls_4050
CAGTTCACCAGTTTCCATTCATCTATGGAACCTTCCAGTGTCCAATTCTCCCAGACATCAAAACTATGACTAGCAAATACAAACTCCATTCTTCTATTGATCTGTAATAATTTTCCACCGGCAGCAAGAGATCGCAAGCCAATTGTGTCCTTATTTCTGAAGATGATAAGGAACTGTGCAGCAGGATCTCTTTTTGACACATCTGGCATGGAATCTAGGATCCAACCTCCGCCTTTAATTCTTTGCCTTGAGACATAAAATGCAGCACGATCTGTTGCATGCAGAGCTATAATACTTCCATCTTTCAAAAGTTCAGTACATTTTCCACTATGTCTTGCGCTTGACTTTAAAGCTTGAGTGGCAATTGGATCTTGTATAGATT
>ls_4058
ATGGTTTGGTTGATGCTATTGGTGGCCTTTCACGAGCCATTGCCATAGCAAAATTGAAGGCCAATATACCTCAAGAAAACCAGGTTACTGTTGTGGAGATATCCAAATCAAGTCCCTCTCTACCTGAGATTTTATTAGGCGGAGGGAGTTCCCTAAGTGGAGTTGAAACCACGTTGAAGGAACTACTACAGGGTTTGACATTTTCAGATGGAGTTCAAGCAAGGATGGATGGAATCATATTTCGTTCATTGGAAGGATATCCTAACTCCAACCCCATTTTGTCAATTATAAAAGATTATCTTAGTTC
>ls_4122
GCTCACTAAGGAAGATACGGGAAAATTTTGCGGGTATCACGGGGAGGCAAGTCACCACATAAACAACTGCATAGAGTTGAAAAGGGCGGTGGAAAATCGGCTACTAGAAGGGAAACTGCAGCAATACGTGCCCGTGAAGAGGCATGTAGGGGCCATGGAAGTGTACGGGATGATACACACCATTCATGGCGGCTCCCGGATAGATCACAGAAACAACAGAGCCAAGAAGCAGTGTACTGGAAGGAGGGATAGCCGGGAAGTCTTTTCCTATGGAAGTAGCAACGATCGACAGGTGGTTACCGGTTGGAAATCCGTGACCTTCTTAGAAGAGG
>ls_4133
GACCCTGTCGGTATTTTGACTTTGGAATTTGATGATGGGGAGGTGTTCCAGTGGAGCAAGGTTACGACATCAATATACAATCTCATATTGGGAAAGCTTTACTGTGACCACTATGGTACGATGCGTATAGAGGGAAATCAAGAGTACTCTTGTAAGCTGAAATTCAAGGACAATCCATAATTGATCGAAATCCTCATCAGGTTCATGGTATAGTCCAAGATAGGAACGGAAAAACAGTATCAACCTTGTTTGGAAAATGGGATGAAAGCATGCATTATGTTAATGGAGACTACACTGGGAAGGGTAAAGGTCATGAATCTTTGTCAGAGGCCCGTCTACTCTGGAAGCGAAGCAAGGTTCCCATGTTTCCCACTAGATATAACTTCACCCTTTGCCATCACATTAAATGAACTTACCCCCGGATTGAAG
>ls_4248
GAATTTTATGATGACAAAAAACCCAGTAAACCAATAAAGTTCAATGCACTGTTGACTACATATGAAGTGATTTTGAAAGATAAGGCCGTTCTCTCCAAGATCAAATGGAATTATTTGATGGTAGATGAAGCTCATAGACAAAAAAATAGCGAGGCACAATTGTACACTTCC
>ls_4259
GCAGGTAGGCCTTCCTTGGTACCAGCAAGAACTTCAGCATAATGTGATCGGACAGATTCCCGGTACTGATTAAGTTTATGTTTTTCTTCTATCAAAATTGCTCCGAAAATCTTCGTGGTCTACCAAGAGAACTTCTAATGACTCCCCACTCAATACGAGTCAATCTGGGAACATGACCCAGTCCAACATGGTCTAAGTACTCTACAAATTCTCTCTTTGAAAACCATGGGTAATCAATAGCACTATAAAACCATTCAGAGGTGCACCATCGCCGCATTTGATATGAAGACAGACAATTAATAAGCTT
>ls_4271
GCCGTGGTTGATAAGGTGCATGACACCCCATTCGACTGCTGCTTCCTTCAAATCCTCCCTACATTTCTCCCTCACCTTGATGTCATCGGAATCTATCTCCTTCAAATCAATGGTAGGTACTTGAGGCCCTTCGGTGCTCTTCTCGTCCTCGAATATGTCACCGATGTTAACGAGCTCCTCTTTGGGTCTCACGTACTCCTTCGGGATCGTTGAGATCCCGCTGCTGGCCAAACTCTCAACTCTTGAACCAATGGATGCAGCAGTCACCATCGTCGCTTCTAGCTATAGCTCTCTCTTTCGATCTCTCTACGTACACACTACTTCTTTGATCACTCTAATTACAAAAGCTTCTTAGGGCTTGTT
>ls_4272
TTTATAATAGTTCCAACATGAACTAATTTGTTTTTAAATATTAACCAGTGAACATGACCCAATGAAGATCATTTTGGCATCACCACTCAACATATTTACATCGCTTGAACCCTTGCCGGTAACTATACAAATCTAAAGTCCCAATTTGAAGGATCTTCATCAA
>ls_4364
CTAATGGTGGAACAAGTTGCTTAAGTATTTCCTGTAGAGGAAGATGTATTAACAATAATATGTAGCTGAAGAACTCTTGCAAATTTGGAGCACCATATCCGTTCATCTTCAAAACATACATTGCTGGCCCATTGGATTATTATTAGGCGGAGAGATGATGATTTTCCGAGAACATCAAATTAGTCTCTTTGTTAGCCAACATGATTGAATGTTATTGAATTGAGATTAAATTATTTT
>ls_4399
TATTATCCGTGGTGAGAGACGTTCCACTCTCGCCCGAACCATTCTTCTGCACTTCGAGTAAAATATCTACAAGGTCCTTATGCTCCTTTACTTTATTGCAAGCCTTGTGTTCATTCACTATCTGATCAAAGAGCTGATCAAATTTTCTTGAAGTATGTTGGAGTCTGGCTTTCATACCTGTCAAGCTATGTATGAACTCGAGCGAAGGATAAAAGTCACCGACACTGAATCCTCCTAGGAGTTCCTGGTACTCATCAAGCATCTTTTGGAACCCATGTTTTTCACTCTCTCCCCCTTCTGAAAAGTCCTTTCCAAAAGCTACACGGCAAATAGAATTATTTGCATA
>ls_4443
ATCATCGACGAAGGACCGGTGTCGGCCTTCTTCTTCTGAACGGTCAGGTGACGCAGCACGGCGTCGTTGAACTTGAACGCGCGTTCCAGTTCGGCCATCACGGCCTGTTCAGCCTCGATGTCGACGCACAGGTAGTGCGCCTTGTTGAGCTTGTTGATCTGGTACGCCAGCTGGCGACGGCCCCAATCTTCGACGCGGTGGATCTTGCCGCCGCCGGTCGTGATCAGGCCCTTGTAGCGTTCCAGCATGGCCGGAACTTGCTCGCTCTGATCCGGATGGATCAGCAAAATGATTTCGTAATGACGCAT
>ls_4487
TACAAATCACTTCATCAAAAGCATCAATCTCTTTGTGCTTCTCCATACTTGTTAAGAATGCAGATATATCTTTCTCTAGTGGAAGAGGCACATCAACCTGCACATCATAACATGCAGTTCCGGCAGGACAATTTCCAGAAAGCTTGATTTTATGCTCCAGGTGTATAGGCTGTGGTTGTGACAAATGCTGTGATATCTTCTGTGAAGCCATGGAGAATTTCATTTTTTCTTCCCCAAACACTTTTTTGGAGAGAAGCATCACACATGAAGAATGAAGGATCATTCGGGCTCTGCAGTTTCCTGAACTTCACATAGTTCCAAAGAGCAGCCATTATCCTAGGGCGGGTATCAAACTCAATCCCTAAAACTTTAGACAACGGTGCCGAAACCATAAACTTCTCCGGCGAGTAATTCATTGCT
>ls_4676
AGTCAAGGATATATGCAGGCTTTTCTCCATGGATCCAGAAACTAGTATTAAAATTCGTTGAGAACAGACCGTTTAACGACCAAAGATACTTTCTCGATGATCAAAAGCTGAAGAACATCGGTTGGTCTGAGGAGACCACATGGGACGAGGGCTTGAAGAAAACCATAGAATGGTATACCAAAAATCCTGATTGGTGGGGTGATGTCAGTGGAGCATTGCTTCCTCATCCAAGGATGTTGATGATGCCGGGTGGAATGGAGAGACATTTTGAAGGATCTG
>ls_4723
CATAATGATGTGTTGTTTTAATAATCATTACTTGAGGAAAGAGATCCTCCATTGAAGCATATCCATTGAATGAAATGGGAAATGGTAATCCAAATAACCAATGATTTTGACTTTTTTTAGTCGACATTCTTGAGGAAAGAGATCCTCCAAATTTGTAATGAGACAAGAAATAAAGGAAAAATTTTGTTTACTGT
>ls_4763
GAATACGCTGATCCTCACGAACACTGGTGCCACCAACACAAGCATGAACTTTAACACCTAGGTAATCGCCAAGAGCTCTCATAACCTTCTCAATCTGCTGTGCAAGTTCCCTTGTTGGTGCCAAAACCAAAGCCTGGCACTGAACCAAACCATAA
>ls_4764
CTGTACATGCTCTTTGCATCGCCTTGAATGTCATGTAGAAAAATAGTGCCGTTACTTCCTCCATCCACCTGTATGTATAAGAACGAAAAGGACTATTGCCTCAGAGATTCCCCGGTGGCTCAACGTATACACTGGAGCCCTAACTTCCAATCTGCAAAACCAACGACCACACACGAAGTCACCGGAATCCAAATCACCCACCACATCGCCGCGAAATTGTTGGAGACCTTTGCAAAACCGCAAACCCGCGTGCATAGATCGCACAAGTCACCACCGTAACTTCTCCGCGCGCT
>ls_4767
GCAATGTTGTGATACAAGAAGATTGCCCCTGATGTTGATGGAGAGCTTGCTCAGCTTACTGGTGGCGGCGTTGAAGGGTCTTCACCAAAAGCAGTACCTCCAATTTTGTCTGAAGTTATGCGTTTCTTTTCAAATCCTCACAAACCTGTGATCTTGGCCTTATCGAGGCCAGATCCGAAGAAGAACTTAACCACTCTGTTAAAAGCATTTGGAGAAAGCCGTCCCTTAAGAGAACTTGCTAACCTTATGCTCATAATGGGAAATAGGGATGACGTAGATGAGATGTCGTCTGGGAATGCAAGTGTGCTTGTAACAGTTTTGAAGTTGATTGATAAGTATGACCTTTATGGGCAAGTAGCATACCCTAAACATCACAAGCAATCT
>ls_4826
TTCTATGGAAGAAGATGGTGAAGACATGTCAAATGCCAGTGGAGATGTCTGGGAAGAATCACTTGAGGCCCCTTTCTGAAATTCAATTAGGTGAATCAAAGGCTAAGTTGTGCATGTAAGAATCTTCACACTCTACAACTCGAACATGGATGCATTTGGAGGTATATGTCTAATAGTGTTCTGGAGAGGTTGTCCTGAAATTTGTTTAGAAAGAAAATGAGAGTAGCA
>ls_4854
CATTGGAGTCTGTCAAAAGGGTGTTGGATGTTTTGAAAGACATTTTTCATCCAAAAGGGATCGTTGTTCCCGATCCCGTTCAGGCAGTCTGTACTCGGTGGGGACAAGACACCTTTGCGTACGGATCTTATTCTTACGTTGCTGTTGGATCTTCAGGAGATGATTACGATATACTTGCAGAGAGTGTTGGAAATGGGAGGGTGTTCTTTGCTGGAGAAGCAACTAGCAAACAGTATCCTGCAACAATGCATGGAGCATTTCTTAGTGGAATGAGGGAAGCTGCAAACATT
>ls_5069
AAACAGTCGCTGATTGTCTTGCTCGAACAGCACGGCAAGAAACGCAGCGAGATTCTGATCAGCCTGGGCCTGCCCGCCGATCATGATGGCCTGGCACAACTGGCCAGCCACTCCTCAGTCGGCGAATACAACTGCTGGCACAAAGCAAAGAACTCAATCATTTGCTCAAA
>ls_5070
CAGAAAGCAGATCACGTTCACCCAAAGTTACCTGATTATGATTCCTTTGCTGCCCATTTCATGTCTCTTAAGAAAGGCCGTCCTTGAATTTCATTTGCTTTCATCTTGCAACATAATTCCTCGTACATGATTTATATTGGTTGAATTTTTTTATAGCCTGTATTATTACACATAGATACGCGATTGATGTAAGATTCAAAATAGTTGAGGAATAAAGATGTTATGTATTTTATGTGTGTAAATTGAGTTAGAGTATAGGTTTATCTTATTTTTGTACATCTCTATTTCAGGAATACTATAAATGGTTGAATATTTGATAGCTGTTCATCCA
>ls_5155
CGCCAACTAGCTCACCATCCGCCCACAGTTGTGGGAAAGTTGGCCAGTCGGCGAACTCCTTCAGTCCTTGGCGAACCTCGTCGTCGGCCAAGATGTTGAAGAAGCCGTACCTTATACCCTTCTCACGCAGAATCGCCACTGTCTGCCGACTGAAGCCACACTGCGGCGAGCTTGGTGTGCCCTTCATGAACAGCATAACTGGCGCTGCCTTGACCAATTCGCCTAGCCTCCTGTGTAGTTCATCCTTGTTTGTCTGTTGTTCGCCT
>ls_5193
TTCCTAAACACAACATCATATTACTGCATCTAAAGATCAACCAATTGAGAGCAACTGTTCCAAAGTCTTTCATCATAAGTGAAAGCAACCTAATAATGACAACCACACTAGAAATTACATCACTTCCAGTGAGGGGTGAGAATAGGTTGGGTTGAGCTAGGTTTTATCAAGCTTAAGTCTAACCTGTCAAAAAAATCAAGCCCTAGGCCTATTGTCAGTCATAGGCTTATTTTAGGTCTGAGTTTGTCTTTTTGAAAGTCTGGTTGGCCATTTAGCT
>ls_5343
GTCCAAATACTCTCGCCCTTCAGGATCGTACAATTTACACCCTTTGCCACTCGCGATCACCAAAGGCGGTCTATTGTACGTCCCCACCATAACCCTCTTCTCCGCCTCGATCACCTCCTGGCTCTCCACCGCCGCCGCCGCCGGCATCCTTTGATCGAGTGCGCGCACGTCCACGTTAAGGCACGAACGTGGCGGCGCCCCATTAGTCCACAAGCGTGGGCTTCGTCTTTCCGCGAGAATTATGGGGTTTAGAGCTGCAGGGTAGTCATCGTAGGGTTTGAGTTTCTTGGCGGCTT
>ls_5402
AGAGCCGATGTTATCAAATCTGATAGAACTCTGCCATTACCGAATCTTCCGGTAGCAACTCATTCATAGAAATCCCGTCCGTAGGGAGGAAAATTGCACTTAGAACCAGTTGCAAGATTATTATTATTTCCGGTATCAAAAGTTAGTCACCAAATGCAAAAACAGCAGGATATACTGCATTGTCATTTGCTACAATTGCAATATTAGATACTCTGCCAAATAAAACAAGAAAAAATTGTCACTAAACCTCACCCACATAAAATCTTTATTTCGA
>ls_5472
ATTTTCATTTCCCGTTCGAACTTTCCCTTTCCGTCCGGCTATAGCAAAATGGAGAACAAAACAAGACAATCACGAGTTCATATTCCGGTCGAAGTTGCCGGACATATACATACCGAACCACCTCCCTCTCCACGCCTACTGCTTCGAGAACATCTCCCAGTTCCATGACCGCCCTTGCCTCATCAACGGCAACACCGGCGAGACTTTCACTTACGCCGACGTCGAGCTCACCTCCCGCCGTGTCGCCGCCGGTCTCGACAAGCTCGGCATTCAGCAAGGCGACGTCGTCATGCTCCCCTCCAAAACTGCCCCGAGTTCGCCTTCGCGTTCCTTGGCGCCTCCTACATCGGAGCCATCATCACCACCGC
>ls_5637
ACCAGATGGAGCAGACGCTTTTTGTTCAGGTATCATTGTTAATACGTATCAAAATAGTACTCCAACACCAGCAGTGCTAAACGTATCATACTTTCGTGGTGCCGGCGATGATTTCCGTTTGTTCTACCTCATTAACCCTCCTAAGATAAGAGTTGCCGCGGTATGATCGGAATATCGTCTCAG
>ls_5651
AGATGATGGTTGTTGGGTGTAGCCCTAACGCGGGAACATTTGCTCAACTGCCTAACAAATGTTGATTTTATTGGTACCTCATGCAAGTAGTATATATTTAACCATTTTGTTGTGTAAGTTTTTGATCTCAAAGGGTGGTATGAAGATAATTATTGTAAATTGCTTACTAAGATAATAATTTGTTATGCTATTTACTTAAATTGTTTGCCCAAACAATTTCTATGGCATGTACCTAGTAGATGGTGTTGTGCAAAATTATGCACTTCAAA
>ls_5868
GAATGTCCCTAAATTCCTCACTCGAAACAAAGGATTTCCGTCGTATCCTCTGCAGATACCCGTCCAGACTCGTACCTGCGTAATGAAGTTATTAATGCGTAAAGTATGAATTTAGGAGGAGTATTCTACCTGCGGTGAGGTGACGGCGTGGTTGAGGGTCTTTGGCGGGTTTCGAATGGCTTCGTGCAGGGGGTGTGGAATGATTCGATAGCAATCACAAATGGCTGACTACCTTGATCTCGTACTTCCAACATTTGTATGGGTTTGTGATTGCTTGGCCTTAGATGTAGCACGGTTGGAAGTTCCAGCAGCAGCCTTTGTACACACCTGCAATACCATGGCCATCTTTACTCTTTTGAACCTTACAAGAGGCCCTATCTCCAGCCTCACGTTT
>ls_5893
TTCCTTCTTCGACGCCTCTTTTGCCGAATGTGCAAAAACTCAATAGTAAATACCAGTTACTGCAACAACAGCAGGAATAAGCCAGTGACTTCCAACAAGCATAGGCGCATCAGGCTCATCTCCATAGAACAGGCCCAAATATCTATTCCCAAGAGAGTCGTCCTTAGTTCTCAAATTTACCTTTCGTGTAAGGTAAGAAGCATCAAAGGTTGAATTGAAACCACCATTCACATCA
>ls_5914
AGATGATGGTTGTTGGGTGTAGCCCTAACGCGGGAACATTTGCTCAACTGCCTAACAAATGTTGATTTTATTGGTACCTCATGCAAGTAGTATATATTTAACCATTTTGTTGTGTAAGTTTTTGATCTCAAAGGGTGGTATGAAGATAATTATTGTAAATTGCTTACTAAGATAATAATTTGTTATGCTATTTACTTAAATTGTTTGCCCAAACAATTTCTATGGCATGTACCTAGTAGATGGTGTTGTGCAAAATTATGCACTTCAACCAATATTTCCTTGCTGATAAATGGTGACAATTGTATAA
>ls_5932
TGATGAAGAGGATGCAGCGTCTGCATCTGTTTCACGTGATCCTAAAGGTCAACATCAACAACCTATTCTTTCCAATGGAGTTGCTTCAAACCATCTGCAATCAAGTCGAAGGTCACTGGTCGACTATGAGGATGACGAGGATGATGAAGATTAAAACAACAGAAAGCAGAAAGAAGCATACAGAGGAAGATGAGGGGTCTGGAGT
>ls_6232
CTTCCGTGGTTCACGTAAATCAACTCCGTTTGCTGCTCAGGTAGCTGCTGAAGTTGCTGGTATAGCAGCTTTGGATTACGGTTTGAAAACCTAGACGTCCTTGTAAAAGGTCCTGGTCCAGGTCGTGAGTCTGCGGTTCGTGCATTAGGCGCAGTGGGTTATAAGATCAACAGCATTACCGATGTGACTCCAATCCCTC
>ls_6245
GGTTTGGGGAAGGGATGTGTCGCCGGATTGAGGTTCTACTTGAGTGCCAGGGTCCACGGGGTCATCAATAATCACCATGGTGCCGAGTTCCGAGGCAAGTGGGAGTTCCACAAGATAGGGACCCTCCTTCTAGCGCCAATTGTTTCTACCTGTTACGTCCCGAGCCGGGAAGTGATCGCGGGGCGGAACGAGGTAGAATTCTTGAGGGGCTTTCACTCAGTACCTGCACAAATGACAATGTCACGGGGTCGGGACTGGGATGGCCCAGTCTCGACTCTCCGATGCTTAAGTAGCTTTGAGCACTTGTACGGGTAGAGGAATGAAAGTGGGAGAGAATATATGTGTGTATGTAGATGTGTGTACCTTAAGTTTGTTTTAAAGGCAAGTATGGGTACTTTGCCT
>ls_6268
CGCAACCTGCATATCCGCCTCAAGGAAGTTACTATCCTCCACAATATCCACCACATGCAGCAGCAGGGTATCCACCTTCTGGTTATCCTCATTCAGGTTATCATCAACCATCTTATCAGGCTCCACACGCCTATCCGTCTACGTATCCTTCAGGACGTGGAGCCGGTATAGGATTGTTCGCGAGGTTTGGCGACTGCATATGGTGCTCACCAGATGTCATATGGAC
>ls_6291
CGTATTCAAGTTGCATACAAAAAGTTGTCCGATAGCACGCCAATTGAAACATATGTGCGCATGGACCTTGGAATGGAAGTAGACCTCAATTTGCTGAAGGGAATGTCAGCTGAATATGCCGAGGCCAAGAACGTAGCAATTAAAGAAGCAAGCGGTATATTGGATGTCCAAAACATAAAACACATATCAGAAGATAAGGAATTGATAGGAGATGTTGTGGAGAAGATTGCTGATGATTGGACGTCCAGAAACAAACTTTTATAAACAAAAGTTGAGAAGATGACGGATATGATCAGGAGCTGGAGCAATTTCTTCTAGAGTAGTTTTCAGATGA
>ls_6466
CAACTTCTGAAGATGATACATTAACTGGGCTCAAATCAATTGACGGATAATGAATCGGGCCATCAAATGGAACCTCATCAGCAAATGGAGGAGCTGATGGATTAACATCCAGACCACTGGTAGTGTGGCCAGCAGAGACATTGTCATCGTTCTGACATGTTGAGTATTGTCAACTGAAACAGATTCGAGTACAAATTCATTAGCATTTGTTGTTGGATTTGGTGCACCAAGAAAACCTTGCACTGTATTCGCTCCACTGATGGAAGAACTTGCATCAGGAAAGCTTGGCCTCTCCTGCATGCTATGCTGAATAGATGCATGGATAGCCATAGCCAACTCTGGGTCTTCA
>ls_6522
TCCATGAAAGTGGTAAGTTACCAGGCCAAACTTTGCCAAACCCGAATGCCGGACAATTCAAGATCGTTGCAACTAGGAGTGGTCGAGTTTTTTGAGGAACCTATGTTGAAGAAGTCGGAGCCTTCTAAGGAAGGTGAGGTCGAGAGCATGCTGCTGCAAAATGACGAAGATATTGAAGAGGTTTATGCCGAAAAGCAGCCGGACAAAGAGGCCGTGCCTCAGTCCGAGAGAGAAGTGGCAATTCCAGCCGAGAAGAAGAAGGTGCAAGAGGCCGTGCCTCTTGCAGTCCCTGCTGATCCGAAATCCACTCAAGCCGTGCTTGAGAAAGGTAGTCTTCTAGCTCTAATGGT
>ls_6552
TCCTCTACCTCTCCCTCCACTCCCTGGACCATCACTCCACCTGGTTCACCCTCTACCAAAACCCCAATAATGTATGGATCCTCGACTGTCGTTTCCACACGTGGCACTCTGGCCGCCGATGCGGGTGTTGCGTGAGTTCGCCGCGGCCGGGGTGTGGACGGGAGAGTGTACGTGATCGGCGGTTGCATGACCGACTCATGGGCCAGGTCGAAGTGTTGGACCGAGGCTTTGGATCCTGGTATGGGTCA
>ls_6602
GGGTTGGGAGCAGAATCCGGATCCGTTTGTGTGACGGGCGCCTCCGGTTTCGTCGGTTCATGGCTCGTCATGAGACTCCTCGAGCACGGCTACACCGTCCGAGCCACCGTGCGAGACCCTGGTCCGTCGATTCAATTAACTAACCTTGCATGCTTAATTTGACGGATATCATATCATGTTAACCAGATAATGTTTGTAACTGTAACATGCAGCTAATT
>ls_6617
TGGTTAGGTAAAATCATTGAAAGAGAAAGGCACCACCTTTGCATCCATGCTGCTTTTCATTATCAAAATTTTAGATGATATGGAAAAGACTTGTGCACTTTCACATTCCTGCATAATGAATTGAGAAGTTTTTTATTTGTGGGTTATTCTTGTCATTTCCCTTCCCTCCAAGTTGTTAACCATGGTCAAGATGTAATTTTAGAACAACATGTGATGTAATGTTAGGCTATTGTTTGTTTGTTTTAGTGTGTGATGGAAGGGGAGTCCTTGAAATCCTCTGGTTGTACATGATGTGGGATAATTCTTTTTAGTCTGTTTAGTAGGTTTTTTTA
>ls_6682
TCGTTTGCACTAGCGTTGAAAGATTCCTTCTAGCATCTTCTTCATCTTCTTTGTTTTCCTCCGTGAAGCTGCTTCTAATGTGGTTCCATTTTCTATAAGTGTTCCTTCTTGGATATTTACAATGAGCAAATTACAAATCCAATTAATCCCTCCAATTTACTTGTTTCGTGAAGATAAAGTTCGTCAACTGGAATCTCGAGTTGCTGGTTCTATTACCATAGATCAATTTTTATGGGCGCGGATTTAGTATATCTATGTTCATTGAAGAG
>ls_6726
CATTAGGAACGGATGCAATTATATCCGGTTTACCGTTTTGCGGATTACTGCAAAAAGCTTCACTTTCACGCACAGGACAGTCTGAATACAAAGACATTTATCTGCTTTGCTAGAAATTGACTGATCTAACCGCACACAGTCATCACCATTTCTAGAAGTATCTATATCCTTTGGGCTCATTATGGTGGCACCAACACCAGGACTGTCATCACTTTCAGCAACATTTCTCCCAGAATTATTCTTATCCACAGCATCTTCAGTATCCTCAGCACCCTGGGGCCGACAAGGTACACA
>ls_6781
TTTGGGGAAGGGATGTGTCGCCGGATTGAGGTTCTACTTGAGTGCCAGGGTCCACGGGGTCATCAATAATCACCATGGTGCCGAGTTCCGAGGCAAGTGGGAGTTCCACAAGATAGGGACCCTCCTTCTAGCGCCAATTGTTTCTACCTGTTACGTCCCGAGCCGGGAAGTGATCGCGGGGCGGAACGAGGTAGAATTCTTGAGGGGCTTTCACTCAGTACCTGCACAAATGACAATGTCACGGGGTCGGGACTGGGATGGCCCAGTCTCCGACTCTCCGATGCTTAAGTTAGCTTTGAGCACTTGTACGGGTAGAGGAATGAAAGTGGGAGAGAATATATGTGTGTATGTAGATGTGTGTACCTTAAGTTTGTTTTATAAGGCAAGTATGGGTACTTTGCCTT
>ls_6819
GTATTAAATACATTAGTGTCCGCGTCACTAAAATAACGGTCATTCCGCGTTTCTGTTCCTTTCCAATTTTTTGGGTGACCGCGCAGCGCCGTTATCCGAGTTTAACAACAGAGAATAAAAGTAACACGACAGATTAACGATAATAATTAAATGAATAAAAAAGGAAGAAGTACATATCGGGTGTGCTATGTATAATTACACCAATGGCTTCCTCTTTCGTCTTTGTCAAACATCGGTGTAACTCAATCAAGGTTTCTAATTATGAATTGCAGAAGCTAGGAAT
>ls_6850
GTCATTTATCCAATTCGGCTGCCAGCATTAAAGATAGACCGCATCAAACACTTAACCAAAAAAACAAGTAACATAACATTTGCAAAACCACGTGTTTAAAGAAGGTAAGAAGATATTTCTGGAGAAGTTTTTAACGCATAAAACACTTAAAATGCAGAAGTATAGCATTTAACTATTCATGCCCCCTTTGCTTTGAGAGTTTCAGAGCCTTTATTTCGTAGCTCGATCTCA
>ls_7023
TGGCATTCTGATATTTCCTGTTGCAGCAATCCCGGAACAGTTTGAACCAGGATAACATCTCCCTAGCTCGTATAACCGGGGACTCTGAGCATTAATACTGTCATAGGGAGTATTAATGCCCATAATTTCTTGACCTTGCAAGACCTTTCGGAACCTCAATGATTCCCCAAAGTCTGACACACCAATCCCATTGGGAACTGGAAATTCT
>ls_7054
CCCTTATAAGCATTCGAGAGAGTTCTGCCACCACCTTCTTTTCTAGCCACCTTCTAATTGGTCTAGCACCATACACAGGATCATAGCTCTCAGCAAGAATTAAATCTAGTGCTGCGTCTGTCACTGCCAATGCAACTCTTTCCTGCAAGACGACTAGCTACATCCTTCATTTGCAATCTCGCACCCTTTCTCAGTTGTTCATGTGAAAGAGGATCAAATACAACAACTTCGTCAAG
>ls_7194
GTGAGAGTATGCTCAGTATCTTGGTTGCTAGCCCCCTCAGTTCCTTAGCATACTCACTTGTTGCCACACTACACGTATATGTGGATATGACGCCAGTTAGCAAAACGTATAAACAAAAAATAAAAAATATAATGCTAAATGAACTACTTTAGAGAACCAGAGCTAGCAGTGTGTAACACTTGCATATAGTCGGAAGTGTTTGAGGCCAAATGGACAAGTC
>ls_7271
TCGGACTTGTCGTGCGTAAGCTTACGTACTTCCTTCGTGCGTCCATTTGCTCTGTGCGGCGTGATTTTGCCTCAGGACACGACTACCAGAAATATTTCAGCTAGAAGCACATTCGACTGGTTGGCGACACCGCGGGTAGGAACGAAAAATACGGACCATGAATCCCACGGATCGCGTGCGACTTACGTACATGGACGCGCCGATGTCACACCGAGGGAAG
>ls_7442
TTTTCTTTGGAGATGCTTTGAAGGAAGCTACTTTCTTTTCCATCTTGATATTGTTACTTGTTTTGTCACCAAAGCCTTCTAACGAATTCATAGAGGATGATACTTTGTTCCTTGCTGTGCGAATTGAACTCAAAGATGTCGAAGGCTTTGCCAACAACTTCATTTCTGTACCATTTGAAGTTCCTTCCCTTTTGGCAGTAGATTTTGATGAAGTTTTTGAGTTTTTGAGGTTGATTTCGAAGGATTTTCCACCTTTTTGATGATTGATTTTGGCACAGCTTCTCCCGGACTAGCAGTTGGACTTGATGAATTTTCGATCTTTTTGAGAAATGATTTTGGCACATCTCACCGAATCAGCAGTTGATTTTGATGACTTTTGACTTCAGAAGT
>ls_7515
GGTTTGGGGAAGGGATGTGTCGCCGGATTGAGGTTCTACTTGAGTGCCAGGGTCCACGGGGTCATCAATAAATCACATGGTGCCGAGTTCCGAGGCAAGTGGGAGTTCCACAAGATAGGGACCCTCCTTCTAGCGCCAATTGTTTCTACCTGTTACGTCCCGAGCCGGGAAGTGATCGCGGGGCGGAACGAGGTAGAATTCTTGAGGGGCTTTCACTCAGTACCTGCACAAATGA
>ls_7540
ACTGGCCTCCTAAGGTGAGGCGAAGAACATGAAGGCGAGGAGGAGTCTACGTGCATGTGATCATCTATGTCACATTTATCGTTGAAGACTCCTACAAGTCTTTGACATGCTTTGGGCCAATACATGTGGCCCTTTTAATAAAAAAAAGTCTTTTGAGTCTCGCGGGCTTCAAGGGCGCGTGAGATAGTTTTCTACAAGGATTGTGACACCTCACGGGATAATGATGTTCTTAATTTGAGTCCGCATAAGAGTCTACAGTAGAGCAGTGCGGAGGCAATAACCTATGCGAAGTGTGTTGTGCAAACTGG
>ls_7607
TGCCAGACTCTAATATCCGGTGGTGTTAGAGGAACCCTACCTTGGATGGCACCTGAACTGCTGAATGGGAGCAGTAGCCTTGTTTCAGAAAAGGTTGATGTGTTTTCATTTGGTATTGTCATGTGGGAACTGCTCACTGGAGAAGAGCCATATGCTGATTTGCACTATGGGGCCATCATAGGTGGCATTGTGAACAACACTTTGCGGCCTCTAGTTCCAGAATCTTGTGATCCAGAGTGGAGAGTGGTGATGGAGAGGTGCTGGGCTTCAGAACCATCAGAAAGCCTTCATTTACAGAGATTGCCAATG
>ls_7624
CCTCTACCTCTCCCTACACTCCCTGGACCATCACTCCACCTGGTTCACCCTCTACCAAAACCCCAATAATGTATGGATCCTCGACTGTCGTTTCCACACGTGGCACTCTGGGCCGCCGATGCGGGTGTTGCGTGAGTTCGCCGCGGCCGGGGTTGTGGACGGGAGAGTGTACGTGATCGGCGGTTGCATGACCGACTCATGGGCCA
>ls_7838
TTGGTTACTAGTCATCATCTCATGTTAGTTGCAGGACTCGAGACTGCAGAATCACTGACCTTCCGTCTTCTTTGGAGTACACGCAAGTTTGGTGACTTAGGTTTTGTTGTTTTAGAAGTCTTTTGGGGACAGAACGG
>ls_7899
GCAATGTTGTGATACAAGAAGATTGCCCCTGATGTTGATGGAGAGCTTGCTCAGCTTACTGGTGGCGGCGTTGAAGGGTCTTCACCAAAAGCAGTACCTCCAATTTTGTCTGAAGTTATGCGTTTCTTTTCAAATCCTCACAAAACTGTAGATCTTGGCCTTATCGAGGCCAGATCCGAAGAAGAACTTAACCACTCTGTTAAAAGCATTTGGAGAAAGCCGTCCCTTAAGAGAACTTGCTAACCTTATGCTCATAATGGGAAATAGGGATGACGTAGATGAGATGTCGTCTGGGAATGCAAGTGTGCTTGTAACAG
>ls_8064
TCAGATGATATGTAGGCAGGATGAAGGGCAACCAATATGCATGCAGCTGCAAAAAAGGACGGCTTTTCTCACATATGCTTCCTGGTGGCGACATACCTCTCTGGATCTTAACATATCCAGAAGGGAAGGAGCCAGCACAGATGCTTCTGGATGCATGGCTGCAGATTTCATACAAACCCCAAGCATATAAATGAGTTTCCCCAAGACAATAAAATCCCTACCAAGAAGGTCAACACCGTGTCTTTTTTTTCATAACCCTCCATCGCAGAAGCATGAATGCAGCAGCGTACATGGGA
>ls_8176
TGCCAACAGGGCGTGGCTTCTCCCTATTCTGACCAGTTAATAGAATGAGGCTTCCACTGTCTCCTTCAAGGTCAAATGTCTGCTGGTTCTCACCGACGACAAGAAAATCAGTGAGAAAACAAATACCTTTCTCATCATTATACTCTAGGGCATAGGCCATTATAGTTCCTGTAGTCAAACCAGAACTTCTTCCAACTTTAATCACTTGCCTACCAATAAGACTGTTTATTGGAGACTGCAAATCTATGACGGGGACTTCACCAATATCACCCACACCTCTTATAGATGTAATTACGTTGTTCATATTAAAATCTTCTGCAAATGGGATGAATGCACCATCAGCTCGCACAAATGTTTCTGGGTTTGTTCCAGCAAAAATGCCGTACAAAGATCATCGGTAATAAACGATGTTGCTCTCTCAACTGCACCAAGATATACACCGG
>ls_8208
CAAACAGTCGCTGATTGTCTTGCTCGAACAGCACGGCAAGAAACGCAGCGAGATTCTGATCAGCCTGGGCCTGCCCGCCGATCATGATGGCCTGGCACAACTGGCCAGCCACTCCTCAGTCGGCGATCAACTGCTAGGCACAAAGCAAAGAACTCAAT
>ls_8380
GTGTAGGTTACAAAGATATACAAACCTGCACGCTCTGCACTCTCTCCATCTCTTTACTGCAAATATTCTACTTTCACACCTCTTCCCATACTCAGCTACTTTCACTTTTCTCATTCAGCCTCTATTTTCAGTACTTTCTATCCTTCTTCCATTCTCTTTGTCTCTAAAAAACTTCATGGATGAGGACATTCTGAAAACTTTGGAAAGTGATGAAAGCAGTATGGACATGATGACAATGAT
>ls_8426
ATAGTATACTATAGTATACTATAGTATACTATA
>ls_8427
GTATACTATAGTATACTATAGTATACTAG
>ls_8428
AGACACATGGATGGATATGCATCAATGTGCCATAGCAACATTACATCAT
>ls_8430
ACTCAAGCTCGATCTGTTGTTACGGAAGTCCGCCGTGCCGGAGTAGTTGAATCGGCTTC
>ls_8435
ACTTGTCTGCATTTGACTTGAGTTCAAT
>ls_8437
ACAGCGATGATCAGTAGCTGGTCCGAGAGGATGATCAGCCACACT
>ls_8440
AAATCTTCTAAAGACCCTTCACGGTCTCGTATCATCTTCAACATCTCTAGTTCCTTTTGTCCTACAGAAAATACATCAAATCAAACTATCAAATAGCATGTACCAAACACAATGTACTAAGTTGAAATAAGAACAACATACATTCCCTTTACAAGATTTAGAGTATCCTGCAATTCCCGGAACCGATCACAAACATTTCTGCTCT
>ls_8442
TTGGTGTTCCATTTGGTGGCTGTATCTGGAGCTGTCAATGCT
>ls_8443
GGTACTATTATTGCTATTATATCAATGATATT
>ls_8444
TGAAGACAGCATGAGGATGGATGAGCTTGTGAAAAATAGTGA
>ls_8451
CTATAGTATACTATAGTATACTATAGTATACTAT
>ls_8453
AGTAAGGTTCGTAGGCGATGAATTGAGGATTTCAATGGCATCTTCATCTTCCATTTCTTCGAAAATTTGAAGACGTTTTGCAACAAAGACCCTTCGTTACTGTTTGTGCAGGTGATTGATAGTTAATCTCAG
>ls_8456
TGGACCAAGCTTGGGTTGTCCCACGTAGCAGTACCTCACTGAAGATTTGTAGATCCTGCCTTGAACCACACAGC
>ls_8462
ATGCTATGTGTGTAATAATGGAACAAATTATGACAATAATGTCAAG
>ls_8471
TGTTGTTGGCCATGAACATGACCATGACCGGTTGCACCGGTAGTTCCGAAAGGCTGTCTACCGGCTTCAC
>ls_8472
TTCAAAAGAAACAAACCAAAACTTACAGAGCAGCAACTTCTTCTCTTCTTCTCATTCCTCTCTCTCATCT
>ls_8476
ATGTTCCTGATGAAATTCTGATCGACAGATGTGTTGGTAGAAGGCT
>ls_8477
GGATAGATCAAATGTGACACTTTGTGTCGCTTATCATGATGATGCTGTCACAGAAGCAAATAGCATAGTAGGAAAGAGTTGATATATGGAAGCAAG
>ls_8480
CTGTTTGAATCAGAGGCCTGCTACGAATCACATGCACAGGGATTCTTATGGTCGCTTTGCAGCTGATAACAAGAGTGGTGACAATACTAGCTTGGGTTGGAATGATTATATGAAGATGTCTGATTTCGTTGGGACGGATTCAGGGTTTCTGGTGGATGACACTGCGGTTTTTAGTACCTCGTTTCATGTGATCAGGGAGTTTAGCAGCTTCTCCAAGAATGGGGCTGTCATTGGTGGGAGAAGTGGAGGTGGTGCCAGGAAGTCAGATAGTCACATTGGAAAGTTCACTTGGAGGA
>ls_8484
AGCCGTTCAATCCGATCTTCCGCAGAAGAGCGCGGCGCGGCTCGAGACTACTCTAACAATTCAAAATTAAAGGCAAGCAGGAATTGAACCCACTAATGGGCCAGCTGCATAATCACGTATGTAAGCAAGTGATCCTCTTCTTTCGCAGGAAGCATTACTCATTTCTTCAGAGTTGAAGAAAAGGCTACCGATTTCCCACTGACTATTATGTAAAGGCTTGACCCTTGGATGATAAATTCATTGCTAAGTTAGTCCGTAGTACGAAGCTTTCAATT
>ls_8516
ATGCAATTCAGAATCCACATTTATTTAGTCACCATAGTGTTTCACATAATGTTAGACTGTTGATTGAGAATGGAGTTCCAGACGCAAGCATTTCAAGATTGCTTCGGGTGAATAGCAAGGTACTCAACACAAATGGCCTTCTGAAGCTGGTAGAGGAATTAAAGGATTTGGGCTTTAATCCTTCACAATCACATTTCTCAATTGCATTGCATGCCAAAAGAACAGTAATGAAAGCCAGGTGGA
>ls_8540
AGGTGAACTGCTTCTTCATCATTAAACATGCTAGTTACTATGCTCAGAAAACACTTTCCTTCATTAGAAGTTCCCTCTTTTGTGGTGGCTCCAAAGAGTTCCAAACAAGCTGCAAGCAATTCTTTTGGACAAGAGAAAAATATCCAAAGTATACATAATGTATGGAACTTAGACAATTTAGTCAACGAAGAATCATCTTGATTTGAAATATTTTGTCCAATTCAGAAAAGACCACAGGATTATCTTGCATATTCAGGAAATTCTTGTCAATCATCCTTAA
>ls_8541
GTGTGGTCCTATCCTCTTGTACTAGATCTATATGCTGTATTCAATGTCTCTTACTATGTGTTGTTGTTGGTATCAATC
>ls_8548
TCATGAACCTGTATAATACACTTCTTACTCCAACTCTAGATGGCCAAACCTCTGCTTGAGGACAGTTTTCTTCCGTATATGATTGCGCATGCATCTATCCCACAAAGGATACTCAGTTCATTGATCTTCTTTAGAATA
>ls_8563
GTGGAGAGGAGGAATTCGGGCTGCGGGTGGAGAACGGTGGCGGTTGCAGACGTTTCTTGAAGGTGCGGAGGAAGAGACGCGTGAGACGGAGAGAGCGAGAGGGTGGAGAACGGTGAGGGTTGGTGGACGTTCAGGAGAGAGAGGCG
>ls_8565
AAATGATAAACCAAATTAAGAAAACGCTCTCTTAGTATTCCTGCAATAAGAAAACATAGTTCAGCTATCAATGATCCAATCCTCTCAGGTGCTCCTCAAAGGTCGTAGGGTATTCTCTGTTTAATA
>ls_8580
GTAGCTCAATCCACTAGACCTCTTGCTACAATTGCAGCTAGAACCACAGTTGCAACTGTTTCCACAACTACAGCTAGACATA
>ls_8591
TCTCAAACCACGAGCTGCTCCAACCGCAATTTATTGACGTGCAGACCAATCAAGCACATTCTGCATCCGTCCGTAGAGATGCGAATCCAGCGACCCGTTGCAAATATACTCGTAAACAAGTAATCTTCTTCCATCCTCGACACAAAACCCAATTAGCATCACGACATTGCGGTGTTGTGCGCAGCTTAAGACCTCTACTTCTGAGCAAAATTCTTTATCTCCTTGAGTACTTGCTAATTTATACTGCTTAACAGCAACAACTT
>ls_8597
CGTGTTTAAGCCTTCTCTCAGCACTGGATCCATGATAAGAAGCGGATTACTCACTTCGATTGAAAGATGAATCGAGACAAAAACTGTCCTTTAACATGAGTGAACTTTAGTGAGTTTCCGACAAGATTGGTAATTATTTGCCGGAAGCGTTTAGGATCGCCAATGATAACTTGAGGTACTTGGTTGGACGCATAAACAGCCAACTCAATTCGTTTTCTAATGGATTTTCTAGAGAAATGTGTTAGAATTTCATC
>ls_8599
TCGCATTGCGGTTGTAGTGAGGCACGAGCATGGCATTTTTGGAGAGACCACTGCTCAGCATTTATTTTGAGCACCCTCGAGGAACTAGGGA
>ls_8602
ACACGTATCTATGTGATATTGGTATGAACTAGTTGAAGAAGTGTGGTAGGAGCTCATAAATAGTAGGAACATCTTGTATATGTGCAATGTGGTATACCAGATTAGTTAGGTCTGCAATGTAGTTTTGTAACAGAAAAGAAATAATGTTTTTCTT
>ls_8609
AGTAATGAGTGGCAATGTAATAGAGGCAGAAGGCGATGGTGAGGTCATAAACAACATAGGAGAAGGAGTGGATAACAGAGCGC
>ls_8616
CACCAGCCTTCACGATTCTTGCCCTTCGCAGTCTCTGTAAACAATGCTGTAACCTTGATGGCTGGAACTTCATACACACGGATATCATCCGTTACAGC
>ls_8618
ACATAGCCAACCGACCGTTCTTGAGTTCCTTGACCTTCAACTCAGCAAATAGAATCAGGGTCATCA
>ls_8630
ATTAACTGGTAATTTGTAAGGGCTTTACGTGATAATACTATAGACAATGGCCAGTGCACCTTATAACTTAGTGAAAATAGTTTCTAGGCCAGTGATGCTAACAGGCTCCTCCAGAATATCATTATTACTAGAATCTCTCTGGCTAACTTCAGTGACATTAAATGTGCCCAACTTTTAAGTCAAAGATGATCTTTCCACAATACAGGTTAAGCCTTCATGATAAGGATCGACAGAAGCTGCTGTTGTACGCAGAGCAAGGTCTAGAAGAGACTGCAGC
>ls_8636
CACGTTTTCTCGAGTTTTAGCACTACATTCAAGAAGCAAACATCCCAATTCTTTAGCAAGGGCTAATCCCTCTTCTCTGCTCACAGCCCTTTCAGAATCTCTGTCAACTTTATTTCCAACTAGCATCTTCACGCACTCCTGGTTAGTTGAATAGAGTTCCAATTCCTTAGACCACACTTCAGATAAGTTTGTAAAAGTTTCTCTCCTTGTGACATCATAAACGAGAATGATTCCTTGTGCTCCTCTATAGTAAGAACTTGTTAGAGTCCTGAATCTTTCCTGCCCAGCTGTATCCCAAATTGTTAGTTTATCTTTTCCCTCCTACAGTGAGTGTTTTGATC
>ls_8639
GTAATGTAGTCCATCCAGCCATTAGGAGGGTCAATATTCTCATTGATCT
>ls_8659
GGATATGGCGAAGAATGCTGCTATGGTGGCTGACTTGTTCTATCGGTCTCGTGTGGTTGTTGATAGATGATTTGGGGTTGGAGATGGTGGTTGGTGATAGAAATTTGGAATCAATGAATGAAAGCTGTGAAGAATGGTTGGAGAGAGTGGATGCTGTTACATATTCA
>ls_8677
CCAAATGGGTTGTGTTTGGTTTGGTAACTGATGAAGGAGATGGTGATGGTTTATCAGAAGAAGAAACTGTGCATAGTGAAGATGAGTGTAGAGCTATGGTTCTAACAGCTGGGAAC
>ls_8688
GACTGCTGAGTATATCAAAACTAAGCATGACATTCCT
>ls_8694
GACCATCGGCATCCAGCTTTGCCATAATCATGCGCAACCTGTCTCGTCTCTCCATCTCCCTCTCGCCAAAGAGAGTAATCGGCTCACCAAGATGGCGAAGACGGGCCCTCACTGCCATGTCATTTGTGGGAACAGCAAGAGCAGCAGCACGTCTTCTCATCATGAGGTCTTGCATCGCTTTCTCCTGTCGCTCTCTCACCAGTCTACTCTCTTCTGATATCTCATACTCGCCAGTGCCCTTATTAATTCTGGTATCTGCATCATCACCATCAGACTCAGAATCACTAGACCCAACGTCGCCATTTTG
>ls_8702
ACTCGGCTCAGTTGTTCCTTGGATGTGCTTTCAAAGATCTTATCAGCACTTGATGCCTCAAAGCCATCCCTCCTATGGAACTCTTTAATCTCTTCGAGAGGTAAATTTTCATACTCTGGTAGCACCAGACGCTCAGCAAATTCAATATACGAGCATGGAACTGATTCAGTTACACCATCAGCAAATTCGAAAGAAACTGAATCTGCTACAGTTGAACTTTGCTGGAGAAGGCCATCAGGACTCACTTTCAATA
>ls_8720
TTCTCCCCACTTGATGCAAGGCATTAGGGAGCCGATTTACCGACATTTGGAATCCCGATTAACATTACTGTTGCAGTATACCTATTAGCATGATCAGTTCTCTTCAGTTTTCACCTGGCGTTGTATAAGGCTTAGGAACTGTTTGATGCTATCCTTGTTATGAGCATTGACTCCACAAGATACACAGTTCATTTCCCTAAAATATCCGTCCATAC
>ls_8725
GGTCATCATGGTGGAATCAGGGTGGAAATGATGGTCATCATGGTGATCAGGGTGGAAACG
>ls_8727
AATAACAAGTTATTCATTCTACATACATACATGACTTCTTCTTTGTAAGACCGACACTTCAGATTGAAAGTGTGTCTATTGTATGGTACTGATACAACA
>ls_8746
AAGTTGTAGTACGAAGGACATTGCAGACCAATTTTATGCACGCACGAATCACATTAGTTTAGTTTAATGTTGGGATTGACATATTTATGGTATCGATCTTTTTCTTTCTATGAATAAAAGTCCAAAGGT
>ls_8747
TGGCATTGAGTAGTCAGAATCATTGCCATAACCTGGTTTCATGCTTGGATATTGCTGTGTCTGTGGATATCCATGGCTCTGTAGCTGTTGAGCCTTAGTTTCCATCCATGTGCTATCATCATCATAGTATTGCTGTTGTGGATATCCATTGATCTTCCTGCT
>ls_8751
AGGTGTTGCAATGATTAACCCTATGACAGTTCCAACAAGGATTAGTCCAGACAAGAACACCAGCGTGACACCAATTGTA
>ls_8755
TTGTCCCTAGAAGTTGGTTATAACACCTTGGCAAGGGTTCAGTTGGATTCTCCTGAGGAGGATTAGTTCCATGTGCTTGTTTTTCCTCTGCCATCAATACCA
>ls_8758
TACCGGTTTAGGATTATCCTTCGGCGATCAACAACAGCAGCAACATCAACAAAGACTACAATTGCAGCAGCAACAACAACAGCATCAACAACAGCATCAACATGGACATCATACATCTCATTTCTTATCTCTAT
>ls_8762
TGCCCAGATATTTGTCCTGAGGAACTTCAGAAGTTAGCAGCTGCAGTTGATAAAATAAAGGAGAAATCTGGAATTCAAACTGTGCCAGTTTTTATCTCTGTTGATCCTGAGCGGGATACTGTTGAACAAGTGGCTGAATACGTCAAAGAATTTCATCCGAAGTTGATTGGATTAAC
>ls_8771
TGTCTGAGCAGGAAAGTGCATCCAAGGCAGCTTCCTGACAAGCCTCTGAACCTGTCTTTAAGGATGTTACCCAGATGGGGAATGCTAAGTGTTGCTGGTTCGGTTGCTCTCAGTCGTGGAAAGTTGCTAAATAA
>ls_8775
TCATTGAGAAGGCTAAAATATTCCATTACGGTTCCATCAGTTTGATTGACGAGCCAATCAAATCAGCTCATCTTGCTGCCTTGAGAATTGCTAAAGACTCTGATTGCATTCTCTCATATGATCCAAATTTGAGATTAGCATTATGGCCTTCAGCCGAGGCTGCTCGGGATGGTATAATGAGCATATGGGATCTAGCCGATGTCATAAAGTGAAGA
>ls_8786
TCGCCATTTCTACAGTTGAACCCACGATGACGCGTTTGGAGCCGAACCACACCTGCATGATGGGTCCATATTTTTGTGTGAGCCCATGGAGAGATTGGTGTGGGAGTGATCCAATAAGGTTGAAGTTTCCTATGATGGGCCATGGTGTTGGGCCCGGTGGTAGATTATATTTGCGGTGGCGGAGACGGCGGCGGAAGAAGAAGAGGATGGCAAATGTGGTAAATAATGTGATCCAAGTAGGTAGTGTCAATAATTGCACAGCCATTTTGGTGAATTTGGTTTTG
>ls_8788
ATAATATGAAATTTCTTCTGACTTTGTTATCACATGATGATGCATGACGAAAATA
>ls_8791
AGCATTTGGAGATGGAAACTGAAGAGCACATCACTGCAGAACCAGATGTGATGATTAAGAAGATTGATGATGACACTGAATTCATCATTTTGGCAAGTGATGGTGATGACAAATCAAGAGGCTTGCGATAGTATTAAGGATGTTGATGATGCTCAAAAAGCAGCAAAAAGAGTGAAGAAGCAACATGAGCTATGATGATAT
>ls_8792
TCAACCTCTCCGCTTTCACTCCACTTGTTGTTGTTGTTTCAGAGGTGATTGCAGTTGGTGTGTCAAAGATAAATTCTCTGGTTGTGCTATTTATGATGATGACCTTTGTTTGAGATTTTATTTATCTTCAATTCTTAGCCATTTCTTAGATTGAGAATAATGTTTTCTGCATTGCATGTAAGTGGATTGTTTTGGGTGGCCAATG
>ls_8794
TGGTTTGGTCTTGGGAGCGTAGTAATTATTACCACTCGAGACAAACATTTGCTGGCAAATCATGGGATTGAAAGAACATATGAAGTAGATAAGTTAAATCAAGTAGAAGCTCTGGAATTGTTGAGGTGGAACTCATTTAAAATACACAATTGATTCAAGTTTTGAAGGCATTTTAAAACGTGCATTAACTTATGCTTCTGGACTTCCATTGGCTTTAGAAGTAGTTGGTTCCAATTTGTTTGGAAAGAATATAGGACAATGGAAATCTGCATTGGATTGGTACGAAAGGATTCCTGACAAAAAAGTACCGAGATACTTAAAGTAAAGTTTTTATGCTTTAGTAGGAATAATGAGCAA
>ls_8798
CTCGGGAATCCTGAGACAATTCGCAGCAAGCTCGAAAATCAACAGAAATGTGAGAAGTGAGACGAGCCGCAGCGTCGCTCGTTAGTACACTCGCGACTTTCGAAACGTAACCCTACGTCGGTCGTTCCTAACCGGAAGGAAACTTTCCTAAACCCTACCGGTTCGAAACGAACGACGGGAAAAAGTTAGAAATCTGTGCATGCTCTTGTAATTTTTTTAACCTATGTTTTATAAATTCCTCGGGAATCCTGAGACAATTCGCAGCAAGCTCGAAAATCAACAGAAATGTGAGAAGTGAGA
>ls_8803
ATGACAATGCAGCTATAGCAGCCACACCACAACCACCAGAGACACAAACCCACCAGCTATGAGAGATAGTGTTATTGTCAGCAGGA
>ls_8811
TCAAATAGATTAGAATATTGTGTAGCTGCATTCGTTGTTGGTGCTATGTTATCTACTTTCTTTCTAAGTATATAGCATATGCATTTTGATTGTATTTTGTTATATGTCACGCTGGTGTTGTCGTTTTCATTCACTTTATGCTAATGTTCCTCCTTTCTTTTAATTTATGTTGATTTACTTTATTATTTACGATATCATAGATAGACCATTGTGAACTTTGCGACTTTTCTTTGTACTTGTAATTTCAA
>ls_8816
TTGTCCCTAGAAGTTGGTTATAACACCTTGGCAAGGGTTCAGTTGGATTCTCCTGAGGAGGATTAGTTCCATGTGCTTGTTTTTCCTCTGCCATCAATACCAAACTAAAGAGAACGTCAAAAAAATAAGGATCTCTTTTTGTGATCTATGA
>ls_8820
CACCATTGTAACCACCACCTCCATGGTTGTATCCTCCTCCACCACCATTGTAACCACCACCACCACCATGGTTGTAGCCTCCTCCACCACCATTATAACCACCACCACCTTGGTTGTAGCCTCCTCCACCACCATTGTTGTAGCCTCCACCGTAATATTTGCATCATTTAGTTCATCTGATTTTCAACAACTTCATCTTTGGCATTAGTTGAAGTCTCGGTTAAGTCCCTAGCTGACACCTCTGAAGAAAAAGAACCGTGGCCAATAGACCAAGGATGAGGAATGCGTTTTTGGAATCCATCGTACTCAGCTCAAGATCGATTGAAATGTGTTATTTG
>ls_8822
CAAGATTCATTTTCTTTGTACATGGCACTTGAATCCTGTGAAGGTGGAGAACTTTTTGATCAAATTACCAGGAAAGGCCGTCTAACTGAGGAGGAGGCACGATTCTATGCAGCTGAAGTTGTTGATGCTCTTGAATACATACATGGTTTGGGAGTGATACATCGTGATATTAAGCCAGAGAACTTATTACTCACAGCTGAAGGACATATTAAAATAGCTGATTTTGGTAGTGTGAAGCCTATGCAAGATAGCCAAATTACTGTCCTTCCAAATGCAGCATCAGATGACAAAGC
>ls_8833
CGGAAAGTTGGAAGTTTTGATTTTCTAACCAAGCCAGTTGATTCACTGGCGAAATATCTATCTGAAAGGTTATCTATCTGAAAGGTTATAGTTCTATGTCGCCCTATCATGGCTACAAGGCCGCTCTGCCACCGTCAATAGGTTTTCCTTTTGGCATTCAGTTAAGCTACTTTAGTTGTAATGAGGGATGCATATTTGTACTTACATTACCCGCACTTGCTTTTGAGAGTTAAGATTGTAACAAGTGTTGATACTTTCTATTGTAATCTGGCCTTGTGTTAGGCTTGTGATTATAATGCTGTGA
>ls_8838
GATGAGTTCGATCGACGATGAGCACGAGCATGACCATGACCATGACCTACTGACCACCTTGATGAAGGCCAGGAACGCGGTCACGTGGCTGAGACGGTTGAGAC
>ls_8843
GAGGAGCTCTAGATGAGCACGTACTAAATCATTAGAAGAGATATACTGTACAATAACAATAATTATGCTCATTAAATTTAGTTTATATTTGTGTG
>ls_8853
TTCCTCTGGAGCAGGTTAAGCCTAGACTCACCAGCGATCTGTCGTGCACCGGCGGTAACGATACATAGATCAGAGCCAGCGGTGACGGAGTATTCGACGGAGGAGTTGATCTTGACGC
>ls_8865
CACAAATTTCATCTTTGCCTGACCTGCAACATAATTCAGAAAACAAGCAGATCCCAAGAGACAGTGTTCATCCAGTTCAGCATCTCAATTATTATCTGAGACTCAGTTGCTAAGACAACAACAGGATGCTGACTATTTAGCATCACTACTAGTTGATAGACAAAAAGAATTGAATTCTCTCAAAAAAGACTGAAACTTATTCTTCAAAAGAAGAAGAA
>ls_8871
TCACCTTTAGACGTTACATTAACGGCACAAACGGGTCCGTCTAAGCAAGGTCCTCTTCCGCTGAAGATATCAAGGTTACCG
>ls_8872
CATCTGGATGAGTAGAGGAAGCCGACGAAAGCGGTTGCGGCGCTGGAAGGAACGCCGTGGATTTGGATTATTCGTTCGGAGCTTCGGTGTTTGCGCGGTTGATCTATAATGTTCTCGAGAACCGGCGAGACGGATGCCAGAATACTTGTGTGTGCGGGAATGCGTGTGCCATCGGAAGTGTGAATAAAGATATCGTAATCCGGTAAGACCCTAGTGGGTTGGAAGTGAATTGGTGTGATTTGTTGCATTTTTTGATGATTGAAAGAAGAGAATTGTGAGAGAGTTTAAGATGGTTTAGGTGAGAAAGGA
>ls_8877
GCATGAGTGGCCAGCAAGATGGAGAAGCTTTATTCCTGATCTTGTCTCAGCAGCTAAAACTAGTGAAACAATCTGTGAGAATTGCATGGTTATATTGAAACTTTTGAGTGAAGAGGTTTTTGTATTTTCGTAGAGGAGAAATGACACAGCAGAAGATTAAAGAGCTTAAACAGTCATTGAACAGTGAATTTCAACTCATACACGAGTTATGCTTATATGTGCTATCAGCATCTCAAAGGGCTGAGCTCATACGTGCTACTCTGTCCACATTGCATGCCTTCTTATCATGGATTCCCTTGGGTTATATATTTGAATCTCCGTTGCTCGAGACACTCCTAAAGT
>ls_8893
ATCATCAGTTACCGTTGTCGGAAGCACCATCGAGTCCACCTCCACCACCAC
>ls_8902
TCCCCGAGGCAACTCCTCAGTTTTTGCGATTAAATTATTTGAACTTATCCGGTAATGATCTTGGTGATTCCCTTCCAAAAGTGTTAACCCGGTATCCAAAGCTTAGAGTGCTTGATATCAGTTCCAACCAATTAAAAGGCTTTCTGCTAGCAGATTTTTTCACAATGCCAACATTACAAGAGCTTCATCTCGAAAATAATTTGATCGATGGTGGCATCAATTTATCATCTACTCTTGACCAATCTCATCTTCAAGTTCTTGATCTTTCTCACAACCAGCTTAGTAGTC
>ls_8916
GTGTTGATACATGAGTGCGATCATCAGAAGGAACAGATCTGGCCAAGCCAAAGTCTGACAACTTGGCTGTGTGTGCCTTGTCAAGTAGTATATTTGAGGGTTTGAGATCTCTGTATATAATTTTCTTCTCCAAGGAGTGAAGGAAATTTAGTCCCCTAGCTGCTCCAATCATAATTTTCAGCCTTCTGTCCCATGAAAGTGGACGAACATTTGAACCTCTTCCAAATAGGTGGTTGTCCAAGCTGCCACGGTGCATAAATTCATACACCAGAAATAACATACCATCCTCACGCCCAAATCCCAAAGCTTTACAAGATTGGGATGAGAAAGCCTTCCTAAGAAATTCA
>ls_8933
AGATTGACCTAGAAGTTCCTCCTGAAAGAGCGTGCCTTCTTAGTTGTGGTATAGGAGCAGGAATAGGTGCTGCTTGGAGAACTGCAGGTGTGGAGCCAGGGTCTACGGTAGCTATTTTTGGTATGGGGTCGTATTGGACTAGCGGTCTGAGGGAGGCTAGACTTTGTT
>ls_8936
CAAAAACATCGCCATCAGCATCTTCGGTTTCTGCAAGGAAGAGGCTTTCTTTCCCTGCTTCGCCAGTTGGTTCGAGAAGGTACTCTGGTCCACCCAAGGTGGAAATATAAGCAATGGCAACTTTAACATCTTTGGATTAAAGATGCATCTGGTATCTTAAGACTGTCTAGGACTGACATGTGTGATTACATTCAATAATTCTATTTTCTCAAATTATCATTA
>ls_8941
TGAAGAGGAAATATTTGAAGCACAGGATTCACGATCTCTTTTTCCCCTTGGATGGATCCATACTCATCCTACACAATCTTGTTTCATGTCATCAATTGATGTTCACACCCATTACTCATATCAGATTATGTTGCCAGAAGCTGTTGCAATTGTCATGGCACCAACAGACAGTTCAAGAACCCACGGTATTTTTCGGCTGACACCCCCCGGTGGCATGTCGGTCATTAGACAATGCCAGCAACGTGGTTTTCAT
>ls_8951
ACAAGTCCTTCAATTATGTCAACATATGGTAATAAACTACAGGTCTACCGGTGATTAATACAACCACACATTTCACACCACCGCATACATTGTTTATTGTGTATGCTCCGTTACCGGATATTGTTAAGTTCAAGCTGTCGCCTTCTGTTTCTGCATAAGGTGTCTCTCCAACTACCACAATTGCA
>ls_8972
ACTGCTAAAGGTCGTGCACGACAGTTTAGCAAGAAAGGCCACCGGCCTACCCATATCATTCAACTCTATATGATCTAGGCATCGAAGGATAATACTAGGCACACCAACCTCAATAAGGATCTTAATGTATTTTCCCATGTCTTCTTCTATTGCCTTAACTGTATCCTTGTCTTCCATGCATACTCTCTGACCAGGGGAACCAACGTTAAGAAGAAACCCACTGCTAACAGAGGCAGTGGCTGATGGCAAGCCCGGTGCATTTTGGAGAGCAACAAAAGGAAATGCTAAGAGATCTATGACTGCATTTATTAGATCTCG
>ls_8982
CAACTCAATTGTCACCAATCCTGATTCTTCCTCATAACTGAATTCCACCTCTTCTGAATCAACATTTATGAACTTCGGCCGAGCCGACGAATAAGCTCCGAATAGGCCACACCCGCGCACTTTCATCGAAACATTTGCAATTCCATTCAACTTCAAAAACGTACACACGAA
>ls_8987
GCAGCCTAGCTGTAGAAATCACTTCAACAATGATATGGAAACTGAAGGATCGGTTTCTGATTCGTCTCATGTACCTGACGGTGATAGTAAGGTCACTTCTTCCACAGAGTCTCCATCTTTGCTGCAAACAATTCCCTTAACCGCTCCCATGGATGTTAGTAGAGAGCCTTCACTCTGTATTGCTGTCATAGGAGCCACTGGTGAGCTTGCAAGGGGAGTTTTCCAGCTTTATTTGCCCTCTACTATAGTGGCTTTCTTCCTGAGAATGTAGCCATTTTTGGGTATTCAAGGAAGAATATAACTGATGAAGACCTACGATCCATTATAGCTTCAACATTATCATGCCGAGTTGATCACCAACAGGATTGTGGGGACAAATTAGAAGCTTTCCTTGACAGAACACACTACATCAATGGAGGTTACGACAACAAACATGGGATGTCCTTATTAAAAGACA
>ls_8996
ACGGCCTTTCCCGGCTAGGGAAATGAAGAGATCACAGCCGGAGGTTGGAGACCTGATGAAGGCTTGTGGTCAGATTTTGATGAAGCTGATGAAGAATAAAAGCAGTTGGATCTTTAACTCTCCTGTTGACGTATCGGCTTTTGGTAATTCACGATTATTTTGTAAAAATAAAAATAAGCATCCTATGGATCTGGGCGACTGTAAAAACAAACTTGCCAAGAATGCTTACTCTTTGCCAGAGGAATTTGTCATACGATGTGCGGTTAACTTAACAATAGCATTGACTCAAATACCCAACG
>ls_9008
AACAGAATCTGATCAAGTTGTGTATCTGGTTCTACGGAATTGATTATCATTGTATGGATTATGGATTATGTGGAGAAGTTGTGTTGGACATTC
>ls_9009
TAATAATCAAAATCAAACTTCACACAAATGAAGAAGATAGATAAAAAGGGGGAGATGTTAGGGAAACGTACACCTGGAAGATTAGGGGTTTCGTTCTTCGAGCAAGTGACGACGACGCTAACACCGGCAACCGTGAGAACGAAATTGGTTATCCAAGGCTAGCTAGGGGTGTCCGTGCTTCCTAGAGAGAAATGAACAGTA
>ls_9016
GCAATATGTTGGAGGTTGGCATTGAACTTGATAAAATGTGAAGAGAGAGGAGGTGGAGAAGCTTGTGGATGAATTGATGGTGGGAGAGAAAGGGAAGAAGATGAGACAAAAGGACATGGAATTGAAGAAGAAGACAAAGGAAAACAC
>ls_9036
ATATTTTTATTAAGGGTATTTTGTAGTGTGGATGGTTGGGGCTATATATTAACATTGTTACTATCGATAGTTAGTACCAATATTTTAAGAACTGAACCATACATTGAACAGAGACCTCCGGGTCATGTTTCAACAACTTTAAACTCTTCAAACCATGACAAAACCACAGTTGGACTGCTCAAATAACCCAAACTGTAGACATTGCCGGTTCATGGTTGGATTGGTTGAGCCGTCCTGTCCTGTCTTTAACATGCTGCTCAGCACTCTCTGGTTGATAGGTTGTGGGAAATGCAGATCTGTTGAATGCTAGAGGAAGTCGTGCATAGAACAAATTACAAGACTGC
>ls_9037
GAACAAGTTTGCGGACTCTCTTGCTTTGTATGAGCGTGTCTTGGAGACTGATGGTGGGAATGTGGAGGCTCTTATTGGGAAAGGGATATGTTTGCAGATGCAGAATACGGGTAGGCTTGCTTTTGATAGTTTTTCTGAGGCTGCTAAGTTGGATCCTCAGAAT
>ls_9059
CTATAGAGCTGCAGTTCTAGGGGGCGATGGTCGTGATAATTTTTTTTACGTTTTTAACGGGACGGACGTAAAGTTAACTTAACTTAAACTAAACGAAAGTAGTTTCGGTTACGGGAAAGGTAAGGTCGGGTCGTTTTCGTTTACGTACGGTAGGGTACGTTTTCCCTACCCCACTTTAGTTTTTCCGTACCTTTAGTTTCGTCCTAACGAACGACCTTACGTTCGACGACGTCGTTACGTTTAACCTTTACGTCGTACTTACCTTTACCCCGGTTTTACCCGGTTTCCTTCCTTACTTTAACGTTTACCGGTCCGTCGTCCGTCCCTTCCCTTAAACCGAAAAGACCTTACCCCTTAACCTTAATTTAGTTTTGTCG
>ls_9067
AGGGTTTGGACGGGTCCGGAGACGGATATAGTTGAGGTAGTTGCTGATCAGGTGGCTGTAGCGCTTTCTCATGCATCGGTTCTCGAAGAGTCTCACTTAATGAGACAGAAACTCGAAGAGCAAAAATCGAGCGTTGCAACAGTCTCAGAAGAATGCTATGATGGCTAGCCAGGCTGGGAAGTCATTCCAGACAGTGATGAGCCATGGAATGAGGAGGCCTATGCATTCGGTTGTTGGGATGCTTTCGTTGTTTCAAGAAGGTAACATGAAGCCTGAACAAAAAGAA
>ls_9068
GATAGAGTTGATGGTTGTTTGGATGATTTAGGAGTTGAGAGTGGTGGAGTGAAGAGAGAGGCTTGTGTTGCCATTGCCATGGTGAATGAATGAGTGAGTGAGATCAATAGTGATGAATGA
>ls_9083
GCACATATGAAGAATCACATGGCAAGCAAGGGAGTCAGCAAGCGGCAAATGACTTAAGGCGTGATGTCAGTTCTTCCAAGTCCCAAGGTTCGACAGGAAAATAGACACTGAGATGAAGGATACCCACTGTGCTATGTCCGAGGAAGAAAAGGCTGCTATTGCTGCTGCAGAAGCTGCTCGTGCTAAAGCACTTGCTGCGGC
>ls_9124
TGTAATCCAAAGGAAAGCTCTTTGGTTTTCACACCACTCAGCTTCTTAATCTTACCTTTTT
>ls_9132
CCCAACTTGATTGTGTTGCTTAAGCTGCAAGATACTGGTTTCTTATTTTCGTCGTTTTCCATAATAGGTTCCAGTGTAGAACCTTTCTTCTCCAAAATCTCCTTTGGGTTTGAACTTGATGATCTCAAAAGTTTTCCCACTTTTGCTCTATAAGCACATCTTCTTTTTGATGTGTTTGATTCGATAGAGTTTCCTGATTGGTCGACAGAATTTAGCATAACTTCGTGTAAAACCTGCGGTTGTTCTTCTTCAACTAGTTTATCTGATTTTGAAGCCAATTCTGAAGCTGAAGTAGCTGCTTGCATTGACATCATTGCACTAACTCCTAGTACAATATCATTATGAAATTCCAAAAACCGTTCAAAACATGTAGCAGGTGCATCAGCTCGAGCTGATTTGCA
>ls_9141
TAAGAAAATCAACAGCGAAATCAAAATAAGAGCAAGTCCCATTTTTGTCGAAAAATTATCTTTCTTCGGAGTCAGACACGCCCACTTTCCCTACCGCTCTCACCGCCAGCGCTT
>ls_9163
TTTCCTGCTTTTGGATATCACATCCTCCAATATCATT
>ls_9174
TGCCGGCAAAGAGAAGATTGATGATGAAGTCTGCAACAGCTTCATCTGGCAAGCTATCTTCTTCTAGTAATCTTCCAAGTACACCATTATTAGTACCTTCTTCTCCCGCACCGTTTTTCTGTATATCTCTATGATCTTGTTTATTCTTGCT
>ls_9179
ATTGGATGATGCATTCCTTTTCCAAGAAAGAACATCTCATCAGACATTCAACCACAACTTTTCCTCAAACACTTCATCAGGTATCGAGGAATCATGAGTA
>ls_9183
CAGGATTGTTACCACCAAGACTTGGTATCGCCTGGTGAACAACATATTCCTTATCAACAACACCCACATTTTGTACTGCGGTCTCCCTGAGCACAATATCCTAGTTTCATATCCATTCCCCACTCCGTGTACAAGGTCGTTCTGTATAAGATGCCAAGTACAATACCATGCTGCTCGAGAGAAAACCGG
>ls_9190
CCGTCTCTTTCTTTGCTGCATTACTTTCCTTGATGATGATGATGATGATTTGGTTACCAAGATCATGATACAAGCTGAAGTGTCGAAATCTGATGCAAGCAGAACGTTATAGCATTCTACAAAATACAAAATGCTGCAGCTTCTGGGAGTCTATTACAGTTAAT
>ls_9191
TGGATTAGTTGTTCCGGACCTTGAGCTACCGTTGGATCCAATGCTCAAGTCTTTGATTCCTTTAGTTGTTATGTCGGGAGTACTAGTGCCTGATGAGGCGGCGGTTCTAACCTGCTCAAAATATAGTACCTGCACGACAACACGCATTGGTAGCCTCTCATTTTGCACTGCATGCAAGCGTGCATCAACTGATAGCTTTCTGCAATCCATCAGCTTGCATATTCTCTTCTTTTCGCCTTTGTTGATCCCAGGGTGCTCCTTCAAGTATGTGTCAATGGCCCTGTAAAGACCGTCATGAGCCGGACGAGCGATGCCAGAAACTAACTCCGCAAGATTAACGAAATCCAACAGTG
>ls_9199
AGAAACCTTTCTCCCAAGTTTCTTTGAAATGCAAAACAGTGACCTCAAATATAAAACATCATTGAGCTTGACCCTTTCATCAAATTCGAGCTACTGAATTCAACAGAACCTCAGCGATACCAAACATAGCCTTCTCAGGTTCCGAGAACACATTTTCAATACCGCTTCCTTGACATTTCTTGTTGTTCCGAAACAACCATTAGCAGCTCAAACCTCAACGCACGGCGACGGTAACGAACAAGAACCAACCACACACCTCTTAATTGGATTTAGAACGAGCAAATAAGAGTTGAAATGCTCAAAAACCTCGGAATGCTGAACACAAGGAGGGTGGGCTGAGAACGTGACCGAGAGAGAGGTTCGCGACGGAGGAGTTCGCGAACGGGGATGAGTGGGAGCGGAGAGGAGGAG
>ls_9208
GTTAATTTTGGAGCTTCTCTGTCTCTCTGACTCAGGAGACGCCGCTGGAAAACTTTCATCAAAGAAGAGCTTATATTTAAGGTCTTGTCAACATGACTTGGGCTTATAAGTTGCAACAAAAAACAACTCCCACTTGTTCCAGGGCGATAAGTCTCAAGATCCTCTAAGGTCGGGAGCCTCACAGTAATATTAGAAGGCATTGATTCCCTCGGCAAGGTTCCACCATGTACTAGAAGTTGCTGGAGACTTCTC
>ls_9228
CACCCAATACTGAAAGGAGTAATAATGGTATTGATCATGTACCTTCAACTCTAGATGTCAAAGCATTGTGGGTTACAAGGCAACAAAAAGTTAAAGAAGCTTTTACTCATGCATGGTCGGGCTACAA
>ls_9231
GTGACTGTCAGCCACTGGTTCAGAGCTATGCGGCGATTCAGCATTAGGCAGTGATTCAGGTTGAGGCAGTTGATCTTCAGGAATCATATGGAGATTAGTAAACTGATGATTATCAAGAAGAATTTCTTGATGAGAGATCTGATTGTTGGGATATATTGTTGAATTGGTTAACTCATTCTCATGCTGAGCTTCAGATGAAACCACATCATTGCTGATTTGTGCCTCATGCATTACAGTCTCATTAGTGATTTGTTCCTCGTACATGACAGTCTCATTGTTGGGTTGTGTGTCAGACATGATTACCTCATTGTTAGGCTGTGTGCCAGACACAATTGCATCATGGATGATCC
>ls_9255
GTATTCACTCCTACTGAATCTGTATACAGTGGTGTGGATTTTTGTAAGAGGTTGTGTGGTGTCTCCATTATCAGGAGTGGGGAAAGCATGGAGAATGCTTTGCGAGCATGCTGTAAAGGTATCAAGATTGGTAAAATTCTTATTCATAGAGAAGGTGACAATGGTCAGCAGCTAGTATATGAAAAGCTGCCAAATGATATCTCAGATAGGCATGTGTTACTGTTGGATCCTATCTTAGGCACAGGTAACTCTGCTGTTCAAGTGATTTCCTTAATTATAAGAAAGGGTATTCCAGAGTCCAACATTATATTTCTCAACCTCATATCTGCACCTCAAGGTCTCCATATGGTCTGCAAAAATT
>ls_9277
CTTACTATGATTAACGCAACTTGAACACACTCTGCAATTACCATTCCTACAAAAGGAACTGTAACGTTCACCATTTTCTGGTTCTGTTGTTGTTGTTGTTGTTCTGAATTCTCCAAGCTTTTTGTTCAATTCAATTCAATTCAGATTTGTTAGGTTGATTGTAGAAAGAAAATAGAACAAATAGAACACAGTAAGTGTGTCAGTCAACTTGGTGTTTCATTGGAATGAACTTGAGCAAAAAGTAAAGAC
>ls_9286
TTGTCCCTAGAAGTTGGTTATAACACCTTGGCAAGGGTTCAGTTGGATTCTCCTGAGGAGGATTAGTTCCATGTGCTTGTTTTTCCTCTGCCATCAATACCAAACTAAAGAGAACGTCAAAAAAATAGGATCTCTTTTTGTGATCTATGA
>ls_9291
AGTATACTATAGTATACTATAGTATACTACAGTATACTATAGTATACTATAGTATACTATAGTA
>ls_9293
ACAATGACTGAGTACATGAAGAGAGAGTATGATCGGACTAATGTGAGAGGTTACACTGTGCCATTTTATCGTAATCCTAATTTAGGAGCGGTTAGTTGGATGATGCTGTCATATCACAAAT
>ls_9297
CACTCCACCGTCTGTGAGTCCTAATGCAAATTGATTGGATTCGGAGGGATGTGCAGCAATC
>ls_9298
TTCTTTTTAAACGTTGAAGAAGAGCAGTTTTGAATTGACGAACACCACGTCCACTAGATGTGGGATCTAGTCTGTGAGCTTTTTCAAAAGCATAAAACCGACAGAGATAAGCAACTCTTTTATTGCTTGCTTCAACTTCATTAGCAACACGGAGAATAGGAGCTATCTCTACCAATGAAGAAGGCACCACTTCAC
>ls_9351
TTGAAGTATTTGGCAATTATCGGCGGTGGATTCACCACCTTTGGAGAAAGGGATGATATGATCGTACTCGTAGCAGAGGCACAGGGCCGAGAGGGGAGTACGGGCTTGCAGACAATGATACCTGCGGCGTCTTTACGCCACCTTTCTGGGTGACGGCCAGCCACGGTATCCGCCTTTGTCCAGCAGATGCTCTTTGTCTTTGAGTCGAATTGTCTTGGTCTTTTGTCGCCGTTGCCGTCGCTT
>ls_9395
ATGATACTATATCCAACCAAGTGGTTGTTAAAAGGTTTACATCAAAGGAGGGGTCGATTCCTACTTCAGCCTTTCATGCTAAAGATAGAGAGGATAACCCCACTAACTCTCACCACAAGCACCACATAACAATCATCTATGCACTTTCTCTATAAGCCATAATAAACCCATCTCAACACATTCTCTTGGTACTTGGTAACTAACTTAACAATAGTAACACGAATGTAGCATTATCCGAAATTTAGTCTTCACTTATAA
>ls_9406
ATTCAAGCAGAATGAGATCAAATTTTGGGCAGTCACTAATCTCAGACACATTGATAACACGGGTTCTCACTAACTGCCGGATGACAAACTTATAACCATCAGCAGCTTCTTCTGCTGACACAGAATCATTAATAGAAACAGCGTGATTGGGGACTATAGGCACCTGTTGTTGTAACAAGCATATCAGCAGAGGAACCAATTAATATATTAATTATTGACAAAATCAAAGACAGGCACAAGTTAACATCAGATACATGTGCACAGAAGATACAGGGTTTTCTAATTCTACAGATAGAGTATATTAGTCATTCAATAACATATCATATG
>ls_9421
CTGTTATATGTCCACCAACACCTAAACTTGTGCAAAGACCTGCAGGGAAGCCATGGACTTCACTTTTCTCGTGTATTCTATAATAAACTTCTCCTATAGTAGCACCGGCTTGAATCCAAGCGCTATTATCTTCGATATCAACATTTATATCGCGAAGTTTGGCTAGATCAATGATTATGAAAGGCGTTTTCGATTT
>ls_9423
GGTGTTGTAGTTGGACCATAGATAGTTCAACAGACTACAGAAAAGATTAAGATGATTCAGGAGAAAATGGGAATTTCTCAGAGTCGGCAAAAAGGTTACCATGATAAGAGGAGGAAAGCGCTTGAGTTTCAAGAAGGAGATCATGTGTTTCTCCGGGTTACTACGATAACTGGTGTTGGTAGAGCTTTGAAGTCAAAGAAGTTGACACCGCGTTTTATTGGTCCGTATCAGGTTCTGGAGAGGATAGGGGAGGTAGCCTATCGTATTGCTTTACCACCGTCGCTTGCGAACTTACATGATGTGTTTCATGTATCTCAGCTGAGGAGGTACATTTCTGATCCGTCGCATGTAGT
>ls_9424
TTGACTGTTTTAGTGGAAGTGTCATTGGATTTTACAGTTTTAGTTTGGTTTTTGGAGGAATTAAGGTTGTTGGAGTTGAGTGATTTGGAGGAAATGTTGCTGGTTTTTATGGTTTTGGTTTGGTTTTTGGAGGAATTCAGGTTACTGGATTTGATGGTTTTGGTTTGGTTTTTGGAGGAATTAAGGTTATTGGATTTGATGGTTTTGGTATGGTTTTTGGGAGTGAAACTATTGGGGTTGATTAGTTT
>ls_9431
AACTAGAATCGACATTGAACTTGAAAAGAGCAAGCTTCCATCCATCTCATCCACCTACAACCAAAACCCATTCTAATCATCACATTTCTTAGGTAATCCACGTCACGCAATCATATGCCTTTTCGAAATCAACTTAAATAACAAGCAATCCTTCTTCTTCCTTTTGGAAAAATCCATAAGTTCATTAATCACAAGTACCCCATCTAGCATTTTTCTACCATAAATAAACGATAATTGACTCGTCAAAACCAAGCAA
>ls_9443
TAAGCACGTAGTAATCATTGCAAACCATTTAAGTAATTTGTCATATCTATTGACCTGCAAGTGACTAGAGACACTGCAAACCATCATTAATTTTCATATATATGTTGACCTGCAAGTGACACGAGTT
>ls_9453
TCGTAGTTCTGATGAGGTCACTTCTTGCAAGAGGATTTTGGACAAGGTTGAACTTAAAGGATATCAGATTGGTAAAACCAAAGTGTTTCTTAGATCTGGTCAAATGGCAGAACTAGATACTCGTAGAAGTGAGATCTTAGGAAAGTCAGCAAACGTTATTCAGAGGAAAGTTCGTTCCTATTTGGCCCGCCGAAGTTTTGTCTTGATTCGCTTATCTGCTGTACAGATACAAGCGGCATGCAGAGGACAACTTGCTCGGAAAGTATACGAGGGATTGCGGCAGGAGGCTTCTAGTCTGATCATTCAGAGGTATTTCCGCATGCACATTGCTAGGAAGGAATACAAAGATTTTACAGCTCGGCTATTTCTATTCAA
>ls_9454
GTGTGATGTTTGTGCTGAATCTAGGCTTTCTCTTCCTCCCTCGTTCTTGCTATTATGATGCTGTTTAAATAGGGGAGGGAATTGGGTATGAGGG
>ls_9464
GCCGTCATCACCTCCGCCGCCGATATCAGGTTGATCGAATTTGGGAATCTCCAATGGAGAGATGGGTTCTGATTTGAAGCAGTGGATTCTGAAAAGGTGTGTTTTGTTGGAGAGTTGTTGGGTTGAGAGAGATGGAACAGAAAGTGTTAAGAGATGGAACAGTGTTGTTGGATTGTGGTGTGTTGTGTTCCATTTGCTTTGAGTGTTTGATGGTGAAACTGAGTG
>ls_9474
TCTTTTCTTCAAGGAATAACAAAAGACTGACTATTCAAATAAATTTACTAATGCGCCAATGCTGATTGACCTTAACCTTCACAATACACAATGCGCCAATGCCACAGTTTTAAACTGTT
>ls_9488
GGTGTTTTGCCGATTAATCAGCCTATTGTTGTTAAGGCGGAACTGATTTCGAAAATGCGGAGAAGAAGATTAAGGAAGCTGGTGGTG
>ls_9490
AGGACTGCTCACTAGCTTCACATCACACACATTGTCTGTGCGATCCTGGTCAATATACATG
>ls_9497
GCGCCACATGGCTCAGTGGGAAAGTGCAAGACTTGAAGCAGAAGCAAGGCTCTCAAAGGACTCACCTTTATTCAATAACACCAACACTCCTTTAGCAAGCAACAAATCTGATTCTGACTATTTTCTGAAGATATGGAACTCTGATGTTGGACAATCTTTTCGAGGAATTCGTAAATCAGACGAAGACGATGACGAGGACGATAAAACTAGGTGCATAAGCTCAATGTCTCAAGAAGGGTCATCTTGTAATAACAACAACAAATGCGGATCTGTTTCTGCTACTACTACTACAGCAACAGATTTGACTTCATCAACTCCTGCAAGCAATGTGAAGGAAGATTTTGAATGGAGAAACTACAAAT
>ls_9504
TATCTCCGCTGATCTTGCATCAGTAGGTTTGCAGTAGCCTCCACAAAGAAATCAATAGATGCGACTTGGGATGCTTGTGTAGGTTGATTTCCCTTGAAAGATGTAGGCGCAGCCATGTCAGATAATTGAAACAGATCTCCCAATGGAGTTTGAGATGGTGCAGCTGTTTGAGATAGAACAACAGATGAAGCTGATGCCACTGGTGCCTTGGAAGGATCCAAGCTAACAGATCTTGCAGGACCAGATGGCAGTGAATTTCCTGATGCATCTTGAAGGGACCCTGAAGAT
>ls_9522
AAATTTCCAAGTTCTTCAAGTTTCTGCGGATCATGCTTTCCTTCATACTCAGCAGAAAGTTCATATACTTCTTGAACCGTTTCTTTGAGATCCTCTCCGTGTAAATCCTGAAGAATATCAAGGAATCGATCCAAGAGTAAAGCATCGTACTCAACAAGCTTGTCATCTTCGCTGACTTTAGCAGGAACCAATTGACGAAGCTGAGCATCGATGGATGCCATCTTTTCTAGGTTTCTGCTCGCCATAGAAACATGTTAAAGATATGGATTACATATGATGATGATGATGATGATGATGAAATGAGTGAGATCTGAGAGTGTAGTGTAGTAGCTATG
>ls_9526
CTCGCTAGAGAAGGAGTTGTTAAATCTCCAAACTATGCAATTGGTAGCATCTGCAAGTCTCTCGTCGCCGGTGGAGTCGTAGGAGGAGTCTACTTGCTACACTGCTGTAGCGTTGAGGGTTGGCTGCAACATTCCGCTGTCTGCCATTGACTAAATAGCACTA
>ls_9543
TTCACCACCGACACCAGTTCCGGTATCTTCACCACCGACACCAGTTCCAGTATCTTCACCACCAGCACCTGTTCCAGTAAGCTCTCCACCTACTCCCACA
>ls_9553
ACTATTGATCTACTTCGTCAGTTTGAAGGATGGGACAATTTTGATGAGCGCCGCCGATCAAAGCATCAGAAACAAATAGAATTCCGAGTTGGAGTTTCTAGAGATTTTGATGAAGGTGCTGATAAAACTAAATAGAAACCATTTTTCTATAAGTTTCCTCTATTGGTAGATTGGAAATATGTTTTAGAATGTTATAGTGAGACTTCCTAAGTTACTTGAATAGTTAAGGCACTGGTGAAGGAAGAGATGCATGGATAC
>ls_9554
CGTTTCCTCCAATTTCAATTCAGATGCCTTTAAAAGCTCAGCTGATTCTCTTTCCATAATACTCACATCATGATCGGCTAGCTGGATATCCTCCGCCATGTTGTTAGCTTCTGCAGCACATCTACTTGTGTAGTCCTGAGTTTCCTTCTTTATCGTTTCCATTTGAGTTTCCAGTTGATCAATGTGGAACTGCAGTGCAGCAAGCTGATTTCTTTTCCCCTCAATCCTAGCAGCGTTTCGTTTGATTTTTGCTGAAGAGCAATCACCTCTTCCAATTTCACCACGGTACTTTTCTTGATGTCATCCGCAAATGAGTTAAGTGCAGGCTTCAGCGTGACTTTGTAATCAATCCCCATGATCTCAGCAGGCGTGGTTCCCTTGGGATTCAACAC
>ls_9559
TAACCTGCAGCTATCTCATTGATCTTCCTCTCTGCGTTACCTTTTCTATAACCTTTATATAGCTCATTGTTTACCTCAGAAGAACTATTACGCCATGACCGTAAAGCCTGAGCACATCTTAACTCTTGCTGTATGCTAGTGGTTGATATCTGAATAGGAATGGAGAATGAAGAGTTCTCATTGCACTGACTTTGTAGATAGTAAATGGGAAGATCTGAAAAGAAAGCAGGCTCCAGAAAATTAGGTGATCTCTG
>ls_9563
GGGTGGAGACAAGTCTTCAAGGTTGGTACCAAACATGGTTAGGATAATGGTTGCACCTGGTTTTTATGTCTATGGTAGTGCTGTTAAGTGTAAGGTTCTTTGCAGGTACTCGACAAATTCCAACATTATCAACA
>ls_9566
AAGCAATCATACGCCCAACTGCATCACGGTTGGCAGCAGCAAGAATTTTCACGTATGCGAAGGGATCCATACTTGTTAGATGAAATTTAAGAGAAATTCTAACACTCCGATAGACTGATGAGGTTAAACTATGATCATTAGGAGTTCATGTTAAGTCAGCTTGATCCAAAGAATGTGCAGTACGAATGCTTCAGGTTATACAACAAAGCTTGTAATAATTAATACCAAACATTAGAGCTCCAACCTAGATGGAGATGAACACTTACTCCTGCTGAAGCGAGCCAAAGT
>ls_9596
TAACCATGATGTTGTAGTTGGAGTTCTGGACACTGGTATTTCCTGAGAGTGAGAGTTTCAATGATGCCGGAATGACACCGGTACCTTCTAATTGGAAAGGTGCATGTGAAACTGGAAGAGGATTCCAAAAACATCATTGTAATAAGAAGATTGTTGGTGCGAGAATTTTCTACCATGGATATGAAGCAGCAACTGGTAAGATTGATGAACAAGCAGATTACAAATCACCAAGAGATCAAGATGGTCATGGAACTCACACTGCGGCTACTGTTGCTGGATCTCCAGTTCATGGTGCTAATCTTCTTGGTTATGCTTA
>ls_9603
CTTCAGGATGCTTTCCAGCTTGCCGATGATGTTCTACGACAGGGAGTACAGGGAATATCAGACATCATAACAATACCTGGTCTTGTAAATGTGGATTTCGCTGATGTAAAATCTGTGATGAAAGACTCTGGAACTGCAATGCTTGGAGTAGGTGTTTCCTCGGGTAAAAACCGTGCAGAAGAAGCTGCAGAACAGGCTACTTTGGCACCTTTAATTGGATCATCTATTCAATCAGCTACCGGAATAGTGTATAATATTACCGGAGGGAAAGACATAACTCTGCAGGAAGTGAATAGAGTGTCCCAGGTTGTGACAAGTTTAGCTGATCCTTCTGCCAATATTATATTTGGTGCTGTTGTTGACGATCGCTACAATGGTGAGATTCATGTGACTATCATTGCAACTGGCTTCTCACAATCCTTCCAAAAGATACTACTAACAGATCCAAG
>ls_9660
GCACATATGAAGAAATCACATGGCAAGCAAGGGAGTCAGCAAGCGGCAAATGACTTAAGGCGTGATGTCAGTTCTTCCAAGTCCCAAGGTTCGACAGGAAAATAGACACTGAGATGAAGGATACCCACTGTGCTATGTCCGAGGAAGAAAAGCTGCTATTGCTGCTGCAGAAGCTGCTCGTGCTAAAGCACTTGCTGCGGCT
>ls_9689
TGGTTTGTGTTGCAGATTCAGATCCACTGACTGATTTTAACTAACTTTGCAATGCTAACTATTTGATAACCGGATTGTAATAATTTTATCTTTCCCGTATTTTTCTTTTGATGTATTGTTTGTTATTGTGGAGTGTTTGTTT
>ls_9708
CTGCTTCCTTTTTCGAGCTCTCCCAAGCCTACCTCACGGTATTCGATGATAGGAACTCTCGGAAGGTGGAAGAGTTCGGTTTGGATTGTAATTTGGTTCCTGCACAAAAGAGGTTGCTTCTGGAATTGTTGCCTGAAGTTCTTCCTTTTCTGAAAGATGGAATTAAGGAGAGTTCCATTGATAAGTCTGATGAGAGTGATGAGTTCTCTGCCGCGTCTGCTAGAATTCCGGTTGGGTTTGCTATTCTAGCTGCTCATCAGCTTAGATGGTTTGTTACTCAGGTTGATTATCCTCATTTGGGAAAATTGTGTGGATGGGTGATTCCTTGTGCGCTGACTGCTGTTGATCATTGGTCGCCAGAGGTGAAGGGACAGGGCATGGTTAGCTTTATGCATCTTGGAAAAAATGTGGACGCTTCTGAGCTTGGTGGATTTGAGG
>ls_9735
ACCTTTCTTTCGAGGTTACCTTTAGAATTTCCGCTACCAAGCAGTTAGTTTCCTCCACCTGCTTTGACGAAAGAGAATATATTGAGGACGCCATTGCCTGCATCACATCAACTGCGGACCCCAAACGACATCTTTCAGATTTGGTTACATCGGCTGTTGCTTTTTCTACAAGCGGAGACGGAGAGTACTGGCCTTCAAAGACTTCAGTTGCTCCAAGTAAAGACT
>ls_9747
CTATCATGCCTAAGGATATCCAGCTTGCTAGGCGTATTAGAGGCGAGCGTGCTTGAACATGTTGAATTCTTGAACTTCGGGTTTGTGTAGATATTTTTGATATATAGTTGATCACG
>ls_9749
TGCCAGCTCAGCCTTCACCTCATCTCCTTCTGACGTGAATGAGGGGTAGTACCTTGTACATCATCGGGCTTGTCTCCATCCTTCATTG
>ls_9753
TGCTTGTTATTGATCTCTTTGCTGCAAGGCAGGTGTTTCGTAGATGGACAAGAAAATGAGATTGAGACAAGGCATTCAGTTTCTCTTTGCTTGTTCTTTTGCCCTATTGGGATTCTTTCTCATGTCATAACCAAAGCAATGACTAAAACTATCAAAGAAAACAAATAGGGTTTTTAGAGGGTTCATGTTGAGCTTCTATGGAGCCAAATAAGAATTTTATTTCAAGTTTTAGAATATCATAAATTCTTGTATGAGTTGAAGTTACTACTTACTAGTCCTAAATGTCATTGGAAGTTCTTTTTTACTACTAAAAA
>ls_9757
TCTCTTAGTGATGTAATTAGAGTTATTAGGCAATCTATGCTATCAGATTCAGATGCATGAATATGTTTGTTCGATGAAATATTTTGTTACATATTTTGTGCTAACTCGTGAA
>ls_9765
TAGCATTGCCATAGTTATATGAAACTTCAAAGCAAACAAGAGCAACAATCAGAAATGGTGTCAACTTCCCAATCAGATAGCCATGAAGATTTGCGTCTAAACAGTGAAATAACCGATAATCAAGAATCACACTGTTTCATTGTTCACATTCCAGATGGTTTTACAAAAGAAGATATTGGTGCTAAAGTTGAGAATGATTTTAGAAGTGTGAGTGTTTATGGTGAA
>ls_9769
AATCACCGTATGATATTTGATGGAATAAGAGAATATATTTGTTTTTGTGTTAAATTTATCTTCATAATAAATTTCATGGCGTCTATCGTGTGGAATTTTTCCCTATGTATCTTCTTTTGAAAAATTAAATCCCAAAATACTCTACATTAAAATTTAAAAA
>ls_9783
GCGCCAAGCCGTTTCCTTAACCGATGCCGCCGCCTCTAGAATACGCGTCTTGCTGCAGCAGCGTCAGAGACCATTCTTAAAGCTCGGCGTCAAGGCTCGGGGTTGCAACGGCTTATCTTACACCCTAAATTATGCAGATGAAAAGGGGAATTTGATGAGTTAGTTGAGGATAAGGGTGTTAAGATACTGATTGATCCCAAGGCTCTTATGCATGTTATTGGAACCAAGATGGATTTTGTTGATGATAAACTCAGATCTGAATTCGTTTTCATCAATCCAAACTCCAAAGGCCAATGTGGTTGTGGTGAATCTTTCATGAC
>ls_9791
AAAACAGTGTGTGCACCCTCCAAGACACCCTGCCCTTTTAATCAATACCCAACATCATTAACAACATCAAAATCAAAACTTTCCTCATTGTAGCTCGGTTTCAAGGGTAGATGCAAAATGGGTTTCGCTTCAAAGATCCGAATTTTACTTCATGGTGATGTTTGATCTACATCGACATGCATAAGTCAAAA
>ls_9802
TCACTAGGTTAGGATTGAATAGATCAGTTGGCGGTGTCCTAGCTCTTGCTTTCTCTAGGGAGCTAAGTCCAGTTGTTACAGCAATAGTTGTAGCCGGACGCATCGGAAGTGCTTTTGCAGCAGAATTAGGAACTATGCAGGTTTCCGAACAAATCGACACACTGAGAGTTCTTGGTTCAGACCCTGTTGATTATCTAGTGACACCAAGAGTGATTGCTTCTTGTATTGCCCTACCTCTTTTGACCTTATTATGTTTTACATTAGGGTTAGCATCTAGTGCTCTTCTTGCGGACGGTGTTTACGGAATTAGCATTAACATTATATTGGATTCGGCTCAGCGATCTCTTCGAGCATGGGACATTATTAGTGCGATGATAAAGTCGGGGGCTTTTGGTGCTATTATATCTATAGTGAGCTGTGCTTGGGGAGTCACAACAATGGGTGTGCTAAAGGTGTTGGAGAATCAAC
>ls_9808
AGAGAGAGCTGCACAATGTCTTCATCGCAAATCTATACAGAGATGATCTGTTTGAAGAGATGTTGCAAGAGCCTAATGAGATATCCGTTAAAAGAAAGCGCTGTCGAGAACTGCTCCGAGCTTATCAACAAGCTTTTAGGGACTTGGACGACCTACCTCTTGAAGCTGAAACAATTGAATGGGGACACAGTTCGCCTGAGACAACTAGCTTGCCTAAAATTCGTGGATTACCATCTTCTTCGATGTATTCTACTGGCAGTTCAGTAGACAGTGTCTAATAAGTTTGTAT
>ls_9813
GATCAATATCTTCAAGGTCTGTTTGTTTCTTTGCAAATAGACCCTACCATCAGAAGTGCGGAAGTTGTCTGTGCAGCATTTGTTTCAGCTGATTGAAGTCCATCCATCTGTCTTGCAGCCACATCTAAAGAATGTGATCGAATATATGTTACAAGTCAACAAGGACCCACGATGAAGAAGTGGCCCTTCGAATCCTGTGAATTTTGGTTCTG
>ls_9821
GTGCCTTACACTAAGGTAGAAGAAAGTTTCAATGTTCAGGCAATGCATGATATTCTTTATCATCGCTTTTCACTTAGATAATTATGATCATCTGGAGTTTCCTGGTGTGGTTCCTCGCACTTTCATCGGCGCTTTGCTTGTGTCACTTGTTGCGTCTCCAATTGTGTTAATTGCAAGTTTGCTGCATTTGCCAAAGTTTTATGCTCTTATCATAGTTCGAATTGTCCTAGGATGCATCATACTGTATACACTAAGATTCTTTCGTCAT
>ls_9844
GAAGCTATATTACCTTTGTTTGCAACTGCGAAAGAACTTATTGCTTGTAGTGAAAGTAATAACAGCGATGGTCATCCTGCACTTATTCTTTGCCATATCTTTCGCCGTGTTGACGAACCGACATTGCTTTCAGCTGCAGCGCAATTCGGGTTTAGATTAGTAGACAGGTGGCCTACTACTGGAAATTCGACTGAAACCTCGAGAACCGTTATCAATAATTGGTTTTCGTACAATGATTTAAAAGTATGATCTCTAC
>ls_9870
TCTAACTTCATCAATGACGGTAGGTTCAAGATCTACAAAAACCGCGCGTGGAACATGCTTACCGGC
>ls_9875
CTGTTGAGAAGGAGCAGCAAGAGAGTGTTACTGATACATTTATGTCACAGGAAGAAGATGCAATCCCTATGCAGAATGGTAGTGATAGTAGTGTGCCTGATGTTGGGAACGTTGGAGCAGACTAGGGCCGTTGGTTGCATCGCTTGAGGCTGGATTGAGATTCTCTAAATGTATAGAGGCCACAATGCCAACGCTTGTCCAGTTGATGGCGTCATCTTCTGCTACTGATGTTGAGAATACAATTCTCTTGTTGATGAGGTGTAAGCAATTTCAAATTGATGGCTCAGAAGAATGTCTACGAAAGATGTTGCCCCTCGGCATTTTCTCAGGATAAATCCATCTTTGAAGCAGTGGAGAATGCTTTCAGTACAATATA
>ls_9883
CCTATGCTGACACCGACACAATCGTACGTGGTTATGTATAATCACTTATTTTATCTCAAATTACCATTCATGCGTCCCTTAAGTGTTGTGTATATTGTCTGTGTTTTTGATTGATTTATAGAAAGAGAAAAACCACATCAAGGTTGAATAGAATCAGCATTAACCCATTTCCAATAATGTTTCTACAGAAACAGCTTCGTGTGCAACTTTCTTTTCGTTCAGAAT
>ls_9887
GATAGAGTTGATGGTTGTTTGGATGATTTAGGAGTTGAGAGTGGTGGAGTGAAGAGAGAGGCTTGTGTTGCCATT
>ls_9893
GCTCAATTAAACCTTGGTAATGGTCATGCATTACTCAGGAAGATCGATCCATTGTTTCACAACTTTAACCTAGTTTGAATAACAAGTATAATTACTTGAACTCAGTTTCAGAATAATTATTAATAGTAAAAATAAA
>ls_9916
GCTTTCTTGCATTGGTACACAGGTGAAGGAATGGACGAGATGGAGTTCACCGAAGCGGAGAGCAACATGAACGATCTTGTGTCGGAATATCAGCAGTATCAAGATGCTATGCTGAGAGGATGTAGTATGAAGAGGAAGAGGAAGGTGAATGGAAAGAT
>ls_9984
CTGAGACCGATGTAGGAAGAGAATAGCTTCTTCATTTCGTCGTGGTGTTCGTCTTCTGCCATTGAAATGGGAGGTAGTGAGATAGAGTGATGGTGATAGTGTGTGTGAGAGTGTGAGGAAGAAAAGAGAGGAGGGGTTGGTTTGTTTTTGTTTGTGGGTGCAGAGTGAGA
>ls_9985
ACAATTGCATTTCTTAGAAGCATTTCGCTCGAAGCTGTTGCACTTGGAGTTCATCTAGCTGCTGGAGCACACGACTTTCTTGTCCAAGCAGAATATAGTATTTCTAAGCATACCTTCTTCAGTTGCTTTGCCTGTAAAAGATAAATCAAAGACTGGCATTCGATCTAATCAACCGAAGGATGCCCAACAAGGAATTCAACAGGCTTGTGAGAGTCTCAGTGATGGCCTGGGTAAATCTGCTTCAGTGTTAGTTCAGAAACCCTTGAAAAAGTTACCAGCGTGGGTCGAGGTGCAGGACCTGCCTTGGCCGCTGCTGTTCGAGCAGTTCCTGCAGCTGCCATAGCTCCTGCTTCAGCCTGTGCAAGTGCTGTACACTATGCTCTTCTTGGATTTAGAAATAGCCTTGA
>ls_9992
CTCGACTTAGCATGTCTTCAGTGTTTCCCAAAGCCACACTGAACAGTTCTTTATCTGATCAAACTTGTGATCTTTTGCTTGGTTACTCTGGTTCTGAGGGCGAGGATTCTGAACCTTGTTCTCAGACTAAACCATATAATTCTTCAAAAATAAAAGACTGCACTTGAGGTGTTGCAGTCATTGTCTAAGCCACAATGCTGTACTTCCCAAGATAATAGT
>ls_9995
AGATCAGAAGATAAATGCAAGGTTGGTTGAGATTAGTGAGTGGGGGAGTTTGGAACAAGAGTTGGGGTTGGGGTGGGGGACGTGTAGTGAGAGGGGATGAAATTGGAGATGCTATAAAGGAAATGATGGAGAATGAATTGTTGAAAGTTAAAGCAATGAAGCTTAAAGAGGGAGCAATGAGGGCTATAAGTAATGGTGGAGATTGTGAGGTTACCATTCAGAAGCTAATTCAAAAATGG
>ls_9998
AATGGATTATGTAATCCCCTGCACTTGTCTGTGGATCATCATGATTTCATTTTCGTGTATCTTTCGTATTCGGGGTCTTTGTCTCCTATGCGTGTCCTACCCTCGGATACAATTGAGTCTGTGAAACTCAAAATCCAAAGGAATGAGGGTGTGACAAACAAACAGAAGTTGGTTTGTAATGGCCGTGAGTTGTCGCGGAGTAATTCT
>ls_10011
GAAGCCCGTGTTTAAGCTCCAAGGCAAGAGATCTTTGCTCATCTCGTGACTGAGAGTACGATTTTTGCAAAGTATGCAGAGTTGATTCAATTTGAAGAAAGCGAGAATGCTCTTCCTGCATCAGAGTCTGCATCCTCTCAAACTCATTATGCTTTTCTAGAAGCTCTCGATCTTTTATCGAAATCTTCTGCACTAGACTGTCAGCCTCTAGCTGAAGAGATTGATTTGATTTCTCCAACGTGTCACAGTTTT
>ls_10018
TATGAAAAAGCAACTTCGTCTGACAAGAAACTTGAGCTTTACAAAGATGCTTACCATTCTTTAATTGAGGGTGAACCTGATGAAACAATAATTCAAGTTCTTAATGACATCATTTCTTGGCTTGATGAACACAGTTTGAAACAAAACATTCAATCTTCCTCTTAATATTGATTATTATGTGTTTACAT
>ls_10019
TATGATAATAAAGTGTGGCCAAGTGATGAAGACAGAGGTAATTGGGGTGTAGCTGATCCTGCCATTGACATGAGAGCTACAGCTTTCATTGCTCAATACAGGAAACGAATTTCTGAGTCTGAAGTTCATCACTGGCAACCTCAACCTGACCAATAGGATTTTACTTTTCTCTTATGTATTTTATGTTGGTTTGTTCCTCTATGTTGTAAATAGTAATTAGTTATTGATTATATTTGTCAACCATGATAAGTAATCTTAAATATCAATTATCTTTCAAGTT
>ls_10037
GATTTTATAGAAACAGTCTCTTAGTATGCATAAAGATTGACTAAGTTTGTCTGTGAGGATGGTAATCTAGTAGAATGGTGTGTTTGTTCTTTACCTAAGAACATGTAACGATGTTTTTCTAGCATTTTATATGTAAAGCAATATTATTTTAT
>ls_10054
CAAACATCATAAACCACATAAAATCGGCTGGAGACTATATCAACTCCAATGATTCTTGAAGCACCAGAAAGCCTTGCCCCTTCAGCAGCAGCAAGGCCA
>ls_10072
TCAATGATGATGAAGTAGCAATAGCAGTGGAATCTGAGCCACAAGTTGGTTTCGCTGTAGTTCCAGGTTTTAAGATAGGTAAAACTGTTTTACAGTGCCAAGTTTACCTCTCACAGTTATTACAAGTTACTTCCATGAAGAAAAGGTAGCAGCAGTAGCTACTGTGAAGTGGGGATGGTGTGGTATGGTTGTCCATTTTCTTTTCAGAATGTTTTATCTTTAATGTAGTTTAATGAAAGGATATGACCTAAAGTTTTGGTGGTATTAGGCTAGTGCGGCAGGGATTGTTAAGCTGGTATATTTTACATGATGTTATGTGCAAAATAATGTTAAATGTAG
>ls_10121
AAGGACCCAAACAAGGAGCCGAACCACTAGCCAGAGAATCTGATAAAGTCATCATCTCTAATTGATCCATCCCATCGAAAAATTCCGAGTCCCTAATGATGGAATAAAATTCTCCACTTGATAGATCGACTTCACTGAGCATGTCCAACATGTCATACATACCGAAATTGGTTTGTTTACGTTGAGGTGGTGGCCTGTGGTGTATCCATGTGTATGAGCCCGGCTTCACTGTATGCTTGTAGAAACAACTGGCCCCAAATGGACAATTCCCATTACCAGAGTCAAAATGTTTGCAATCAATCAATCTGCAGTTAGCCTTGTAGTTATCAATAATTTCCTGTTTTTCTCCCTTCGTAGTATACCAAATACCACTTGGAATGACAAAATATGAAAGTTGT
>ls_10127
TTATTGGAACTTCTATAAATAGTAGTTACAACA
>ls_10136
CATGACGTTGAGGGAACGAACTCAACTCACCGATGATCGATACCTCTGGTTGTTCAGCAAGATGCAGATCTAAGAGGAAGAGCAAGATGATTG
>ls_10152
GTATGGCACCGTACGAGGCATTATATGGAAGGAGGTGTAGGACTCCATTGTGATGGTATGAATCAGGTGAGAGTGTTGTACTTGGACCTGAGATTGTGCAGCAAACGACTGAGAAGGTTAAAATGATTCAGGATAAGATGAAGATTTCTCATAGTCGTCAGAAAAGATACCACGATAGGAGGAGGAAAGCACTTGAATTCCAAGAAGGGGACCATGTGTTCTT
>ls_10158
TGAGGAAGTACAGTGGTAAACGGCCCGAAATAATTGCCATTGCCATAGAAAACCCTGGAGCTGTTTTGCCGATGAGATAAATACAAAATTATCTGGCAAGTCCCATGTTGGTCCTGGAATATCAACATTAAGAAAAGCAGTGGATGAACGTAGAAAGGAAACAGTCCACCACAACGCAAATAAGAGATGATGACAATGATATTGAAGGACTATTACCCGAGACAGACACCAC
>ls_10177
ACGTGGATCTTCAACGTTAAGGTTCACTGTGTTGTGACGGTAGATCAGTTAACGGAGAAGGCCAAGATTTTTAACAGAGATTGCAATTACGGATTGGATCTTTGGAATTGGTGATGAAATTCATTAGATTTAGGGATTAGGATGAAATGGAACCGGTTAGAGAATATACTTTTTGGTATGTTTTTTTTCTAGTGCCCTTTTGGGTCAGATATTGTGAATTCTTTATGACTTTTGTCTGATTTATTTATGTTTTTAGTCTGATATAATTCACCAATTTGATTTTCGTTTAAA
>ls_10187
GATTGCAACTGGATGTTTATAAGGTATATCCATTTTATCCAATTCTGATCTTATCACTTCACTTGTCTCAAATTCTTCATAAGCCAATTCAGGATTCTCATGAATCTTTCTTCTGGTACTGATCATCCAATCAAAGACCTCAGGACTCTTGGCAATGTCTAGAAAGTTGCTGAATGAGGAATTATCAGACAAAATTGGCGTTGCAGCAAAGATATGTAATATGATGATGCAAAAAATAGAAGATGTTAAATTTAGTAAGGAAGAAGAAGGCATGTGTTTGTGTGTGTGGAGTGTGAGATTGATGATTGAAGAGTAACAGAAAATATTTGTATGTTTAAGTATTAGTAGGTGGGTGGCTAGCGTTAAATA
>ls_10199
GGGGTGCAAAGTCAGTCCATTACCGTTGATCGGCAAATGAGAAGATATGAGGTTCCAAGACTTGCATTTATTAATAAGCTTGATCGAATGGGAGCAGATCCATGGAAAGTAATAAATCAGGCTAGATCTAAGCTTCGGCATCATAATGCTGCAGTTCAAGTTCCAATAGGTTTGGAAGATGATTTTAAGGGACTTGTTGATCTTGTGAAGCTAAAGGCCTATTATTTTCATGGTT
>ls_10202
TTTCTTCCCAACAAATTGCAAAAACTTTTGAATCATCTGCCGCAGCTGCGCGGCGTAATACAATGCGGCATTGCTTCATAATAATGTCAGAAATAGATATAACAATCTTCTTTTTCCTTTCCTTGTCGGTATTCGGCTGCACTCCATCAGTTACCTCCTTCAACACTGAAAGAACTGCTTTCTTTGTTGGTCCAGATGCATTGCCCTTGTAGACAGCCTTACTAATTGAGTGTTCCAGTATTTTCCTGCCCAATCTGGCGGATTCTTATCTAAAGCA
>ls_10207
GGTGGAGTTCATGGAAAGGTTTCCGCCAACGCCGATAGCGAGGAACTCACGGTGGAGGAGAGGAATCTTCTCTCCGTCGCTTACAAGAACGTGATCGGAGCTAGACGTGCTTCGTGGCGTATCA
>ls_10219
AGAGTTTTTGGATGCCTTGTTATGGGAGCCTGAATATGACATTGTCAGCGATGATAATGACTCTGAATACAATGTGAACGAGGATAACTCTAGCGCAGCCGAGCAAGGGACTATATGGGCAGTCTCTTCTAGTGATTTAGAATTCAGTGAAAGCGACTCTAATAATAGGGATGGTCTTAGAAGATCAAGAAGGAAAAGCCATAATATTGGAGCTGAGGGAATGACTTCTGGAAGGCGTGTTAGGAAAAGGATTTGAGAATGTAACGGTAATACTTCTGGAAATACAGAGTTAAGAAATCCAAAGGAGCTCAAAATACAGCAAAAAAGAAA
>ls_10221
TGGAAAGCCATCTTCCAGTCTGATTGAAATGATAAATAGAAGTCTCATCCTCCAAATTCACTCCACTGTACATACGAACTGTGTTGTCCATGCTAGTAGTGGCAAGGCTGCATCCAGAAGGAGAGAAATAGGCTGATTGCACAGATCTATTGTGAGCAAATGTCCTCAAGGCTGTTTGCTTTGGCCCTCCAATACATCTCAAATCCCAAGTACATACAGTTCCATCAGAGGAACTGGTAGCTACAATATGAGAGCTTTGAGGGTTG
>ls_10222
AAAATCTGCAGATCTTTTCCCGTCCCTGCTATTTTACTGTAATAATCAGTAATTCAGTGTAAGTGAGGATAGTTGGCAATATATGACCATTTATTTACTGTTTGATTTCCGAAACCTTTGGTCAAATTGTTACCACCACACTGATGACACTTCAATATATGTCTGCCTGTAATCTGAATAACCATTGGAATATATTTTGTAAAACATGTGTTCTTGCTTTTGACTTCTCGGTATCTTATGATGTTACCATTCACAAGGAAATGCTTGCTGTGGCATTTTATTGTAGCCGTCGTTCCCCTCTTCCGCTGTGGTTCAAAATAATTTTATTAGATCTCTTCAATTCTATCAAAAAAGAA
>ls_10251
AGCAGCCAACACTTGCCTCTCATATGCCTCCATCTTTTCGAAGACAGTTTTCTCAGAGAGTCAAGGAAAACGTTCAGTCTTCTGAGCTGGTTTCAGAAGAACCCAGCAGTGAAGTGTGTCCTACAATTCTCTGTTCTTCAATATGCTCCACACCATCCAGTGTTATCCCAGCTACACCTGGTAAATCTATTGAGTGTACAGATGGAAAAGGTGAATATGTCAATAATAGTGTTGAAGCTATGTCAACCCCATTGAAATATGTGTCAACTCCATTGAGGTTGATGTCTGCCACACCTGCATTGAAGCCGCCTAAAAGGTGTTTTATGACCCCGGATGACAATTCTGCAACCTCACCAGACAAGTTGGTTAAGCGCCCACCTCGATCAAGGTCATTGAAATTTGACA
>ls_10257
TCTCATGGTTGTGGATTGTGTTGATTTTGTATGGTTCTTTCCCTTAGAACGGCTGTGAAGTCGCTGTTTAAGTCGTTGGAGGGAATGCAGGAGAAATTCGGAGAAGGGTAAGAAACTGCCGAAGCTTGTTCTTGTGGCTACAAAGGTTGATCTCCTTCCGTCTCAGGTTTCTCCTACGAGGTTGGATAGATGGGTTCGACATCGTGCGAGTGCTGGAGGAGCGCCTAAGTTAAGCGCAGTTTATTTGGTTAGTTCTCGAAAGGATTTAGGTGTGAGGAATGTGTTGTCCTTCGTAAAGACTTTGGCTGGTCCTCGTGGGAATGTCTGGGTGATTGGGGCTCAAAATGCTGGGAAGT
>ls_10258
TAGGCCAGAATATCGCATCTCCACAGGCTCTCCATAAGCAATTCAATTGTGTTGCTGGTAATTCCAATGCAGTTTAGAAGATTCAATCCCAACAAGTTCAGGACCAATTTCTTCAGGAAAGGCATACAGTTGTTCGATATTTCAGAACAGCCGGACAGAGAGAGCACTTGCAAACTGAGGTGAATGGCATCAGAGAGAACAGATATACCGGCATCGGTGATTGCACACCTTGACACATCTAGATCGTTGAGCAGTAGGCAGTTGTCTGCAATCGCAACCAAGCTTGCATCAGTAATATTCCAGCAT
>ls_10290
CACTCCAATGAAACCTTCCCATGTAGTTTATGATCCAATACTTGTAAGATCTTTGCAAAACCATCATTTGGTTGTGCTCGACGGCGAACTTGTTTCATTGTTTGCCATGCTTTTGATAAAGTATACTTCTTCCTCAGCATTAGGTAAGCAAGGACCAGTGTAACACTTCTGCTTTTCCCTTCAAAGCAATGGACTAAAATTTTCTGACCTTTTTGTTCAACACTATCTATAAAATCACACGCTTCATCAAATACGGCGGTGATGTTAAAAATCTTCACTGTCACAGACAGAGAAATTTTTATATTCAAATACA
>ls_10306
AAAGCAGCAGCAACGAGTGAACTGCACTCTTCCAAGCCCGCACCTGCCCAGGGTTTGATCCTTTGATTTGCTACTTGTATGTACATTTTTTAAAACTCCTGCAAATTTGATTTACTTGGACAAGTTTGCAGCTATTTGATTTACTTTTATAAGCATAGAGAAACTGAATTTCCCAACTTTTGAAATGATAGGCTTGTTATCATTTCCCATTCACCATGGAGAAAAAGATTAAGCGATGGAAGCTTTTCCAGTAAAAAAAAAAAAAAAAAAAAAAAAAAA
>ls_10310
AGCATGTTCTCTGTCTTCACATCTCGGTGGACAATCTTCTGAGAGTGAAGATAATTCAGCCCTCTAGCCATATCAAGTGCTAGTTGGATGACAATGTTAAAAGCTAACTTCCTCCTCCTATTCTTTATTAAGAAAGATTTGAGTGCACCTCCAGGAAGATACTCTACAACCACACAACAGATATTGCTAGGCATGCTAATAACACCATTGTCAGTTTGTATCTGCAATTCAGATGAC
>ls_10319
TCGGAAGGACTTGCTGGTAACGGTCCTCGAAGTAAGGGGATTGGGCGTCGAATTTGAAAACGGTTGATGAAGGTGAGTAGTCATCTTCGAATTCCGTGCGATCTTGGGAAGCATCTATCGCCATTGTTAGGGTTAGGGTTTGAAAGGAATGATTGGTTTA
>ls_10320
AGCCTTTGTGGTTAGTTTGAGTTTTGTTGAGGCTGAGTGATAGAGCTGTTTGGTACGTAACAGGGGGGTCGTTGTTTGGTAGTGTTGTATGCAT
>ls_10336
TGATATGGGAAGTTGAAGGCGCAGGGAGGACAGCGTGTCCCGAACGAATCGTAAGCGCGTGCTTGACCGAAACGGTGTCGTTTCAGAAGTTAGTGTACTTGTTCTTGTTCATAGAGAAGGTTTCGGTTTCGGTGACAGCAAAGAAAGTATCAAGATTA
>ls_10340
GGTCATGGTGATTATGATCATGACAATCACTATGGTTGTGGTGGTCGGCATGGTGATTATGGTCATGATGGTCGGCATGGTGATCATGGTCATGATGGTCGGCATGGTGATTATGATCATGGTGATCGTGCTTCTGGGTATGGGCATGGTGATCATGATCATGGTGATTGTGCTTCTGGGTATGGGCATGGTGATCATGATCATGGTGATCGTGCTCCTGGGTATGGGCATGGTGATTATGATCACGGTGATCGTGCTTCTGGGTATGGGCATGGTGATTGTCGGCATGGCTATTATGATCATGGTGGTCATCATTATGATGCTTA
>ls_10349
TTCTGTACAGGCCTCAGTAGATCAACTCAAAAATGGCTCAAGGGAGGTGATGATCTTTTGAATGATGATGGTTTTCCAAAGCCTGGTTTACCATACCATTGGAAGGGTAAGAATGGTTTGTATTGCGTTGGATTGTCAAGGAGGGGGTTTTATGGAGCTAACCTTGATGCTCAAAATGTAGCAAATGATATTGCATTGTTAGTTTCTCAAGATGAAAGAAAATGAGTTGTGAATGTCATGTGATGTGTTTTGTTAGTTTCAAACAAGGAATGTGGTTTAGTGTGGTTTATTATGGACCATACATACAAGTGATGTTTAAGAACTAAATGATCACAATTTATAATTTGTTTACCATGATTTTATTGATACTTTAGTTCTTATAAATGTATGTTTAAGACAAAAAGGCACGCGAAAATATAAGGATTGAGTTGCTACATTTT
>ls_10350
AAATTGTGCATGTGCTGCTGAGGCTATTGCCCTGCCTAATGTTATCAGTGTCACTGGGGTGTGGATGGAGTACGTTATTATGTCTAACAAATATTCTATTTCCTCTGTAAAATTTTCTACTGCCACTTTTAGTCTTCTTATACACTACATCCAATGGTCCTAACAGAAAAACTATAAAGAGAAGCAAGAAAAACAGAAAACAGAGTAGGAATGAGGATGAAAGAAAAAAAAC
>ls_10357
TTTTCATTCATTCACACGATTCATCACAAGTATTTCTTATAGGACATTGGTCATTGTACTCTTACAGATATTGAATTCTTGTTAATCTGTTTAAATTAGGTGTATAAAATATTCACTTTTCTTCATTGTGTTCTTTGGTTGTATTTGGAATTTAAGTTCTGATTCTAGTTTCCTGTTTTACCATTCCAAATGTCTGAGCAGAGTGCATCTTTCTGTACATTCATGTTA
>ls_10370
TTCTTTTTATTAATGTTGTCACATACCCTTAATACATAAGCAATTGGTATCCTAGAACACAACATAGAGTAACAAGTGTGTTTAATTGCAAGATTGAAGATCCTTTAATCTGGCCATATCTATATATAAAAACTAAACCTATGTGTCTATGTGCATTAC
>ls_10374
GGTTCGGTGTTTCTGCTCCGGCGGTTAAGTTTCAGTTATCACAAAGTTGTGTTGTCGATGTTTAAGTAATGTTTAGGCAAAAGTAATTTGCTTTATTATTATTATTGTTATAATTCTAAATTGTTATTGATTTTTAGTGTGAAATCTTAATGATCCTTTTCTAAAAAATGTTATCGTTTTCT
>ls_10413
ACTCCATGAAAAAGAATGTTGGCTCAAGGCTTCCTTACTTCACCACCAGAGAATCAAATTTTGTTAAGGGCTCAATTGACTTCCTTGGAATCAATTTTTACTATGCATTATATGTTAAGAACAACCCGAAAAGTCTGCAGAAAGAGAATAGTTACACAACAGATATGGCTGTAGAGTTTAAACCCTATCCTGGAAACAGTACATCCACAGATGAGATTCCAGTTGTACCCTGGATTTTGGAAGGGCTGCTTCATTCGTTGAAGAACGATTATGGCAATTTTCCAATTTATATTCATGAAATTGGTCAGCAAA
>ls_10435
GCTGCATCAATGGCAGACGCGTTCTTCTCCTTCTTCGTCCTCCTTCCTCTCATCTCCTCCCACGTCCCTACTTCTATAGTCCGCCCACGTACAGTCAAGATCCCAACTCGTCAACCGTCACGTCTTCATCACCGGCGATCCAGCGGTATCGGCCTTGCCCTCGCCCGCCGTGCAGCCGCGGATGGCGCACG
>ls_10446
ACCAGCACTGCCTCGGTAGTAAAACAGTGTTTTTTTTGAGTCCAACACAATCATTTCCTTCTCCTCCATTTGAGTATATTGCTTTGTCTATTCCAGTTGCTTTCCAGAACCCAGGTCCAGTTACTCTATTGGCCTAATGCTGTTCCTATATTTTCTCCCTCTTTTGCAAAAGAAGTAACCTTCTTTTTCTGCTCCGTGTACGCTAGATTTTGGAAGATCCCAAGGATCATATTTGTAGATATCAATTTGTTTGATGAGGTCAATAGAAATAGGTTTCTTGTCGAGTTTTCTCGAAGATAAAAAGTACAAGCTCTTGATCAGTAGGATGGAATCTAAATCCAGGAAGTGGAACATCATTATCATCATCTTGTAAATGTTGATTCTCCATCTTAAAC
>ls_10459
TGGAGTGTTCCTGTGGAGAAGAACTTAGATCATTTTTATTAGGCTTCACTTTTGTGACTTTTCAAATCTACAGCCTGGTCTTACCACTTTCTTTCTCTACATTTATGACACTTATGTTCAAAATGTAAATAATGGCGAAGGTATGTCATTTCAGTTGAATGATCCTTTTTATTTTGATTTTGTGGTTCGCTCGGATAGCTCTGGCATATTGAAGGTTACAGTAACACCTAATGCGTCGGATTATAAACCAAATGCGTTTTTAAACGGGCTAGAACTGATGAAAGTGATTGAATCATCAGGTTTAGTTTCTCTAGATGATTTGGATTCAAAACCAAAGGTTGGTCTTCCTGTGGTGGTGGGTTCGG
>ls_10460
GACGAGAACAAATCACCTAGCGCTGCAAATGCAGGAAATAAAGAAATAAATCCATTGGCTGCAGATTTGGATGATAATACTTCAATAAACACGAAAAGTGTTAATGTCGGTAGTGGCGGTGAGACGAATAGTGATTCCAAGGTTTTTAGCTCCAACGAGGGAGTAAATGATGACCTGGTTGATGCAGCATCAGGTTTCAAGTCACCATCGGGCCTAACTAGAAGCATCACTGAACATAAAGGTTAGCCTCTGTTATTTTCACATTTCAATGCGGTTTAGTTCCACAAAAAAGAA
>ls_10462
TCAGCAACGGATGTTTACTGTTGCCGTTAGATAAAACGGCAGCAAGCTCTCGGGCGTTGGCTTGGTCGAGAAACCGCCGTCCCTCTACAACGTTCTGCTTAACACCGTAACCGTCTTGTAAACAATGACCAAGCTCACGCAACCCATCGATATGACCAAGGAACGCAGCGCGTGCACAAAGAGCCACACCAGCGCGTAAGTCCTTGTCATTCTTCGTTCCGCCGCTTCCATTAAACTGAATCACAGCTAATGGGTACAGCGACGGCGCGTGAGATTTCTATTGCTGCCTTTGTCCATCATCGAAGCGCCGCT
>ls_10464
GAGAAAAGTTGCTTCAAGTAAGTTGCCAAGAATCATGGTTCATGGTTTCTTGAAAGACTATTTAGGTGTTGAAGCTGTTATTGCAAGAGAGATAAAATCATGTAATGGTTACTTTTTGGGAGTGTTTGAGAAACATAAAACAACTCTTCCCTATGATGTTAAAGCAACAAGCGTTGACAATAGTATTGGAATTATTGGTAGCCATATTGAGTATATTGACCAGAAACTTTTCCCCCTACAAGAAGGTTTGCTTTATGCTGAGTTCTGATGAGAGGAGAAACTGGAGAGAGCTACCAAGAAAATGGTATCCTAAGCCATTGATTTTCCTATGATGGAAGATTAGCTTTCAAGCCAACT
>ls_10468
TCCAATGTGTGTAAGTTAAATTAGATAGAAAGTAAGTGAAAGATAGAGATAAATACATATGGTATCACATACGAGTGTTTGTATTTTGATGTTCAAATAACACAATTGTGAAAATTAAACTTATTAAAGCTAAGAGCAGTTATTTATTAGTATATCAACAAGCAAGATTCACCTTAGTATGTAGGGTCTACGTTTAACTCATCTTCCATGCATGAAAGAGTATGGTCTCTAACTGTATAGCTTATATTTTTTCTGCATGTCGATTTTTAGGGTTTGAAAG
>ls_10484
TAAGTAAGTGCATATTTGAATTGACAATGAGTTTGATGAAATCGTGATGACAATGTGATTTTGTTGAAGCCTCAAACTGATAGCAAAACAATGATTCTGTCAAATTACGCCGTGAATTCAAATATGTTCCAGGGCTAAATTATTTGATGTTTAGATGTTAATGTATTATTATAGG
>ls_10493
GTTCCTCTGGAGCAGGTTAAGCCTAGACTCACCAGCGATCTGTCGTGCACCGGCGGTAACGATACATAGATCAGAGCCAGCGGTGACGGAGTATTCGACGGAGGAGTTGATCTTGACGCGGGGAGAGCACGCGTGTTAAGAATCGAGCATCTCGCCGCGAGCTTGTCGGGTTTGTTATCGACGATGACGAGCTCGTCAGTGAGGTCTTGAGTGAGAATG
>ls_10505
GTTTGTGAGGTGAAGTGAATATGTCTTACTCTCAGTTTATTTTGGCGAAGAAAGGTCCACTTGGGACTATATGGATAGCTGCACATTTAGAGAGGAAGCTCCGAAAGAATCAGGTGGCGGACACTGATATTGGCGTCTCTGTAGATTCCATTCTTTTTCCTGAAGTACCAATTGCACTCCGTTTATCCAGTCATCTTCTGCTTGGTGTGGTAAGGATATATTCTAGAAAGGTGA
>ls_10510
GTTTATTACTGGATTGCTCAGCTTGTTGGTTCTGTTGTAGCTTCTCTCTTATTGAGGCTTGTCACTAACAACATGAGACCT
>ls_10528
GGTGATGGCCGTGTCAGTTTCTTTGGCTTCTAGTAGCCCTTCTTGTGAGTTTTATCTGTAATAATTATATTCATCATAATTAATTTGTCTTGGAATTTGAATTCTGTAATCTAATTTATGTTTTGGAGCTTTTTTAGAATGAATTTTCTGAGCTTATCTATG
>ls_10539
TCCATGGCATGAGTTTTGTTGACGTGGTATCCAAGATCCATATATATACCAACGAAGAAGTAGAGAAGATGACATTTGGGATGAACAATGATGATACACAAAGCTGTTTGACAGGCACAGTGCTTATCGAACCTTCTAAGTCTTCCTCAGTTGGTCAGCCAGATTATTCTCCAACAGAAGTTAGAGTTTAAAAATACATGCCTCTCTTGACTTTGTGTCGATGTGTTTCTGTACAAAAT
>ls_10541
GTATGGAGCCAAAAGCCTTGAGATTCAACTGTGTTGTGTTGTGACTGACATCGGAAATGATAGATTTAGTGAGACAGTAGAATAGGAGTCGCATGTGGAGC
>ls_10605
TGAATGTGGGATATGCATGGAGATGAATAGTAAAATTGTGTTGCCCAACTGCAATCATGCTATGTGCCTCAAGTGTTACCGAGAATGGCGAACAATATCACAGTCGTGCCCATTTTGCCGTGACAGTCTGAAGAGAGTGAACTCGGGGGAGTCTCTGGGTAGTTCTACCGATAGAAGGGAGTGTGGTTGATATGGCGTGGAGGATGTTGTTTGTAGAGAGT
>ls_10606
ACAATGACTGAGTACATGAAGAGAGAGTATGATCGGACTAATGTGAGAGGTTACACTGTGCCATTTTATCGTAATCCTAATTTAGGAGCGGTTAGTTGGATGATGCTGTCATATCACAAATTTGATTTTGGA
>ls_10618
ACAACACCATCAACTACTCCACCAACAACACCATCAACCACTCCATCAACTCCATCAACTCCATCTCCTGAGACTAATTCAACTTCTCCATCACCACCAAAGGACAGT
>ls_10649
GACGCAGCATTTTATTGTCAAGATAAATGAGGGTCAAAGTAAACGCATCAGATGCATGGCTCACAAGTGTAATTCCATATGTGATGAAGCTGTTGTAAGAACTCTACTCGGTAGAAAGCACCCTGATATGGCAGAGAAGTATGAACGGTTTCTTCTTGAATCATACATCGAAGACAATAAAAGAGTTAAATGGTGTCCGAGCACGCCACATTGTGGCAATGCAATTCGTGTTGAGGGTGATAATTTGTGTGAAGTAGAATGTTCATGTGGAGATCAGTTTTGTTTTAATTGCTTGTCAGAAGCACACTCACCTTGTT
>ls_10706
CGAGGTTGGTTGTCTTTTGTAGCGCGCTACTGAGTTCGCGTAAAGCGTCGGCGAAGGACTCGGAAGGAGGTTTATTACCATCGTTGCCACCATCGCCACCGGCATTGGAGGTGGAGAAGAGGTGATGGAGTGAAGGAGAGTTAGCGAGAGTGTGCGTTTTGGTTCTCGTAGTTTTGAGGCGAAGAAGAAGCGCCATGGCTGATGAAGAAGGAGCAGGGAAGGAAAGGGGTTTATCGGGGATTAGGGTT
>ls_10711
TTGATCTGTAGCTGTGAGATGCTGAAATGACGAGGCGTTTTCGAAACCGGTGAAGATGGTGAAGGAAGCAAGAACAAATGAGCTGAGACCCTTGAATTGAGTTGAAGTTGTGGATCAAGAATTCGATTTTGAAGCTCTGGTCGTAAAATCCGAACCAAATAGTGATGACGAACGAACCAGAGGAAGCACAACTATGGGATGTTAATGAAGTTAAGGCAGTGAGACAGAGAGAGTCGGAGATGGTGAGAGAACCAGAGAGCTGTGAGCGAGGCAGAACGAAACCGGCGAGGTGATGAACAGAGAGAATGAAAGAGAGTAAGAGAAAGAAACGGTGCAACTGGCTAGGGTTCCAGTCCGTTTTTTTCAGTGAGTTGGAAATGGCCCAAACAGTTTGCCTCCCTGCCTGATCC
>ls_10715
ATTGTATGAAGAAACTCATTATCAACAATCTCAATTAATTTTCAAGTGCTTTCATCACTTCTATACACATTAATTCGAATGTATACAGAAAGTACTAAGATG
>ls_10735
GAAGAGTTTATAATCTTTGCTTGTCAGCAGAAAGAGTATTTGAAGGATGGTGAAATAAGATGTCCATGAAATCAAGATGTTAGAGTAGTGCATCACCAGAATTTGAATAAGACAATTCTACTAGCGTTAATTGCTTGTTCTGTTCTTCTTGCTGGAATCTTCATCTTCTTGTTGTTTTTCTTCTTCCGGCGACATAAAA
>ls_10740
TTTCGAGTCATCCCAAAGGAAGTTGCCTGATATTTTAGAGTCTCACTCCCTGCCATAGAATCCAGCTGTTCCTCAGTCAAGTTCTCTGTGTACTGAACATTTGCCATTTGTTGGATAAGCTCCTGCAGTAGAACAAGCTCAATTCCTTGTCCCCTTTTTAACTGGTTCACAAGATACTGGAAAAGGCCCCGCAACTCCATTGATGGGTACTTTTTACATAGGTGGCCCCAAAATGAAGCTAGAGATTGA
>ls_10772
TTAATTTTCAAATTATTTACTTGCTTTCTTTACACTTCACCCTGTTGTCTCCTTTGGTTCTCTTTGATAGATTTATTTTTGACGAGGTAATGAATAATCACATCAATGTTCATGGAGGATAAAGATGGTCAATCATGGAGTTCTGCTCCTATCTACCACTCTCAATGGCTTCAAACAACCATATTAAATTTGGACGAGAAATTGAACGAGCCATGAAGAATTTTAGAAGATGGCAATTCTCCAAACCAAGAACACCTCATACAGATGCTTGAAGAATTTGGCCGATCATACAACGTTTTAGCCTTAGCTTATAACAACTAAAGTCTTACATTCA
>ls_10792
AAGTCGACATGGATTCTTATGCTCATGATTGGAAGATACTTTTCTGCCAATCCCTCCAAATTGAAAGCATCTTGAATTTGTGCTCAATATGCTACAAACAATTTCTCATTTAAGATGTGTTAAAGTTAGCTTTGTTTACTATGGAGGTAAGTAGTGACAGGTGCATGGAATGCGAGTGTTGCTAGCTGTTAAGATCGTGTTTCTAAAATAGGAATACAA
>ls_10808
TGCATAATTTTCTGGCCGACATCCTCGCCAGCAGCAACAGCAATGACATGTACACTGAAACCTTGTCCTGCATTGCCTAGAGAGAGAGAATGAGATTTCCTAGAAGTGAAAGAAGGAGAATGAGTGATAGAATTGGTATTCTTGTTGCTGTTGTTGTTATCAGAAGTAGGTGAAAACGACGACGTAGAAGCTTTTTTAGCAGCTAGGGCTTGTTCTGGAGTTCCATACTTTCTAGGTCTTCCTCTTTTTCTCTTAGCAGGTTCCAGCTGAGAGGAGACAGCAGAAGGGTAGAGTATGTGGGATCCATCGAGGCCGTTGGTGGGAGAAGCGGCGGAGGCTACGGCGGCGGAATTTCCCTGTTGTTGTGGTTGTTGGTGGTGATGGTGTTGTTGTTG
>ls_10897
AGTCGACGTAGGGTTTTAAGGGTTTAACTTCGTCGACGAAACGTAACGGTAGGGGAAAGTAGTACGTTTACGTTTAAGGGTAAGGGTTTAACCGGTTAACCCGAACCAAACGTAAGTTACGTACCCGTTTACCGTTTAGTTACTTTCGTTGGTTTTGGTTTAGGAAAGGTTAACCGGTTACCGTACTACGAAGGGTACCGGTTTCCCTAAAACAAAACGAGGACCGAACCCCTTAACCGTTTTCGTTTCTTTCTTTTCGGTCGGTCGTAGTAAATTAAGTAGTACCTTTCCCTTTACCCTTCCCTTCCTTCCTACGACGTCGGTTGGGTCCCGCCCGTACGTACGTTGGTTGGTAGGAAGAGTCGTAACGAAACCGTAGGTGTA
>ls_10907
TCTCACACTCTCTTCTCTTTTCTCTCTCAATTCTTCATCACAAACTCACAATATGTTGTGAACTTTATATCCAAATTCAGCACCAACATTTCTCTCATCAGATCCTTCAATTGCTGATGGGAAGAAAAGGAGGAAGCTGGTTTTCCTCTGTCAAGAAAGTTTTCAAGTCTTCTTCATCTTCTAAAGACACGACAGTGCCCGTCTCCACGCCCTTGCAGCCAGACAAAAAAGA
>ls_10926
AAAATCCTGATATAACCGCGAAAGATGCACAGAATTCGGAGGATTAAACCATGAAAAGAAGCGGCTAAGTGCAATGCTCTAACACCAATATTTAACAACAATTTTAAGTTTGCATATGATGGACAGTGACAACTTGTTAAAGGTTCCGCTAAGGGACTGCAATAGCGGCTATGTGGCGACATTGCTAAAAATAGGAAAGAAGAACCTGTCATAACTATATCTTATAACTGATAACCATTTATCAAGCTCCGACATCTTCCT
>ls_10942
TCTAGAAACTTTGTAAGGCGCAAATGCTTTGCAGCCCATTGTTCCGCCAATTTCTGCTCTTTCGTCTCAGCGTCTCTTCTCAACCCTGCTAACTGTTCTCTATATTCTCCTTCGATTCTATCCAACGCGACCACTTGTTCCTCCCTCAAAGCTTTTATCTTCGCTTCGATTTCCTCCATCTTCTCCCTCCTTCGACTTGCCTTCTCTGACTCCAACTGCAGCTCCACTCGGCTTAACCTCCATGCGGCCTCTTTCTTATGCGCTGCCAATGCGTGATAACCTTCTTCCAACTCCTTGCAGCAATCTACTAACTCAGACATCACCATGCTTTCTCCATAA
>ls_10944
CTTACTATGATTAACGCAACTTGAACACACTCTGCAATTACCATTCCTACAAAAGGAACTGTAACGTTCACCATTTTCTGGTTCTGTTGTTGTTGTTGTTGTTCTGAATTCTCCAAGCTTTTTGTTCAATTCAATTCAATTCAGATTTGTTAGGTTGATTGTAGAAAGAAAATAGAACAAAATAGAACACAGTAAGTGTGTCAGTCAACTTGTTTCATTGGAATGAACTTGAGCAAAAAGTAAGAC
>ls_10947
TTTAGAAGTTCCATGCAAAACATCATCGGGGCACATGTTTGGAAGTGGAGATCCACAAAGGTATGGATTGTAAGCATAAATAGACGGGTCATTAAAAGTTGAAAACTGGTTATCTTTGGGGATTGGTCCGGAAAAATTATTGTGTGACAAGTTTAAATGACTCAGGGAAGTTAAAGCAGACATGGTGTTGGGAATTTTTCCTGAAAGTTGGTTATGAGACA
>ls_10948
AAGTTTAGTCCTCTTCGTTCCAAGTTGCGTGTGTATGACAAGGCTACTTTGTACCAGTCTGCCATCAGCTTCTAAGGGGGACGTAATAGAGTAGTTTACTAATATGCCCTTCATTTATTTTTCTATTCTGTTATGCTGAGCTGTCAGCTTTGTAGCGGTGTGCTGTTAGCTTGTTATGCGTCTCACACCTTTTTGTTTTGTATCACATGGCTATATATAGTAGCCTCTTGTATTACTGTTCATCATATAATACAACGAGAGTTTCTTTTCTA
>ls_10967
CATATATAGCAACAGCTTCACAGAAGATTACGCTGAAATGCCACAAACATCAAGAACTATTTTGTTAATCAAGTGCAATAAATGGTTATATTTGGAACTATTGCTGCTGCTCCTCCAAGGTAATGGAACACTAGCATTCACGGAAGTTCGGAGATAACAATCTTAAATATAAACATTGAAAGATATTCTAAATTTCACATTAAAATACACGGTTTACAACCTTATTTACTATCTACTTAGAT
>ls_10970
AAAGCAGCAGCAACGAGTGAACTGCACTCTTCCAAGCCCGCACCTGCCCAGGGTTTGATCCTTTGATTTGCTACTTGTATGTACATTTTTTAAAACTCCTGCAAATTTGATTTACTTGGACAAGTTTGCAGCTATTTGATTTACTTTTATAAGCATAGAGAAACTGAATTTCCCAACTTTTGAAATGATAGGCTTGTTATCATTTCCCATTCACCATGGAGAAAAAGATTAAGCGATGGA
>ls_11003
GCATGCATCCATACCTGAGCGAGAACGTGTTTAGGCAAGTTGGATCCCTGAAAGAAACCTACAGCCTCAGCTCCACTGATTCTTCCATCTCCGTCCAAATCTGCTCTCCTAAAAAACGCTTCGAACTGATCCATGTTCGGTGCTGCCATTTTTGTTCCTAGATCGCGCGCCACAGAACCAATTAGAACCGGTTAGGGATTTGGTTCGTGGAAGAAGAAGAAAAGAGGGAAATGGAATTAAGGAAGAAGAATCGTTGAATTGAAGGGATTCTAGTTCTGAATTGGGGGATTTGAAAAAGTGAATGGGGTAGAGAGAGGATGATTTAAGGTTTTGATATTTCCCGGCGAGTATGGGTTCTGATATTCCAACGACGGTAATACAGGCTGTGCCTTAACGGAGCAACTTCTTCTGACGATGATTTC
>ls_11009
TGAATGCATCACCATACTTGTTCTTGAGTTGTCCATTAACATATTCCTCAGTTTTTCCATTGCAATATTCATATAGCCATCTAGACAAGCTAAGATACCTCGATAGTCGACACCAGAGTTGAGCTTGACAACAACTGGCCTACCACGAATGGATTTGAGGAAATCAGCTGGTGTTTTCGTAGTTCCCGAACCCTTCTCTGTTCCACTCATCTTGTTTACAATC
>ls_11010
CAAGACATTTCCAAAAGAAAGACGGTTTAGATGAATTCAAACGATATGTGGTCTATATGTTCGGTAAACTATGTGCAAGAATGGCACAAGGGCAAGAAAAATTTGTTGGTATAGTAGAACTGAAAGGATGGGGTTACGCAAATAGTGATGTTCGAGCATACATTAGTGCTCTCTCCATTTTGCAGGATTACTATCCTGAAAGATTGGGGAAGTTGTTTATTCTCCATGCACCATATATTTTTATG
>ls_11017
AGAGTCACGTGGGTCACAAGAAAGATAACATTTTATCGTTGAATCCATTCTTCAAAGAGACCAAAACTTTGCAAATGGTGATAATAATTCTGGGGGAGGAGCTATTCTTGCTTTGGAGGCAGCTGAGTTTATAAAATCCCTTCACATGTTTTGTGGTTCCCAGTTTCTTAACATTGTGACAGAGTGATGGGATTTATTTTTCACTCTTGACATATAACTCGAAGATTCTGATGTGCTGTGCATGTAAATGATACTACAAAAAACAGAGTGAACATATGGTCCATTGTCTGTCAATATCTGATTAATGTATGATTTTTCCTTTCCTTTCTTCAACCTCTCACGAGGATTCCC
>ls_11024
CCTTTATCAACTTATCATCTCCACAAGTTACAATGCACAACTGCTTATTTGGAAGAGCAAATGACAAATCATTCACACCACCAACATGGGCATCAACCTCTATACGTGGGGTTAGCTCATTTGAGCCGGTGTAGGCATATAAATGAATCAGATGTTTAGAAAACGCAACACCCACAAAACTACATCAGGGCGTCCATGTGACACGGCTTACAGAAATAGGAGCCTCCTTGGCTGCAGCTGCCTGAAATAGGCGAATGAGCACGCCGACACATCCCACTA
>ls_11037
TTCCACTTTACCTTCGTGTTCCTAACTAAATGTTTGCGTCGAATGGAATGTGTAAGAGAGTTGTTGGTAGCACTCTCTTGTTGTGTTTGTGTTCATGCATACACATTTATATTTATGTGTAAGTATTTATGTTTATTTTATGTATGTGTGTTTTCAAAACTGTGTTATAGTAATGAATAAAGCTGGGACTAAAAAAGAA
>ls_11047
CTTTCTGGTTATTAGCTCGAGCAAAACAACTCCGTAGCTATATACATCAGACTTCCAGCTCTGTGCTACTGCATATGCATTCTCTGGTGCAGGATAACCTCGGGGACCAATAACGTGCGATGAAAACATTTTCCTGATTCCAAAATGACTAAGAGAATCCTCAGACTGGTCGCATAGAAGGGCTGTACCAAAACCAGCTATAACAGGCTCCATATTATCATCAAGAAGTATGCTCTTTGTTTTGTATGTCTCGGTGCACTACCGGTGAGGTACAATTATAATGCAGATGTGCTAGTCCTTTAGCAATTCCAACAGCGATCTTAAGC
>ls_11049
GCCGAACATCAAGCTCTTCAAGCAGCAGTACTACAAGAGTGGCACATGCTCTGCAAGGATAGGAGCACTGAAGTTAACTAACTATTTTCCCAATTTCTGAATTGATTTGCTATGTTATTTTCCTTTGGTTTTGTTTTGTTTTTTCGGGGACTTTGAGAAACGAATGAGCGAGTATATTCTTTGTAATTCTTTTACCTTATGTCACATATAAATATTAGTAGAAACCAA
>ls_11050
TTTATTGATGTATTTTCTGTTAGTATCTTTTTAAGGATGGGGTTTGGTCTATGTAATTGGGTTATGTATTGCATGCACTAATAAAAGACCACCGCCCTGTGAGGTAATTGAATAGAAGTAATAGTGCGGATAAGGTGGTGGTGACCTCCATTGCACGTAGGTGCAGCCTACATAATTTGTTGTGGCGGCATGCGATCACGCAGTCCCCTTGAAAAAAAGTAGAAAATTGGTGGCATCTTTGGTCACTTAGTTTGTGCACAATATACTTTAGTGCTCAACGCAGAGATAAGTATATTCATCGCCTTCATATCAAAAAAGAA
>ls_11102
AGGCAGCCTGACGATCAGGCGTGGTGTTGGCGGCAGCAAGAAGCTTCTTCACTCCTCCACAGCATTGTGGTGAAGGACCAGGACCACCTGTAAGATACGTAAGGCATGGACTAAGGTCACTAGTTACAGCTCCACATGAGATTGCACCTTCTGCCATAGGCGCAATGACTACCATGCAGATAACCAAAA
>ls_11132
CTGCAGACAGGAATTTCCTCTTGCTTACTGGTTCCTCGTGCAATACTACCACATCACTCACTTTCTCCAACAAGTCCTCCAACTTGTCCACACCAAATTGCTGATATTCCAACTGTTTCTTGTATCGTTGCTTGTATACAGCCTCGAAACAGCTTAGAAGTATCCGACAGGAATAGCTGACCAGAATTTCCTGCAGTTCACACTTAAACTGCTCAAGAACACGGCCATCAATTTGACATCTGGCTGCTCTCCCCTTATTACGCTTTCCTGCGAAATTTCTTCCATCATGTTCTTCTACAACTACTCTTTCTTCATCAGACAACTCATCTGAAGAGCAGCTGCCGATGACGACATTTGCAT
>ls_11148
GTTAGACGTCAGTGTCTACCATGGAAGCTCCTACTCGCCACCTCTACTCTTCTGTTCTTAGCTGCTAGTTCAGTTGGATCTCCAGTTGAAACTCAGAAAAGTGGAAGATCATCAGTGTTCTCACTATTTAACCTTAAAGAAAGAGTCGATTTTGGAGTGAGGAAGTTATACATAATGATTTTGATGATTTGAAGTATTCAAGCCATGGAAAAGTGAGCGCACTTAATTACACCAATGCAGGTAATATTGCGAACTATCTAAAGCTGCAGGAAATTGATTCCATCTACCTTCCTGTTCCTATCAACTTTATTTTTTCGGATTTGAAGGGAAGGGCAACCAAGATCAAGCTTCTTTCTAGAAGAAATTGAGCGCTGTTTACAAAAA
>ls_11152
TTGTTAGAGGCGAATTGGCATTTAGGGCACATAATGAGGGTGAAAACTCTGTTTATAAGGGTCATTTTCTAGAATTTGTAGAAGCCTTGGGGAGAAATAGTGAGAAAATAACTGCAGCAATAACAAGTGGTGGGGGAAAGTTGAGATGACTTCTC
>ls_11157
TATCAGGTGAATATGGAATCAAAGCATTTGACAGATATTACAAGTAAAGATAAAAACGTTTCTGATGATGAAATAAAAAATAGAGTCCATAGATTTAGTTTGTAGACTAGCAAA
>ls_11165
GTGATGGATCCTAACAATCCAACCTCGGTCAATTCTGCATTACGTTATTGGGGGTGTACAATTCAGGCTGGTGCTCAAGTTTCAGGTGCTTTTGGACTCTCTTCACAGCAACCAAAACCAGAATCATACGAAAGAGCAAAGAAAGATCTTTCTCCTTTGCCTTCTGCTTATATATCAAGTCCGTTAATGATTAGCCCAATAGACTGGAACAAAGTTTTACTGGACACTGCAAATCAAGATGCTAGGTATCTTCTTACTTCACTATCAAGCCAATCCAGTAATATGACATCATCAGTTAAGTTTGACGTCAAGAGAAAATCGGTTACTCTCTTCATGCCAGGTTTTGACAAATCAGAGATTAAGCTATACCAATATAGGGGAGGATCTGAGCTTTTGGTAGAAGCCGGAGATCAAAG
>ls_11214
AATATCATATCTAAATTCTATTAAATCTATAAGAAAGAAACTCTTAATTATATAAGAAAGAAACTATTAATTATATCAT
>ls_11217
TCAACGACACCGCCTACCACCTTCTCTCATCACTCTCCGCCATGGCTGACGAGGAACCTGTTGATCAGAAGAGACTCTCGGATTTGTTGATTCTCGGAAGAAACCCGCTATTTCGGATTCCTTTCTTCGTCGTTTTAGGAAGAAACGTGCCTTGTCCGTCACCGATCTTACATCCACGGAATGGTGTCCAAAACAAATGGAGTTTTCACTCCTTCTTGGAGGGAAAAAGGTCAATCAATTTATGAAAGCTGGCATTGCTCGACACGCCAAACTTGAAGCAGAGGTTA
>ls_11246
TAGGCCAGAATATCGCATCTCCACAGGCTCTCCATAAGCAATTCAATTGTGTTGCTGGTAATTCCAATGCAGTTTAGAAGATTCAATCCCAACAAGTTCAGGACCAATTTCTTCAGGAAAGGCATACAGTTGTTCGATATTTCAGAACAGCCGGACAGAGAGAGCACTTGCAAACTGAGGTGAATGGCATCAGAGAGAACAGATATACCGGCATCGGTGATTGCACACCTTGACACATCTAGATCGTTGAGCAGTAGGCAGTTGTCTGCAATCGCAACCAAGCTTGCATCAGTAATATTCCAGCAT
>ls_11249
TTGGAGGAAGAGGCGAAGAAGGGTGAATCTTAGAAAAAGAAAGGATCTTGTTAGAAAGAGTGAAACTTGGATTTGAAAAAAGAGACAAGAGGGTTAGGCA
>ls_11281
ACCAAATTAAACAAATTAGGACAGCCCTTGCAATTGCTTCCCTTCTCAACAGAACACTGGTCATGCCACCACTATGGTGCAGGCTGGATAAGCTATGGTATCCCCATCCCGGTGTTTTGGAAGGGTCTATGACTAGACAACCATTTCTTTGTCCTTTGGACCATGTATTTGAGGTGCATGTCATGTTGAAAAAACTCCCAGAAGAAGACTTTGGCCCTGGAATAGATTTTAGAGAGTATTCAATATTTGATAATCCTTCTCTTCCGTCAGAGGTGAAAAAGTCATGGCTTGACGTTCAGCTCTGTAAAGAAGGAACTCAAGATTGTGATGGATCATATAATACCACTGCTGAAGGAGTACTTAAATTTCCAAAGCATAGCAGTGAGGAAATGTTTATGAAAGTATTCTCATCATTCAAGGATGTAAAAGTCATTAAGTTGTCTTCAGTGCTAGATGCTTTCACTGGTTT
>ls_11289
TTTTAGCAAAATATCGAACATATCAAGGTTTCACTTTGATTTTGCCGAAGTCTGAATCTAGAAATGAGAAAATGAAGTGCATGTATGAGATGTAGGGGTTCTACTTTTTGAAGTTATATTATTAGCTTCTTGAAGCTGTTTCTAACAAAAAAGAA
>ls_11300
TTGGTGCAAACAGTTTCAACGGTTAATGCATTGCTCACTGCACTTTGTAATGGGGATCAATTTCAGAAGGCTTTGGAGGTTTTATCTGAAATGAATGGTTTAGGATTGCGCCCTAGCAATATCACATTCTCAATACTCATCGTGGCCAGTGAGAAGAAGGATGACATGGAAGCAGCTCAAATGCTCCTTTCGCAAGCTAAAAGGATGGTGCAGCCCCTACTCTCATCATGTGCCGATGCATAATTGGAATGTGCTTGCGGAGATTTGAGAAGGCTTGCCTTGTTGGTGAACCTGTTTTATCTTTTGATTCAGGACGGCCACAAATAAATAATGAATGGACATCACTGGCTTTAAT
>ls_11320
TTTCTTTTTGTCAGTTGTATTTTCTTTTGCTAAGTGTTTTGTTTGTATGTTAAAATGAACTTTTTGTTTTGTAACTCTAAAGCATGCATGTTTCATGAATTAGTTCATCCACTCTTTCTTGTGCCATCATTATCCA
>ls_11336
ATCAAAAGACTGAACTGGTTTTTCACGAGTTTGAGGATTTTAAAGTTGAGAATGAGAATACGGTGTTGTTGTCTACGTCTGATGAATGTTCACCCGGTTTGTCTTCTCCAGAATCCAGTGTTACTTTCTTCGACTTTTCGGATTCTTGTCGGTGGGACGAAGTGGAGAATTTTGCGTTGAAGAAGTACCCTTCTGTCGAAATTGATTGGGAAGCATTATGAGATGGAGAAGAGATTTAGCAAA
>ls_11348
CCGGTATTCCAGTAACTAGGCTAGGCCAAAATGAGAAAGAAAGGTAGTTTGGGTACGTTGGTTGAAGATTGTCACACTAGA
>ls_11357
AAAAGCATCATCAACAGAAACAATTGAAGCATGAATCTGATGAAGATGAATTTGATGAATGCAAACAGGAAATCGCACGAGTCGTCAATGATGACGATGATGATACTAACAGAAACACAACTTATTCAAGTCAGAAAATTACTGACCCCACGAGGGTCAAAAGAATCTTGGCAAATAGACAATCTGCACAAAGAATCAAGAGTAAGGAAACTAGCAATACATATCAGAGCTTGAG
>ls_11380
GAACAAGACGTGAGAAGGAAGAACAAGGCAGGAGAAAAACACGAGGCGTGAGAGAGAAACAAGCATAGCCAAAACAAATTGAAAAAAAGATAGAAACCAAACACCAGTAACTTATTCACCACATGTTTCTTCATTCAACCACAAAACCTCTTCATACCTTCATCTTTTTCTTTTCTCACCAAAACAACTCAAACCGACACCGAACCGTCAAAACCGTCACACCTTCAGCCACCACTTCATCAATCTTCATCACCGTCATCATCAAGCAGGCGCCGTAAACAACCGACACCAGCTCGCAAACATTCAACGGTAACGCCGCAATCATCATCATCACTCCGTCGGTACGTTCAAGCTTTT
>ls_11383
CACACCCTTAGGGGTAGCTCTTTCACTTCCACCAAGTTGGCTGACAGCCTCCACAAATGCCTCGTGAAGCTCAGGAGTCCAACGCATCCGTGGCTTGGCAGATGCCGAATTTGCTGAGGAAGATGGTGCAACACCAACATGGTTTTCTCCAGATAGAGCTGGAAGTTGATGATGGGCCTGGGATTGGTGTCCTGCCGAAAATTGTGAAGATGACTTTGAAATGGGATCCACCGCCTTTGGCTCAAGATCTTGAATATTATCAGCAAGAATATCATTCCTATTAGAAGTCAAAGTATCGTCGTCACTGATTAGCTGGTCAGCCCACTCCTGCCAAT
>ls_11391
TTCTTTTTCCGTGTTAAACAGATCTAAGTTTTTTTACATCTACTCCCACCAAGGTACATCAATGATTGGACAATTTATTTTTTTGTCCATTACACAGTAAAACTAC
>ls_11392
CGTCGATCGTCCTGTCAATGCTCGCCATCTTCAAACATTGAGAAAAATACGGTTCTAAAATTATTGTTTCTAGTTGATCTATGTATATTTGAGAGTGTGAGATTTTTTATATTTAATTATTTATTGTAGGTGTTAAGGAAAATAAAGAGTAATTTTATCAAAAAAGAA
>ls_11395
TGGCTGAAGATCTTGCCAGGAGGTTGTTACCTGCATTTGATACTCCTACTGGAATTCCATTTGGGTCTGTAAATTTGTTACATGGAGTTGATAAACATGAAAGCAAGATAACTTCAACGGCTGGAGGTGGAACCTTGACTCTTGAATTTGGTGTTCTAAGCCGTTTGACCAATGATCCTATTTTTGAACAAGTCACCAAGAATGCAGTGCTTGCAATTTGGGCACAGCGTTCAAAGCTTAATTTGGTTGGGGCTCATATTAATGTTTTCACAGGCGAATGGACTCAAAAGGATGCTGGGATAGGAACTAGTATTGACTCTTTTTATGAGTCTTTATTGAAGGCTTATCTATTATTTGGAGATGAAGAGTACTTGTATATATTCCAAGAAGCTTATGCTGCTGCCATGCATTATCTTTACCATGAT
>ls_11396
CTTAGGATATAATGGTTCTCTATTGAACTCGGCTTTCTTCAAAATATACATCGCCAATACATCTAGAAATTTGAATAATTCCTTTCACACGCCATACGTTATGCTTTAAGACAACAATATTTGAATCATCGGGGTGTAAAGAATGAAGCTCCTGTCTTATAGACTCTATGGATGCATTGTGCTCTGTTGGTAATTGCATGGCTAAAACTTCACCAGTTGCTTTAACCGTTCTTCCCAAAACAGCCCTGGAATCGCCAAGATTTGCTATATAAAGGGTTCCATTACAAATAACACCAACAAGACAACATGATCCAACT
>ls_11413
CCAAAACCATAACATGAACATAACACTAGCATTGGCCTTAACCTTAGCATTTCTCTGCATATCACTATCATTAACACATAGTGCACCACAAAATGATACACACGCCCTCACTGAATTCCGTCTCCAAACTGATTTCCACGGCTACCTCGTCGGTAATTGGACCGGCGAGGATGCCTGCAACTCCTTTTGGAGCGGAGTTGAATGCTCCCCAAACGGTAGAGTTGTTGCTCTCTCAGTCCCTTCCCTCAATCTCCGAGGTCCAGTTGATTCTCTCTCAACCCTAACCTACTTACGATTTCTTGACCTGCACGATAAC
>ls_11441
TCTGATAAAGAGTATTCACGACAGTTATTTAAGCATAACAAGGTTTTATTTACCAAACCTATATAATAGATAGGTACAAAGAGAAGAAGGATTGACGAGGAAGATGTGTTTAGTGTTTGTGTGTGGAAAGGATGAAC
>ls_11443
TGCTTGTGGAGCTTGTCTCTGCTTCATTCCCTTTTTGGTATTTTGGCACTGCTGCACCTAATTCCTTGGCTACTTGTTCTAAAAGATACTCGCGGTTTGAGTTTTCCCATATTTTCTTCTTGTAATTCTTTTCTTCCTCGTTGAAAAGGTACCGATCAATCTCTCGGTCATCGATATCAGAGAAAGTTTCTAATTCATCTTGGGAGTCTACACTGGAGTCATCTTCACTATCACTATCTTTGTGCTCGCTAGTAGATCTTTTGAAGTAGGTCCTTTGAACTTACTGTTTGGCAATACAACCGGCTTTTTTTATGCTTTTTCGCCATTGCATTCAACTTCTCAACCATCGGAGAAAATGTAGAGAACCGGAGATGGAATTGCGGCCGGAGACGGGAGAGTGAGAGATCGGAAA
>ls_11460
CGCACTGATGAATTGGACGAAATTCTGCAAGCTCTTCCCAAAGACCTTTGATTTTCGAGTAATACGCTCCTACTGAGAGAGAGCCTTGAGTACACGTGATGAAGTCCTTGCGAAGCTGAAAAAGGCGTGGACCATTGTTTTGTAAAAAACGTTCTTGAAGGTCAGTCCAAATGGCCGCCGTAGTGGAGGCGTAGATGATACTTGAAGTGAGCTCTTTCGAAACCGAATTCAAAAGCCATGAAGCAAAGACATTGTCGTTGCGTTGCCAGAGATGAAACTGAGGATCGCCTTCTGGAGGTCGCAGAATCGTGCCATCTACGAAGCCAATCTTGTTCTTTGCGCGAAGTGCGATGAGCATGGCACGGCGCCACGACGGATAGTTTTCCTCCGTCAGAAGGTGTGAGACAAGAACGAGACCGGGATGATCAGAATGATGGATGAAGAAAGGATTCTGCTGTTGATCCTCCATGGTG
>ls_11465
ACTACATGCCTCAAATATTTTCATAGCCTTGGTATATCCCCTTGGCATTGGTCATAAAGTATATATACCATATTCTCCGCCAAAGTTTTGTGATGTTATGCCTATTATAATGGGTCATTAGACTAATTACAAGGATAATAGCATCATTTAAGAGTTCTATGAGAATGTTCGACATTTCATTGTTGGCTTTGCAGAATACCTATAGGAGAGGGAAATAATTGGTTTTCTAAATTGATCAGCTGTTTGTCACAAATCATTTTCTTTTGATAATTAATTACTCTTACACGATAATTTGTCCATTTCCAATGATTCACACATGACAGTGAAGAAGGTTTTTAA
>ls_11473
CAGGAAAAGTAAAAGGCGAAGGAAGAGTTTCTTATAGACTTGATCAAATGGACAGAGAAAACCTTAGAATTGGAATGAGGAAGTGTTTAAGGATTTTGGTTGCGGCAGGAGCTGTAGAAGTTGGAACTCATAGGAGTGATGGA
>ls_11478
TTGCGGTTCCTCAGGCAAGATAAAATTTGAAGTTATTCCTGAAGCCTCCATGGAAGTTACTCCAAAAACCTGAAGCTATTGCTTCTTCTATATACAGAGTTGGTAACAAAAGTTTTCAGTTTTATTTGAAAAGTGTAACTTGGGGGCAACCATTGTTTGGATATTAGATTTATTATTATAGATATTAATTTAACCTCTTAATATATTAGCTACTGTTACATTTTGGAATCATGGGCATTGATTCCAAAATTATTATTAGTTCCTTTATTTCTGTAAATCACTTCAAGAAGTATATCAATTATTCAAGTGCTATAAATCA
>ls_11495
TAGGCATTGGAAAAGGCCCTGATAGATTATTGCTACTCAAATCAAGTGTGTTCAATACAGAGGAAGACATGTTTATCAGTTCTCCAAATTTACTAAACTGGTTGGATGAAAGTTGAATCTTTTGTAGTAACGTGAGTGCAAAAAGGGATGATGGAATGCTCCCATTGATAGAATTATCACGCAAGTCAATACTGACAA
>ls_11506
CAGATTTTGTCGCGGCTTAGAACACCACCGCCATGGCTACAGCTTCCACTTCTGCGTTTCGCTTACTACCTTCTTCGTTCCAATTCAGAAGCCATAATAACTATCACTATC
>ls_11507
TCAACAGGTTCATAGTTCCGTTTCTTTCCTCAGTCAACTTGACAGGCCCCATCCCATCACCACTCACAGTTCCATACTCATAATTCAAATTCAAGTCTGGAATCCTTGCCCGGAGAAGAATCAAATCAATCTATGAACGCAAATGAAAACATGGATGCCAACAATACCGGAGGAGACGCCAGATCCATACACAGCCACAACTCAGAAACCGGGGAACCTCCTTGATACCGATTTTGTGCGACAACATGGCCCTCGATAGGATTATGTATGAACCTGCAGCAATCAACAACATTAGCAATAACAGCTTTTACCTTTAACCCCTCTGCCGTCGATCACCTTATGATATGACGCAAA
>ls_11534
AAGGGTCATGCCAGTGTTGTTTGGTCAATCCTGGATTATCCCCTTAAACACTGTCCAGAAATGTTGCTTCTTGGGATGTCACATGTTAATACTACTTACAACCTCTTCCAGCGAGAAGTATCTCTGATTGTTTTCCCATGATAGTAAAAAGA
>ls_11538
CATTGATTTCGAGGGAAACGAGCGAGGCGGCGCCGATGACATTGGCGGCGCGGATTGCGATTTTGGAGTGTGTGGAAGAGAGGAGTGTTGGAAGTAAGGCGAGGATGGGTGTGACGGAGGATTTGGAGAGGTGAGGAGAATTGCGGAAGGTGAATAAGCATTTGTTGATGAAGGGAAGAGTGGTTTGGGTGGTTGGAGAGGGATG
>ls_11560
ACGTTTTTTTCGAATTCGGGGGCACAAGTACAAGTCTAAACAGCGTTCGAAAGCTTCCTTCATGGCATTCTCATAAGCAGGGATGCTTCTCATAGATGCAAAGCTTTTTGGAATAAACTTAGGGCGGTCTTCTTCAAACATCAACTGATATGAGTTAATCTCTTCTTGGGTTGGAATATACTCTAAAGGAGGATTATATGACTCATCGTGGCCAGGTAACTTCTGCTTCGGTGCAGGAATGTATGCCAAATGATTTGCTTTTTCGGTCAAACCAGAATCATCTTCCCACAAGAGAAATGGACCATCAGCCTCCTTTGGCTTGTCAAAAAGTTATTAATCCCTTGCGGATTGCTCTAACATACTGGACAACCTTC
>ls_11576
ATTTGGAAAACTGCTGTCAACTGCTGAGAAAACAAACAAATAAGGTTCCGAAAAGTTGTCCCAGCTATTTTCCCCCTCTCATTGCTGTATT
>ls_11592
ATAAGAATACAATTATTCAAAAGCTTAACAATCTTTTCTAATTTCATTGTCAATACACACGATGGCGCATCATACCATGGCTCTCTCTTCTCCAACCTTG
>ls_11596
AAGAAAGTGCACCTTCTGATTTTGGAGGGGGCATTTCTGATCCCCATCAACAGTTATTGATTGTACTAAGCAATATTGGATATTGCAAAGATGAACTTTCTTACGAATTGTATGCCAGATATAGACATCTCTGGCAGCACTCCAGGGGGAAGGATGAAGGCAACAGTGATGTACAAGATCTTGTAATTTGTTTCTCAGGGCTTGAAGAGAAGGTCCTTGA
>ls_11624
CTGTAGTGGCTAGGAAGGGTCTTCCTAAAAGGATCAGAGTGCTGAAGTCTTCGGTGATATCCATTACCACAAAATCGGTAGGAATGTAAAGCTGCCCGATTCTCACATGGAAATTTTCAAGGATACCAACTGGGTGTTTAACAGATCAATCTTCCAATTGAAGAGTCATCCTAGTTGGCTTAAGATCTCCGAAATTTAGCTTTTCACTAAT
>ls_11635
TTCAAATTGTGTTGTCTAGAAACAAATATAATATGGCTGTTAACTTCCTTTTGTTTGTGTTCTTTTTGTCTAGTCAGTTTATTGCTGGGTTTAACACTGAGCTACCACCTTCTAACTATGCAAAATACCATCACTATTCTGAGTATTGATGGTGGTGGTATTAAAGGGATTATTCCAGCAGTAATTCTTAACCACTGAAAAGACTCTTCAGGTTAAGGATAAAGAAG
>ls_11654
GAAAAGAAAAAAGAAAAAGAAATAACAAGAAGAAGTGAAGAATGATCTTCTTCTTGCTCCTTCCGCCGATAACCCCAACTGAACCTCCATTAACACCACACCGGCCACCCCTCAAATAAAACACCGCCAACCTCCTTCTTCTCTCCACCTTTCCTCCTATTCTTTCATTTGTACCAGCCACCATCTCCGCCAAACAAACCTCATCCTCCAACAACCACACCGCCACTGTTACCACCTGCAATCACCATTTTAGTCCCTCTCTCTATATATACTCCCTCGCCGGTACAAGATCATCTTCACTCATTCCTCATTTGTCTCTCTT
>ls_11656
TCCATCCTAACTGAACGAGTCGATCGGGACTCGGTGAGTTTCTATTTCCCTCGTAATTTCAAACTAACATATAAATTCTACTGATTTTTCACTTCATTCTTGACTATCTTCCCAAAATTCTCTCACATTCTCTCATTTTATATCAGAATTCTCACACTTTTATCTGATTTTCCTCAGCCTTTTCACCTAAAGTCGAGAAACTCCATTGGAGCTTCACATCGAAGCTCCTACATTCTCTCTCTCTATCACTCACAGTTTTGCTACTTTCAAAACCTCTTTTCGAGGATTTCAGACAAATTCAAGAAAAAGAAGA
>ls_11664
TAAATGAAGGAATTTGATCATAGGATTCATATGGCAAGTCCATGAAGCTTCCTTGTCCTGCGTAAGGTGAAATGCAACTGATTCGACTAAGAGTGTCACAAAATTCAATTTCTGCGTTAAAATTTGAGTAGGATGAACATGGTGAGATTTCAGTATGCTCAAATGATTGCCAAGGTGTCATTGAACTCAATAAGTCATGTTGTTGTGGGAAACGTCCATCGAGATCTTGTACCTGCACTTGAGAGTAGTCCTTTGAAGAATCGAGAATCATGTCAGGGGAGAGCCAGAAGGTTGAAGGATTGGTATCAGAAGAAACTTGCTCAAATCCAGCCATATTAGGCACATTGCTTGGGAAATTAATCGGACTCGAATAATGACTCTCATTGCCGCTGCACATTTGACTTGCCTGACAAGAAA
>ls_11669
TTCTCTAAGAAGGTTGGTTTGGAGAAGTTTGAGAAAGAATATGCATATACCATTCGCCATAATTATGGAAAGTGATTACAAAACTGATTATACTCCCTATTCTTGTCATAAAATTATTTCATCAACTCCCGGTTCTGGAGATCATCATGGTTGCCCCTATCGACACTTCAGTGAAGAGAATCTAAGA
>ls_11678
TTCTTTTTCTTTCTTCTCCACATCATCATCAATACTATTATTCTGTTATTTATATTTTGTTTTATTTCTGCATTATACCAACAGCCATGGCAAGTACTCCTCCTACTAGTTCTACTCAGCCATCGTCATCCAATGCTCAATCGGTAGCTTCTTCTGCTGCTAAGCTACACAAACCAGCCAGTGATATAGGATGGAAATTTAACCATTTGAAAGACTTAATAATAAGAGAAGGGTTACAT
>ls_11690
TGTGAAGCAGATGGTACAAGAGAAAAAGTCTGCCTCATCAAGGCCACTAAATGGGCTGCCGAGAAGGATCGACTAAGGAACGAGTTGGATAGAGCACAAAGTAAGAACGATGACGCAGAAGTGGAGAAGATCAAGACAAGACTTCTAGAATTAGAAGCATCAAGACATACAATGGTGAAGGACTACAAAGCTCTGAAACTAGCTGAAATGA
>ls_11724
CAGCTGAGTTGTACTTGTTTTCTCCACTCCTCCTCCAATCTATCTAACTACCAAACCGAACTCTCACCATTAAATTGGAAAATAAAACCTCCCATCACGTCTCACTTGTGTTGCGTCTTCTTAAATACTCATTAATTATTTTCTTCATCTACCTTACCTTAATACTACTACTACTACTACAACACTTGCTACCAAAAACTTTACACAAATAAGGCGTAATATTTAACTTACAAACCAGATTGAACAACACAGAAACACACATTAACAAGAAACAAAACAGAGAGGTGAC
>ls_11729
TAGAGGAGTTAGCTACCATAAGAAGAGGAAGAGACCTAATCGCAACATCGTCGCGCCCTAATCATTTTCGTAATATGTCTGGTTATAAATTGCGGTGACAGTTGCATTATTTTGAATTATTATGATTTAAATTGCGGTTGCGATCTCAGATATTATGAGAATTATCTCTATGTCTTATGTAAATGATGGGTTGAAACGATGCTAGATGCAATGTTAGTATTCAAAAAGATTGTTAAATAATGCTTATGCTTCAAGC
>ls_11752
TTGTCTCTCACATTTTCTTCTTCTTAGTCATCGTTTTTTCTTTACACTCTCCAATGATGGATTCTAGCAAAAGAGAAGAAGAAGACGACGATCTTTTCCTCCCAGTCCCATCGGATCTGGTGCACCCTCCACACCAGATCCTCCCCTCATCACCACCTCCACCACCACCACCAGATCCTCCCTCTTTTCTCTCTCCGAAATCGTTCTCTTCCCTTCCCCTTCCTCCTCCGACTCACCGCCCAGTCACTCCTCCGCCGACTCACCACCACCGAGTCACCAACTCACCACCACCACAACTACAACAACTACAACATCATCGACAACGGCTGAACCCTTCTTCATAAGCCCCGACCCACACCTCTCCTCCCAATTCTACACAT
>ls_11760
CAAGGACTGAGATTACCACTGATGACTTATTACAAGCTGCTCAAATGGAAGAGAGAGGAATGCTAGATAGAAAAGAGAGAAGCAAAGAGAAATGGGAACAAGTAGCTATAAATGAATCTGCAATGGCTGTTGCGGCTATTAACTCGCCTAATTTTGACGATATTGAATATATCACAATTGCTCCTAGAGCTGGCAGGGAAATTGGGTTATGTTCGAAAAGATGCCAGATTCCATCAAATTTAACGATGCAATGCTCACTCGACAATCCCCATTGAT
>ls_11764
AACTACACAGCATCCATCGCCTGACCAAATACACTCGAAGACGAGAAAAACCAGCGGCAGTGCAATCTATCGGAGGAGCCATGGCGGCACCCGAAACTCCTCTGTGTTACGTGGGTGTCTCCAGACGATCCGCCGCTCTCAATCTCATGAAGCAAATGGGATGGGAAGAAGGCGAAGGTCTTGACAAAGATAAACAAGGGATCAAAGGACATGTTCGTGTCACCAACAAGCAAGATACTACTGGTATTGGATTAGAGAAGCCAAACCAGTGGGCATTTGACACTACACAATTTGATAACATACTCAAGCGAT
>ls_11765
CTTCCATATGGTGCTGCTACATGACCAGGAGTAGTAAAAGAAGGATCATGCTGTGACCCTGAGGAAAGACTTGGAGGTATTGGTGGATAACCAACACCGGGTGCCACTGGAGCACCCCAGTTATTAATTGAAGAACCAGAATCATGATGATTATAAGCTGATTGCATTTGCAGGTCACCGTCACGACTAAACCTAGGTGCAAAATACTAAAGGTTAGATCAGCAAGATTGGTAGATGAGTCAACAG
>ls_11777
TGCCCAGATATTTGTCCTGAGGAACTTCAGAAGTTAGCAGCTGCAGTTGATAAAATAAAGGAGAAATCTGGAATTCAAACTGTGCCAGTTTTTATCTCTGTTGATCCTGAGCGGGATACTGTTGAACAAGTGGCTGAATACGTCAAAGAATTTCATCCGAA
>ls_11779
AAGAAGAGAACCAACGCGGGAAAACTCCATAGATAGCACAATGCCGGAGCTACCGGAGGTAGAGGCGGCAAGGAAGGCGGTGGAAGATAACTGTATCGGGAAGAAGATAACCAGGTGCGTCGTTGCCGATGATTCAAAAGTCATCGACAGCGTTTCTCACTCCGAATTCGAAGCTTCCGTCATCGGCAAAACCATTGTCGCAGCTCGCCGGAAGGGGAAGAACATGTGGCTTCAGCTCGATTCTCCACCTTTTCCTTCCTTCCAATTCGGTAT
>ls_11791
CGTGTTTAAGCCTTCTCTCAGCACTGGATCCATGATAAGAAGCGGATTACTCACTTCGATTGAAAGATGAATCGAGACAAAAACATGTCCTTTAACTATGAGTGAACTTTAGTGAGTTTCCGACAAGATTGGTAATTATTTGTCCGGAAGCGTTTAGGTATCGCCAATGAT
>ls_11792
ACTGCGATTCTGTTAATTCTGGACAGGACGATTATAATCCTTTTGAGAGGAGAGAGGTGTGCAAAGGAGCAAAAGAAGTGAGCAGAAGATCTGCACACTCTCAACCCTCAACTAGGGGTGGTTCTACTGCTGCACACAGGCCTCAATCTTCCCATAATGCTCGAAGAAATGATGGGCCTACTGCTAACCATCCTGCAAGTCATGGGGCTGTAAGAGTCACAAAGCCTTCTCCCGCTGCTGCTGCTGTGAACCCTGCATATGATCAACAGATAACAGAATTGAAGTTATCCGTTGATAGCCTGGAGAAGGAACGTGATTTTTACTTTGCAAAACTGAGGGATATTGAGATTCTTGGTC
>ls_11795
TCCACTCGAATCTCATCCTTCACAGCTCAGCAATCCACAATCCAAAGCTTAAACTCCATTCGAAGTAATCACCGGAAGTCTTCGCCACGCAGGAAGATCGTTCAGGTAGTTATACTCTTCGAAATTCACGTTTTGATCCATTTGACTTGCTGATGTTTTTTGTGTTCGTTTATATTGATTGACTCAAACTGAGAATGAATACGACGGAATGCTGATCCATAACTATCCACAA
>ls_11810
AACAGAAGCAGCTTCTATACTCTCTTTTCTAATTTCTTCTGATCTATAACGATAACCTAAATCGGTCACAATCATTGATGGATCTATAGGATGCACTTGACTGTCAAATGCAATCAATGCAGGCGGAAGCACTTCTGGATTCCACAATGTTGTCCCAGACTCGAGGTTCTCGTACTTGGGATGGATCTATTGATCTGGAGACTGTTAACACACCACAAGGTCATTCGAGCACTTCTGAAAATGTCGTGAATTTGTCTTCGAATATTCAAAGTTTACCCGAAGCTCCGGTATCAGATACT
>ls_11816
TAGCTTTTTCAAGTTCAGAATACTTGAAGATCTCGCAGTCACTAATGTTGCATTGGTTGTTTTGCAGCTCAGAATCAATCAACAATAATTGACTACCATGACTACTTGGTAACTCAGAAACCACATTCACAGAAACTGATTTGTTATGTCTGCTCGAAACCTTAGAATCCACAGACACCATTTCATCATTGTTAACTGGCTTTTCAGAACTCACTACCACCAAATTGCTACCCTTCTCCTCAAAATCTCTTCTAAGTGAAGTGTTGTTTTTCTTTCCAGTTTCATCAGTGGAAAAACAGTGACATAAAAACGAGAAAATTAGGCATCACTGATGCCAGATAGAAGAAAATAAATGGTGTCTTCAAATTAGTGCTATACTATGGTGCTATATATAGACACTATTCGACAATACGCTGCGCTAAATCGGGCTATGAAGCACAGACACTCCAAACATGACACGGCGACACCAATAATAATTTTTAAAAA
>ls_11831
TTTCTTTTTGTAGATTTCGAATGCACTAAATCAGGATGAAGTTTCTTTTGCCATTCCTTGTACTTCCTGTCCAAATCGATACCCTCTACATCATACTTCTTCTCCGTCCCAAAAATTTCGAAATGCTTCAGACATGGTCCGA
>ls_11835
TTCTTTTTGTATTCAAACAAAAATAACTATTCATCTCTTGTAGAATTTCTATAAAATAGAGGCTTCACCAATAATGATACACAATTAACAACAATAAATACACAGCTAGTACAAACA
>ls_11844
CGTTCCAGAAGCTTTTGCCGCTGAAAAGAAACATTCCAGAACGTTGTAGAAACTTTGTTTGCAAAAGACGGGGCTGGCTATGAAGCTAACCCTGCTGTGGGTGTATTGGAAGAGAAAATGGAAGATTTCAGGAAGGATGCTAATTTGAAGCCGTAGATTGAAAACTCGAATGAAGAAACTGATTCTGAAAATGTGTCATGTTCCGTCAATGTTTAGAATTGTAAGTTGCATTTAGATGTATTTTGGTGTTAGATTGGAAAGGATAGGAACATTTTGACTTCAATCTCTAACTGCATTTAGTTGTTCTTTTTTGTCTAGTATTATGTTAGTGATGAACTATCATCCTAGAAAAATACAGGGTATATTTTATATTCATGTTATGCTTT
>ls_11847
GAAGCAAACACACAATCTCTTTGCTTATGCATGCTCCTTCATGAAAGCCACACCATAAAATTATTCTTTTCTCATTTATGAAACAACAGAAGCAATGAAAAAGAGAAAATATTATTTTCTTCTTTTAAACAATAAACACTCAGCAACCAATATATACACATCCTAGTTTGAATCTTATTTAAGTCAA
>ls_11854
CATAACCAACGAGAAAAGCGCAAGCTTTCCATTTGCCGGTTTTGGAGGGAACAGCAGGTTTGCCACGGAAATCAACAGTGCTATCTTGGGTATAATCATCTAACAGTGTTCCACAACATCCTAAATCCAGAACCAGCATTGATGATGAACATACGGTTCAAGGACTCAGGA
>ls_11872
CGTTGAATGCTGAACAAAGCCACCAGGACTACAATAGATATACTAACCACTTCACCTGTACCGAATCCGTTTATTTGATCCTGTAGACCACTTATGGCCGACATCACTGATATTGCTGGAGTTAGAATACCATCTCCGATAATCATGGAAGTTCCGATAAGGACCAAGACTAACAACCCGTTCTTCAAAATCGACGATCTTTCCAAAGTATCCTTTATGTTTAAAGCTCTTTTGTAGTTCTGGAGTTGGAAGTTTGAGCTTAAAACTAGAGATTTGTTCGTCAGCTTGTTGGCGATTCGGAAGCAGATTCACATTCGCATACCTACAAATCAGCGAGTATAGCGCAAATGTTCCTCCTTCTCCATTATCATTAGCTTTGAGAACTATGAAACATATTTTTCTAACGGAATAAGCG
>ls_11877
CTATCATGCCTAGATATCCAGCTTGCTAGGCGTATTAGAGGCGAGCGTGCTTGAACATGTTGATCTGACTGTTTGGTAGATATTTTGTATATAT
>ls_11878
TAATGTAAATGTAATTTGTGTCTGGTGTTGTTTGTTACTGTTCTAATAGGTTTCTGTAGTATATTTGCTATTACTTTTATTTGGTTAAAACATTTGTTTAAGTATTGATCACTGG
>ls_11892
TCCAATCGGAGAATCTCCCAGCTATGTAAGAACCTATGGGGGAGTAAATGTTTATGATGCCTGAGAGAATTTCGATCTGTACATCAGTTATTTGAAGGTCTCTTTTGATATAGATAGCTGCTCCACTCATCACACCAATATCGTAACCAGGTAATATAGAAGTCATAGAAGCCAAGATAGCACAAGCAAGAGCAAATTTGCTCCTTTTGGGTTTCTTTGGAGGATCAAAATCCTCAAGAGATTTTGGAGCAATTGTTGCTTCTACCTCAGCCATCTTTGAGTTTGTTTGAGGATGATGATGATGATGATGATG
>ls_11894
ACAAAGAGTCGGATTTTATTCATTGGAGATGGCTCCCGATCTTGAATTGGAGCCTAAACCATGTCATGTAATTGCTTTCCAAGATCCCGGTGACTGCAAAAACCTTTGTTACATAATTCAGACACACATGGAAATGCTTGGAAGTGGCAGTGCCTTCGTTGTTGCACGACCTCCTAAGGATGCTTTTCGAGACGCTAAAGAAAGTGGTTTTGGTGTTACTGTCATCAAGAAAGGTGAAATTCAGCTTAATATAGACCAACCACTAGAAGAAGTGGAGGAACAAATTACAGAGATTGGAAGCAAAATGTATCAT
>ls_11895
TCTTGTTCTATTCTAGTGGAGCTTGGATGAGATTGGGAAGGAAAACTATTGGAACGAACATGGTTCTTTGTTGCCATATTGCTCTTTAGTTTGTTGTTTCTTCTTCTAATAATTGTAAAGCTCAATGTTTGGTGAGGTTACCAAGTGCTTGACTCTCTTTTTATAAGAGCTATTCATGATTTTGGATAATGATTAATTTCATGTATATAATAATGAAATAAAATAGGTAGCACTTGTTAATCATGGTGTAGAGCATGTGGTGCTGCATGAGTTTCCCTTTGAATA
>ls_11908
AAGTCCTTCCACCTGATTATGAAAAAGAAGAGTGTTCAACTCCTAGTTTGAGTGTTCTAAAGGGTTGTCTTTGTATGAACTATGATCACAAAAAGAGTGATTTTGTTTGGTGATGAAGGATTATGGTGTGAGA
>ls_11923
CTCTGTTGCTGTTCCCGCTGCGGTTGTAGTCGTTGCTTCGGTGGTCGACCACGGCGCGCTCCACTTCGCGCTACCGGCATCGCTCATTGCTCAAATCTCATCCTCCGGCAACCGGGAAATAACCGCCGGAAATCGAAACGTAACGCGTTTCTCCCGACTCAAGAACTCTCTCCAAGTAAACAACA
>ls_11931
CATTATTGTCGCTCTTTGACATTTGATCAAGATCCAAATTATGGATTCTTAAGGCGTCTGTTTCGTGATTTGTTCACTTGTGAAGGATATGAATATGACAATTTATTCGACTGGACCATCCTAAGAAATCAGCAGGTGCAACAGACTAGGAGACAGAATCAATCATCTGTTAGTATTTTATTTTGACTCAAAATATATTTATTTAGTATGGGTTAGCTTGCTTTTACTGGAATGCATATGGATTTTCTTATAGCCTGAATACTGATTATAAAACTTTCATGATTATATTCTCTTT
>ls_11937
GTTTGTGGAAAGAAGGATAGTATTGTTATGATAAAGAAAGATTTGAGATCTAAGGATGGTTATGAGAAAGAAAATAGAAGGTTTGAGCATATTGAAACTGCGAGGGAATCACGTTACAAGAGAGGGAACAAGGGTGGTATTTCAAATGGTGAATCCGTAGCTAATAAGAACTCAAAGGACGAGATTTATAATTTGTTTGAAGAGAAAACTGCATGTCATGAGTTGGTTAAACCAAATGAATCTTCACCTTCCAACACGACTGTGGCTTCCATGTCTGGGGTAGCAAAGTGCAATACTGGAATAGCCCCTCTTCTAAAAGTGATCGATCTTGCTGAGAATGCTACAGCATCGAGTTTGGAGGGACCTAAGCCAAAGGAATCTAATAGTAAAGTGTTAACTTCATCGTCTCCTAGTCCATTAACTAATGGTGCAGTATATATAAAGAATTCCGAGACTCCAGAATGCTCAAAAAATCAGTCT
>ls_11944
TCTTCTTCTGTTGAATCCTCAGGTAAATTTACTTCTAAGGAATTTATTCCAACAGACTCACAAGCCTTCTTCTTGTTGCGCACATAAGTTGCAGAGTCCTTTCTATCTCCAACAAGAATAACAGCTAACCCTGGAATCACACCCACGGCTTCTTTCATCTTGGAGACTTCAACTGCTATCTCCTCTCTGATTTGCTTTGCCACTGCTTTTCCATCAATCACCTGAGCAGATGCCTCAGTAGCACTAGCAACGACGGAGAGAGCACGGGATGAAGTGGGAGAGGAGCGAACGGCGAAGAAGCGGAGAGAGGTGGGACCCACAGGAACAGGGTGGCGGGTGCGGAGGAGGAGAGCGGTGGTGGAAGGAGGAGGATTGAAAATAGAAGAAGCCA
>ls_11950
ATGAGTTTCAATGTTTGAAATGGTTGAAAAACCAAACACAAAATACGTTTGTATTTCTTTTGGAAGTGGTGGAACACTATCTCAAAAGACAAATACAATGAGCTAGCTTTTGTTTTGATTGAGTGGTCAAAGATTCATTTGGGTTGTGAGAGCACCAAGTGATTCAGCTAATGCTGCTTATCTTGAAGCTACAAAT
>ls_11971
TTGGAAACTTCACTGTTATTTGAAACTCCGTGCTTTAACAATGTGGTAACATCAGCCAAATGACCACCAAATTCAGAACCACGAGATCCATCCATGTTAGACAACAGTTTAAATGAGAGGCCCTCTTGATCAGTTGTAACATGAGAAGAACTAGGAGACACAACAGAATTATTGATGTTAACACCTCCAGAAACAACATTAACAGTTTCGTTCGAATTGGCCATAACTGATTCAGTGTTCGTCAGAACTCCATCATGCAGACTTTCCACCTTTTCAAGTATACCAGAAGCATCAACAGACCCACCTGCATGTTCTGGTAACATGGTGGCTGTGTGGT
>ls_11995
TCAGTTCTTGTTACGTTCCTTGGCCAGTTGAAATTAAAGGCTGAAAATATTGCAACAGAAAGAGAAGCTCTTGATGGGGAGTTGAAGAGCCAGTCTAAGCAATACTTGGCATTGCAAGAAAAGGTACAAAAGACACTAGAGAAGAATCAAGCATTGAAGTTAACAATAAACAAA
>ls_11997
TGGTGCTCCAGCATCAGTACCAGTCTGCTCAGGACCATTAGATTGTTTGTCATCTGGATTGTATTCTTTGGGAGCCCATCCGACAGAATCATACTGTTGGGAAAATGTTGCAGCCTCAATAGCTGCAGCTGCAAGACTGCTTGACTGTGAAGTTCCTGACGCTCCTGATCCAGGGCCCAGTATGCTTTTGCATGTGCTACTCTTAGAATCTGTCCATTCTTCTCAAGGGCCGTTCCATTTGTTGAGTCAAGAGCTTTGGTGGCATCCTCTACCGAATAAAAATGT
>ls_12026
CCTGGCTCCATTCTTGAGTCGATAGGCCACGATATGTTCTTCATCCTTGATTGAAGTCAATGACTCCAACGGATTCTCTAGATATCGATAAATCTTATGCTCATAAACCTCTGCAAGCAAAAGCATTTCATCACTCTTCAAACAGCATGCAGTGCCCAATGCTTGGCAAAGATCTCTGCAGCAACCATGCTTCAGAACATTCACTGTGTACGGCATGGGAAGACCACTCCCATCACAATAAAAGACAGTAACTGTCATTGTCCGGGTGACAGTGGAAGGAAGTGGTAATGATAAATACATAAAGGGATCGAAAGTGATTGAAATTTTGCCACATTCAGGACAAACCAATGTTGATTTGTA
>ls_12047
GAATCGTTGGGTAACAGTGTTAATATTTCAACTGGTGTGGTCAACGCTACTGTGATTGGTGTAGTTTATCAAGATAACAAGCTTGCTATATATCGTTTGGATAAAGTTTTGCTTCCTCTTGATTTCTTTGGAACTAAGGCTCCTGCTTCTGCTCCTGTTGCCGGAAAAGCACCTAAAGCTGATAAAGAAAATCTTCTTCTGCAAAAGATGATGATGAGACAACAACACAGGAGCAGAAAAGTTCTGGAGCAGTGAGTTTAAT
>ls_12049
AGGTCATGATCTATCTGTCTAGTAGCAGGGGGTACCTTCCCCTCCACAGCTTTTGTCAAATCATCATAATAACTATCAGGAACCGTGGACTTTTTCTTCGCAGCACCAGACAACGAAAACCAAACCTTAGGCCTAAGAACAGGTGGAATCCCTTTCCTTATCAACTTCTTCAATGTAATAGCATTAGCCAATGCTGAGAATTTCAATGAGTTAGTAAGAGCAC
>ls_12071
CGAAGTTCGCGGGGGTCAACATGATATCCATAGCCATTGATGAGCAGATTGATTCTTGCTAAGCAATCCGATGTGTCAACTCCATGTTTCCACTTAGTAACAAATAAGAGAGAAAAGGAAGGGAGGTAGTTACGAAACCAAAAGAAATTGAAGGTCCACTATTTTGGTGCTCAAACCACTCTGGAATCTTCTCAGTTCCTGCAGGAAAATAGAAGTGGGTTCCTCTAGCCTCATGCAATTCCTGATTTAGTAGCATGCTTCT
>ls_12109
CTTCTCTGACAGCTGGAGATTAAATTGTACCTTTGGCAGTAAGCCTCCAACAGTTGTTCCATCTTCTGCTGAAACAGAAGCAAAGCTGATTCCTCCGGCTTCAACTTTAAACTTTTCACACAGCACTCTAACGCGTCCATTTCTGCGTTTAAGTCTGACATTAAATTTTCCTTGGGTATAGTTTTTCTCTGATGAGGAGTTCTCTGAAGAATGATGATATGGTTCTACACTGGCAACCATGGAGGACATGTACTCAAGAGCAGCTAAAGCCTTCTCCTCATGAAGGTCAGAATGCACTAATCCAAATATACTTGAAATTTGATCATGACTGCGCAGATTGCTTAGAAGGCCGGCAACTGACTGCAAAGATGCATGTCTCAACAGTTCACTTATCGAGTCTATTGCAACA
>ls_12125
CCGGAGGAACATAAGAAAAGACTATGAAGGAGGGATTATGACAGCAATGTCTACCGTTGTTGTCAGACATTGAGAGAACTGGATACGGGGCAGTGATCCAAACGCCTTCGTTGCATCCAGGCTTATTCTCACTTCTAATGCCGTGGAATTCTGGATTGGATATAAAAGATCGAATGCGCAAGTTTTCAAGAACAGCTCATGTATTCGCACTGGCAAGGGATCAAGGATCAGGAAATGTTGATTCATCTAGCTGCATAAGCTATCAGATAAAAGATGTAGACAAAGA
>ls_12144
GCATATAGACCAGCGAGGAAGGGTGACTTCTTCCTTGTGAGAGGGGGGATGAGAAGTGTAGAATTCAAGGTTATTGAAACTGATCCACATGAGTACTGTGTTGTTGCCCCGGACACAGAGATCTTCTGTGAAGGAGAGCCAATTAAAAGGGAAGATGAGAATCGATTAGACGAGGTTGGTTATGATGATGTTGGTGGTGTAAGAAAGCAGATGGCACAGATTAGGGAACTGGTGGAACTGCCTCTGAGGCACCCACAGTTATTCAAGTCTATTGGTGTCAAGCCACCAAAAGGGATTCTGTTGTATGGACCCCCTGGATCTGGAAAGACTTTAATTGCCCGAGCAGTTGCAAATGAAACAGGTGCCTTCTTTTTCTGCATTAA
>ls_12167
AGTCCTGCTAGGACATTTTTATATAATCAAAAGTCTTCAGGTGTTTTAGCCTATGACATTAGGCTCTACTATTGAAAAACGAAATAAAAGATGCTAGACATGCACCAAACTGCATGCTCTTCTGTGAATAGCCAGCCACCAAGGAAAAACCAAATTGCTTGGGAATTTTCACCTGGATGTAATGAAACATTTTTATTTTCCATCCATACACCTTCATTACTCGTCTTTATTGAAAG
>ls_12181
ACAATGAGGAGGTGGGTTCAGATTCTGCTCAAGGAGCTGGTGCACCCACCATGTTTCAGGCCATGAGACGTATAGTTGCGAGCTTGGCAAATAACTACGTTGGTGAAGGCTCTTTAGAGCGAACTATTCGTCAATCATTTCTTGTGTCTGCAGATATGGCCCATGGAGTTCATCCAAATTTTTCAGATAAGCATGAAGAACACCACAGACCAGAGTTGCAGAAAGGACTTGTTATTAAGCACAATGCAAACCAGCGCTATGCTACAAGTGGAATCACATCTTTTCTTTTCAAAGAAGTTGGGAAAATCCATAACCTTCCAACTCAGGAATTCGTCGTTAGAAATGATATGGGATGCGGATCAACCATAGGTCCAATACTCGCTTCTGGGGTTGGCATCCGAACTGTTGACTGTG
>ls_12182
ATGTTTATTCATACGGCGTGATTTTGTTAGAAATGATCACAGGAAGATTACCTATTGTTCAAGTAGGTAACACAGAAATGAACCTTGTTCAATGGATTCAGTTCTGCATCGAAGAGAAGAAGCCACTTTCAGATGTGTTAGATCCATATTTGGCCGAAGACGCAGATAAAGAGGAAGAGATAATTGAAGTTTTGAAGATTGCTATGGCTTGTGTTAATAGCAGCACTGAAAAGAGACCTACAATGAGGCATGTACTTGATGCTTTGGATAGATTGTCTGTTTCATCTGATTGAGAAGTTCTTACCTTTGTATGATTACTTGTGCTTGAAGAATATGAATTTGTTTGGAAAAAAATACACAATGTTTCTAAGATTCTCCTCTTAATTA
>ls_12203
TTCGAGCTGCAGTACCTGACTGGTCAAACCCTGTAATAAGCGATGATGACGACTTTCCAGAACCATTGGAAATTCATCCTTCAGAGTCTTGTAGAACGCAGGAAGAAAATATGAGAAATCCAATTAGAGTCACCATTGGCAATTGGCTTCAATGCCAGGAGGTTATAGATAAAGCTAACGAAACAATATGTGGAAAATGGCGCAGGGCGTCCACTATTTGTAGTTCAAACCATGGCTGGGAGTGCTTCTGTGCTATTCACTGGGATCCATCTCATGCTGATTGTTCTGTACCTCA
>ls_12204
TCTTCTTCCTGAGCATGAATGTCAATGGTGTCATTCTGTTTTTGAAGCTCTTTCTCCAGTTCGTACCATAACTGGCCTTCTGTTATGTCTTCTACGGCGGATGTGGTAATGTCTTGGTTAGGCGGAATGAGATGTTCCTCTTCATCTGTGTCATCATGGCCTGATCCTGCGACTGAGGAACTGTGTTCTTCAGTAAGCACAGGATTCTGTTGCGACCTCTTCAGTCAAAAGAGACCCAGATATTCTCTCAGTTAATAGAGAAACTTCAGTAGTTAAGTCTTCTTTATCAGAGTTTGGCAATGGAGCGACATTTCGTCGACGGGCAGTCATGCAAGACCATGATGACAATGATGAGCGGGTTCTGACAACAGCTTCTGCAACACTTTGTGCACGCTT
>ls_12212
GATCTACTTGATTGTGATATATCGATTTGTACCGTGTTTGGCCCAATGATCTTTAAGGTCAACTGGGTGTGAGAGATCATGTCCTTCAGCTGCAAGCCGGCTAAGCAGTTTATTAAAAGCACTTCCACTCATTTTCCTACCGCCTACTCTTGCATGCCTTTTATTGGGCACTGCTGGAAGTGGATACACCGATAAAGTGGTTGTACAACAAGCAGATTGCCAACTCCATACCCCACTTTGTAGCACTGTCTCAGAACGCCAGTACAAGAGCACACTGGTGCCGGCATGGTTGAATCATCATATGCAACTTGATTCAGTGCCAAGTCCTGGGGTTTCC
>ls_12214
TTTCTTTTTCCTACAGTTTGTACATATATATTCCTGAACAGTGTTTTTGTTCTCCAATTCATCTTTCAGCTTATGCTTCATGCGATGCAGTCTGTACCTAACCACATCATATATCTGTGCATAATCTAGACAACAATAAGAGTGCGTGTGTAGCTTGACCTTTTCTTCTCCCTCCTTTCCTGTTGCAGCATCAGCTGTAGCAGCTACAGCCGCGCTATATATTTTTGCACCTTTTGCTGTCTCTCTCCTATGATCTCGTGTGATAATCTTTTC
>ls_12236
AATCCCACTTGCTAAAGTGATGTCAACGGCAAAAAGATGTGTCACAGGCTTCAAATCATCCATTGTTCCAGGAGAATGCAAATAGTTAATTCCGTTTAGTAAAGATGCCTCTCCAAAAGTAAACATCGAAAGAGATATGAGCCTTGGTTTGTTATCAGAAATAATCCGAGGATTATAGCGTTGAATACCAGCTTCTGATAGGAGTTTGTCCGATACATCAGTGTGAGATTTTATTTGTCCAAAATACACTTGCTCCTGTAATCTCTGAGTCTCATCATTCAAGGCATTTAGTAGAGCCTCCTCAGTCGGATCAATAAGAAGTCCATTCATCAACAGAGAACATTGAATCTTAGATAAACCAGCTTAAATACAATCTTGGAGCTTTCTTGTGACAATTCCTTCAACTCTGGCTCCTTCTTCAGCTTTAGTAATATCTCTT
>ls_12244
CATGTATCATGCATATGATCAAACAAAAGACCCT
>ls_12260
TATTCATCTCACAAAACAACAATAATCACAACTTAACTCAAATGGCCGAAATGGCAGTGTCTTTTGCTGTTGATCAACTACTTCCACTGTTAAGGGAAGAAACCAATTTGTTGACAGGCATTCCCAAGGAATTCGCAGACATTAAAGATGAACTTGAAAGCATTCAAGCATTCCTTAAAGATGCTGATAAAAGAGCTGCAGCTGATGAAGGAGTCAAAACATGGGTGAAGCAAGTTAGGGAAGCAGCTTTTCGCATAGAAGATATCGTTGATGATTATTTGATCCAA
>ls_12268
GAATACCCGAGTCGGGCTCGTTCAAGGAAGAGACTACCATTGTTGGCGAGCTACCTGAAGCTGAGAAGAAAGCACTTCAAGAGCTGAAACAGCTTATTCAAGAAGCACTTAAAAAGCATGAATTCTCTTCAGATTCAACTCCTAATCCACCAGATGAACCAAATCCTAAACTCACACCAGAAGCAGAATCACAACCACTAGTTGAAGGAAA
>ls_12300
GCTAGTTTTGTCAAACTTTTCACATTACTCCTACTCCTGGGTCAAATTTCGCATTATGCTTACGTTAAATGCCCATTCTCCAACACCACCTCCCTACCCATTCAATTCAATCCTTGCGGTTTCGTTTCTGCGCTCTCACGCGCAAATCGCCTAATAAACCCTCTCTCTCACATCACACAAAACCTATCTCGGTTATGTTTTGAGTACGATTTACTTTAGAATACAGTTAGTTGTTAGATTCAATCCATGGAAGGTTTTCTCAAAGATTTCGAATTGAAAGACAAGGATCGTTCAATCGAAGCTCTCAGTAG
>ls_12305
ATGTCATCGTGATCACAGATTGCATTCACAGTATCGTTGGCTCCATGAACTATGTTTAAGACGCCCTCAGGCAAACCAGCCTCCATTGCCAATTGTGCAAGAAGCATAGAAGCACCTGGATCTTTCTCTGATGGTTTCAGAATGAAGGTATTGCCACAGGTAATCGCCACCGGGAACATCCAGAGGGGAATCAACGCAGGAAAGTTAAAAGGGCAAATACCGGCA
>ls_12309
AGTAATTAATTCTTGTTGATTGGCCTGCTTCACCAAATAGTTCTTTCATTTCCATTGGGTTCACGTCTAGGGCATTTGCCATGAAGTCTATGATTTGGATGGCAAGGTTTTTCAGCCCCGTAAAATAGGTCTCTAAATTATCTCTGAATGGTAAGGGTAGTTTAGGGAACAAATGGGGTTTCCTCAAGTGTTGTGGCAAAGTAATCATAAAAAACCTGTCTCCCAATCCAACTTCTGCTCCTCAGACATCACAAAAGCTTGT
>ls_12362
TCGTCCTGGTGGTCCGAAGTTCTGCTGCGGAGCAAAAATTTCCTCTTTCTCCTTGTCCTGGTGGTCTGAAGTTCTGCTGCGGAGCAAAATTTCCTCTTTCTCCTTGTCCTGGTGGTCCGAAGTTCTCTCGTGGCGCATAATTTCTTCTTTCCCCTGTCCCGGTGGTCCAAAGTTCGGTTGCGGCGCATAATTTCTTCTTTCTTCTTGTCCCGGTGATCCAAAGCTCTGTTGTGGTGGAGCAGAGCCAAAGGTTTGCTGTTGGGAGTAATTTTGTG
>ls_12367
TTGAAAACAGGCAAAGGAACCACTCAGTGGTAACAAGGGAAACGTCGAATTCCAAACCTTCCAAATGAGTCGCAATCCTCGGGCACTTTTTAGTAAGTAAATCTTTAAACACTCTTTGTTCAACATGACATCCTGATAAGTTGTTTGTGTAACAGTCGTTAACCAGGACATTTTCCAACAAGACAGCAAGCATCCAGAATGCATCTTCTTCAGTTTTCATGA
>ls_12377
ATTTGCCTGACTTGTAAATGGAAGACAGTGCAACACAACTGAGTCAATCCCTCCATCGTGAAGGGAATATATTCTCTCTGGCATAAGGGTATCAATAAACAATGAATATTATACCCCTTTCTGCTCTTCGTGGCAGAGCCAAATCAACAATAGCCAGTCTCAGCAGAGGGGAGTGGATTACCCAACCCAGGCATTATTCTGATCAAGCTTCTCCGGGGGACGTGCTGGCAGTTGACTCACAAATACATGGCAATGCCAAGTATTTCGTTCAGGGAGGTCAAGACGAAGACGAGGCGGCTACCAATACTCCAGACAGGTGGGACTCATCAGCTAAAGCATCTA
>ls_12388
CCTCTCAGTCAACTGCTGGCATAGTTCCAAATGTCACTGGTCCTGGATCATCAAGGCCCTTGATTCCTTCTCAGAAACCAGGTCTGCTGGGATCTCCAGTCAAACATGACGGAAGTTTTATTGATCGTGATTATGACATGAAGAAAGGACTATTAAATATGAGGCATGGTCCTGACATAAGAGGTCAAAGTTCGGCTGACCCCCCTCTGATATCGAGGCCACCTGTTCCTGCATATGGAAGCTGGTTGGTAGAAGATGATATAAGCAACAGAGCT
>ls_12434
GTAATACATTAGCTGCCTTCACATCTCGATGAATAATCTTAGGATTGCAATGTTCGTGAAGATATTCTAGGCCCCGTGCAGTTCCCAGAGCCACTTGTTTTCTTGTAGGCCAACCCAAAACTAGTTCTCCGGGTTTGAGTTCTCGTAGACGATACGCTAGACTTAAGTTCTGCATGAAGGGATAAACTAGGAGGCGTTCGGTTGGAGTAGTACAATATCCAATCAGCCGTAACAAGTTTCGATGAACTGCTACACTTATCATCTCAACTTCACGCTGGAAAGCTACATCTCCCCCGGGGGCTTTCGTAATCAGTTAACC
>ls_12440
AGGATGATGTTGATCCTGATCATCAAGACTTCATGGATGTGATGCTTTCATTGCTTGATGGAACAACCGTTGAAGGTTTTGATTCTGACACTACAATCAAAGGCACAATACTGGCATTGATTGCAGGAGGAGTTGACACAACTAGTGCCACTCTTACATGGGCAATATGTTTGTTATAAAAAATCTCATGTAATGAAAAAAGACAAAGAAGA
>ls_12467
TAGACTGTAGTTTGATGAAGTCTAAGGCTACAGCGTTCTGTTCAACGGATAGATTTCATTGGTTTACGATCTGTAAGTGGTAGGGTTTCTTAGTAAGAATACGTTCATGTTCAAGTTCTGTGTTAAATGAATCTTTCATAGTTGGTAGGGAGGATGATAAAGAGAAATTGATGAATATGTTGTTGTCGGACAGTGGCACGAATCTAGGTGTGGTTGCTCTTTTAGGTGTTGGAGGTGTTGGTAAAACTACACTTGCTGAACTGGTTTATAATGATAAAGAAATTAAT
>ls_12468
GAAACTCAATCACCTCAACCGCTCTCCATATCTCTTTGTTCGCCCGCAAAGCAGCCAACAATTTCACCACCGTTCCATGATCCGGTGTCAACCCATACTTCACCACCATTTCCTCTATCAAACCTTGACCCTCAACAGTCCTTCTAACTCTACTTTCCCCGCAAATAGGCTCATCAACGC
>ls_12470
GACGAGAGGCAGTTCGGGATCATCGGATTGGAAATCCAGCTTGAATATTTCGAGGTTTGCCGATGAGCTAAAGGACAGATCAACAGCACCGGCCATAGTGCCGGCAGCCAGATACGGTGCATCCGGCGCCAGCGCCACAGACGCCGATCGATTAACCCCTTTGATACACGCCATTCGATCTCAGAAAACCTAATTGCTCCGAAAGCCCGAAATTGAAATCGTGAATCGTAAAATCGAGTGCAGATTGTTTGAGAACGAAACTGGATCTAAGAAATTCGATATCGGATCTGATCTGAGAAATGCGAGAGTGTGAAGAACCA
>ls_12559
ATCCAATCTTATTCTCTTGACTAGTCATGAATTCACTTGAAGAATTCAACTCATCAAACAACACACAAACAAAAAGCATCATCAACTTCACCACAGCAATAACATCCGAAGACAAAAACATTACAAACTTCACATCTTCTTCCTCCTCAGCACCACAGCCAGCGAACACTCTAA
>ls_12564
TTTGCTTCCGAGTTTAATTCCTCTGGCCGTCCACTGAACATCTTGATAAATAATGCAGGAATTATGGCATGCCCTTTCAAGCTGTCCAAGGACAACATCGAACTACAGTTTGCCACCAATCACATAGGCCATTTTCTTTTGACAAATCTTTTGTTGGATACTATGAAGAAAACAACACGTGAAAGTAAGAAAGAAGGAAGAATTGTTAATGTTTCCTCAGAGGCTCACAGGTTCGCATATCCCGAAGGAATCCGTTTTGACAAAATCAATGACCAATCAAGTATAACAACTGGCGGGCATATGGGCGAATCCAAGCTTGCTAACATTTTACTATGCC
>ls_12573
CTGCCATTGTTTTTCATGTTCTAGAGAAGAGCCTTCATTGCTATTGTGTTGTTACACTGTTACTGTTACTATTACTAGTACATTCATTCAT
>ls_12621
TTCGAGACGACTCTTTATAGTTGGACATATCACATATCCGCATAAATTTTCATGTGCGTGCGGTCGACCGGTAATTCCTCAGTAATATCTTGGTAAAGTTGTTGCATTTCTTCCATTTTGCTGGGACAGGTGCTGTGGTGTACTGATTTGTAAATCTTTTATTTTTTTATTTTATTTACTA
>ls_12628
GCTGCAGCCAAATTGGGTGGTGTTGGCCCAGAAGTAGTAGGTTCAACAGCCTGCAATTCCTCTGTTGAGTAATCAATTGGAACCAAGGGCCTCAATTTTTTATCCTTGTGTGCATCATCATCTTCATCTTCATGGAAAACAGAAGGGACAGTTGTTCTTTTTCCAGATCCAACCAGACCAAATCCCAACT
>ls_12632
CCACCAATTTCATGCCTCTTATTGGTGCTTTCGTTGCTGATTCTCATCTTGGTCGGTTCCTTGCTGTTGGTTTAGGTTCCATCATCACTTTCATGGGAAGTGGTACTCTTATGGCTAACAGCCATGATCCCACAAGCAAGGCCTCCTCCTTGCAATCCAGCAACTGAAAGATGCATATCTGCAACAACGCACAAATAGACAATAG
>ls_12633
TTGTCCCTAGAAGTTGGTTATAACACCTTGGCAAGGGTTCAGTTGGATTCTCCTGAGGAGGATTAGTTCCATGTGCTTGTTTTTCCTCTGCCATCAATACCAAACTAAAGAGAACGTCAAAAAAATAAGGATCTCTTTTTGTGATCTATGA
>ls_12638
TTTCTTTTTGTCTTTTGTCTGGCCCTTCTTTCAACCATTCCTCCAAATTTTTGTAAGTGTTTCGATCTTTTTTCTATTCACATAATCTGTACCACCGCCTCTATAATATTCTGCAATAGCTAATGGTTCAACCATTCTTCTATAAGTAGTTCCACCGTAGAGCTAGCTACGAAACCCCGCATCTTCTTTTGATTCTTCATCTCAACTTCTTTAACCATATTTTCCCAAAATTTTGTGAGTTTCATATGAAATGCAAAAGCATCGTGATCAACTCGTGAGCTCATGTTCTTGTACCTGTCATAGTATCCTATGTTATGATTTTTTGTCTTCCTTTTTGTACCATTCGAGTTGCGCCAGGTTTCCTTT
>ls_12649
TGCGGTAGTTATAGCTCTGATAATAAACTATCAAGCCACGGGGAGGTCTTCAGGGGTTCATCACCTGAAGGTTCAAGTGGGTGGGTTCAGCTACGCGAAAACAAGAGAGGAGACAGGCAGAAAGCTATCCATTTAAAAGGTAAAGATTCCGAAGATGAATCAAATGACTGGCTCGCTGTTGATGAGTTTCATTAAATAAAAGGTTTCTCTTTACTTGTAAAGGTACATCGTTTTTTTCTCCTTTTGGACTGCTCTGTATTTATATATTGGCATTGCAAATTCCTA
>ls_12650
GAAGAATCCGCCGTATTTTTCTTTTTCTTTTCAAAGAGCATGCAATTCCTGTGTATACTAATATCTTTTTAGTTACATACTATGGCTGGCTTTGCAGAATGAACGATACGGAAAATATTTAATCGCTTCTGTCCAAAAGCCTCTTTGTGCTTTGTGGGGCTGATACAATGTCCAAATATGAGAGTTTCAAAAATAAAACCATTCAGCTTCGATTTTATTTACTTACATTATAGGAGGATACAGGACATGTAATACATTCAAAACTTCATTTGTAATTATTGTAATATTGTTGCATATCGCAGTGTGAATGTTATCGCTTTTTCTGACAAAAAAAGA
>ls_12674
CATTGGAAGGCTCTTGAGTACGGATTTCTCAACTCAAAGAGGAAAAGGAAGAACTCAGAACCTTCAGACAACAATTCAAAGTCGCAATGTTTACGTCCAAGTAACGAGACAATTATCAGCGCTACTTGTGATGATAACATTGAGAATTCTATTGCTGACACAAGTGCAGAGGAGGAGAATGTCATCCGGGAATATAGTTTCATTGTTTAAAAATATCCATAAACAATTGCCATACATGAAAGTCCAAAGCCATTTAGTCTTTTTTTTTCTCAGTATTTGACTGATAAGAATAATAAAATAGCATAAGATTTGATTCAAAAAAGAA
>ls_12682
GTGGCAATCATGTTCTGGAAAATCGATGAGTAGAACCGAACGCCGGTGATCCATTCTTTGCTTGCTTGATGCTCCGGCGTAGATAATTCGGCAGATGACCTTACCGAGAGAGCGCCGGAACCAGATCCAGCGACGGCGGCGTTAATTTTCCCTGGCGATGAAAAGAAGCAGAAATCTCCGACGTTGCAGTTTTCACCGGCGATGGTGATGACGTATGCAAAACGGAAAATAACAACGAAAACGACCGAAGAGAAGTAACCGAACCAGAACGTTCGAGGGGCCATGCTTGCCTACGGTAGGTTCCATTGTA
>ls_12700
CGTCCTCTGTGGAGACATTACTTCCAAAATATGCAAGGGCGTTATTTTTGTGGTTGATAGCAATGACCGAGATCGTGTTGTGGAAGCTAGGGAGTGAGCCGCACAGGATGTTAAA
>ls_12702
TGCTGGAACTCTTCTTCGAGCAGATCCTAAGATCGAATTGCCTCTTTGGCTTGTTCAATTGTTCAAGGAGGGCCAAAAGGAAAGGATGTGGGGGATGACCGGTCGAGAATCAAATCCGGCATCTTTGTTCCAGCTTTATGTCAACTATGGTCGATATGCAGAGGCTACTTATCTTTTACTCGAGTACATAGAATCATTTGCTTCAATGAGGCCGGCAGATATAGTTAAAAGGAAGAGACC
>ls_12707
ACTAACTGAGAAGCTCCACTAGCTTTTGTCCTTCTCTTCCAAACCTTCCAACTCACTTGCACCTTGGCCTAGATCAGCAGTGAAGCAAACTACATCACAACCATAGTTCTCTCTCAGCCAGGGGACAACAACCGATGTGTCTAAGCCACCACTATAAGCCAGAACAACCTTATCCAATTTACCTCTGAGTCCATCAACCTTCTTGGTCTCAGAAATTTCTGCATCTTTATTCAGCACAGCTTTTACAACTTGAGGTCTAGCTGCAGCACCAACACCTGTTCTCGATGAACTCAACTTGCAGAACCGGTGATGAAGCAGATGTTCTCTTGCATGTGTGGTAAGAGCAATAGCAGTAGCTGGAGATGAGTATCCAAGAGTTGCATTGAACTGAGCCATGTTATTTTGTTGTATAGTTTTCAGTGTCACA
>ls_12728
CACCAGGTCTCTCTTTTGTGCATGTTGACATATTGCAAGATCACTTCATGGTTATCCAACTTGGTGATGTATGGAAAACATCAATAAAGGAAGACATGGTATTTCTGATCTTTAGAGGAGATGCGACTTCACAACTTGCTTCTTGCTTACAATCTTCAAATTTCCTGAATAATGTTCCCAAAGAAAACACTAAGATATTCAGTAAGATTGTGATCCTTTGGCATTTGAATCATCTTGTTCTTGATGAACACTCACAGAGAAGCCTTCATAAGATACATTCTTCTGTGATTTTTGTTTAGTCTCTTAGATAGTATCACAAAGATGATGATAGATATATGTAACTAGATTTT
>ls_12732
TTCTTTTTCTAATAAAAGATTGTCTTCAAAACAGATATAATAGAGCTCAGTTTAACAGTATAACAAAATAGTTTAACAGTATAACAAAATGCAGACAAAATAAACAAAATTACTAAAATAGGTTCGTTTGTCAAATACCAAACGAAGATACAAACTACTAATATTTCT
>ls_12756
GCATGGGCAGAGAATTCTTTCACCTGATTACCGAGAAAATCAAGGATATGAATGGTGGTTTAGCTGGCAATTTATATTTAAATTCGAAGAAGTGGTTGGGCTATCGGGACCAGGTTTTTGCACTCTGGTGAAGGTTCAATACATGCTGTGAAGTGGAGAGCAAATCTTGTTGCTTGGGCCAATGA
>ls_12771
CGAGCCAGATGAATTCGCCTCTTCTAGAGGCGGCTCGACTGAGTCATTTTCAGCTACCTCAACGATGTTCATCTCATTAGTCTTGTGTTCGTCTTCTTGTTGTTCTTGTTCTTCATCAGATTCTTGTATTATTTGCTTCAATCTCTCTACCACCTCACTCATTGCCGGCCTATCTTTCGCGCTCTTACGCAGACAATGATCCGCGAGCTTCGCGGTTTTCTCGCCGCGTTGATTGAATATCGTCCCTCAAGTCTTGGATCCATTATCGTGTCGAACTTTTTGCTATCGGGTGGAAAGTTCTTCACCCATTCCAATAGTTTTTGTTCTGTTTTCGGCCGGTTTCTTGCCAACGAACGCCTACCGGTGAGTACTTCGTATAGCACGACACCAAAACTCCATACGTCACTCTTGGAAGTGAGATGGCCTGTCTCAATGT
>ls_12778
CATTACAGTTGGATTTTCGATATCTGACTGATCAATTGATAAACCTTTCTCTAAAGAAGAACAAGAGAGATCTTTGCCACCAAACTTGACTCTAATTGGATCTTAATCTCCTTCAAATAGTTCTTCGTAGTTTTGGAATGTTAAGTCAACGTCGGGCATGTTAAAATCATCTTGACAAGCAAATTCTTCGCATATTCCCAGGTCTTGAATATTTTGGGACCATAACTGATTATTTTGTAAGTGAACTTTTGTAAGTCCAAAACAATTCTCCATTCAGGGAAGGTCCATAGCTGCAGATGAAGACAAGTTATCAAGTTGAG
>ls_12809
CTTTTGCTCTGAAAGATGCCTCCAGGAATTCAGCTTCTCTCTTAAGTTTCCGTATTTTTCCAAGTCAGAACAGGCTGCTTTCAAATGCTCTTTTCCAGAACTAGAGCTTGACACATGCAATTCTTGAAGCAACTTTTCAAGTTTGATCACAGCTTCTTCAACACTTTTCAATGCCTCATCAAAAGAACCTGACTCTTTTATTGTTGACTGAATTGTGGATCTTTGTCTGTCAACTATTTTCACGGAATCACTCTCCGATGTCGTATCCTTTATCATTCCAAGCTCCTCCATGCACTCCATCAACTTGTTGTGCCCTGTAGACAGAAACTCGGCTGCTTTTACATTTGAGGGGCTCTCCA
>ls_12810
AGGAAAGAGGGATCTACAATGGATGTTCTCACGAAAATAGCTACGCCAATGACGAACTGCAATGTATACTTTTCCTAGGCGTGAATCCATAGCTTCAGGACCTGTTGCAGTACATAATCCGTCAGAGATTGATTCCTCATTCGAATCAAGACCAATAACAAATCCTTCGCTGTCACAAGTTACACCATTCCAACCA
>ls_12815
AGGAGGTGAAGATAACGATGAAGAAGATGAAGATAGAGCGGAAAAATGAGGAGAAGAGTTTGGTTCCATGGGAGTGAAGTATACCCTTGTAATCAACGTAGAAGAAGCAACATGAAAAGAAACAGAGA
>ls_12835
CATAATTAGTGTTTGTATCAGATGAATCGGAACCACCAGCAACTCTAAAATCACCATGTTCCCTGAAAGAATCATATGGTACCCGAAAAGCAGAAGGAGGTGATCCACTGGACTTAATAATCTCTAGACTACGACGTAATCGGTACCAATCATTCACTGCTATATGTTGGACCTTTGGATCGCCCGCTTTCACCACAAACTGCACCGCAGCATCCCAGTCGTTATTTCTCTGAAATTCAGCTAACTCTATAGATACTTGAGATGTTATCTCTGTAGAGGATTTAGGCACGTCTGGCTTTCCATATATGAACCATCTTAAATAC
>ls_12841
ACACAACATACTGAATCCCTTGCTTGTATATCCTCATCAAACAAAATTTTAGGAAGCTTGTCCAAGAATTGCACAGCAAAATCCAAACGACGAGGTGAGGAATTAGATGAATAATAACGATAGGTAGTTGGAGGATGAATCCTTGGAAGCAAGTGTGGAGAGAAAGAAGAAGCTCTTCTCTTGAGATAAAACAAGTAAAATAGAAGAAAAAGAATAATAGAAAAAGTATAGGAATTGAAAAATGAAAGACTTGATAAAGCTTAAGTTGAAGTTCTTCTGGATACATATGTGGAGGAGGAGGAGGAGGAGAATTTGCAGTTTGTGGATCACTACTCATCATCACATCATTTTTCCTATATTCATCATTAATCCTTTTGCCACAAATACAGTCG
>ls_12849
GGAACCTACGCTGCCAGATCCATCCATACTATCGCGAAGACGCTGCTGTTCATAATAGAGAACTTGAGCCACATTTTGTGCAGGAAGCCTGTTGTTTTGAGCAGCGTGTGCGCGCGCCTCTCGTGATAGCTTCTGACAGTCCATTGTGCTGCAAACTTTCTTTCTGTCCGCGTCGCTTAGAAATGGATGAGCCTGAAAGAATTTTGTGTGTGAAAATATCATTTTCTCGCAACACAACAATATTAGTATAGAAATGTACCTTAAGGTAGATGTCTATGGCTCTATACAGTCCATCTTCTAC
>ls_12916
TGATCCAGCACAATTGAGATATAGGAAAGAGAGACATCACAAGTCGACCCGCAAAGAATCAGGTTAGAAGTTTAGGAGCCATGAGCAGCCATCATCCATTTCCCCTTTTATCTTTCTTCCAGTGTGTAACTCAATAGGTTATAAAACATATTTCAATAGGACAGTTTTGTAATAGAATGATTTAGACATAGGTCAAGACATTAAAATCATGAAGTCTTGATGTTTTCCCAATTCAAGGCGATTGAGGAGAGAATTTTGTTTAGTTGTGTTTAATTGTTGTAGTTGCAGAATATAGAGAATTTTCTTCCAGCT
>ls_12940
TATTTTCTGTAATAGATCATTTTGTTTCTCACCTTTCTCTTGGTTTTGCTTTTCACGAGCATGTATCATATTCATTATCAACACATCCACCTCTCTCTTCAATTTCCATATCTCTCTGCTTTCTTTAGAAGGGAGAAAACTTAGGTTTAGATATCCCAAAAGAGTACTAGTCTTTGAAAGCTTATTTTGCATCGCTGCCAATCTTTCAAAAATATATTTTCCTTGACCATAATCAGTGCCAAAACATGCTTTTGAAATAATATCCTCTGAAAGAACCTTGAGGTCATTCTCAATCACTATCTCTACAACCTTGTCTTTGCTTTCATTTATAGACT
>ls_12948
GTAGTTCAAACTACGAGTGAAATCGATATACTTGATGATGGATTTAGGTGGAGGAAATATGGACAGAAAGTTGTTAAAGGAAATCCTAATGCGAGGAGCTATTACAAATGCACTGCCCCTGGTTGTTCAGTGAGAAAACATGTTGAGCGAGCTGCACATGATATCAAAGCCGTGATCACAACTTACGAAGGGAAACACAACCATGACGTACCAGCTGCACGCGGTTCTGCAGGTTACAACATGAACAGAAATTCCGTGAACAACAGCGTCATACCTGCACCTATTAGGCCCTCAGCAGTGAATTGTTATTCCACCT
>ls_12962
GATACGATCCTAGAACCAGACAAAAGAGTTCCAAGGCCAATGCCCGGAAATAGGTACATGTTGTTTCCCTGGTTGCAGTGTCCAATATGTCCATTTCCGAGATCCACATTACTAAATGGACTTCCACTTGCATATATAATGTTTTCGCCTAAAATGGAGAAAGCTTCTTCAGGAGTGCATTCAGCATTTTTTGTTGGATTTGACATGGCAAATATGGCTGGTCTTGCTGACGTTGACCCCTTAAGGGCCTCTAGTACCTCTTTTGAGAACAATCCTCCAACAGCAGATAGTCCTAGTAGGACATCAGGCTTCACTTGCTTAACCACTTCCGCAAGACTTGCTCCTTCCCTTAGTCCTTGGCGATCCATTTCTTTCAAATTTCTTGCAAAAGGAGAGCATCTGGATCGATATCTTCACGTCCTTCTGTGATTAATCCCTTTGCATCAACAACCCAAAATTGACTCTTTGCACTCTC
>ls_12963
CTTTCTGGTTATTAGCTCGAGCAAAACAACTCCGTAGCTATATACATCAGACTTCCAGCTCTGTGCTACTGCATATGCATTCTCTGGTGCAGGATAACCTCGGGGACCAATAACGTGCGATGAAAACATTTTCCTGATTCCAAAATGACTAAGAGAATCCTCAGACTGGTCGCATAGAAGGGCTGTACCAAAACCAGCTATAACAGGCTCCATATTATCATCAAGAAGTATGCTCTTTGTTTTGATGTCTCGGTGCACTACCGGTGAGGTACAATTATAATGCAGATGTGCTAGTCCTTTAGCAATTCCAACAGCGATCTTAAGCCGGTCATTCCACAATAAGGGTGGTGAGGGTTTTTTCATGCAAAATATCATGAAGGCTTCCATTT
>ls_12980
ATAAGGTATCCACCATACACCAAAACAAAATTTAGATTGATGAAGGCTCTCATGACCGGTAGCATAATTGGTATAATTCGTGCTATATTTGGAAAGTCTTAGAACTAGAATTATTTGTCTTGGAATCTAGCATTTAATTGTATTTGGCAAGTTTTTTATTCTGGTTTCCTTGTATTTTATTGTTCAAATTTTTTGGTTTAAACACATCAACCTTGACTTTTTGTGCTTGAGAATAAAATCAGCGCTGTATGATAACTCTCACATGTGTAATTTAATATAGAATATGCTACATGATAACTCTCACTTATGTAATTTAATATATTAATAAATTAGAAATTTATATAAGTTGGATACAT
>ls_13002
TTTCTTTTTTGTAGAAAAAGCGTTTTTTTCTCTCTTATTTATTTATTTATTAATTTCAAACAATAATTACAATTCAATTGAGAGAAAAAAAACAAACAGAGACAAAAGAACACAGCAGCATACTCATAACAGAAAAAGAAACAAGTGGCTGCAGAGATACACCAAAACGAAGAAGAAGAAGAGATTTATACAAAACAGAATAGAGAACATC
>ls_13041
TACCTGGAGGAAAAGAAAACAAAAGCGATTCCCGTAGTAGCGGCGAGCGAAAGCGGAATAGCCCAAACCAAGGAGCTTGCTCCTTGGGGTTGTAGGACCTCGATATGGGGTTAGTTCGATAGGCGAAGTGATCTGGAAAGGTCCGGCATAGAAGGTAAAAGCCCTGTAGCCCAAATTGAACGAAATCCCTAGAGGTATCCTGAGTACGGCGGGTCACGTGAAACCCCGTCGGAATCCGGGAGGACCATCTGCCAAGGCTAAATACTCCCTAGTGACCGATAGTGAAGCAGTACCGTGAGGGAAAAAAGAA
>ls_13057
ATTACTACTACTGCTACGTTTGTTGTTTCTTCTGTAGCCACCACCAACAGGAACATTCCTTAGAGTACCACCTCTTGTCCAATAACGTTTACAGGCTTTGCAGAAGTGTCTTGGTTGTGACAAACTGTAGTTGTTGTAGTAACAGAATTTTGTGTTTGATGAATCACAACGAGGACACTTGAGTGCTTGTTGCTGATGCTGCTGATGCTGTTGCAGAAGCTCTTGACCTTGTTTTCCATTATCTTACCATCATCTATTTGATTCTGTGGCCATTGGTTAGTAGTTGGTGGAGGGAAGGCAACCATTTTCTCGCAGTTAGCTAACATTTTTGTTCTCTCAAAGTAATGCTTCAG
>ls_13066
GGATAGGTTTGGTATTGTCTTCCCTTTAGGCGGAGGTATGGTGATAGATACCCCTGCCAATGGTTCTGTGACAACTTCCGTTGTTTGTAGAGGTTGTTCCTTGGTTATTTTTTAGAAGAGTTTTGTGGTTGATTTGGTGTGTCTGCCCTTACACCAAATTGATATTATACTGGGAATGAATTGGTTAGAGTTCAATGGTGTTTCTATCAATTGTTATAACAAGACGATGCAGTTTCCTGAAGTTGGTAAAGATGGTGAAGTAAGATTCCTATCTGCGAGGCAGGTGGGGGAACTTGTGAAAGACGAAGCTCAAATATTCGCATTATTTGCATCATTGAAAGC
>ls_13080
ATGAGTATTTTCGCAGTCAAAGCTTAACGAATGGTTTCCGCAATAACTCTGAACATAATGAGGAAACGAGGAACGGTGGTCAAAATTGCATTGTCAATGATAAGAGAGTTCAGCAAAAGAGAACGATGTCGAAGAGTTCAAGTTTCAACAAATTCGCAGGCGTTGGCGTTTTGCACGGTCGATCAGGGAAGGAAAACAGTCATTCTGTATGGCAAAAGGTTCAGAAGAACAGTACGAGCGAATGTGGTGGTGGCGGTGATTTGAAGAAAGTAAGCACACCTTCGTCACAATTCATTTCCACTACTGACAAGGATGCTTCAGCTATCAAAAACTGTAATTCTGTTGGCGCAAATGTCGTTTCAGGAGGAGAGGTTAAAAAACAAGCAAAAAAGAA
>ls_13084
GCGCGAAGTTGGCGTTTTTTGGATTGTAACCGAAATATGGATATGGGTTTACCATAAATGGTGTTCTTGTTTCTCTTAGGAATTTCAACATTGGTCCTAGAAAGTATTTTGCGTATCCTGGTCTGAATTGGCCTGCACTTGGTGGTAATGATTGTCGCATTATTGCTAACGAGTGTGCTGTAGTGACCTTAATGTCGGTAATACCCTCAGCTAAAAGAGCCGCATGAAGCGTTCTCATAGCAGGAACAAGGTTCCGAATCATAGTACTATCACCCCAATGGAGAACTTCACTTCCCACAAGAATATAATTAATCTTGGTCTGAGGATGAAAAGGCTTAATATGCGTAACAACCCATTGACGAGCCGTATCAATCTTCGCCAACGCAGCGATATCACCATTAGGCGCGGTCACGGTGACGGAGATCCCGGTGTTGGCAAAAGCCCGA
>ls_13112
ATCTTCAAATGAGAATGCTAAACAATGTAATAGATAAACTCTTTTTGCCATTTCAGCAAATGATGCGAAAAAATCACTTTTTGTAAACCTCCATTGCTTATAAAGTTTCTGTGATTCGTGTTTCCCAAAAACGAATGACTCCATTTTCGGTATGAACGAGTCTCAGATACTTGTTCCTGCAGAATCTGGCAAATGAGGATCTTGGTTTTGTCAGCGAGAAAGTCTTTAACTTTTGCTGATTTCAGTTCGTTGAAGCTCTGAAAGAACCAATTTTGTTGATTGGTTCTGTGATCTGGAAGTGACTCGTTTGGAAGATTGAAATTCGGGAAGTGAAAAGCGTCAAACATTTGTTTGCAAACAAAGGATTCGATTGCGAAGCACTTGTGATCTTCTATGAAGT
>ls_13119
TCACTGTTGCTGCCAATTCATCCCTCTCCCTCGTAAGCTTTACATTTTCTTCAATGGCGGTATTAAGAGCAGAGTTAGCCTGTTGAGAAGCGCGACTGAGAGTAGAAACACGGTCCTCTAGGTCATTGATAACTCTATCCTTTTCTAGAAGCTTCTGACGAAGGCGGCCAGTATCAGACTCAAGAGATGAAACCCTAGAAGCAATAGCCAT
>ls_13125
AGAGACTCCTCACTGATTTTCTTAGGCACAACCATACCACAAACACAAACATCCTTATTCAATGTTTCTATGTGTCACACTTACTTTTATGCGTCTCTGAGGGTGCTTTCTGTTGTCGGTATCTTGCTGGCTTTGGATTTCTATGTTGCAGACACTGTCTGAAGAAAACAGAGGATTATGATATTTGTGAGACGAAAAGGAAGTTCTGTCTTCTTCATCATCAATATCTG
>ls_13134
AGCGTGGAAGTTGCCTTGCAACATTGAAAATCTGCAGATCTTTTCCCTCCCTTGCTATTTTCTTGTATATCAGTAATTCAGTGTAAGTGAGGATAGTT
>ls_13173
TGGGCATTACTTGAGCGCATCGGCTCTAATGTGGGCGAGCACAAAGAACGATAGTCTGAAGGAGAAAATGTCGGCTCTTGTTACTGGTCTATCAGCTTGCCAGGAGAAAATTGACAGGATATCTATCTGCATTTCCGGATGAGTTTTTTGTATCGATTTGAAGCTATTCACTGTTTGGGCTCCCTATTACACCATTCACAAGATCATG
>ls_13174
ACAATGGAGGAGGTTGCAAAACCGATATATGCTAAAAAATACAGCGGCGATGAGTGGTAGTTTGTATCCACCTTTGTTAAAGTAGTTG
>ls_13177
GCGGCAATCCCCTTGTCTTCTGCTTATCCGCAAAATTAAGCCCCACAAAATCCATCTTTGAAACAGACAGTTCTACTTTCTTACCAACACTATTGTCATTCATATTTTCATCCCATGTCCTCTCACTCCCTCCCTTGATCAGTTTCACTAACAGCAATTCCTTTATTCTGCTTATACTTTCTAGCCTTCTCCATCGCAATCTTCACCGAAGCTGGCATATCCTTTCGCCCTCCCTCAACAACATTCTTATCCTCTTTAACCGAATTGTCCTGGCCGCCACTACTTTCCTCAATTCCCAAACCAGATTTAGATTTAATCGATTTTTTATAAGCTTTAGCCTTTTCAAACGCGAGCTTTACAGGATCAACAGGATCATTTTTTT
>ls_13209
TCTCTTTCTGATCTCTTCATCTTCTAATGCTCTCTCTTCCTATCTTGTTCATGCAAAAAAACATGGAGATCCTCTCTACTTCTCCCAAACCCCAAACACGATAGTAAAATAGAACTATAAAAAGAAAGTTCCAAATCAACCTAACTCTCTCCTCCTATACCAACAACAAACCGACCAAAACTACAGTAGGTGATAGATCTACACATCCCAGCAGTGTTCGGAACGAAGCCCACAGTCAATGTTCCTCGCTATCCTCGGAAAGGAGACAACGCTCGTGCTCAAATTACAGCATCAGTAGAGGAAAACTAAAGGTGGGAGACCAAAAACTCTAGTTCTCTTTATCAACAACTCCTTAATCGCGCTCTAAAGCCTATCTTAGATCTGGAATAAA
>ls_13212
TGCCTCTGAATCAGAGATCTGATAGTGAGGCCTTCTCACCTTCATCTCAGTCTTTTGCTAGGGCAGTCGGGGATGAACCAGACACCAAGTTGATCAAAAAGAAGTTGCATTAATGGAGGCCAAAATGAATTCTTCATAGATAAGGTTTTGGGAAACAACATAAAGAAGGAGCTGTCGAGAATTCAGACAGAACTTAGCAGCACAAATCCAAATCTTAAATTTTCGAATGATCAAATGGAAGCAATATCTACCAGAATTCCAGTGGACAAGGCGGATTTGAAAAACTACTTCCCCAAATCATGGTGTGATCGATATGGTGATGTTGTGCTGGATGTG
>ls_13215
GAGCCTGGATCATATTTTCAATGGCGATGAGGAATCAGTCTTGAAGAATACTAAAAGAGAGGGTGATAATCAAACACCCAGCATGAATCAAGATAGTGAGAAATGGCTTGGTGTGCATTAAATGTTAGTTGCAGTTGCTGAGACGATTGTAATTGGTTCTGCTGCCGTTGATGTCCATGGATCCCCTATGCTTGCATGTTCTGAACCAAGAAATGAATGACAAGATTGCAACCCGCTGAATCTTGTTACACTCTGTTGTCGTCTCTTTCAGTTTAATGTGACAATAATGTACTTGCTTTGTACTTGCATAATGTAAAAAAAATAGAACGTCACTTGGCGCGTTACATTACTTTAGATTA
>ls_13223
CCACTGCAGACAGCCTCCTCTCCACCATGAACCGCCGCGATAACGTCGCTCGAGGCCGCTATTAACTACCTAGTAATAGACTCGATTTTACTAAGAGGCTTTACAAGAAAATTTATACCAATAATAGAGGAAAGCAAGGCGCATTTAGGGAGTGGTAGATATAGTATCTAAATGCATGATAGTGATTAGCTTCTATTTTTCTATCTATTTACTGGAAGACTACAATTAGGAAATTAGAGTACAACAATTTTGACATATGCAGATGAGGCACTCTGCCCAACAACAACCAAGCCTTGTCCCACTAAGTGGGGTCGGCTACATGGATCATGTTACGCTATAATGTTCTATCAAAGACCATGATTCAACTCGTTAATCTCGGAGTCTTTCTTAATAGTTTCTCTTAAAGTTTCTAGGTCTTCCTCAACCTCTAGTTACTCAGCCCAACAGTGTGAATAAAAGAGAGAAAAAGGGGATTCTTCAATAGATCTCTAATTTGATAAAATTTAAAG
>ls_13236
ACCATAGAGAAGATATTTCCGACATCTGAATAAAGTTTCAGATGTGTCCCAAATTTGAATTTATCTTGGGCGCTTTACGGAGGCCATCGAGAAGATATCTTCAGTTTCTGTACGGCGGTTCAGATTCCCTGCAATTTGGAATTTATCTTGGGTATTCTACGGAAACCATAGAGGAGATAATCCTTATTTTGGTTAAATTTCAGAGTATTTTGCAAGCTTTGAATTATCTTAGGTATTCTACGGAAGCCATCAGGAAGATAGTTTCACTGTTCCAACAGAATTGCAAAAATCTTGGCATCTTGAATGTATTTTGGGC
>ls_13268
GCTTTCACATGCTTTTGATATGAGCTTAGGAGGTAGAGATTTTGATGAGGTTCTATTTAGACATTTTGCAAAAAATTTAAGGAACATCTTTTTCCCTCTTGTATTTCTTCATATCATATGTTAATTGGCCTTATTTTTGCTACTGGGAGGAAGGGTTTTATTTTCAAAAGGGTTAGATAGATCAATAATGATATTGTTACTAGATCAATAATGATATTGTTACTATACAATAACTGTCACCGGATCACGTAGACTGATTATTAAGTTTGTCAT
>ls_13276
ATCGAAGAAAAACAAACACAAAGGCCTCGAGAATTCTAACACAAACAGAAAGCTCCACAGAATTCATTAAATTTACGCATATAGGATCCAATTTTCACAGGGTACTTAGGGAGTACGGGATGAAGATGCGAAGGAGAGCACCTTACCTGGATGAAATCCCGTCGTGGTGGGAATTTCCGACGAATTCTTAAACGATTCAGACAGTTGATATTGATGATTCTTCTTGTGGATTCTCAATGTTGGTACAAGTTTTCCAAGGGATTTCTACATGAAATGCAATGACTGCAAATAATAGGATGCAAGCAACAGATTGTAGAGACTGC
>ls_13283
GATCTCAAATTTTCATCTGCGACAATCCTAATGTTTGCAAGAGAAAGGTGACGAAGTTTGTGTAGGGGCAAAATTTCTGGAAGAAACTCGAGAGGATTACCAAATAGCCTAAGAACACGTAGCTCAGCCATAGCCCTGAAGTCAAGAAGAGGCCGAACAAGCTTGTTGTGTTCCAATGACAACTCCACCAACTCCACACATTGTCTCAGT
>ls_13343
GGGGCTCGACTAAGGTGTTATACATGGCACTGGAAAAGCGATACAACTTCAGTTTTTCTGATCTTGACGTCGTTGCAAATGGATATTCCCATTTTCGCAGCTATCTTAGGGATGAGGGTGCAGTTGAAAGCTCCGAGTTTGCATGCATGCCTAATTTCGTGGGCAAGCAAATGGACATCTCTCAAATTCCACAGTATGTTAAAGAATATGAAAGAACAGACGATGTTGAGATTTGGCGCATCAAGTACT
>ls_13350
TGCTGCAATGGTATCTGGAGATACTGCTGTTCATAAATCTGCACCTGCGGCAGCAGTTGCTGAGGTGGAAGCTGTTGTTGCAGCGGTGGCTGTTCCAGAAACTGCTCTGCTTGCTGTTGTTGTGTTTCATCTCTTAATGGCACTTTAAGGTCCAGAGTTGCCAGGTTTTCTAATTCTTGAATTGCTGCAACTGCGGAGACTGGAC
>ls_13386
AAGCCGTTGCAGAGTAATTCCAAGTCCAATAACAGTGCGCTGGAGCAACTTGACATCGAGCGTGGCGTCTGCATCCCTTTCCGCAAGTACTCTCCCGAGATTGTGAGGAATAAGGTATTAG
>ls_13415
TTCTTTTTGTATAATCTATTAACTTGAGTTGAAGACGACGACGAAGAAGATATAGAGTTCGTGTCTATAGTAGTTGTTCTCATTTGGCGTACAGGGCGTACAGAAACCTTCTGAGTCACTTCAGAAGAAGAACCACTTCTTGTTTTTGGGGTATGCATAGCTTATAGCTCAAACGGGTTAATGGTTTGGGCCTCACACACGTTGAAATATGAATGCACCCTGACTGAAGGTGTTGTTTGAGGTAGAGAGAGAAGTGGAAACTGAAGTTTCCGTT
>ls_13428
ATATCAAAAGTGACCTTGACCAAGGTTGTTATTCTGAACTTAAGGCTAAACATGTGATACTTTCAAGCACACGCTCACACACACAGGAATTTGCTAACATACTCCCACTTATTTATTAAAAGAAGTATATTAGCAGACTACACATTTTTTATTTGGACAATACTCATTCTCTTTTTTCTCAAAAATCATTGAAGTGATGGATATTAGTGTAATTCACAATAGTCATACCCCTAAAAAGCTAGAAAGTAACCACTGATCGAACAATACTACTATATCCTTAATTAACTTTGATTTAGAAAAGATAAATTGAGAAGCAAAGTTGTAATTGGAAACCAATTCAAACA
>ls_13440
GAACATCAGTTTCTACTGTGTTTTGTCATTCTCTTGTGTTGTTTTGCTGCTGGGACCGGCTCTAGTTATTGGAAGTTGTTTACATGAGATTGACAAACAAATGGGTCAAAGACCGAAGTAAAAGCCTTATGATCAAAGGGGTCAAAAGGCCCTATTTTGCAAGTTGGATTTCTAAATGTTCAAATACCACTTGATTCAATTGTAGTTTTACCTCTTAAAAAATTTACAAAATCATGCTGAGTA
>ls_13450
GAAGGAAAAGGTCAAGAGAAGTGCTAGGTATTACTCACCAGGCTGGAGAACTTGGGGTGCTGTGGCCATTCAGTTGGCATGGAGAAGGTACAGACATAGGTTGACATTGAACTCGTTGTCTTTTATAAGACCTAGGAGACCCTTGTCAAGATGCTCTTCCTTGGGAGAGGATAGGCTTCGACTCTACACAGCTTTGTTAGCTTCACCAAAGCCTAATCAGGATGATTTTGATTTTTGAATACAACTTGTCAATGTCTTGTCATTTATTATTTTGACAACATTATCAACATGTTTACGAATTTCTCAAATATATATCATATCAGGCCATGTTTTGTGTTACTAAAAAAGAA
>ls_13471
TTCGTCGCAGTCTGCGACGATAGGAGAGAGATAGCGAGAATGGGAAGGAGAGACATCGTGATCTCTCTCCGCGGAACTTCCACGTGTCTCGAATGGGCCGAAAACATGAGAGCCCAATTGGTTGACTTAACAAACGATAACAAAGCCAAGCCCAAGCCCAAACAAAGCCCAAAGTCGAATGCGGGTTTATGAGCTTATACAAAACAAAGACACTGTTGAAAGACTATCAGAATCAGTAGTTGAAGAAATAAA
>ls_13472
GTTTGATCTCAAGTTTACAGGATGAAAAGAAGGGTGTGAGCGAAACTCTTGATTTGGTGATTTCTGAGAAAAATAAACTTGCAGAGGAGAAGGAGTTTAATCTCTGTGAAAGTCAGAAGCTGGCAACTGAATTGTCTTGCTTAAAGAGTTCAATGGAAGCTGTAGAAGTCGAAAATCACAATTGACAGGATCTCTTTGGTGACTGAAGAGAGCAATACGTTCAAAGACAGAAATACAAGCATCTC
>ls_13489
GGGCGAGCATCGTCAAGAGCTCGACCGCTTGAATGCTTACATACAAGGAGGTTATTAGTCTATTGTTAGATGACGATAAAAATCCCTGGAGCAACACTCAAGCTGAGCTGAATCATGTAATAAGCTCGAGTGTTTGTAAATATGTTTTGGTCAGAGAGC
>ls_13507
TCACCGCCGGCATGTTCATAAGCCATGATGAAACCGATGATGATACTGAGAAAACCGAAGACGAGAAGGGAAACAGCGAGGGCGATCTCTTTGATTGGGGGTTTGTTGTTGATAGTGTAGGAGGTTCCTATCATGATGTCTTCGTCTGAAATGGAAAAGGCGTGATCTACGTATGCCATTGTTTTGTTTTGTTGGTAGCTAGCTCTGTGTTTGTGGGTTTTGATTCTTTGGTTGGAGATTTGGATGTGGAAGGAGTAGTGGGAGGAGGAGGAGGAGGAGGAGGAGGAGTGTTTGTGGGTTTTGGGTGGATTGAGTTTAGATGGATTTAGTCTT
>ls_13518
ACGTTTTTAATTGGTGAATCCTCTCACACTCGCGACCCATCTTGTTTTCTTCTATCTCTCTGTCGATTCTCCTCATTCCTGTCATATTTTGCATCCAAAGTACTGGTTCAAGATCCACTTTAA
>ls_13534
AAGTTGTTTTCCTCCTTGCTCAGTCTATGAGCTTAATAGGCCTATGGCTAAGCAGCCACATCTCCAATCCATATATAGTTTGGATGAAGTTGGTGCTGCGTTTTCTGTTTGATTTTGAAGATTCCATCAATAGTTGATGGATGAAATGACAATGAAAGCCATGAGGAGAATGTTCAAGGGTTCCAACTTAAGTTATATTAGGAAATTGAAAATGTAAGTAAATTGTAAACATGGATGACGGACGAGTGTGTATTCGAAGAGTCGAGCATCTGTTTACATCAAAAAGA
>ls_13548
GTTCTGATTCATCTGATACAAACACTAATTATGATGCAACGAAAGAAACAGATTCAGCAAAGTTAGACTACGATTTCATGTGTTTTTTCCTTTTCTAAGCGATAGACTTGACCTCTACAAATCACTTGATTATGGGTGAAGATATGCTATTAGGAGATTGTAGCATTTTGTTCGGAGGCTCAATGGCTTCTTGATACGGGTCTTCATCCAAACTCCAACTC
>ls_13554
ATTCGGTATGATGTTTGAGACCGAGGAATCGGGTAAGCGCAGATATATGGGAACGATTGTTGGTATCAGTGACGTCGATCCACTAAGGTGGCCTGGTTCTAAGTGGCGAAATATTCAAGCCGAATGGGATGAGCCAGGGTGTGGTGATAAGCAAAATAGAGTTAATGTATGGGAGATCGAGACTCCCGAAAACG
>ls_13555
ATTCCACCATAACTGAAATCCAACCACCACGCATTTCTCCACGCCCAGTTTCTTCAACCCGGCCGCCACGCACTCGGCCTGGAAAGCCAGCGACCGGTCCGGCCTATCGGTCACGGAGCCGCCGAAGAAAATTAAGTCCGGAACATAAACAGCGTAGTTTTGGCTAAAGGGTTGATTTGGAACTGCCATGTTGCGAGTCCGTCGCCGCAGAAGCCATGCAGAAGAACCACTACTGGCTTTGTGGGTTTCGAAATAGGTTTGTTGGATTTTGAAATGGTGTTTGAAGGAACCCAGAATCT
>ls_13594
CCTTTAGCTTACCAGATTCAATCCAAAAAGTAGCTATTTTAGGATCAAAGTTTCCGATTTCAACCGTCTCTCCAACATTGTCTCCGAAGAACTGCCACCATACTTTTCTAGTGCTTCCTTCATACTCAAAAACCCTTGAGTAGAAGTATGGAAGATAATCATACGTGCTAGTTTGTGCACTGAGTAATGCTTTCACACAGTGCTGTGCTGATTTACGAGCATGATCTACATGTTCCACTCGAGCAACGCGGTTGTATATCTTTAAAGGGAAAGCGGCTACATC
>ls_13613
GAGAGCGAATTGCAGCTAACTCCGTGGGGCCAAAGAAGAAAGTAGTGAGGAACAATCTTGTCTAAGGGAAACATGGTTCCTTTGTCGTCAGGTACTTCTTCGTGTTCATGATGTATACATGTCACTCTTGGTGGATCTCTTGCGTTGAGAAGCTCTCTACACCACGCTGGTAAGATTGAAGGTTTGCTCATCCCACGAGATATTTCTCCTACTGCCTTTAAGAATTGAACTAAACCCGGTGCGTCGCTCATTGTATGATTTAGACGAAGAGCAAACATGAAACCACCACACTTGAGACGT
>ls_13615
ACAAGTGTGTTTTCCAACAGCTTTGGGTGTGAATCCAATGATTACTGTTCAATCAATTGCTTACTGCACTGCTCAATCTGTTCTTCATGTTCTCAAGAGGAAAAGAAGTAAATGAAGAAAACAAAGCATTTCCTAATACACTAAATCTTCATAGCATTGGGAAGAAAATT
>ls_13634
CTATACATTCATAACTCATTACAAACATACCCCTAGGGTATTTATATAAGTGTTGGGATACAAAAATATCAAGGTAAAAATTAGAAAAGCAAAATGTCGGGCCTTTAACCGGTTACACCTGCTAAGTAACAGAAAAATAACAAACAGCTGTAACCGGTTACTGCGAATGTGTAACCGGTTACGCCAACTCCAAAAGCACTTTTTCTCAGCTTATTTGGCTTATTTTGATACTTGTAACCGGTTACAACCTCGTATTAACCGGTTACAACCTCGTATTAACCGGTTACAACACTTGAAA
>ls_13638
ATGGCTGTTTAGAACCATGTAAAGGACATCAGAAGAGGAAATTTATCAAAGAATGCTGGAGCAAATGTGGCTGCGGGAAACAACTGTTGGGAAAGATTTACTACCAACTCATAACTGAAGGTAGGAAAGAAACAGTGTACCCACTCATAATCGAAGGTACTCCAGGATTCCGCTTGGAGAATTCACTATCAACTCCTGATTGAAGATGGGAGAGAGAACTGGTGCCGTCTCACAATTGACAACACGTTACCAACTCAAGATTGAAGGTAAAAAGAA
>ls_13658
TTGAGTCAGTGTCTTTGCTACAAAGTACCTTATCCAAGGTCCTCTCAGACTCCTCTGCTCGTTCAGATTGATGTATATACAGCATTAATTGGCATTTTTATAGAGACTAGGCCATATTAACATTTAAATGTCATGGCCTTGTTTCTGGTATCACAAATGACCGTGCAAGATGGGCATCATTGGTCCAACTTCATAAGTACTAGATCCAGTGCACCAATTGTTCAATTTAAGTTTTAGCCATCGTCTATTGTCAACAACTTTTATGATAGATTTTGATTACATTGTATCCCCGGAATTTTCTAGGATCCCTATCATTGTATCTCAACTAAAAGTATGTCTATCTGTTTCATCGTTATATTATACTAGTCAATACTCAATAGGAGTTCATGGCTGAGCTAGAAAAAAGAA
>ls_13678
AGGAACACGAATTCTTAATTCTTCAGGTTTATGAGCAAGTTTCAAAACAGATGCCATCGATTCAGATAAAGGTGAATCGGATCCAAATGTAAGGACTGTGCCATTGCATTTCAAGGAAGGGAGTACCCGAGCATTCTGGAGTGTTGCTTCGGAGACAGTTATCTGTCGGTAGTGAGAAGAACAGCTCTTGTTCCTTCTGCGACCAGCACCTACGGGTACATTTCTCATGGTACCACCGGCAGTCCAATATCTCTGACAATTCTTGCAAAAGTGACGAGGCTGGTTGACATTGTAATTGTTATAGTAGCAAAATTTTGTGTCCATGCTTCTACAACGCGGACATGGGATTATTTTGTCGGGCTTTTTAAGGCTCTTTTCCTGTGAATCACTTGTTTCGTCCTGTT
>ls_13700
GACCATTTGACAAGGTAGGTCCCCCTGCAATTGACACAGATGATCTTGGAGGTTCTAATGGTACCAATGCTAATTCATTTCCTATTGAATGCACACCAGAATGAGAAGAACGATCTGTATCGACTGAAACTTCGAGAAGAATATCATGGTCCATTGTCATGTTTGCATCCTCCAATGTCTGGTGGTCTGAAGCCGTCAGTAATGTATGCTTGCTCAAATTGAAGTAATCCCAAATACAAGCCTTGTTCTGTTCTACTCCTTTAACTTTGCACACCAGCTCATAAAGTTCACTCACAGTAGCCTTTTTGCTTAATTTTACAATTGAAACACTGTTGTCTCTCGCATCAGTCAC
>ls_13710
GGCAACCCAAACTTGACATGATCACCTGCATCATAGTACCCTCCCACCAACTCTACTCCTTGCTGAATTCCGTCCTTGAGACCGGAATCAGCGCGCCATTTGATCCGCTGCTCTTGCATTGGTAATTTGCCCGACCTTTGTGCTTCAAAGAACATCAAACTCTTGTCAAGAGCATCACCATAGTTGAAGCCAGAAGGTACACTTCCACCTAAGCCAACAAGTACTACTGTCATAACCATACACAAAGATATGTTTAAGTTCTTCATGATGGTTAATAAATTTGTAGCTTGAATAAAACTCAGAGAATGTGATTAGTAT
>ls_13714
TTTCTCGGGGGAAAGAAAAGCCTATCAAGGTCATTGACAATTTGAATACCACAGTGGATTTCATGAGATTTAATCACGACTCTCAAATATTAGCTATCTGTTCCGGCATGAAGAAGAGCAGTTTGAATTTATTACATATTCCATCCTATACTGTATTCTCTAACTGGCCACCGCCAAATGCAAACCTGCACTATCCCCGTTGTCTTGATTTTAGCCCAGGTGGTGGT
>ls_13734
CTCAAACAAGTACCCTCACTTTGCCGTAAACGAATCTCTCTCGTCGCCGCATCTGAACTCCACTCACTCAGCCGACTAGTTCATCCTCATTCTCATTCCACTGAAACTCTAGTACATCTCTCAATTAACTAAAACCTAAAATGTTTGCGTCGCACTGAATTCATAATTCGTCGTTAACTTCCCAAAACCCTGAGAAACTCTTACAGAATTTTCAAAGAAATCAATGGCTTATAGACGTTGCCTCTTGCAAAGAGGAAGCAACCTCGTAGATCGTAGGTTTCACCCTTCTTTCAGCTACGCTCTCCATAGTGACGATGCGA
>ls_13765
GGGTCCGATCCTGTTCTATGCTTAGACCCTATCCAACATGCTTGTTCCTTCCCGCCAATTTCCGGGATGTACACAGTCCCTCAAGCATGAGGCCTGAAGGGGAGAAGTGCTTAAGAGTAGTGTCGCCCTGACCGCCAGAATATGCAATATCCGAGATGTGTAGTTGGTATCTAAGAGAAATCGTAAATGACTTTCTTTTATCGCAAGAACAGAAGTCTAGACCCAGCTTGGAAGA
>ls_13773
CGCCGATGTTGGTGCTGGTGTTGGTGTCGATGTCGGTTCTTGTGGTGCTGGTTGTTGTTGAGGAACAACGTTGGTGTTCAATGCAACAGGAACAACAAGATTTTGTTGTTGTTCTTGTTGTTGATCAGCAATCTTTTGTAAAAAAGCCATAACAGCAGCGTCTTTAGCAGCAGCAATAGATTTCTCTTGAGCAAGAATTTCCCTTGCTCTATTGATCCTTTGCATCTCTTGCAACCTCCA
>ls_13837
TATTCAATCATAAACATGTTACAGATTTTCGAGTTTTCTGATCAATAATGATGCTATTTGTAACCCTTATTGTTTAATAAGTTTTTGAGTTGGGGGAATTGTACAGTCACTAAGTATCTAAGATGGGAATACACACAAGACACATTAAGGGATCTAAGATAGGAAACATGATTTGTGATTCATTCCGATTTGCATGCTTCGACGAAAATACTTGGAAATATATT
>ls_13866
CACCAAAATGCCGTCAAAAATACAGTTGACAGCAAACTTTTGACATTTGAAGGGAAATTGTTAGAAACCTTCTTGGCCTTCTTTGGTTCTTTGTTCTTAACAATGGTATCGGTTTTAGCATTTGATTTTGAAGTGTTATTAACAGGTGGATCAGGGTTTGGTTCAATCAGATCCCTCTGGCTATCCACACCTTGAGCCGAGTTTTGGTTGCCCATCAAAGGATCAAATGTGTTAATGATTCCACCGGAGGGATTTGGCTCAGGGCTGCCAGCATGAAAATCTCCAAAAGAAACGGTATTGCTGTTACCGAGGCTTTGACTTGCAGGTAAAAAGCTAGAGTTGTTGCTGTTGTCAAATGGCGGACTAGTCGAAGCAATGTTTGAATCAACATTAAGATATGCCAGACCTA
>ls_13879
GCCGGTGGTACCTTACTCCGGAACATCGGGTGTCTCAGAAAGTAAAATCCACCTATAAGAATAGGAATCTGGAAGGGTGTCATATACAACACAACAGCAGACGCAAGGCAAAAAGCCATGAACATGGAGCTGGCTCGAGGATCACGCCAGCTCACAAGTGCTTGGACTCTCTCTCCTTGAGTAGCTAAATCTCCGACGACGCTCTGAACCCTTCCAGCAACACTTCTTAAGCGATCGTACCTCCATCGCACAATATCAGGGCTCTTTGTGGAAGGGAATGTGTCAAATTCCTCATCAAGTTCATCTGTGGTCACTCCATCTGTGTAGGAGAGT
>ls_13880
ACTTGGATGCCCTGACTGCATCTCACACGCATTACAGCCTCAAAAACCTTGTGGCCTAGTGACATTCCATCTAAGATCGTTGTAAAGCTTTGCAGGATCAGAAAGAGCTGAGAATGGGTAATAATAATAAACCTGTCCACCAGTAGTTCGTGGGATGGCCGATATGGAAGCAATGTCGACATAAGTCTGAGTAGTCACAAATACATCGACACAAACCTGATACTCAGCAAGTTCAATTGCTAATTCCTTCAATGTTTTATCTGATGGTTGAAGTAATTTATGAGCTTCCTTTTCCCCTGCAGAGATGTTTG
>ls_13889
TTTCTTTTTCGTACAAGTTTAGTAAATTAGAAAGTTGAATGTTAATTCCACGCACCATAATAATATTAACATACATATCGCAACTTAATTTATTTAAAGGGAGTCTTAAACATACTGCTAATGAACCCATATATCATGTTCATGTTACATGAATATAGAACAA
>ls_13893
TACCAAAATTTTGTTCTCGCTTGCTAAGGAGGATAACTTCTTATTAAGATGCTCTCTCTCCAATGCTAGCTGTGTCACCAAACTTTTGAAAACTTTGGTTCGCTTTCCAATATCCTTTGCAGTTTCCCTTTTCACTTCCTCCGCTTGGCGCAGTGATCCCTCCAAGTATTCCAATCGATTCCTCAAAAAACTTATTTCCTCATTCAAATCAGCATTAGATTCAGATAATATGATACACTTCTCCTCTGTACTGTCAGCTATACTCTCAGCTTTAGAAACCTTTGACTTTAGATCTTTTATCACATGTTTCATATCTTCGATTGTGTAATACAGCATCTTTTGCTTTTCTTGACTTGCTTCAGCAGACGCTACTGCATTCTGCAGCTTTAAATCATACTCCTTTAGCTGCCTCTCAAGTA
>ls_13929
TGATAGTTCAATCTATGAAGCTGTTCTTCATTGCAAAAGATCTATTGAAAGAACGAGTTAAGATATCTGTGCTATCTCAACATGAACACTATTGAGGCTGCATCAGCTGCATTTATATTAGTAAATAAGTTTAGGGTTGTGAGGCATAATTTCAACTGATTTTGGGATTGAAAATGTATGCTGAAATTAATGAATTACTGTATAAATTATATTTAGTTATTCCCTTTGTTCTTGATTACTCTCCAACTTTATATATG
>ls_13936
TTTCTTTTTCTTATGCCTTCTTCTTCCTCAAATCTGCTTTTCCTCAACTTAGCAGTCCCACTATTCCTAATTTTTCTCAATCTCTTCTTCCTCTTCCTCTGCTGCTCCCTCTAACAACTCTTATTCTTCTGGTCAGCAACCTATCCCTCAACCTCTCACTGCCATTCCCATTACCTCTTCTCCTTCTTCCTCTCCTGCCCTCATTCTCTCTGA
>ls_13937
CTTCCATTTGTAAGATGATTTACAAAGCGAGCTTTCAAATGTAGCTGCAGCACTTGTGTTATACTGTTCTGTATGCATACATTTAGAGATTTACTCCAATTTTCAGGGTAAAGGATGAAATTTATTATCATATAATCTTATTGTGGAACTTTGTCGGTAGAGTTTCATTCCTAATGATGAATAAATAAAATTGCGTTTCAAAAAAGAAA
>ls_13945
TTGATCAAGGTGATGCTGATGCTACAAATGTCCATTCTACCCATACTCCTCAGGTTGAAGAACTTATTACTCCGAAGGCTAAAGTTAAGAATGTGACAGAAATGAATAATCATAGTGTGGTAAACAGTGCTGGCGAGATGAGTGGTTATGATGAGACTGGTACTGCTATGGAACGGGAAGCGTTTATGAAAGAGCTTGAGAGTTTTATAGATCGAGGTCGTTGGAATTTAAGCCTCCTAAGTTTTATGGAGTGCCGTTGAATTGTCTCAAGTTATGAGAAGGCACTTTTAGAGTATGAAAAGCATAAGAGAGAGACCGGCGAGTTACAGTTCCCTGTTGGATCACTCCATCAACCTTCAAGTGTGGAAAAAGAGACCACTGTTTATCAGGCTCCAGGCTCAGGTAGGGCACGAAGGGATGCAGCCGCACGCGCAATGCAAGGTTGGCATGCTCAGCGG
>ls_13967
CGTCCTCTCAATGAAGAAAAGGCTGTTCAAGCTGCTGCTGATCTGCTTGGAGAACTCTTCGTCTTCACTGTTGCAGGAGCTGCTGTAATCTTTGAGGTGCAAAGAAGTTCTAGATCAGAGGCAAGAAAGGAAGAACTACGCCGACGTGAAATACAGGCAATTAAGACTAGAAGTGAAGAGTTGGGCATGGAAATTGAACTTCTTGCACAAAAACTTGAAGAGCTGGAACAACTTACTAGAGGACGAGGACTTGCTGGAGTTCTTAACTTCAGGCAAGCCAATGCCGGTGAAGATAAAAAATCAAAATACAATTAATTGTCTACTTGTTAAGCATTGCGCGTAGATTTGGATATAATTTATAAGTAGAGTCATTTGGTTTGGAAAGAAATTGAATTGATATTTAAAATGTTCTAAGAGGGACATAATATATCTAA
>ls_13968
TTGGTGTCATAACAACGGAATGGATGCTCAGATGTATAAAATTGTGGTTTGTTGGCCTAGGCAATCACAACATCAAACAACTCTGTCCAGGAGTCTCTAGAATCCATAGAATCCTGTAACATAAAACGCATCCCGCCATCGACAAAGTAATAAGGAGAATTAGTCAACAAGAAAAGCTTCTTTCCCTTCTCCTTTAGCTTCTTGAGAAAACTTAAAATCTTTCCATTTTCACTAAGTATTTGTGTGGATCAGAGAGAATTCCTCTA
>ls_13981
ATCTGAGTCATCGTTACACTCACCTTATCTCCAAATCAATGAAGATGGATTTCCTTATGGAGCTGCACTTCATGCATCATTAGCTTCTAGTTTTCTTCTAAAACATCAACAAAGTATGCCTGGTGCTGCTGACAGCAAATATCATGATGAAGTATAAATGGTAGATTTGTTCTCCTCGTATTCCTTTATATTTCCTTCTCTAGGTATTGTTAGTCTTGAAGTTATGAACATATGATTATTTACATTATATTATATTTAAAG
>ls_13994
AAGAAGAATCAGGAATTCCAGAAGCTTCTAGAGGTTTCAAGTGAGGAGCGTGACAGGATACAGAGGTTGCAGGTGATTGATCGTGCTTCTGCTGCTATTGCGGCTGCTAGAGCGCTTCTTAAGGACGCTAATAGTAATAGCGTTCGTTCTGATTCCGGTACATTGCAGCAGAATGAATCAGATTCAGGAA
>ls_13995
TCCTCCTGTTCTTATTGCAAAGTTGTCGCATGCTCAATCCAAATCTCCAATCAGACAGACGGCTGTGTCCTTTGATGGAAGTACTATTTTAAGTTGCTGCGAGGATGGGACGATATGGCGCTGGGATGATTTTCAAACTGTTGCTGCTTAACTTATTTTCGTGCACTATCGATCTAATGCGCATAATATGTAATAATCCAACATGGGGTGCCCTGATTTATGTTTAACTA
>ls_13998
GCTTTGTCAAGAGTGAAACCTCAAGCTTCTTCTTCCGGAAGTTGTCGAAGAGCTGAGTAGAAACAATCTTTTCAAACAACACCTTCACAGAATGCGAGAGTGTGGCGAGTTTTTCTCTCTGAAATTGAATAGCTTGTTTCTGAATGGCCTCCATTAGTTACTATGTTTGTAAGAAGAAGATGAAGATGAAGAATAGGTTGAGAAAGAAATAGCAAC
>ls_14023
GAATGATTCGTAGAACTGTACGTCTCTCTTTTTGCCACCTTTTCCACGCATTTGCCTCCATTTGAATTCTGGCGTCTTTGGTTCTTCTTTGATTGTCATCCTGAGAGAGTTCTGCCCTCCTGACTGGTGAAGTTGAAGGCAGTGGACCCTGGATCAGGCTGCAAAGTGCAAACGCTCTTATGTTATGTAACTTATGATGGAGGTGGAACTGGGAGGGTGGGAAAGCGGAGGTCTGGATGCACGGTGGTGAACGGAGGAAAACGGTGGTCGGCGTCGTCCAACAGTGAGGAGCCAGAGAAGGATTGAATGAAATAAATAGG
>ls_14051
GACTGGTTGGATGTTGTTGTAAAAGGTGGAGAGCAAGATCTTTCAAACGCATGCAAGAACAGCTTTGTCCACGGTGTATTACTTGCTCTTCGTTATGCATTTGAGGAGTTGGACTGGAATTCCGATGTCGCATCGTCTAGCATCTCAGAGATGAGATACTTACTGGAAAGGCTTTTAGAACTTATGCAAGTCAAATGGTTCAATGAAAGAAAATAATTCTACACTGGAAGCTGAGAGAAATGTAAGAGAAATGTCATCAAAAATCAGAGATGAAGGTGTCATTCCTACAGTGCATGCATTTAATAGTTCTAAAAGACTGCATTCAACGACGCTAACTTGTCAACTGATACTTCTGGGTTCTCTGCCGAGGCTATGATTTTGTCTATTCGCTCTTTCTCATCTCCATACTGGGAAAAAAGAA
>ls_14065
TCCCAATTGTTTCTGCGAAGTTTCAGTCTTTTAAGCTCTGGTTGTAATTCCACACAGTCACCAAAATCAGCATCTGCCATTTCTTTCTTCAGCATTTCGAGGTCTCAATCTTACAGCCACCCGAACTCTTCCAGGCACGGCGTCGTTTCGTGCGGCGGAGCTAGGGCGGCGAATTGCGGATCCCGGCGAGGGGAAGAAGCGCGGGGACGAGGCTTGAGTGGACGATCGAATTTGGCGCTACCTCTTTGAGCGCCATTTCGGTGAAAGTTTGAAGCCATCAAGAGAGAGAAAATGGAAACTG
>ls_14074
TAGGGATGGCACCAAGGATTGCATTGTAAATCCTTTACCACAAGGTAAATCAGCGTGTTCTAAAGCTGAGATGGTTGATCAAATGAATGTAGATCTCGGATTGACATCCAAAACCATGGAATTACCTTCCTTGGTGATGGAGGAAGATAAAATTGATGTATCATCGGAAATGGATATCCTCTGCAACCCACTTGCTGCTACAAAACCAGAA
>ls_14094
ATATGGAACTGATTCTAGTCAATATTCTTCAACCAAAGAAACTCCAAAAACCATAACAGACTTTGAAAATGAGCTTCTCAATGAAGACTTCAATGATGATAAGAGCTACAAAACAGGTTATCCTCAAACACATCTCCATAACAACAATGAAGTCTACACAAAAAGACTACAACAGTGAAGAGCACAAGA
>ls_14097
CCTCGCCATGTAAACTGAGAGCCTAGGTACCAAGATCAATGATTTTGCTTTCAATCTTTAAACTTCCCACATCCGAAGAACTTGCTTCCAGAGCCAGGCTTTCAGACTCTCCATAGGTTTCGCATAGAGAGCAATCAATAAGCACTCGCTCTTCTTCTCCTGAACTACCTTAATATGAACGAACTGAGAGTCATCCTGAAGGACATCCACTGATATATCTTTGCTCTTCCACA
>ls_14111
GGTGGTTTATGTAATTCACAGGTACTGTAAACCTTTGTTGATCTTCACCATGACCCACTTTGATTGCAACACACCCTTTTGGTATATCTTTTTGTCTTCCATTGTTGTGATGAACTTGTTTGAAGCTTCTACTAAACATCATAACGAGGCTAAAGATAGAGAAGTGGGAAAGTGGGTAAGTTAGGTTTAGTAGAGAAGAAGGG
>ls_14129
AGAGAATGAAGATAAAGAAACCGCCTCACATTCTGGTCATTCATCTCAAGCGGTTTAAATACATGGAACAGCTTGGCCGGTACAAGAAGCTGTCTTACCGGGTTGTTTTTCCCCTTGAGCTGAAGTTGAGCAACACCGTTGAAGATGCAGATAATGAGTATTCTCTATTTGCAGTAGTTGTTCATGTTGGGAGTGGTCCCAACCATGGACATTATGTCAGCCTTGTGAAAAGCCATAACCACTGGTTATTTTTTGATGACGAAAACGTGGAAATGATTG
>ls_14164
GGGATGACCTAGATAAAGGATGCCATCCCGATGCATAACACAGCTCGTATCAAAATTATACCTGCCGGAGGTCTCGAGTTCGTGCTTGGGCTCACTTTTATTGCCTCTATGGTGTTTAACTGTCCCATGAGATCAAATCCAACCACTATGTTAGGATCTCCACATGACCTAGTGATGATTATTAGCGACCAGCCTTTAATAGCTCATCATGTTACCAACTAAGCTTGTATCCTTGAGAAAATAAAGTGACTGCACGTCCTCCATGCTCTGGTAAAATTCATATATACATATACATTGTTTTGACAGCTGTCCCTATCCAAAACACGTTTCAATCATGGCTTCCGATATTTGTCTCCTTCTGTTGTTCTTTTATATTACAACAGTTCTTCACCTTATTACTAAATCATTCGCATGGATTTATCAGCCATGCCTAAAGTATTCTCAAATCAACATAGTCGGTATCATTCCA
>ls_14173
TGGCGACTTTGAATTGAATTTTGGGCTGCTGCTTAGAAAACCACATGGAGAATAACTGCCACAGGGAGATAGTGGCAGCAAAGAAGAAACACCAGGATCAGATTCAGACAAGTCCATGGCTTCAACAGTATCTTTTCCTCGGTCTAAGCTGGTTAGATAACATTCAAAGGAATCTGGGGAGCCACAGTCAGTGGGATGATTTGATGACGGCGACGCGGACAAGGGATCATCCTCAGCTACAGAATCTTGTTTTTCTCCTCCATAATCAC
>ls_14206
TTTACAAGGATTTCACTGCCATACCTTTGGTTTGATGGATGTGGTAATTTTAAAGTTAGCCTTAGGTTTAATGCTGCTATCCTGTTTCAGTGTACTTACTTTTATTAGTTGTTAGTAATAGTATTTACTTAAATTTCTTAATTCTTTACTCACACAGAAACTGAGTATGAGGACATACTATTCACACATATAGTTTAAATTCTTACACATAATGGATGAGATTTAGCGGGCAGTAATACAC
>ls_14222
ATGGTGACAGTGATGACGAACACGAACTGTGAAGGGTTCGTGGACGTTAATGGAGCCAGTGAGAAAATGATGGCAGTAAGAGATTGAGACAGAAGCAGATTATTGAGTTGATGATGACGGAAGTGAACGAAGGTGTTGATATTGGCATCAGCAGAATGAAACAGAAACGGAAGCACAACGAAGGTGATGATGGTGGAATCAGTTGAATGATCCAGTGAGGGAGTTCACTAAAGATGACAATGAGGATGAAGCCATGGTCGTACTATTGAGTTGACAACAACGCGAACAAACAGAGACGGAGCCAAACGCGAAG
>ls_14242
CACCTTCCTTCAAGAGGTTGAAATCTTTCGAACGGAATTTCTCTTGGACTTGCCTTGAAATAGACTCTGAATGGCTTAGTTCAAGGGATAGTGGTGGTGGCATCACCAAAACCACACTGGGTATCATTGGAAATTTGCAGAATGTGGAGGAAGCATATCTTGATGTTTTTCTCTGCGTGAAAGTGATTTTCTCGACCCTATACTCTGCCTCCTCCACCATCAAAATGGTGATTTACTATCTACTTTTGTCGTC
>ls_14251
GGATCGCTCTTCACCAGCTTCGCAACTCCCTCTTGCAGATCCGGTGCATCATACCCTTCACCGGATTTATCATCGGTGTTTTCTTGACTTTCTAGTTAACTCTTTGTTTTCTCTACATCTAATGTATTATTTTGGTGATTTAGTGTTGGATTTATGTTTGTGTTTCTGCAATATTGTTTGTTTAAGAGAGGAAAGAGATTGAAATTGAGAGAGAAAAGGGATTTTCTATGTT
>ls_14261
GACTAAGTTATCCGGCTGAAAACAAGGCTGACTTGGTTGGATAGGAGTACAGTCCACATTGCCAGAAGTACCACAAGCCCAATTTATCGCATTCTGTAAATCAATTTGTGTCGCCTTACTCGAAGCAATGCACCATTTTGTTTCCATTTGATTTTGTTTACATTTGCATCCACAGTCATGTCGACAGGACTTTGACCGGTGAAATCTAGGCTATACACAC
>ls_14262
ATCCTTTCCAAGATGAGCAACATCTATTACTGGAAAAAGAATTACCCAGAGAAAATTTGTGTGATGTAGACATCTTTTTTCCTTTGAGCTAAGATTAGAAACCGCGCCAAAAACAACAACTCCCTTCGATTGAAAGTTAGTGTAACTCATCTTTATTTGTGATGTATACAGATTGGAATCTCTCAAGCTGCAGAGATAGGATATATTATTTGGTAATCTCTCAAGCTGGACCAACTCTCCGT
>ls_14272
GTCCTCTCTCTTCTTCCTCATTTCTTCACACCGATAATCCCGGGACTTTACTTTCTCTCTCTAACCACACACACTCTCTCTCTCTTACTCATTTCTAGTTTTAGATTTTTATGCTGTAAGATCCTCTTGCTGCTTCAATTCAATTTTCTAACTTGGTTTATTCTGCAACTGTTATTTGATTTCAGAAGTAAGAGTATATGTGCTGTCTGTT
>ls_14300
GAGAGAAAATTCATATCAATTGAACTGTCTGGTTCTGATTATAATTGCGGCAAATTATGAGTTGAAAATATTTGCATAAATCAGTATTTTTATTTAAAACCCGAAAAGCTTTAGACAGCTATTATTATTGGAATTTGAGTAGCCCCTACCCATATATCATAGCTGTACAGTGATATGTAATGAATAGCAGAAATGTGTACGACAGAAATGTGTACGACCCAATTTTTCTTTTCAAACAAAGAATTATGCTTTTATAATAGTTTTATAGA
>ls_14311
ATGAAGTGGAAGTAAATGACCGTGGAAGAAAATGTCATCAGCTGGAGATAAATCAAGTGCAAGTGAAGGTGGTGATGGTTTGGATTTGTCATGGATTGTAGTGGAGGAGTTAGAGTGGAGAGAAATTGTGAAAGAGAATTCATGAGTAGGTGAAGAAGAAGATGGTGAAGAGGAAGAAGGTTGAGGTTCTAGTTGGATTGAATGATTTGTGTTTTGGTGTTGTTGTGTTTCCATAACAGTTTGACAAGATTTGATGAAGTGTTGGGTGGAAAGAGAGAGAGATGGAAAAAGTGTTGTTGTTTCTCTT
>ls_14322
ATTACTTGGTTCAAACCTTCTGTTCTTGATGATATAAATTATTCTATAAAATCAATTCTGCTTAATAATTTCCATCATGGGGCAGCAACACCAGATGAGTGAATTTATATTTACTTGTACTTTGGTAACAAATACTTTATGCATAGCTTTGCTGATCAGAAGCCTATATAAGCATCCAGATTGTTTAGAATGAAAAAGAGTCAGGCTTCATCTGTAATTTAAGTACTGTACCATGTTAAGAATGTGTTAATACAGTTTAAGGTCAAATCCACAAGCTGAAGGGTTTAAAGCATCAAAAAAGAA
>ls_14326
TGAGCTCTCCACCTCAAGGGTAATAGTCTTACCGGTGAGAGTCTTCACGAAGATCTGCATACCACCACGAAGACGAAGGACAAGATGAAGGGTGGATTCCTTCTGGATGTTGTAGTCAGCTAGAGT
>ls_14358
TACAGTCACCTCACACGACGACATCCAAAGGGATCGCATTGTTTCATACTTCCCTATGTCTGTCAGAAGCGCCGTGTCGCCAAATGGGCAGTCTCTTATCTCAAGCTTGCGAAGCTTTTTGCATCCGTTCAATACATAAAGCATACCCGTGTCACTCTCACCAGCAAAAGCAATAGATAACATTTCAAGCTGCTCTGCATACATTCCAATGTAAAGGAAGACCTGGTCTGTCAACTGACCAGAGAGTGATAGCCGCCTCAGTCGTTTGCATGACTGTACGATCGCGCCAAAGCC
>ls_14365
TTTCTTTTTTGTCACGAATATTCTGTTCAGCATAATTATAAGATAATCATCATAAAATTACTTAGAATAATCAGAAACCAGTGGGTGCCACCTACAATTGAAGGTTGGATTATCACTAATATCATAATCCAACTTTTCTGAATCAAGTTTATCTCCATGCAGTGTAACTTTCAACAATC
>ls_14386
ATGATTCGTCGCTTATCGAAAAGTCCTGAATAGATCATGTGTAATCTGTTTATAAATACTCAATTATGTGTGATCACACTACTACTACTACTAATAGCAAAGCACTAGTTTTCCTGATTTTTGTAAAATGATTATGGATGTAGAAAGAAGCATAACAGTGATATCAATGTTCTTGAAACAAAGATAAAAAGAACTAGAAGAAAT
>ls_14425
TCTTCCACTAGTGGTCAGTAGCATTTCAATCTATCAGAAATACCCCTACCAGGTTAAGAAGAAGGAATCATAAAAACTTGACTGCCACGGCACGGAGAAGTTACTTCATTAGTTCCCCAATGAAGCAAGCTCCTTTGTTTTATATACACAATATATAAGCATATTGTAAATGATAGAAGGCAAGTATTGTTTTCAATGTCTGCTCGAACTCAATAGAATGAGGATGTTATATATACTTTTAATTTTCTATTCTCTTTTTTATTTCTGGAACGTTTGTAAGAACCATTTATTTTGTCTTTTCTTTCAATGTGTGGATAGAGGTCCGAAAGTGGTTATTTTGTAATTTTAAAGTTACGTTGCAGAAGATAACGACTATAGTATACTGTTGTTGACAGTAATATATTTCTAA
>ls_14429
CTTTGGTCGTTACTTTTCTGCTACATCTTTATCTGTTTAGAATGTTTTTGCATCATTGTAAGATACAAAATAATGTAGAAGAAATTCTGTTGCCGAGGGGTGGAAACTCGGTATATTTATGTTCACATTTAGTTTAGTCTTAAATTGTAATTATAATTCATTAATAGAATAGGAATTAGTTTAAGATTAAGGGGTGTAGTAGATTGAAATTTCAAGAGACTATCTTGATGATAAAAGTACTTGAAGGCTTAAATACTTTTGTTAAGATTATATTGATTTTCTAGACAAA
>ls_14461
AATCCCAAAGCCTCTTTGGTACGAACACAAATCAGATTCGAATCTCCATCACCCGCCACAAGCTACAAACCGCCATGGCAGCAACCGGGGCGTTGTTTTCTCCCGGGTTTCCTCACCGCTCTTCCGCCGCGAGCTGCCTCGGCTTCATGGGAAACTGAATCCAGTTTGGACTCAGGGCATGTCCCCGCGCTTCGCCATGTCCGTTGACCGAGCTCCGGCAACATTCGTAGCGGCGGAGAAAGGAAACACGGCGGAAGTAAAACAAGATGAAGGCAGTACAGCGATAGAGAAGCGTTGGGAAGAAAAGGAAGAGAAGCAGAGACGGAGCGGTTGGAAAGAATATTTGGAGCAAGCGAAGGATTTGATCATTGGTGACGGTGGTCCGCCGCGGTGGTTTTCGCCGTTAGAGTGCGGTTCGCGGTTGGATAATTCTCC
>ls_14469
TTGTACTTTTGTTGTGACAATGTGAACCCAACGAGTGTATAATATGGTTTAGTCTGCATCTGCACTACCACCTCACCATCGCAGGTCCTTAACATTTGTATATTGTTATGCATGCATCAATCACCGAGAAACTTACTGTTTCTTGGTAGTGTTCATGAATGGTCTGAGCACCCACTCTGTTTGAGCTTCAACTTGATCCACTGTTCCCAATT
>ls_14493
CCCAGTATAGAACCACTTTTCTTGTTAAATGGAGATTCCCTCATCTTCCTCACTTTCTTCTCAGGTGATGTACCTGTACCTTCAGCTGGCTGCAACATATCAGTTAATAATTTTTGTACCCAATGATTGTTTAGTGCCTACATTTCTTTTCTTAGGGCCTGCAGGTGCCTTTGCGGGAGCCTTTGCAGGTGCCTTCTTTGCATTTTGAGCAGCAGGTTTTCTCCCTCCCTTCTTAACTGGTGCAGCCTTCGGTTGTACTTCTTCGAAATCGTCATCATCATCATCATCGACATCGTTAACTTCATTATCACTATCTGATTCCAACACTATGGTACTTG
>ls_14506
TTCTTTTTGTTGTACACGTCTATCATCGTAGAGTAAGTTAGTGTATTCGGATATATGTTCCGAGCCTTCATCTCTTCAAACAGCCTTCTAACTTCAGCATACATGCCATGCCTGCCATACCCGGCCAACAGAGCATTGTATGTTACGACATCCGTTTTAATTCCACATTCGTCCATCTCTCTGCATATATTGACAGCTTCATCAAACCTGTCGAGCTTCGCATACATTCCAACCAGTGTGTTATATGACACTCTATCAAGACAAACAGATCGAAGCTTCATTTCTTCATATAGACGAAGAGCATCTTCCAAGAGGTTAGCCTTGGCATAG
>ls_14507
AGGTTCATAAACAGAAACATGCCAGCATTGAAGTAAAGAGGTGGTTTGGGACCAAAATACTTGGCCATTGAACCTTGTCAGGACATTGCTGACAGTAACCGATTTCATATTGCTTGGTGTGACCCCCATGTGGCCTCACAGAAACAATCCATCACGGCATAGAAAATAGTTATTTGGCAAGTCAAATAAATGGTCAA
>ls_14509
TTTATGGTTAGAGAAGATTATTACGTGTAGATGATGATGATGAAATTCCAGAACATATCGGCTAAGAAAACACAACAGAAGAATAAGGTTGTCACGAAACGATGATGTTTTTTAGGTAATCACTCTATACGCTAACCCTACTCATTTTTATTTATAATTCT
>ls_14510
AAGCGACGAAATTTTTCATTGGTTCTCCGCCAATTATCATCACTGTGAGTAAAAGTGAATCTTTTTTTTTATGTTTATTTGATTGTTATTTGAAATTGTTCTGTTGTTTTGGTATCTGCCGCTTTCAATTTGGGTATTTTTTTGTTTTGAGCAATTTACTTCAGCAAGGTTGCAATTTGAAACAATAATTTGTGTGCC
>ls_14514
CTTCAACGCCTGTTGCATATAAGGGCACTGAATGTGTTAAGAAGCCACCTGCAGCAACTACCCAACGAGTATGGAGTCGAAAAAGAAGCATTTTAGCAGTATCTGGAGTGTCATAATTGGATCCAATTGCATTTTTAACAGGCGCGAATTCCTCCTCCCGTAAGACCTCAAAAAGTGCAGTGGTAGGAGCATATGGAAATGCATCAAATATAAACTGCTCAAGTTTTAATCCCATAGTATACCCATGTATGGAAGGGATTTTCTTCTCAGCAAGGTGATAAATGCTGTCCTTTTCAAGTCCATTTGCAACTTGGTTTAGAAAATCCAAAGTAAACATGTGTAAGCAAACATTGCTCCAACAAAAACGAGACGGCCAGTTGCTTGATTGACCGCAGAAGCTAGTGATGAGT
>ls_14521
AAGAAGTCCCAAAAGCTTATACTGTCTTGGTGTCCAGTTGACAACAGAATGGTTCAGAAACCTTAATTTGCAAAAGAAATTGAAGGACAAAAGGCACACTGAGAGTGAAGATTAAGGATATAAATCGTTACCACTTTGTGTGTTCTCTGATAACATTATTGCAACTTCGGCCGTAGTCAATTCAACTGCAAAAAGTTCTAAAAATCCCATATGATTGTTTTCTACCTTGTCACTGATGAAATAAATTATGCTGCGATGAACGTGGTT
>ls_14531
TTTCTTTTTGTAAACTCTAATCATATAGAATCATTTCATTATAATTGTCAAAAAAATACTATTCATTAAAATAGATACAAAAATTAAATAGTATGTTATTTATATATGTCCACTAACAA
>ls_14532
GTTGAATCACAGATGAGGTTTTAGGTTGGGCCATACCGTCTTTTAAATAAGTGGTGCCTCTTTGCTGGATCTTTCGGCTTGCTCTTGATCATTTGGCCTTTACGCCCTTTACTGTACTCCATATAAACCATCCCTTTGGCACCTGACATTGCACTCATCGATCCTTGAGAACGACGGGCACTCTTAAGAGCTAGTTCATCGGAATCTTCTTCTAGTTGCTCTAACCCAACTGCATCATCACCAGCATTCAATACCTTTCCAAGAAGTGCCAATTGATCCTCAAGATGATGATAGTTCAAGCGAGATCCTTCATCAGATGGAGGCA
>ls_14561
TTTCTTTTTATGTGTGAAAATTCAATTAAACAAAATGCTGTCACTATTTAAAATTTTATAATATTACATTTATACATCAAGCTAACTACCCATCACGAAAATTTCGAAGCTATAAACAGTTAAAGTGAAGGTACGCACAGTGATGGACAATTCCAACGCGGAAACAGACTTAAAAAAAGGGATATTATGGTAGGAATGCACAACATGCACGTGCCTCTCT
>ls_14573
GTTGATTACTTGCGGTGAATGTAGTAAAAATGGAAATCGGTGGCAGAAAATTGAAAAACAACAGAAACAAATGGCGTCGAATCGGTCACACAATCAGCACCACCGCCGAGATCAAAACCACAAACACATATTTCGTAAAACCCCAAAACTACCACTAG
>ls_14584
TATTGTGAATCAGAATATTCTCAATGCAATGCAGAAACATGCTGTGATTATGCACCCTCTTCCAAGACTTGATGAAATCACCGTGGATGTTGATGCCGATCCAAGAGCTGCTTACTTTAGGCAGGCCAAATATGGTTTATATATCCGGATGGCGCTTTTGAAACTCTTGCTTCTTGGGTGGTAAACCTGCAATTTATCTTCAAAATGTGTGCAAGATATTGAAACATCAATCATACCTCCTTTTGCTTTTTGTTTTTCATTGTACTTTCTAATCTTATAATAGGGTTTCCAAATTAGAATGGGAAAGAGGAGTCAGAGAAGTTAGTAAAAAGATTCATGCAGACTTTTATCATATGAGTTGTATATACAAGACATGCTTTTGTTTATATTTATTACCAATGCATGAAAATGTTATGAG
>ls_14638
GGTCGTTGGTTCATATCGAATCCAGATTTGCCGAAGAGATTTGAACTTGATGCTCCTCTCAACAAGTATAACAGAGCAACATTCTACATTCCTGATCCAGTTATTGGTTATACAGATTACCCTTTCTTGAATGATGATGAAAAAAAGCGTTAGTATGGTCGATTGCACATCATTAAAATACGTTTTTCCCTTCACACATTTGTTACTGTAGTAAGTTAGTAACTTACAGAACTTTTTGCTTATAGTAGTTTTTTTATTTGATTCTTCTCATGCATCTCTGT
>ls_14656
AACCTATCTATACTCTGAATAAGGAAAAGCACAATACAAGCATTTGTGAGAAACTGCAAAGGTGGAGCAAGATAATCAACACGAACCAAAACCCATCTGGCATAAAACCAATCAAAAACATCCTTAACCCCAAATGCCGGTGCCCATAATTCAAGATGAGGAGCACTAAAATGCCAACCTTTAAAATAAGCAACAACCTCAAAACACAACATAAACACCGACAAAGAAAGAAACACTTTTTTAAACGATAGAACCTACTTTTCTACTGTAGGGTTTTCCGTTTTCCCTAACCCTCACTCACCACCACCACCCTCGTGTCGGT
>ls_14675
AATCTCTCAGACTGAATAAGTTGGTTCCAACATGCATTCAACCACTAGAAATTATGATTCAGCTGGAAGGTTCTGGGAACTGGCCAATGGATGAAACTGCAATTGAAAAAATAAATCTAGTTTCCTTATTCAAATTGGAGAAAGTCTTCAAAAGAAGTGGGGGATGACATGCACTGCAACTCCGGATGATGTGGATGTATTAATGTCTGGATATGCATTTCGTCTTAAACTTTTGCATGAGAGGGCCCTTAGTTTACTCAAA
>ls_14718
TAACACTTATAGGCCTACATCACTGAACGATGACTGATCATTTACTAGGTTTTGATCGTTTCTTTTGTTTCTTGTATTGTTCATATAGCTGAAGTGATTGTGCAGTCTTATTCAACTTACTTCTCAACCTTTCATTATCCTTGATATCATGGAGAACAATGAAATGGGAACTAAATTTCTTTCGCAAATCATCCTCATCGAATGAACTCGTTACTGTCGTGGAACCAATGGTATCTAATGTAGCATTGCCATTTAACCTTCTCTTCTTGTTGTTTAATTTTATATGCCACTTTGTCAAAACATAGTTCTTGGTCAATAGACA
>ls_14719
TGCAGAAAAAGATCAACAGCTTCTTCAACCTTGCACAGCCTTGGAAGTGATGAATGAGACTGCTGTTGATATGGGTGTTGAAGAAAGTAAAAAAGAGGAGCAGCTTGTGAAGATGGTGGCTGATAATGATACAAGTGCTACAG
>ls_14739
GGGACAAATCTATCCCAGTTATTTTTATGATCTCGCAAACAAACCGCAAAGAGCTCGTGTGTCTAATATTCGGTATATTTCACATTCCAATTAATTATTTTTAAAAGAAGTTTCAATTTTTAAATAACATTTTAAAAATTAGTTTATATAATAAAATTTTATTAGATTATTTAACTAGTTATTATTTTTTATATTAAGATTAATTAATAACCTAATTATATAAACC
>ls_14740
TGAATGTAGCAGATGAAGCGGCCATTGCTCTTACCAAGTTTGCTTGTCCTGATAATTTCTTATATATTGAGCATTCTAAGAAAATAATTGAATTCGATGCAGTCCCAGCAGTGATGAAGCTTCTGAGGAATAACGATGTAAACCAGATGTATCATGGTCTAACTCTCCTTTGCTACCTTGCACTACATGCTGGGAGCAGTGAGTCCTTGGAACAAGCAAGGGTGTTGTTGGCTCTCGAGGGTGCAGATAAAACGATTCTTCCTCAGCATATAAGGGATTTGGTATCCAAAGCAATTATCCACCTCAATTTGTATCATGCTGGAAGGAATTCTCAGCCATTGTCATATATGCCTTGAGCACAAACTCATCTAG
>ls_14778
ATTCGTATCCGCCATTCAATTTCACTTGGTAGATTAGGGTTCGTAATGTCTGAGCCAAATTAAATAATTATGAAGGGTTTTTGCAATTTTTAGGGATATTCGATTGATGAGGAAGAGAAGACAAACTTATTGGTATGTGGATGGCCGTGTTTGGTGGAGGTTCTGAGAGAAACATCTCGGCCATGGAAGCATAGTGAAGAAGACAAGGTCTTCTCGCGTCTGAAGCTTGAAGAATTTCTCTTTTG
>ls_14798
TGACAAATCAGTACCTTCTCAAAACTAGCTGCGCGACCGAAATTTCCATCCGAGTCAGTTGTATCATCACATGATGAATTGGGTGTCTGTACTGTAATGATAGGTGCCATCCTTTCAGCAGCTTGGAAGCAGTCAGGAAATTCCTTCGCAATCCATAAGGAAAGTGCTATCTGTGTGAGGTTGTTACGAATTTCGCCGGAAATCTTCATCCCATCGAAGTTTCGTTCAGCTCTGAATCG
>ls_14801
AGTCCCGTAATCCACCTCCGCCGTCGCAAAACCCTCCGCATGTTCCTCACTCGCCCTAACGACCGCCGCCGTTTCCATCCTCCTCCCTTAGATCCACCGGAAACTTCCCCTGACGAAGTCAAAGTCCGCCATAAGCTCAAAGACCTATTCGTCTCCTCCCCATCTCCTCCACCTACGCTCCAAAACGAAAGAACATCTGCCAACAGCAACAGCAACATCACCAGGACGATCAGAAAGACGGACTCCTCTCTGG
>ls_14819
TGGAAGTGCTGAAAGAGAGGAAGTTGTATGCCAAACTGTCAAAATGTGAATTTTGGTTAAAGGAAGTAAGCTTTTTGGGGCATGTTATATCCGATGGAGGTATTTTGTAGATCCTTCTAAAGTTGAAGCTGTGTTGCAATGGGATACTCCAAAATCTGCTACTGAAGTTAGAAGTTTTGGGTTTAGCCGGT
>ls_14827
GAATCGAAAATGGTGGCTTTCAATCTCCGACTCCAAATCTGAACTCAAACTTCGTTCCAAATCCAAGTTGAAATCGAATTCAAAATCCAGTTATTCATATTTTCGTTTTCAATCTCCATGGGAGGAAGCAGTGAAAGTCCAATTGAATCGAAG
>ls_14836
ATTCGTATCCGCCATTCAATTTCACTTGGTAGATTAGGGTTCGTAATGTCTGAGCCAAATTAAATAATTATGAAGGGTTTTTGTCAATTTTTAGGGTATATTCGATTGATGAGGAAGAGAAGACAAACTTATTGTTGTGGATGGCCGTGTTTGGTGGAGGTTCTGAGAGAAACATCTCGGCCATGGAAGCATAGTGAAGAAGACAAGGTCTTCTCG
>ls_14868
GAGTTTATAGGCACTAAAATCTAGAGCAGAGATTATATTTTCGAAGTTGATTGTAATTGTAATTGTTGAAACTACTGCGAAAGTTTGACTTTTTAAGTCTTCAGTTTCCATTCAGTAAATGTAATTAAGATTGAACATGATGGATATTACAATTCAAATAACTCAATCTAACTCAGCAATGCTTGGGAACCAAGAACCAACACAATTTGTTGCTCCTTTTCTATCTCATCGGCATTCCTCCACTACACTTTTCTAAAGCATAATAATCATCCAGATGTCTTCCCGCCGGCCACGAGCAGAGGAAACTGCGAAACAGTAAGCTATCGCACACTTCACATTCCCGGAAAACGAATCCAAACTCAGTAT
>ls_14905
CCATCATCTAACTCCAACATCTGATTTTCAATCTCTGTAGTTGGAAAAGATTCATTTGTTTCATCTTGAGTTATTACATTTTTCACTGAAGGTGTAAACTCACTTAAGATGCAGCAATTTGTCTGTGGCACTGGCATTGAGATTGAACTCTTGATTGCTGAAGATATAGATGAACAGGGCTTGAGGATTGTAAATACTTTTGAACAATTTTCATCATTATTTTCTTTTACAGTTGTTGGCCTTTCCTCATCTTTATGCTTCTCTGGAAGCGACTCTCTCTCCAAATCCATTGCTTGTTTACCATGGGAAGATGCAACTGCAATAAGTGGCTTTCCATACTTTGCTCCACTATGAGATTTGGGTCACATTGGTCTTGCGAGGATAAGGATTGCTTGTTTTCTTTTGGGTCCGGGGAGG
>ls_14908
GATTCACATGGCAGAGTTGACTCACCGACTCGGACTCGAAACTCAGATTATTTGCATCGATGACTTTCGTGGTTGGGCCGGGTTTAGAGACCAGGTAAAAAACATAGCTATATTAAACGGTGACGTTTTGCTTTATTATCAGTTTCTTCAAAATGTTGTTACTTTTAATCAAATCGGGTCGGTTTTACCCTTACCGTTTTCGAGCGGGTCAGCACTATCGAAGCTTTGTGAACTAGGTATTTGGGCTGATTTGGTAGAGATTGACGCGGGTCATGACTTTTTATCTGCCTGGTCCGATATT
>ls_14930
TAGATCAAGAGACTAGTTCGTTCCTAGAGCAAGAATCAAAACTGAGGTCAACATCATCAACATCATCATCATCATCATCAATCATGAATCAAATACATACTACTAACAGCAACCAAGCAATACACATATTGCATACATGGATAGAGAGACATATTAGTTTATATATTACTATAAGACTATATA
>ls_14931
AGAAACTCTAAAGTTCTAAATAAACTCTAATGTTCTAAAGTAAAAGGTTCTGTATTCTGAAGGTCAAAGAGTTATACTATAAATTCTAAGGTTCTCCTACTCTAAAATTCAAAAATCTAAACTCTGCAATGCTCTGAAGTTAAGACTCTGAAATTCTAAAGATTTATATTCTGAAAGTTAAATGTGTTAATGTTAGCTACCATTTCGACCTCTAAAGAAGAAGTGATGGAAATATTTAGTCGAAGAGATTCGACTAGAATCAGCTAAGAGGCATGTTATTTCGTCAAGTGGACAGATCCTGTCGAAAGGCTTCGACAACCAAATGCAAATGATACAAGATCGTGGGAATATGGAGCAAGTTACATATCCCATAAAGGACACGTATCATCATCAACTTGGAGGATGATAAAGAGTTGG
>ls_14951
TAAAGAAATGCTGTGGAAGCTGGAAGAAAGGTGCAGCCTTGAGGACTGCAAGCGAATGGTGAGAGCAGTGGACACTGATGGAGATGGCATGGTTGACATGAACGAGTTTGTGGTCATGATGACTCAATCCATGAGACATGTTTGAATGATTATATGGTTATGTTCCTTGAGGTCGAGCTTAGGTGTACCTCAATGAAAGCCATAGGTCTTGTTTTTGTATGTGCTCAATAAAGACTGCATTTTGTATATTTTCTAA
>ls_14955
CTCCTGGAGACCAAGGCTGGTTTGCGAAGTAGTTGTGAATGTAAGATAGAAATACTCGAGGCAACAAATGCGCATCTCGGGACTTGTTTCTCCTTAGACAGTACTTGGCAGGATGTATTCAAGGAAGAAGCTGCTATTCCTGATGGTGACACGGGATTATTAAATCAAGAAGAAGAATGGCCCTCAGATGATCCTGAAGACGATGACTATAATCCAGAGATGAAAGAAGACAGCCACGGTGGCATCAACACAGATGGAAATGATGATAACGCATCTGATGATTCGAGTAGTTCTGGTAGTATGTGGTCATTAAATGGAGAATGTTCTCTGTTAGATGAAGGCCTTGAATATTATTCTGTTAGTCACGGCCGCATAGATTCCGATGAATCCGGAGAAATTGCCTGTGGTCGTAGGCAGCGTACAGCTGTTGACTACAAGAAACTTT
>ls_14958
ATTTTAGTCCATTAAATCAGATGAGTTGAAGAGATCTATATAGTTGCTAGTAAAGATTTGAAATGGCTATTGCTGGTTTGCACAGTGTGTCTATGCTGGACTCTTCTTTATTGAGGGACTCACAGTCTCAGGCGTCTAGAAGGAGGGGAGTTGGAAGTAGGGGTAGCACTCGGTCGTCTTCACTTTTGCACATGTGGCGAGAGATTGAAGATGAACATGCGGTGAGTCAAGTTCAAGGTAGACCTGGTGAAGTACTACTTGAAGAAAGGAGCAATGGGTTGATTGCGGATCTTTCATTAGAAGATACACCTGATAGCCCAGAGATAGGACAAAGGCATGGTTTAGAAGATGCTGTTTTTGGTGAGAATGAGTCGGAAACATGGTCACAGTCGCTGAGTCAGAAT
>ls_14961
TGACTTCTGCAGCGCAGAAACTCAAGAACACATCGTACCTAGATCTGGATTCATCTTCAAAATTGCGACGCCTTTCGGAGGAAGAAGTGAAGGAAGACATGGATGGATTTTACTGAATATGAAATTGCAAAACTCTCTTTGAATAGCAACTTTCTCTTTGCTTTATGTCAGAATTTAACCTTGGAGTGAACCATACCATCGCGGAAATTGCACAAGTCAAAGTCGTCTCAACATCGCTGAAATTGCACAAAAGTTAAAGTTATCGTCTCATATAATTGCACTTGGAGCGAAACATGG
>ls_14967
CCAGTCAGCTCAATCTTCTCCTCATTCTTAGATTGGTCAAGAGCATTATTACTAACTTCAATTGGACAAGGCAAATAACTAAGTACTCCGTCCAGAAGTGACTGTACTCCCTTGTTTTTGTAAAGCACTGCCCATGAATACCGGTATAAATTTCTGTGCTATGGTAGCCCTACGAATTGCTCCCTCAAGATCAGCATCTGAAATGGCTTCATCACTAAGAAACGCTTCAGCAAGTATATCATCAAACCTTTCAAACTCACTGTCCCCGTCTCTACGGCGACAATGCTCCATCATTGACGCCTCGATGAAAGTCACGGAATCACTCGCCGACCGTCTGTGAGCCCCTCGTCTCGCGGACGAGA
>ls_14988
GTGATGGTCTTCATTTGACTGGGGGAAAAAGTTAGGTGATCGACTAGCGGCTGAATCTGAAACCACTTGCCATAAAATGTGCTTCCAGGCTTGTCAGAAACGTTTGAAGTTCAAGGAAGAGGAGAACTACAGCTGGGTATTTTAATTGAGAATATGAGGCGTGAGGGATTTGAGCTATCTGTCTCTCCACCTAAAGTCATGTATAAAACCGATAAAGGTCAGAAACTTGAGCCAATAGAAGAAGTTACAATCGAGGTAAATAGATGAGCATGTTGGCTTTGTATGACCTTGTCTCACAGACGAGCTGAGGTTACTGACATGGGTCCGTG
>ls_15064
TGGCGTGAAAGATTACTCTCGCCAAATTGCAGAGATGATAGGGCTAGGAAGTGATACAGAGCTTCCTCAAGCTGGTGTTCGAACAACGCTGGACATTGATTGCGGATTCGGTAGCTTTGGAGCTCATTTGTTGTCACTTAACATAATGGCAGTTTGTGTTGCGGGGTATGAGGCAACTGGCAGCCAAGTTCAATTGTCTCTTGAGAGAGGCCTTCCTGCTATGATTGGCAACTTCATTGCAAGACAGCTTCCGTATCCATCATTATCATATGACATGATTCACTGTGCTCAATGTGGCATCATTTGGGATGAAAAGGATGGAATGTTCCTCATAGAAGTTGACCGTGTTC
>ls_15067
GTGGTTGGATTTTGCGAGCTGTTCCAACCACTGCTGGATGTGATTCCAAGAGCCAAACGAGAATGAATACCACACAGAAGAGTAAAGACCAGGCTCCCTAATAGAATGTTTAACCGATCCATTCCGGATCGACCGAATTGGTACGGAAGTTGTAACATGGGAAAACCACATAAAACACAACTGATTTGAATAACCCGGTGACCTACCAATTGTAGAAGTAGGATTTTGGTCAAGCAAAAGCACTTAAATAAGACAATTCGAGTGTACCATCT
>ls_15074
CTGATCCGACTCAGTTTCCACCTCAGCAGTGTTACTCTCTGTGTCATTTGTTACCGGCGCTTGAACTTTCAATCGCTTGAGTATGTTATCAAATTGTGTAGTGTCAAATGCCCACTGGTTTGGCTTCTCTAATCCAATACCAGTAGTATCTTGCTTGTTGGTGACACGAACATGTCCTTTGATCCCTTGTTTATCTTTGCCAAGACCTTCGCCTTCTTCCCATCCCATTTGCTTCATGAGATTGAAAGCGGCGGATCGTCTGGAGACACCCACGTAACACAGAGGAGTTTCGGGTGCCGCCATGGCTCCTCCGATAGATTGCACTGCCGCTGGTTTTTCTCGTCTTCGAGTGATTTGGTCAGGCGATGGATGCTGTGTTGGT
>ls_15082
AGGTGAAAGGAATGGGAAGGTGGAGAGTGAAAAGAGGAAGAAGGAGGAGAAAGTTGTGAGAATTGTTCGAGGTAGAGATGTTGGATTGAAGGCAAATGTTGTGGGTAGAATTGGGGATGATGTTTTTGTTTTGAAGGTTTTAGGGACTAGTGAGGAAGTTAAGGTTAGGGTAGATGATGTTGCTGAATTGGGTTCTGTTGAAGAAGATAGGTGTTTGAGAAAGTTGAAGGATTCGAAGGTTAAAAGCCGTGAGGAGGAAAGAGGGTCTCGTGATAAGCGGGGGAGGGATGAGGC
>ls_15097
ATGCATAGAGCGAGTTATTGTGACAAGCATGGAAGGCCGTTGATTATAATGAAAACAGATCGCCAGAATTCGAAGTCGTTGAAAAGAAGAGATTAAGCATTTTGTTTACTGCATGGAGAATGCAGTTTTAAATCTACCACCTCACCAGGAACAGGTGCTCTGGCTAGTTGATTTTCATGGTTTCAATTTATCAAACGTATCGTTCAAGATGACACGCGAAATTAGCCATATATTACAAAATTACTATCCACAGCGCCTCGGGTTGGCAATCATGTATGATGCACCTGGGATTTTCCAACCATTCTTCGCGATGGTTAAGGTTCTGCTTGAGTCTGAGAGTTATAAAAAGGTAAAGTTTGTTTATTCTAACGACCAAAAC
>ls_15131
TCCAGAAAGTGCGGCTCCACCAGTTTTGATTTACGTCGGACTTGCTTCGATTAGGTTGGTCTTCCTTGACTCATAATTTTCTCTGTTCTTTTACTGTAATGCGGATTGTATCGCGTGTGTTGTTTCTTTTTGTTTGATCATGTACTAGACTATATGTCTAAACCGCGTGAAACCAAAACATACACGCATAACACACTGCCGAAGTTTGAACCTGTAACATAAATCAACAACACACAAGTCATACGCACACACAACATACAACAGCCATCCACAAATAGAATCGAACCTGATAAGCAGAACCAATAGGTAGAGCAGTAGGTGATCCATTTTGATGGATATAATCAGCAGAGCCCATTTGAAACAAAAC
>ls_15137
ATTAAATGCAATCAAACAATCACAAATGGAAAGTGCAATTCAGAAAGCTTTGAAAGATACTGGCTTGGGAGACAGAGCAGTAACACCATTTATGAGGTTGCGGGTAGTTGGGTTAACTTATAAAACTCGGCAAGAGAAGCCTAAAGAAGGAATAGTAACTATCTGGAACCCAACACAGAAGCAGCGTCAGGAGCTTGTAGAGGGAGAAGCATATGCAATTGCAGGACTCATACCATCAGGCTGTGATTCAGATGTTCTTCACTTGCAGACTAGAGGATCT
>ls_15159
CTATACCTATGTTTGTTTGTTCTTGCTTCACATCATTTCTTTTGTACTTTTTGGACACAACTACTCAGATCACAAGAGATCTTCACAACAGGTCGTTTAGAGAGAAGGAAAGTACTACTCAGGAAGTGGATGCAGCAGCATAGGTTCATATTTGTAAATGTAACTGTTATTCAACTCGATAGTAACTATTAGCTATGACATTTTCTTATAATATGATTATCTCTCTGATGATAGTCATCACTATTGAAATTAGCTTTTGTTGTTTCTATATTGTTTAGTATTATC
>ls_15160
TCAGCTAGTTCTCTCTGTCGATTTTCGTTGGGTGCTTCCTCTCCCTTTCTTAAGCAAGCTCCGTGTGCTATTGCTCTGAACAGACACCGACCATCAGCAAGCACCCCTGTGACTCTGTAATCAGGGGAAACTTCTTCATTCCGTTCATCTTCTTTTCCAATAACATCGGAACTCTCGCCGGGAGAAATCACTGGCGTCTTCGGTACCTCGGGATCAACGTCAACAACAACCAACGGCGGCGCAAAGGCAAGCGCAAACACCGAAAAGAAGCCAAGCCAAGTCAGAGCG
>ls_15168
GATTCTGCAACATGCCATCATAGTAGTGTTGAACCTGCAATTCGCTGTTAAACGGTTCCAAGGAGCTAAACTCAGCACGAGTATTCAGGAGAAAGGAAACAAATTGGTACATGAGTCATTCAGTTCTAAGGAGTGAGACTTGCATCATCAGGACCATTGTTCTTGAAACCTAAACCCGGTAAACATGCTTGTGCCATCTTCATCTATCCATCATGATTTCGTGCCATGCTCATTACTCCAAAGTATCATTCTCCACATTATCCATTGAATCTGCACCTGCAAAAAGAGACGCCCAGAAGATATCATAAACACCAAGACCTTAATAGCACAGAGTCACA
>ls_15207
CTCAAAGACCTCTTCAATCCGACTTGCGGACATGCTACCATATATTTGGGGATAATAATAGTCGACCAACTTCATCTTGAATCGAGGGTCTAACATGGCAGCAACTGCCAACCCTAAGCTGCATTTGTCCCAATACTCGTCAAACTTGCTTCTCAACTTCAACACCAAAGAACTGATACACGCATCTGAATTCTTGCACCATTCAATCAAATGTAACTTAACATCACAGAGCTCGGGGAAAGATATATTTGTCAGTTGGATACT
>ls_15214
TTCTTTTTCTTTATGTAGACAGTTACTCCAGCGGCGTGGCAATGATGAAAGAGGTGGCGGATTGTGGCAGATGCAGGACGAACAGCGTGACGCCGCCGACGGTGGATGGACTTTTTCTAGCACGGGAAAATACAGACTGCGAAGGGCGGGGCGTGACCAGCGTGAGGCGGAAAGGAGAAGAAGTGAGTGAAG
>ls_15265
AAATCTCTCTTGTACTTTCCCAATCTCACTCTATGCTGTGAAGAGTTCCATAGTTCAAAATGAGTAGGAGAAACAACAAGCAACAAACGATTGATGAGTTTGAAATACACAATCTTCCGCACAGAAGGAGACACTCCTTGCTCCAGAGGGATGACCTGAGGCCACCCATAAGCCATATACATCTTTTTGTTCTTAGATTCGTTTCAAATTACTGCAATTGATCATAGATCTATAATCTGGAGATGGATTTGATTAGAGGGAAGAAGATTGATGGCAATGGTTGTTTGAGGTTTGATCCGCGATTTGGATTTGGGAATTGGGAAGAAC
>ls_15281
TACGCGAAGAAGGCTACCAAGTCATCCTCATCAACTCAAATCCAGCAACCATCATGACCGATCCGGATATGGCTGACAGAACCTACGTCACTCCCATGACACCGGAACTAGTCGAACAGGTTCTCGAAGCCGAACGTCCCGACGCGCTTTTGCCAACCATGGGCGGCCAAACAGCGCTTAACCTCGCCGTCGCGCTGGCTGAGAGCGGCGCGTTGGAGAAATACGGCATCGAATTCATTGGTGCTAAGCTTGAAGCTATTAAAAAGGCTGAAGATAGGGAGTTGTTTAAACAGGCTATGAAGAATATTGGGATTAAAACTACCGCCTTCAGGAACGTGTAGTACTCTTGATGAGTGTATGCAGATTGCTAATGAGATTGAGTTTCCTTTGATTGTTAG
>ls_15290
CAAAAGCATGTCAAGCCTGTCTTCTGTCCAACTGTTCTTTTGATGGTCTTAGAGAAACTTCAGGAAGTGCAGCATCCATATCACGTAGATTAATCTTTAGTTGCCTCAAGATATGAGACACCTTAACAACTAGTGGTCTCAAAGACGATGAAGGAACCACGCAGCAGCCATAGACTCCCATGTTTGAAACCGGATTACAAAAAGATAACTTTCCATTTCTTTGTTCTCCTAATTTACTGGATTTTCCTGTTTCATTGCTTTCATTTGCAGCTAAACTTTGAGTGGATTTTCCTGATCCCAACTTTAGAATTCTTAATGTTGATACAAATTCTTTCATGAGTTCCATAGCAGATTTTATATTTGTTGTGGT
>ls_15295
CTTCAATGGAGTGATCAAAGAGGGAATGATATGCCTTTCTAGCTCCCAAAAGCTCCTCAGGAGATCTAGTGCATGCAATCTCAATGAGGACATTATATGAACTTGGGCCTTTCTTTAGGGCCTCTTTTGCTAAACGAGCATCTCTTTCCCAAGGGTGCATGCTCCAAAGCACCACTGCATTCTTAAAACGCACAAACTCATGTTTGAGAAGACGAACATGATGATTATTCCATTTCTGAAATTTTCTTTCATGATCTTCAACAAACAAATGTGATGTCTTTTTCCTATAAGTTTCTCTCTCCACAGGATCCCATTTTCCCAATATTGTTGCCAATGATTTCTCATCCACACCATGTCCTGAAAAAGCTTGAGTTATAGCTTCTAATTCTTGATTGAATGCCATGATTATGTGAGAGTTTGATAGACTTGAGACAATATT
>ls_15314
ATAAATTCCACACCTGATTAGTTCTGTTTCCAGCCTGTCTATTCTCCATCTTGCATCGAAGGGAGTCGTAACTTATTTCATTGATCAAATCCTCAGCATCTAAGACAACATCTTTCAAGTCATCTAGCCAGTTTTTGACAGCTGGAGAACTGATCTGCTTTTCTTCTGCATCATCCAGCACAGCCTGAAGAGTGAGCAGGGTTGTTTTGAACTTTCTCAAGAGGGAGAAATCCAGCTTGGTGTTTCGGATGTAATCAAGAAACTCTGTTGAGGCAAGTTTCTCAACTAAGGTTTGAACAATTGCAGAGAGGAAAGCACCTCCTATCATAGTTGCAGCTGCAGCCATCTTGTTTTGGTGTTGTTAAAAGCAAATCAGCAAGTATGGAAGTTGTAACAAATAGCTGAATTTTGAAAGAGATTAAGAGCTATGAAGAATGAGAAATA
>ls_15316
GCTTTCAAGTTAGTAAAGTCAAATATGGACGGTTGAAATTTGGCTGGGTGGGAGTTGCAGAATGATCTAAAACTAATTCTGATAAATCTGAATTCCTGTAATGCTTGTGTATGAGTTTCTCTATGTCATCAATACTCGTGAGTTTGCTCTCTTGAAGCAACTCTGCAACGTTATGACTTGCTTTCATTGACAATGATGCTGTGTTCCCTAATGTGCAAATCTCATTCAACTCATTGGCACGAACATAGAGTTCAACCATGCACGTATAGTGTTCAAAGATAGGTGTTATACCATAATGTTCTGTCATGAGTCTGAAATACTTATTGCCTTCTTCCAGATCATTCATTTGAACACAGGCACTCAAAACACCTACAAAAGTAATAGCATCAGGAACTACATTGACCCTCTCCATTTCTCAAAAAATCTAGCACTTCATCCCTAAATCCATGCAC
>ls_15342
GAACATAAAACGTTCTTCATCTGTGATTGTTTCCCTCCTATTATCAGGACCAGCTGGAACCATAGATGTATCTATTTTAGTTAATAGCTTTTCTGCTCTTGACTTTTTGGAATCAGCCTCTTCATGTATAACAACTAGTTTGCGTTCCATTTTTTTCATAACCCTAACTTTACGCGCTTCAGCAGCCTCTTTCATCATCTTCTCACATTCTACAGTAGATATTTCCCTTCCCCGGAATGCTTGAGCCTCATTGAACTCAGACAACAATCCTGCTTGTGCATTTGTTTCATCTTCCCCAGTTACATCAACAGCTCTGCATTGCACCTTCTTCTGAACATCCTGCACCTGTACCGTCAATTGATGTCTTTCAGATAAAATGGCAGCCACATTGGCTGGAACGAAGTCCTTCCCGCGATATATTACAATGTGATATTTATTCCTTAGCAGTAAGGTACCTCCTGTTAATTTCTTCAACTCCAGAG
>ls_15361
TTGTAACTCTTTTTTGATGAGTTAAAGAAATCCGTGCGATCACACAAATAGTAGTAAGCCAAAAGAAGACCAAATTCAGACATGGCTCTAAGTGTCAAACGGTTATCGATAAGGAATTGTTCATCCATCAAGAGGAAACGGATAATTGATGGTGAGGTAGATAAGCTTCGAGCTTTTGGAGTTGGAGATGCTGGTTGTTGAGCTCCTGCTTCCAATAAAACTGCTCTATCTTCATCTTTAACAACATCACTGCTCATTTCAACTAAGTTTATCTCGGAGTGCCTAGATTTCATCAAAGAATTTTTCCGATACTCCAATAATTCGG
>ls_15362
TTTCCAGATTTGACTTTGACAAGGTCTTGGTGCGGATCTATGGACCAAGCTCTGATTAGGTTTCAGAAGCTATTCCGCTTGAGAAAAATATTCTTATTATTTGATAATTTTGATGTCGAATGAAAGAAGATGAATTGGAAGTCAATTGCTATAATTAAACAATGGTTGAGTTTGAGTGTACATCCACATATTGAAGTTGAAACTGGTGTG
>ls_15376
CACATTTTAAACAAAATGGGGACAGAGGGGAGTTAAGTTGGTTGTCAAACCCTAATCTCTATTGATTTTACTTTGCAAAATGTGATCTTGAAATAAACCCTAATTTACTAATATAATTTACATTGCATATTTTATTAAGAAAACCCTAATTCTAACATAATTAACACCTAATTACTAAATTCTAATTAAATTACATCATTAACATGACTAAACCAATTATCACATAAAGTTAACAACTACTATTACACAATTTAAACAATTTTAATTTACATTTAAAGTCA
>ls_15384
CTTGATGATTTGTAGTGTCTCTCGATTAGAGGTGGAATCAACAACAGCTTTTGGCCTGCACGCGTGACAGTTTGCTCGCCTTCCTGGACTGTTGATGAAGCAGCTCTCGTGTACATCATGGTAGTAGAGTCCAAAATGTCACCACCGAATCCACAAGCCTAAAAAAAACATCACCTCTGAGCAAAGGGACGTGCTATGTCATATATTTCTCTATTTGTAAGTAGTTCTTCACAATACTTCTTTAATAAATACATT
>ls_15386
CGATGATTATGATGATAGAGATCTGTTTGGTTCTGATAATGAAGATTATTGCAAAACCCTCGCTAAAAGTACTTTTCCTATTCCTGTATTGCCTCCCATCCGCAACAATCCGAGCAACCAGGGAAGGGGGTTTTGGGTCGTGGTCGTTGGCAGCAAGGGCATCATAATGACAGAGGAGCTGGCATTCTTCCGCGTCCTGGTCCTTATCCCCAGAGGCAGAATTTTGGGTATGGTAATAGGTTTCAGAATGGCCGCCATGATGAACGATTTGTCTCTGAGATGAAGCTCTCGAAGAGTGAAGAAACTCTGTCAAGAAAGGCCATTGCTTTTCAGGAGCCTTCTGAACTTGTCTGCTATAGTCGTGTAGAAGGCGGAGAAGTATTTTTTGTATGATCGTAGCTT
>ls_15391
GAACAAGTTGCTCCTGAAGCAATCTGCGCAGAAACGACCATCGTCGATTCCGCCGTAACCCGAGACGACGTCGTTTAGCTTGCACTTGAGGCAGAGATTGCTGGAGCTCCTAGAATCGGTTTCTGAAGACGCAGTTGGTCGATAGCATGCCGTTTCTTCATCTTTGTAGCAGCCAGATTGACAGCCACCGTCGCTATTGCACGCCATCGACGTCGATCGGCGATTGCAGTCGTTAGGGTAGATAGGGTTTCAGGGTTTAAGCTCAATGTTTTTCGAATTATTTTATTGTCATT
>ls_15392
GCAAGTTACTTCTGCTTCACGGTTCAGACAAAATGAAGAGATATGGAAGACAATGATGGTGGTTACCAGCCTCAGCCGCTGCCGTTTCAGGAGCTGGTGGTGCAGTATAAGAGTGCGCTTGCGGAGCTCACTTTCAATTCGAAACTGATAATTACCAACCTGACTATAATTGCTGGCGAAAATACGAGCTGCTGAGAAGGCCGTTGCT
>ls_15394
AGGTGGTGGACTCGGTGATACTGGTGGACTAGATGGTGGTGGACTCGGAGGAGTAGGAGGTAGTGGCTTCGGTGGACTCGGTGGCTCTCCTGGACTCGGAGGATTCAGCGGATTAGGCAGTGGTGGACTAGGTGGACTTGGAGGTTCCCATGCACTGCAAGGATTCAGCGGACTTGGTGGTAGTGGACTCGGTGGACACCACGGTGGTGGACTTGGTGGTTCTCATGGACTGGAAGGATTCAGCGGACTTGGTGGTAGTGGACTCGG
>ls_15397
TTGACATGTTGGCCAACTTGTCGGCTGTTTCTGAAACACTGTGTGTGGTTCTCCCCTTGTTTAAAGACTGTGCCTTTTCCTGGTGGTTGATATTTGATTGTGGAGTAGTAGTCTTCATTGATTTCTTATTTTATCCATCCTCTTTTGCCATATCCAGCTTCCGTTGCACGCCTGGAGCTACAGAAGGATGTAATTTCATGGAAGAAAATTTATTAGCAAGTTTTGAATTAGGCAATGCACCAGAATATTTCCTGACCCCTTGACCATCCACTGATCCCCTTATTCCAGCAGATGGAGGAGTTCTGGTTACTGCTCTGGGGCGAAGCGATGGAGGGATGTAAAAAGCAGCTCTTG
>ls_15430
TCTCCTACTTGCCGCCACAACTTCGATCCAGTTACCAATTCATAGCCACCCAGTTTGATAACAGCTCTCCATAACTTGAGACAATTCAACGGCACTCCATAAAACTTAGGAGGCTTAAATTCCAACGACCTCGATCTATAAAAACTCTCAAGCTCTTTCATAAACGCTTCCCGTTCCATAGCAGTACCAGTCTCATCATAACCACTCATCTCGCCAGCACTGTTTACCACACTATGATTATTCATTTCTGTCACATTCTTAACTTTAGCCTTCGGAGTAATAAGTTCTTCAACCTGAGGAGTATGGGTAGAATGGACATT
>ls_15437
TGTACAAGAAACAGTTGGCTCATCAGCTTCAAGCATTAGCATGTCTGCTACAAGAGAAGATGTAACTAGTACTGTTGTGGAAGATGTAACTAGTCTTGATGTTGAAGATGATGTTGAGGATTCTGAATCAGTGTGCATTGATTAGAGGGTGCATTTTTGTTAAATGTGATAAGGAGAAGAAGGAAAATCAGTTAGTCTTGGGATTGTAAAAACAAACCTCACATATTCAATC
>ls_15468
TACTTTCACATAGGTTTCTGATACAGTACGATCCAAAACTGAACGGAGCGACACAACTTTATAAGTATCAGTTGAATTATCATAACCAAACGTGAATTCACAAGATTCAAAATTTATATCTATCGCAATAGAAAAAAGAGCCTAATTTATGAGATATTGCTCTGGTAGCAGGATTCCAAATCCGAAACCACAATTTTTTATACCTAGTAATCTCATTGAGAGAATAACCTACCAAGCATACTAGTCCGTTGCAGCAACCAACAATCTCATTACAATTCTTGTCATTCAATTGAAATAAGGATCCCGAGGAAGATTGA
>ls_15546
ACTTCATATGTGAAAGAGAGACTCCGAGGCAATCCAACTTTCATGGAGAGGCTGCGTGCAAAGTCCCTGAGATTGAGAGAATCGAATCAAGTTCCTGCATGAGGTTTTCGTGTTTGACACAGGAGTTTTAGAACATTTCAACTGCCAAAATTCATAATGGTTCTGTCATGAAATTTTATCAACTGAAAAAGAGTTTGGCTTTTAATTATCAGAAATTTTGGAATCTAGTTTTGAACTAATGACCAATGGAGTATTGCCATTTAAAGGTGGATGAGATTACGAGTGATTGTTCTTCAATCTTTTGATAATAAAAAATAGACTTAGGCTTTTGTACGAAAAAAA
>ls_15553
AATTCAATGCTGCCAATACCGTAAATGACCATTTGCATACTTGTCTCTGAGCCCAAAACTATATGGAAATAATCTAAAATCGATGTTTCAATCTGATCTCTGAAAGTCTGATAGAACTGAGAGTTCTCAATCTTACTAATATATCTTTCGATTTTCTGCATTAATGCTGTTTCTCTGATTGGGTCTTTCTGAGAATCTTATGGAGCCCATGGTTCTTGCTTTTCTTCCGAAATTCTTTCAACTTCAGTAGCTTTTCTCCTTTGTCTACCACGACGGGGTAAAATAACCGTCCAGTCTCCATCTGTTGTGCAATTGCTATTTGTTAGCGATTTTGCTGAAGCTGCCATT
>ls_15601
GTTGATAGCAAACGAAAACCAGAAGACTCCGATCAAAGAAAAATGAAGAAAAATTGCGAACTCTGCAAACTTCCGGCAACAACTTTCTGTGACTCCGACCAGGCTATCTTATGCTGGACCTGCGATTCCAAGATCCACAGTGCAAATTTCCTTGTCGCCAGGCACATGGAGAACCCTCCTCTGTCACCGGTGCCAGTCTCCGACGCCGTGGAAAGCCGCCGGTGCTAGGCTTAGTAACGCGCTTTCTTTGTGCGAAAGTTGCGGTTGCGGTGGTGGTGGAAGGAAATTGGAAGGTGAACAGGAAGAAGAGAGTGAAGGTGACAATGAGGATGAGGATGAGTTAGATACTGATTTTG
>ls_15617
TACTCCGCATAAAATCTTCACTACATGCGACTGAAAAATCTTACGACTTGTCTCCAGCGATTGTTAAGCTTCCCAAAGAACTTCGGTTAGATGGAGATACAAAAAATCAGCGGTCATGAAGTCTTAAGCTAGCAGGATAATCATTCAGTAGCAGTTGAAGTGGAGAAACAAGATGATAGCTCTACTTACAGTGCTGACAATAGACTTCCAAGTTAAAAGCACTGACAGTGAGGAAAA
>ls_15643
AACAGAAGATGAACCGAAAATTATATGCTATAATTGTTGCATATTGTAGGGTACTGTGAATTAAGCCTTCTTGCTATGCTCAAGAGTCAAGAATCCCTTCAGTAGTGCCCCACCGTCCACTTCACATGCTGCTACTTTTTTCATGTCTCAGCTTGCTTCCTTTCATTTTCCATAGTGTAGTGAGGCTGATCATGTTTGTATGTGTTGACTGGAGAAATGGAGCATGTTAATGACTAGAAAAAGAACTCCCTCCTGAAGAATTGTCAATGCTTTGGTGTCGATGAATGGACCTTAGAAGGCAGAGCTCTAATCACAGTCATCTGCTCATTAATGGCTGG
>ls_15671
AAACTCATTCCATTCAGTTGTTCGGTCATCATAATGAAACAGAAGAATTGTGAAATTCCCTGAAAACTTTTTCACAGCTGCATCAATATTATGTTTCTGATCATAACCGACAGTGAAGGTCACGAGGTATTTCGGCTTTGAGGTTAAATCCTCGCTAGGCTGACCCCACAATCTACGCAAATAAAAGTCTGACTCACCTTCAATTATTGCAGGAGGTAATCTTTCTGCACCTCTTGGATTTGATGGAATCCAAATCTTCAACGTGTCATTCAATAACTGGAATTTTGATGAGTCACTGGTATTATTCTTCATAAAAGACCGGGAATTGGCACTTTCATATTCGTCTTC
>ls_15679
TGTTTGATTGATTAAGAAATGTTAAATACTTTGATCTCTTCAATATTTGACTATGTTTCGTTTTGATCTCTCCGCTGTTCCATTTTTGGTGGCTTTTAGAAAATCAAAATCAACCACTTGTTGTGTTGATGGGCGAAGAGAGTGATGATTCCAACAAATCCAATCCTAAACTAACCTTATTACCTCTCGTTGCTCTCATCTTCTATGATGTTTCGCGGCCCTTTCGATCGAGGATTCTATCAAAGCCGGCGCCGGTCCTCTTCTCTCCCTCCTCGGCTTCTTATTTTCC
>ls_15705
GTGCAGTGTTGAATGAATCTAAAAATGAGGACAATTGGGACTTATGGTCTAGTTTGCCTAATGCTCCTCATCTGGAAAACTGCAAGTTGAAAACGCAACTATATCGCGGTTTTGACAATCGTGTAGGAAACGAGAGGTTTCCGTTATGGACAAGTTGGAAGGGTTTTTTGTCAGACTTTGCCTGTTGCTCCAAATGAGCACATACAAAATCCAAAGCATGATGAGGCCGTATCTGAAGGAGCTTATCCACCGTGGATTGTGGGATCTGATGAAGATAACTATCCCTTGACTAGAAAAGTAGCAGCGCGACATATGGATCCATCAACAC
>ls_15717
CAGACTTGTTCAGCATCATCACCATCTTACGTTCTGAACACTTTTGTTTGTTGCCTCCCACTACGTAAAATGCGTTGCAACAAGTTGTGCCATCTCCACCACCTTCACACATACTGCCTCCACTACCTCACCAGGCCAGGCCATAATTTGTGCACCTTCACCAACAACCTTCGGTTCACTTCAAAATGCATCCCCTTCCTCCAATGTCCAGCTTAACATGCATCACAGACAACTCAACAACACCATAACCTCACAA
>ls_15751
TGTTTCTGGAGAAAGATTTATAGCAGTGGACATTACATTCAGAAACACAGCAGGTCCTGAAAAACATCAAGCAGTAGCGGTAAGAAACAACGCCGATCTCTCGACATTCTACCGATGCAGCTTCGAAGGATATCAAGACACACTCTATGTTCATTCGTTAAGACAATTCTATAGAGACTGTAAAATCTATGGAACCGTCGATTTCATATTCGGCAATGCAGCTGTAGTTTTCCAGAACTGCAACATCTATGCTAGAAAGCCACTTCCAAATCAGAAAAATGCTGTCACAGCGCAAGGTAGAACTGATCCAAATCAAAACACTGGAATTTCAATCCAAAACTGCACTGTTGACGCTGCACCTGATTTGGCTGATAACTTGAATTCAACGTTGAGTTACTTAGGAAGACCATGGAAGATTTATTCAAGAACTGTTTATATGCAATCATACATTGGTGATTTTG
>ls_15757
GAACAGCTCCTATTCATTTTGCTTGCAGTGACAGTGTTGCTTGCACAAACATAACACTTCCTGAGGTTGAGCTTTTGTCCATTTGAAGGTGAGTTATTGGATGATCCTTTTTGTGGAATGCTTATGGTGTTCAAGAGACATTGACTATAC
>ls_15764
AATATAGTAAGAAAAGCTTGTTTAAATAATCATGGCCATGGAAACGAGGTTGCCACCACCACCCCACAGTTGGCACTGTCTGATACAGACATCAATTGGGACAGATTGGATAAGACTAGGTTCCATATCATTGGTGCAATACTCTTCACAGCTCAATCGGCATTACTTCATCCAACAGCAGTGGTGAAAACAAGGATGCAAGTAGCTAGTTCAGGACTCTCTAACATGAAGGGATATGAGGGTAGAGTTACTCATTATTCTGACAAAACTCCATCAACCTCTCAAGTGCTTGCCGTCATTGT
>ls_15774
TTGTCCCTAGAAGTTGGTTATAACACCTTGGCAAGGGTTCAGTTGGATTCTCCTGAGGAGGATTAGTTCCATGTGCTTGTTTTTCCTCTGCCATCAATACCAAACT
>ls_15792
GTATGTAAGGGGTGAAGACAAACTGAAATGGACACAATTGAAGAGAAATTGGGGACAGAGATGGGAGACTAATGCCATGCTATGTGAAGAGACATTGACCTTCAGAGTGAGGACAAGTGATGGAAGGACCTCTACCTCAAAGCGTGTTGCCCCCAAAGGTTGGCAATTTGGTCAGACTTTTGTAGGCGAAAACTTTGGCAACAACTAAGAACCTTAATTTAATCATCATTCAATTATTATCATAATTTGTA
>ls_15804
AAAGAGTATCATCAACTTTTGAAGTCACTGGATTTATGTCAATTATATTTGACTTCTGAAAATTTTCAGTGGCAAATTCTTGTTCTACGTGTAAAGAATCTGATGTTCTCTTTGAAGTGATATCATCGGTGGACCGTTCTTTATCA
>ls_15809
GGAAAGAAATTGCTGTCAAGAGGTTATCAAAAACTTCATGGCAAGGAAATGAAGAATTTAAGAATGAGGTCAAGTTAATTGCCAAGCTTCAACATCGAAACCTTGTACGGCTTCTAGGTTGTTGCATTGACAAGGATGAGAAGCTTCTTGTGTACGAGTATATGGAAAATAGAAGCCTTAGTTCGATTTTGTTTGGTATAAAACCCTTATGGACTGGAAAAAGACGATTTGTACATTATATGCGGAATTGCGAGAGGGATTCTTTATTTGTCATCATGATTCAAGGTTGAG
>ls_15816
TTTCTTTTTGTATAGTGACAATAAAAACTTAGTTGTCATAACAAAGCATAGCTGTAATATGACTATCCGTGTGGTGTCCACTACACAAACAGCTAATTTCATGTGGCTATGCCAACTGTTTAAAGCCTAAACAAAATGTAATGGAACCACTTTTGTAAACATTCTCAAAATTTTCTACTAACATGTCACAAACAGACACAAGTGTTGCATACCAA
>ls_15824
GAAGTCGAAGTCGAAGTCGAAGTCGAAGTCGAAGTCGAAGTCGAAGTCGAAGTCGAAGTCGAAGTCGAAGTCGAAGTCGAAGTCGAAGTCGAAGTCGAAGTCGAAGTCGAAGTCGAAGTCGAAGTCGAAGTCGAAGTCGAAGTCGAAGTCGAAGTCGAAGTCGAAGTCGAAGTCG
>ls_15834
GAGACCATACTGGGATTGTTCAGGTTACAACACTTCCGGATGATTTTCCAGTTGCACATTCTGTTATCAATGATCTCAGATTGGAGTATGTGGTTGCCATTGAAGGTGTTGTCAGGCCTCGTCCGAATGAATCAATCAACAAGAAGATGAAAACAGGCTCCATCGAGGTTGCTGCAAATGAGGTTCACGTGTTGAATTCTGTGAATTCAAAGTTACCATTCTTAGTTACTACATCAGATGATGCAAAAGATTCTCTTAAAGAGGAAATCCGTTTGAGGTATCGATGTCTTGATCTAAGAAGGCAGCAAATGAATTTTAACATATTGCTTCGGCATAAAGTGGTTAAACTCATTCGAAGATATCTAGAAGACATACATGGTTTTGTGGAGATTGAAACTCCAATACTGTCAAGATCCACACCCGAAGGTGCCCGAGATTATTTAGTTCCATCAAGAGTCCAGCCAGGAACATTCTA
>ls_15858
CAGCTTACTTCCATAAGTTCTTTAGTATCGCTCATGAAAACAGCTTATAGCAAATATAAAAATAGTTTGCCTTAGTTTAAATTGTTATATAAAGAGTTTATACATAAGCACTTATATGATAAGCGACTATGCTATAAGTGCTTAATTAAGCTGTTTATTCAAACAAGACTTAATGAAAATCATAATAAACTCTTCATCATTTTCGAATCATCTCAAAAAACCCTACACATTCATTCACAACATGCAATTCATAGATTCAATTTCTCAAATAATAAATTGAAAGACGACTTACAAGGGTTTTCGAAACTGTTGTTGAGCAATATTACGTTCTTGAGCTCTAAGTTCTGCTG
>ls_15862
ATTGTTGAACGCTTCTTCTTACCACCAGAGCCGTCTTTTTCCACACGATCGTCACGGTTCTGGGAGGACGGGTCTTTCTTTCTTTCTCCAAACTTAACATGGTTCATTGCTGCTTCATAGTCAAATGGTGTCAGCTGCAATAAGCCACTAGCTTGTTCAGTTTTCTTTGGCTTTCTGGTTTTGTTATTTTGATTGTTTGCCTGAAAGCACTTTTGAAAGTTTGATGACAGTTCCGAGAGAGACTTTGGCTCGTCCTCATCCGAAGTTGAGGCACTAGAGTTTTTCTCCGTGTGTTCATTGGAGTTTTCTAAATTATTATCCTGCTCCATATCCTCCTCTGCACCTGGACCAGTTTCCAGCAATATAATCTCATCTGGCGCAGAGGTGGA
>ls_15928
GTTTTAGGCTTCTTTAAAGAAAACTTCAAAGCATTCTCAACCTGGGTCCTGACCAACTTTTCGTGCCCGGACCTAACAACAAGAAGAACAATCCCTAAGGTGAAACCTTTCTTCTCAAAGATTTGTGCCCTCTTGCTACAAATGGAGAAACTATCCAACGCAGCCGACATAGCAGGCCACGAAATGAGAGCATTGCAAGCAAAACTGAGCTTCAACACTGACCCTTGAACCTGAACCTGAACCTCGCCCTCGCCGCTGCCACCACCACCACCATGCTCTTGTTGAATCACAATCACAGGCTGATCAGTTTCCGATGTTTGCTCTATCAACTTGATGTGAAGAAACACATCCTTCATATCAAATTCAGCTTGTGCATAACTGAGAGGGAGAGAATGGAAATGATTACGAATGGTAGAGATGAGATTATCAGGAAGTTGAGTTCCAGGGTAGAGTTGAGTAAGATTACGAA
>ls_15936
TTCTTTTTAACTTCAACAAGGAATAGTCTTCCTTAGCCTTTAATTGGCAAGTATCTTTACATTAGAACCATAATAATCCCCCACCCAACCACATGATGAATGTGAAAAAGAAACAACTTCTTATCTTAACACGTTTTATTTATCTGTCAATCATACACCCGAAA
>ls_15944
GCTCTTTTGAGGAACATCATAATAATCTTGTCGCTGTTGTTGTTGCTGTTGTTGTTGACTATACTCATGATCATGAGTATTATTGGAAGTGAAAGTGTTTTCACCACCACCACCACAAGAATTACAATCCACAAGATCCAAATATTCATCAACCTCGCCGCTAAACAAAAATCCGTTATTACCTTCTTGATTATGATCATTGTTATTGTAAAACGACATATTATTATTATTCTTGTTGATGTTGTTGTTTTTCTAAAGGATTCAACAAAAGCCATGAAGCTGCTTCATTTTCATCTTCCA
>ls_15950
TAACCTCTAATAGCTCAGTAACTCAGGAGAGTTGTATGAGCAATGAAATTCAATCTAGTTCCAATGTGCTTAGCTATTGCATTTTCAAAGTCTAATCTATTCTGATTAGTAGTGGCACTTGGGGAAATACTTTCTTTTGAAGTATATACAAAAAGTTAGCAACTCCTTCCAAATATTAT
>ls_15975
TAGTGCAACATTTGATAAGAAAACATCATTCTCACAGGAGAAATATAGACTCAAGAAGCAGAAGAAATATGCACCAAGGGTACTTATAAGGCGTCCTGTTGCTCGAAGCATATGTGAGGCCTATTTCAAGAAGTATCCATTGAAAATTGGATTCTTGCGGGTGGACACATTGTCCCTTCTACTCTCAATGGCCAATGTTTCTTCAAATTCTGACATTCTTGTCGTTGATATGGTTGGTGGCCTTCTTACTGGTGCTGTGGCAGAACGTTTAGGAGGCACTGGTTTTGTATGCAATTCATATCTTGGACAGGCACCGCATTCCATGGATATTGTGAGGATATTTAATTTAAGCGATGAAATCTGCAAGAGAATTGTAAGGTCTTCCATATCTGACTTGTTGTCGCCAA
>ls_15991
CGTAGGCAGCCGAAGGGTTGTTCAAATATCGGCCGGATTCATGATCTTTTTCTCAATTTTGGGAAAATTTGGAGCTGTATTTGCTTCAATTCCAGCACCAATAGTTGCAGCTTTATATTGTCTATTCTTTGCTTATGTGGGCTCTGCAGGTCTTGGCTTCCTTCAATTTTGCAATTTAAACAGTTTTAGAACAAAATTCATCTTAGGCTTCTCTATTTTCATGGGATTTTCTATACCACAATATTTCAATGAGTACACAGCATTTAAAGGCTACGGTCCAGTACACACGCGCGCAAGATGGTTCAATGACATGATCAATGTCCCATT
>ls_16027
AAAAGCAGCCAAAGCGTGGTATGACTTCTCCTTCACTTCATTAGATGCATCGTCAAGAGCATTTAAAATGCAGGGAAGGACACTCTCATGATGGGACACGATTTCAGGCTGTAAGTACTCAGCAAATTGACCCAGAGCAAAGGAAGCTGCTCCTCTGACCATTTGTTCGGTATCCCTGAGAGATGCCAAGACAATATGGAGAACAGGCTCCAGATTTTTTTTCATGAGTTCCAAACAACCTTCAGAAATGACACCCAATGCAAGGCACTGTCTTCTTCTTCTCCAGAGGCAAGGCACTGTCTTGATACATGTAAGATGCTTGGAATAAACTCACGAAACCTAATACTGAACTGAAAAGTTGATTACAAGCCTCTAACTGATTTCA
>ls_16034
CCATTGCATGAGAATGACGTGCATATGGCCAGTCCCCAGAAACTGGAATTTCTTTCCATTGTAAATTAATTGTGTCAAGAACATAAAAGGAGGGAAAGATAACATCATCATCAAGTCCTCCAAATACATAAATGTTTGACCCCATTACAGCTGCAGCATGGCGATGCCTGGGAGGAAAGACACTGCCACCACATTGCAGTAGCTTCCAAGAATTCTTAGATGTATCAAGGCTCCATACGTCACTCAGAATTTT
>ls_16075
TCTTGTTCTATTCTAGTGGAGCTTGGATGAGATTGGGAAGGAAAACTATTGGAACGAACATGGTTCTTTGTTGCCATATTGCTCTTTAGTTTGTTGTTTCTTCTTCTAATAATTGTAAAGCTCAATGTTTGGTGAGGTTACCAAGTGCTTGACTCTCTTTTTATAAGAGCTATTCATGATTTTGGATAATGATTAATTTCATGTATATAATAATGAAATAAAATAGGTAGCACTTGTTAATCATGGTGTAGAGCATGTGGTGCTGCATGAGTTTCCCTTTGAATATGGTA
>ls_16091
GATGGATTTGGAAGATGAAAACGAATACGATCAGCCAATGGATGAAGAAGACGATGAAGAGGAAATTACTCAAGAAGATGCTTGGGCTGTTATTTCAGCTTACTTCGAAGAGAAAGGTTTAGTTCGGCAGCAACTTGATTCATTCGATGAGTTCATTCAAAACACTATGCAGGAAATCGTAGATGAATCTGCTGATATTGAGATTCGACCTGAGAGTCAGCATAATCCA
>ls_16105
TTGGCTTTGAAGAATCTGCTCCAACAATTTCACCGTCTTCCTGTTCTGCCACGTCCTTATCAGTGAATATTGTTATGCCAGAAGGCTGATCCTCTTCATCCACATCAAGATATCCAGGTGGGTATCCTAGTTCTCGCATTCTGTTAAGCCAAGGAGGTGGATCAAATTCCCCTAAGCCCAAGAGTTGACGTGTGGTATCATCAAGAGCACCTGGCCTCAAACCATCATACTTTCCAGCCGGAGAATTCTGATAATACCGAGTAGGATTACGAGAAGAATTTTGGTTCCGTCGGGATTTTAGTTTATTGCGAGCATTACTGACAGCAGTGTAGTCGCGAGGCCTTGGACATTCTCTTAAAGCATGACTGTATGAACCACAATTGAAACACCTGGAAGGAACATCTATGATTTCCAGACCACCGTCGGCATTACTTGAACCATCAGCTGAATTCAATCCCAATGCATATCC
>ls_16121
TCTCTTAGATGCATTATTCTAATTTAGTGTTTCATAGAAACGATGTCCAATTCCAACTAGCACACTCAAAACACCAACAGTTAT
>ls_16148
GTAACACCTTACGCATAAAGAGATAGAGAGCAGCGAACCATTCTACAACAAAAAAAACTACCTCTGACAGTGAAAAGTGGGGGGTATTCGTATTGG
>ls_16151
TTTCTTTTGTTTTCTGCAATTTTCGTGGCAAATTGAATAGGGGGTTAGGGTTTGTTCCATTCCCATCTCAAATTGCTTCCAGAAATGGAAGGTTGTCGCAACCATGAACTCTAGCCGTTCTTCATCCATATCGAAACAAAAGAGAATTGGAAGTTTTGATTCCAATGTATACATAACTTCCAATCTGCGATAGAAATCTATATGTCATTGTGGAGAGATGGTTGTTCTTCGCAGGACAACCACTATTAATTTTGAAAACATTTAGTAAGCATGTTTATAAATTTTCTAGGGAATAATTTCTATTTCGTACATTAAATTATGCTACTACTTGAATTTCTTGAAAATTCCAGGGCTCTACGCAAGTTGGGTGTGG
>ls_16182
CTATGTATCAGTGTTGGTCACTGACAATATATTTACACATGTGATTACATTCAATCACTTTTATTTTCACATTATTATTGGTGCCTATGTGGGAACATCAGTGTCATATCCAGTCTCAATGTTTAATAGACTGACAATTTAAAGAATAGACAACGAAAGTCGAGCACGGGGACTAGAAAATGAATGATGACAAAGAAACTTACTACATTCTTTATAGTAGAAAGTGCAGCCATAACACAAGCAGCTGATACATTTGCAATTAGAGTCCCAAATGGTAACCATTGAAACAAACCTTCCTTTCCTAATCCACGCCCGTTAAGCCTCGCTAAGAACCATCTAATCCACACACCT
>ls_16202
ACACCAAATCTCAACCGTCTATTATGTTAAATTCATAGGCCCATATATGTTGTATAAAATAGTGTATCGCAAAACAATAGCGGTTTCTCCAAATTCCACTAAGTTATAGTGGTATAGCTATACCGCTGTACCGGCTATTTAACAACATTGAGAGTCAAGATATTTTGACACCTGGAGTCATACATTTCGAAAAT
>ls_16222
GGTGGTTTGGATGGTGATGCGCATAGGGTGCTGTTGAAGGCTGGGGATGGGTGGAAAGCTGTTGTGGCTATTGGAAAGAATTTGAATTCTAGCTTTGATTTAGCTGAATGGGGTGGTTCTGATGGATTGAAGGATAAGCCAATGCAACTGATATGGTCTAGTGATTGGTCAGAAGAGTGGAGTCGTGAAGGGAATCGGGTTGCTGGTGCTCTTCCAAGGGCAAAGTTTGTTACACATTCGGGAGGCCGGTGGGCTCAGGAGGATGTGGCAATTGAAATCGCTGAAAAAATTTCTCAGTTTGTCTTGTCGCTACCAAAGACTGTCAGAAAAGTTGAACGAGTGTCCTCCATCCCTGATCACATACAGAAGAAACTGGATGAAGCAAAAAGTGATGATGGTCATG
>ls_16223
CTTGGCTCTCGATTTTGAACTCCCGCGCCGTGAATCTTCATCGGAGGATGATGATGACGATGTTGAAGAAGTGGAATCATAGAAACTAGGGTTTTCGGTGGTGGAAACAGGAATTGCATCATGAATAGAGTGTGGATTAGAAAAAGGTTGATTCTCCGTCGTGGAAAAGCGAGAAGAGGTTATCAATGTAAGAGGACGCCGGAATCGGAGTCCGAAGTTTCGGTTGTAGTGCCTTGCACCGTTCAAAAACCGATTCGCAGCCGTACGAAACATTCCGTTGCCGTC
>ls_16232
CCTCAAAAATTGATTGGTCTGCATATGCTGTAGAGAATAAAAGTAATATCAACTCATCTGCAATCGAAAATATTGGAACTAGTTTGGGAGATAAAGTACATAGTTTTACGAACTTAGTAGATACATCTGCAAATGTAGCCAAGGGATTGGGTTCTCAGACCTCTCCAGATTTGCAGAGTAAACTGGATAGGCACCAACCTGAATCTGTATTGCCCGATCCATCTATTATTATTCCTGAACAGAATCAGGGATTTGTAGCTGTTCAGAAAACCAAAGGTACCCAAGATGACTGCAAAGAATTAACTACAGTACTAAGAGATGGGTCCTCAGATAATATACACAGGGATGTTAATGGCATCAATGACACAGATGAGTCTAAGCATCAATCAAACC
>ls_16234
GGTTGCTTGCTCCTCCTTAACAAACCAACGCGTCACCTATCTAAGTATTACCGACGACAATCACATTACTTCTCATTTTCCTCCGTCTATTGCTAATCTACCTTACTTACAGACCTTATTCATCTATAATCTACCAAATATCACTGGCCCAATTCCACAATCCATCATCAAACTCACCAACCTTCAATACCTTACAATCAGTAAAACCGGTGTAATAGGTCCAATACCTAAATTTACGCACAAACTCAAAACCTACTTGAGTTGGATCTATCACGCAATAACATCATTG
>ls_16243
CGTGATTCAAAAGATGCAGAAGAAACAAGTTTTTATGACACGGGAGGATCAACAATATCAACACAAGTTAAACAAGTAGGAGTAGGAGGAGATCATGAACAAGAAGAGATTTCAATGGATGATATATGGAAAGATATTGATATATCAGAAGAGAATAGTGTTCTTCAGAATGAGGAATTTTGCAATGATAATAATAAAAAAAATACATATCATGTTCTCTACCA
>ls_16259
CCACCATGTACAATTTGTCACTTGTCCCACTTAATGTTATTGCATGGCTGTGCTGTTGCATCATTTTTCTTTTGGGTATCATAAAACTGCTATGAAATCCCTTTGAATTCGTCCTGCTATATAGGATGTAGCCGGGTTAAATATTTCTAGTGAATGCGTATGTACCAGTGTTTTGCTAGTTTTTACAGAAATTATGTCACGAAAAATACACCCGACTCAAATAACATGGCTAGTTTTGTCCCGTCCTGTTAATCTAATAACCTCT
>ls_16260
TGTAGTTCCTCTCTGGAACACTGCAAGTGTGACGGAGCAAAGCCGGTTTATGCAACTATTAGCTGATACAATGAACGCTGCAACGACAGAGGCAGTGAATGGTGGAGGTGATAAAAAGTTTGGAACTAAAAAAGCAACTTTTACTAGCTTTCAGACTTTGTATACACTTGCACAGTGTACACCGGATTTGTCAAAGTCAGGATGTGAAAAATGCCTTACAATAGCAACTACTACATTACCCTCTTGCTGTAATGGACAACAAGGTGCAAGAGTGCTTATTCCTAGTTGTAATATTAGGTACGAGCTTTATCCGTTTTATCATGAGTCGAATTTTCCTGCTCCTGAAGTGCCGAGTCTAAATCCACAAGGTACTGTCAAAGGAAAAAAATACCCGGAACTCGATAGTGATCATTGTTGCAGTAGTATCTCCGGTTGTGATTATCTTATTGCTTACTACTGTTAGTCTTATGGATCATATCTGAAAAGAAAAGAGA
>ls_16264
ATTGAAAGTCCACCCCCTTCATGTCCAGCCGCAAGGTACACATTGGACAAGCAGGCACAGGCCCAATCATTGGCTTACCATCAGGCATGTATGGCCGTAATCCTATTCGGACTTTTCTACTTGTGCTTAGGTCTGAAAGGGAAAGCATTCTCAATTTGGGGAAGAACTCTGCAACCCGCTTCCATATGAGACTGATAACAGACTCGTCCAAATCAGTGTTGAACCCAACAAACTCCCGGCTGC
>ls_16280
AAGGGTTCGGGGATGGAACCGCATGTGAGTCATTGAAATTTTCAGAGAAAAGTACGAACTCATCGGGGTAGATCGCGGCTGGGACTTCGTCCGATTCGAAGACTGCCGTAATGGAGGTGAAGTGTGCACCGGAGACGACGGCATTGAAGGGAA
>ls_16283
GCTTCTAAAACACCCCTCTTATTTGGGTGCCTTCATTCTTTGTCTTTTATCACTGTGTGCCATCAAATTTGCTGGTGCTTCGGAGCTTCATACAAGGTCGCATGAAATGTTTAGGAGTAGAAGGCTACGTGATGATGATCCTCATAACGGCCATTACCGTCCATGATAAGGCTGCTTATTGTAATCGTGTTGTGTTGTTTTCCATTAATATTTATAGTTTGGTGTTGTTGTCTTGTACTAGACTATTTTAAAACACTTGGTTTGTAATATTTTATACATACAAAGATTAGTTCTACTTTGTTTAGGACTTATATGATTTCTATATCAAAAAAGAAA
>ls_16312
CAGCACAAACCAATTCCTCTTCTTCCTTCTCCTCCAACGAAAGAACCAAACATCATAACATACCATGACATATAACACAACATCATCAACATCATCAACAACAACCTCAAACTAATCACACCCTCCAAACATGATCATGGACAGAACCGACTCACCAACTCGCGACCAAAAAGTCGTATCAATCGAATGTCTAAAAGGAAGTTG
>ls_16320
TTTTTTGTTGAATGAAATGCGGCAAAGTAGGGGCAAAAGTTAAGAGCACTGAAATTCTGCCCTTGATATGCGATACCAGTAACAATGAGCGTGGTAAACCCAGACGATATGTTGATGCAAGTGCTAAGCCTGGTTCTTTTTCAGAAAAAGGAGACTGGCAATTTAATGAAAATTATCTGCTAATAA
>ls_16338
CACATTTGCGCACAATAAACCAAACCTAATCAAGGGGCGTTCTTCCTGATCTGTTGCCTCTTCTTTATGATCAAACAATTGTAAAGCAAGAACTGACAAGGACTGTTGATCTTGGCCCTTTCAGCATACTGTGGATGATGGGCTTGAATTGAGGAAGGCGGCTTTTGAATGTGTAGACACATTGCTGGATGGTTGTCTCGATCAACTGAACCCCTCATCATTCATTGTTCCTTATCTTA
>ls_16340
TGAAGAGACAGATACAATACAATTACATTACAAGATCGAAACTGAAACTGAAACCTGACAATGATTGGTGATTGATTGTGGCGGTGGTGGTGGTGGTGCTAGGTGGTGCTGCGGTTGCTGAAATGAAAAACGCGAGGTGAATTGGATTTGGAGATATCATTCAAAAGAATGAGAAATAAATGAATGACTAAGCGGAGAGATTATGAAAATAAAAACCCTATCTTGTTTCAAGGTATTT
>ls_16397
ATGTTCCCTTAGGGGTAGCAAATACTTTGGTCAGCTAGCTGAAGGGTGATGGTTGTTGGTCTGGCACCTCCGATACCAAGTTTCTTGAAGATAGACAAGGGAAATTATGTTTTCTCTAAGATCACACAATGCTCTACCACAAAAAGACTTTCCAATGTTGCAAGGTATAGTGAAACTTCTTGGATCCTTTCACTTGGGAGGGATTTTCCTTGAACAAGTTGGTTGCATTCTTGAGTTAAGGCGGTGATAACAAATTATCTTAC
>ls_16410
AGAACCGGTATTTGATAATCCTTCCAAAATCGAACCAAAACGACCTCATCAATGGTTAATTGATGCAACTGAAGTGGATTATTTGCCAAACAAGAAGCAAGCAATAGAAGATGCAAATGAAAGATCTAATACAGGATTTTCAAATGTAAATTTTACTCCTTGGGAGAACAATCATACTTTCAATTCAGTCCCAAACCAATTTATTGATCGGTTATTTGGATCTGAAACTAGGCCTGTCAATTTCTCTGAAAAGAATACTTATGTTTCTGCTGATGATTCTAATGTGA
>ls_16411
CATTTGGCTAACATCTTGTCTCTACTAGCAGAGTCGGTGGAGGGGGAAAGTGAAGAATCTCTGGTTTTAACCATGGATAGATTTGAGCACCTTGGTTTTCTATTTCATTATGGTGATAAGGGACTTGAAGGAAATTCTTTGAGTCAATCTTCTCCTTTTTTCGCAAACTCGGATCCTAACATGCCCGCCGTTCCTGCTCCCACTTCCCAAGTTCATGATTGGCTACTGCAGAACATAGCTTCTGCTTTGGAACGTATTGCTGAACGGACTTCTTCAAAAGAAAA
>ls_16416
ATCATCATCATCCTTAAACTTCCTCAAAATGTGTCTGTCTTTCCCAACGTTGTTGTTCTTCCTCTTGTTCATTTCACCTTCATTCTCATCTCCAACTGCATTATTGGGAAATTTACGAGCAGAAAATCTCATAAGAGGACTTAATCTTTTCCCAAAAGATTCCATTAACACACCACAGAATGATCCTCATATTGTTGATGGAAATACTGT
>ls_16439
CTTCACGGCGATTCAGATCTCAAAACCATCACACGGTGGAGGAACCGACCTTGTAGCATTGAACCTCGGATTCAACAGAATCCAAGGTTACGCCCCCGCGAATCTCGCTGCATATCCTTTGCTGTCGTTTTTTGTCGATTCGGCATGACTCGTTACGTGGGAATATACCATTGGAGTACGGAGAGATCAAGTCTATCAAGAAGTTGTTCTTGGACGGGAACTTCTTTGTCGGGAATCCGCCGCCGGGGTTGTTGGCTGCCGGAGCTAC
>ls_16440
GTCTGATCTAGCGAATTCGAACGGCTTGGTTGTGACTATTGATGTTCCAGATGATTCTGTGAATTTGAAAGTTAGATATAGGGTTTGTTATAAATTAATGAAGAAATATTTTAAAGTTGATTATCTATTTGAAAATCCTGTGATAGAGGTGGATACTGAGAAAACAAATGTTGTTCCAAAATCAAATAACAATCAGAGTTGGGTATATAAACAATGGATTCTGAAGATGGAAAACAATGAAAAATGTATGTCTAGTTAGTTTGTAATATTTATGTGTGGCTTGTAACAC
>ls_16462
TAAGGCTTATGTTTACCATGGAGGACAATTTTGACTTTGGTTCGAGGACTACTAGTTCCAGCTCCAGATGTACTGGTTCCAGTGAGAAGAAGAAATAGTGTAATTAAAGATCATAATTAGTTAATAAACACTTGCTAATTAATGGCCTTGGTGCTCGATGTTGTACATGTTCCATTAAGGCTTTAGCACCTCTAGTAATTTTTGTCGGTTTGAATGAGCTTCAAGAGAAACGATCACTTATAGGTTTGTGATTAAAAATATAAAAATAGCAT
>ls_16483
GAAGACAAACCGGTTGCAGTGAGCAAAAAAGACTCCGAAAAGTAAAGGGAAGTTGAAACAAGCTCAAGAAGTTACTGGTGCTTAGATGTTTTATCCTTTTCTGAATTATTTTTGTTTTCACCAACATGTGTAATGTAGAACTAATTCTTTTGCTAAAAGATGTACACAAGAATTTATTTTTGGGTTCATACATTTGCAAGAACGTCTTTATGTGCACTATACACGTGCATGTATAGAAATTTTGAATGGAAATTTCAATTCACTTTTTTAAAAAAGAA
>ls_16495
TGCATTTATTTTGTTAACAGCCTCAGTTAGAAGCTTACTATCTGCTCAAGGAATTCACTTCTACTTCCTATTATTTCAAGGGATAAGTTTTCTGGTTGTTGGTCTTGATTTAATCGGAGAGCAGGTTAGTTGAACTCCAGCTCTTAGTGGACGCAAACCCTCCTCTCAGATCCTCATTGATTCAAGATAAAACTTCATTATAGCCAAACCTTATTAAACCTATCTCAGAACATACCGATTTTAAGTCTAAGATGTTCTCAGTGGTTTTGGCTACCATTTTAAAGTCAAATCAGTTGCTGCTTGGCACCAAATTTGCAGTACTGTTTGCTTTTTGTGTAAAGACCCAGTTGT
>ls_16499
TTCTTTTTGCCAGAAAATAACTCATTTCCCATCCTACCATAGCCACTATTTAACAACAATGCAGGAAGGTACAAGTACAATCTTTATTCGGTATACATCTTTTCATGTATAAATGACACCAAGTTTGGTTTAAAGATACAAGGCAATACAAAAGGTCGATTACAATGAGGTATTCAATTGAATGTTCTTGAGAACACTGAAGTTTGAATAATAAATTATAAAGTTTCGTCACACTCAC
>ls_16503
TAACCTTCATCTTAAGGCATGGCTGGACAATCAGAAGTTTTCTTACAAAGGAGGAATGACTGAGGCAAAAATGAAGTTAAGGCGGAAGACCCTTGCCAAGTGGCTTAAGGAAAGCATTTTGAGATTAGGTCCTACATTCATTAAAATTGGTCAGCAGTTCTCCACTAGGGTGGATATTCTTCCTCAAGAATATGTTGACCAGTTGTCTGAACTTCAGGACCAAGTGCCTCCATTTCCCTCTAAGACTGCTATAGCTATTGTTGAAGAGGAGCTCGGAGCTTCGGTAGGTGATGTCTTTGATCAGTTTGACTATGAGCCAATAGCTGCTGCCAGTCTCGGTCAGGTTCATCGGGCAAGATTGAAGGGACAAGAGGTTGTTGTTAAAGTGCAAAGC
>ls_16546
GGAATTGGCTACTGTTCCTCCTAACTCCACCGTTTACTATGCAGTTGAGCTGTTTTCCTTTGTAAAGGAAAAGGAATCATGGGATATGAGTACGCAAGAGAAGATTGAGGCAGCTGGAAAGAAAAAGGAAGAAGGTAATGCATTG
>ls_16549
GTGTCTCCAGCTGCTGCGATTGAAGTGAGGAATCAGCAGAGGATTCATCTTCGCAACCATGGGAAGATCTTAGAGTTATTATACCAAATTTTGGAAAAGGACCAACTAAAAAGATTCTTAATGGGCTTCATGGTTTTGCTGAGCCCGGTAGAATCATGGCTAT
>ls_16552
TGCCCGTATATCTAGGAAAGGAAGCATGGCAAATCCAAGTGGTCTAGTGGACCCTTTGGTGACCCTATTTGGTAGTGTCCATGAGAAGGTCCCGGAATATGGAAGAATGGGGAGGCGCTCTTTTTCCTACACTTTGGAAGCATGTTCAGTGTGGGGGAAAGTACAGCCTAGGCAAGAAAATTGGGAGTGAAGAAAGACCTCGCTAGAGAGGGTGATGACTATATATCGGATGCTGCTGCCGGTGATTCTGATGACAATTTGTCATAGTCCGTTGATCTCACGTCAAGCAACTAGTATGGATAAGGACCTGCCTCATCAGGCACATGGTAG
>ls_16554
ACATTGTGGACAACTATATGTATCCGGCATAATTTTGTTTCCCTCCCTTGTAAGCATCGTTCATCTGAGCTGTATTCACTAGATTCTGGCAATAAGGGTACAACAGCACAGCAGAATGTCTCCTTATCCTTAAGGAACAGACAACTGCCATCAGAATTCCACTTCAGGTCCGTAATTGAAAATTGCGGTAGAGGAACATGAACACAGAATGCACCAGACGGGGTCCACATGTACAAATGCGTGCTTCCAGTGCAAAAAACAAGGCGAGTGCATGTCGGGTCCCAAGCTGCTACTCTGATAGGGTCCTTCTGCACTAAGATTGCAGTAAGCTCAAGTTGTCGGATATTCCATACCCAAAGCACTGTAGGCATACTGTCATTGCGAGTGCATATATGTTGGCTATCGTTGCTCCATGACAAAATGCCAACTCCTTGTTTGGGA
>ls_16562
ACCAAGCCAGTTGATTCACTGGCGAAATATCTATCTGAAAGGTTATCTATCTGAAAGGTTATAGTTCTATGTCGCTCTATCATGGCTACAAGGCCGCTCTGGCCACGTCAATAGGTTTTCCTTTTGGCATTCAGTTAAGCTACTTTAGTTGTAATGAGGGATGCATATTTGTACTTACATTACCCGCACTTGCTTTTGAGAGTTAAGATTGTAACAAGTGTTGATACTTTCTATTGTAATCTGGCCTTGTGTTAGGCTTGTGATTATAATGCTGTGAAACTTTCAGACTTTCAGTATGTAAAATCAGTAAATTACAACTTCCTTGAGTTTAGTTTGACAAAAAAGAA
>ls_16571
ACTCTTAGTTTCAAACGACCCCGGTTAGCTGTTCCTCCCCAGATAATGCCAACAGGGCGTGGCTTCTCCCTATTCTGACCAGTTAATAGAATGAGGCTTCCACTGTCTCCTTCAAGGTCAAATGTCTGCTGGTTCTCACCGACGACAAGAAAATCAGTGAGAAAACAAATACCTTTCTCATCATTATACTCTAGGGCATAGGCCATTATAGTTCCTGTAGTCAAACCAGAACTTCTTCCAACTTTAATCACTTGCCTACCAATAAGACTGTTTATTGGAGACTGCAAATCTATGACGTGGACTTCACCAATATCACCCACACCTCTTATAGATGTAAT
>ls_16583
AACCTCTCAAACCAAAAACTAAAGTCTTATTAATTAATTCAGATGGCTGGTTCTAGTTCTGTTTCTGGTTCTCCTTGTGGAGCCTGTAAATTCTTGAGAAGAAAATGTATTAGAGGTTGTGTTTTTGCACCTTATTTTAGTCATGAACAAGGTGCTACACATTTTGCAGCCATTCATAGGTTTTTGGTGCAAGCAACGTCTCAAAGCTTCTTGCTCAACTTCCTATAAGTGATCGATGCGAAGCCGCGGTTACAATCTCTTATGAAGCTCAAGCTAGACTTCAAGATCCTATTTATGGATGTGTTTCTCATATCTTTGCCCTCCAACAACAGGTGGTATTTGCAAACACAACTGGCTTATCTCAAAGACAAGCAGCACAAACATGTCTCAATAATTCATCTACCAATGAAAACCCTAAT
>ls_16587
CTTATGGCGAGTAGCTTCCAGTTCCTTCGATAATCGTTCTAGAATCTTTGCTCAGAATCCATCGATTCCGCTTCTGTTTTCTTCACAAGCTCCTCGCGTTTCAAGGTAGAATGACGCATTTCGACTTCAAACCTTTTCATTTGTGCTTATGGAGTTGAAAATCAAAGAACTCATATATCTAAAATATAATTTCATTCTTGAATATATAATGGAAATATCATTATCAGTACATAGAACTCTAATAAATTTTCTCCTAGAGTTTATTGAAATTTGATCTTTGCCACAATAAACATA
>ls_16607
GTGCATCAGGCTTGTAAAGTACAATTGCTTTCTCCTCGTTAGTATCATGTTGAGTCTTCCTGCCTTCTGTGTTTTCTGCATGTTTTACTTGGTTTTCTTCCACAGAGCTAGTCCCTATCGAGTTATTTCCTTGAATTGCAATTGCCTCTTCGATTTGTAAGATTTCAGATTCTGTAGTATACACGCGTTCCAATATCTCAGGAGTGTTTACAAAGCGAACAAACCTTTCGAGAGTTCCTTTGGTAAACCACGTGGAATCACTTCCATCATCCGGCTCAAG
>ls_16631
CCAACTCATACAACTCATACAATTCCATCAGAATAGTTATTCAATAATCAAATGTCAACATATGTCATCTATATCATCTTATATCCATATCATTTCATCAACCTAACTCAATTTTCCTCAAAATCTATCGAATTTACCCAATTTGGGTCAAAACCCCAAAATACCTAAACTCTACCGAAATCGTACAATCGACGATCCAACTACAT
>ls_16642
GCGATTCCCTTCAAATTGATCCGTTTGTGATTTTTATTTCTCTTATTTTTCGAGTGAATCAGATCAGCTAGCTGAGGGATATAATGGCCAGCATAACTTTCACCAGTTATGAAGAAATCGCGCGTTTTATATTGTGGAAATCTCTCGAGCCAATTTCGAAGAAAAATAGTATGAATCTATGGCTGTTTTTTTGTCACCAACGGTATAATCTGATGTATTATTCGAGTAAGAAAATCCACTCCTGCTGGTGATTCTAGAAGACAACATTTTCACTTTGTTCCATGCATCTTTATTTAGAGAAAGTAGTTTTTGTCATCAC
>ls_16643
TTTGTTGTCTGAGTCAAAAACAACAACGATGGTACAAAAAATGTTTTACTTCAACAAGGACATTCTTGTTATAAAGGCTCAGAAGAAATCACCATTGTTATTAAGGATGTCTTTGTTGATGTTTTCAATGGTGTGTGGTGTTTTTATATTCTATGTTTGTTTGAAACAAACAAGCATTCATGCTAGAACTATACTTCTTGAGTTGCAACAAAATGAGAAGCCTTCTAGGAATATATTCAACCTATTCGACATTTCTTATCTACATTATCCTAACCCTGTGTCTTTTAAGTAGGTAATGAGAACTTTGTTTTCTATGATTCATGTTTTTTTTTGTTT
>ls_16644
CTCCTCCTTGATCTAGTGGCAATTGGCAAGTGACACAGGAGAGGTGTGACGCGACTGAGTCTTCCCAGATCTAAATTCACCATACAATTCGGGTGATAGAACCCGTCTCAATTCCACCTTCTAATATCTTGTCAAGCTCTCTTGACCCAGTGGTTATCTGAATAATCGATTCTCGCTGGGCATGGAGCTCACTAGCACTAGTAAAACCCATAGGCACCAGCTTAGAAGCCGCTTCAATGATCTTGTCAACCTTGGCTTCACTGATACCTTTAATTTGCAAAAGATCCTTCCTGGGAGTATAAGCAACAGATTCAACAGTACAAATACC
>ls_16696
AGAGAGCAAAGGTTGGTCTCAAACCAGGTGGACTATTTGTCCTGAAAGAGAATATTTCCAGATCTGGATTTGTGCTTGATAATGATGACCGAAGCATTACAAGGTCTGATTCATACTTCAGAGAACTCTTTTCTAGGTGTGGCTTGCATATTTACAAAGTAAAGGATCAGAAAGGATTCCCGGACGGATTATTCGCTGTGAAGATGTATGCATTAACTACCGAAGCTCCAAAGAAGGTGCATCGTACTAGATCTAAAACACAATTTAATAGACCTAGGAAAATCATGTGATCAACTTGTCTTGTAGTTTTTATATCTGTCAAAATCCCATTTTTTCTATGTTGTAATCTTTTTTGTTTTGTAGTATATTTTCGTACAATAGAAATATTG
>ls_16727
GCATTGTCACCCTTGATAAAACTCTCCAGCAATGGAGCATCTTCAACAGGGGTGTTCATCATATAGTATAGTGCTAGGCTGTATGTTGTAGAACCTGGAACCTGTATGTTTATAATGAAGAAGTACTCAGGCCCACCTTGTGCTGCATATTTCTGCACAATGCTCCCAGGACGGCCACCAAGATCATCTTCCCTTTTTTCAGATCTCAACCAATCTGCAGCAACCATTTGCATCAAGGTCCCCTTTGCTTTAACCTTGAGACGGTCTTCAAGATAATTTTCTCCGCGAATCAAGAAAGTAGAAGGATCTGCTTCTGTCAAACTGCAAGGTAGTGTACAAGTAGGATCTTTTGGAAGAGTTGATCCATACGGGCAGGTAGTGATCTCTTCTTCAACCATCTCTTGCAAATCCACATAACCTCTTTTATGAACTGCAAGATCGTGTAA
>ls_16733
GAAGAAAACCTACTGAAACTCTTGCAAATTTCATCCAAGACAAAGTTTCATCCTGTCACCAACACAGAACAACAATAGCATCCCTCACAGTGCCATTTTCCAGACAAACAGTAGTAATCACAAGCATTTCGGTCTGAAAACAAAGGCGAAAGAATCAACAATACTTGAGTTCTCCTGAGCAATTATTATTGGTAGCGATGGAGTTTAGTAGCTCAAGGGAGTCGGTGTCGTCGCCTCTGATACGT
>ls_16741
TTCGGTGGTGATTTGGTTTAGGGTTAATTCAGTTCTAAGCTTCTGTTTAAGCTTCTTATTAGATAGAACCATTCTCAATTTCACCCTTTTGAGTCTAGTTCATCAATATTAGGGTTTAAGTCTCGGTTGGGGAAAACGCAAGCACGCAGAAGA
>ls_16773
TCCAAAAAACAGTATTGAAAAAAGTAGTCCAATCTTTCTCCACACCCTCTTGTCCCAAACTCAACCATCTACTAGGCTCAATCTTAGGCAATGAAATCAAAGACATCAAAACAAAAGGTAAAAGAGAAATCACACCTAAAACACTGCAGTATAACCAACTATAGCCAAACCAGAATAATTCAAAAAGGAATAACAAACAAAGTTAGACAA
>ls_16790
GAGTAAGTGAGTTGGGGGAAAAATAGAGGTGAGAAGAGAGTTTCGAGGATCGAAAGTCTTAGCCGTTAAGCGAGTTTACCGCCATAAATGGCAAGTGAAATTAGACCAAACTTCTTTTATTTGGAAAAGGTTTATGGTTTGAAAATGCTTTTTGATTTTTCTTTTAATAACTGCACTTTAATTTCGTTTTGACAGATGTGTTTAGATCTCAACATTTTTAAATATGAAATTTTATCTTAACTTTTCAATTTTAAAA
>ls_16822
TTCAAAAATTCTGGTGGTTGTTGTTGTTGCTGCTGCTGCTGATGTGTTTTCTGATTCGTTTAGATCGCTGTTGACGAGTCGGATTGTTCTTTGACTCGGTCTCGCTTTCTCTGTCTTGAACAATAACAGACTCAGTTTGATCATGTTTCAAAGAAAACACAGGATCTGCAATTTTCAGACTCCTTTTTGGATTCTCTCTCAAACCATAACTAACCAAAGTTTTCTCATCTTCTTCTTGTTCTGATTCCGATGAAGCTCTTG
>ls_16827
TTTTCCAATCGCCATATTCCATCCACTAGTGATTCTGATTTTGGTAATGGTAATGGTAATGGTGGCGGAGGTTCGAATGTTGGTCCGAATGGTGGTGGGGAGAGTGGTTACCAAGCAGTGAATCTATGTCCAAATTGTAAAACAGCATATTATTTTCGTCCTTACAACACAACACCATTACAAGGCACCTTTGTGGAGATTGGTAGAGTAACTAGTAGTAATAATAATGGTTCTTCTAGTAAATCTCAATTATCTAGGAGGTTAAAAAATGGTGGTGGAAAGATGTGGTAGTAATAGTAATAGTATTAAGAATGGTCATGGAGGTGATGAATTTGGTCTTAAAGGTAGTGCGAGTAATTGGCTTGAAGTTTCATTATGGGATACTTTGAAATCTTACAATGGTGGTGGTGGTAGAAATGGTGGTGA
>ls_16832
GAACACCTGATTTACGAGCTTCATCGTATAGACAAAGTGCTTGAAGAACATCACCGGATTTAGAGCAATTGTCGAGTCTTTTTTGTAGAATTCCTTCGGGTGATTCTTTAGCAGCTTTTCTTCTGGCTTTGGTTGAAAGCTTGATAGTTCCTCCACTGGGTGAGGAATCATCGGGTGTTGGAGATAATAAAGTGTTGATGGCGGAGGTAGTGAAGGGAAGAGCACGGTGTTTATGGTGTGTTTGAGAGAGTAAGAATGAGAAATAGAAGAAGAGAGAAATGGGCGATGGGTGAGAATGGAGGAAAGGGGGTGAGTTTCGCCATAGCAGCGCTTCCACGCAACATCACA
>ls_16833
TGGTTGAGGGTCTGTGAGTTGATTTTTCGTGGATGAATAACAGTGGTGAACACGGACTCGATGATTTCTTGTCCGGATAGTGTAATTCCCATGTACCTTAACAATTAAAATTGCTTCCTTGTCTCTGGAATCTTCACACCAAGAGTTTTGTACAACGCCATCAACAAACTCTTCCTGAGTCTGAAATTCCTCATGATGCACTGATACTTCAACAATCTGATCTGGTCTTATAATACCCGTTGCAGGAC
>ls_16837
AGTTTCTATGATCATAGCCATTTCGATATTCTTATTGGGAACTAAAAGATACCGATACAAGAAGAGTATGGGAAGTCCTATTGTCCACATTTTTCAAGTCATTGTTGCAGCTGTGAGAAAAGAAAGATGGAACTTCCATATAATGTTGGATCTTTGTATGAGGACACTCCCGAGGATTCAAGAATAGAGCATTCCGATCAGTTTGTTTTTGAGAGGCGGCGATTGTGGTAGAAGGTGATTTTGATAAGGATTTATATGGTTCTGGTCCAAATCCATGGAAGCTGTGTTCACTGACAAGAGTAGAAGAGGTGAAAATGATGGTGAGACTTCTACCAATATGGGCCACAACATTATATTTTTGGACCACGTATGCACAATTGA
>ls_16840
TTTCTTTTTTAAACAAAAGCAATGAGAAAAGGATCAGATATTATTTATCAGAAGGTTACATATACAATGTATAATGTTAGCCTTTAGAATCTAGAAATTATCACAGATCTAGAATCTTCTTAAATGTTATCAGATACATTACAAGAGGTTACCAATTTCATATTTGGTTGACAATCCTTCCATGTGATCTAAGGAAAGTTCTCCAGTCATCATCAGTCTAAGGTCCACTTTCATCAACTAGATCATTCTTCTTCTTGAGATTCTTCATCTTTGACATTGAAGTTTTTTCCTATCAAAGATACTCCAACAGATTTGTCGGGTTGGGTTCTTGCACCTTTAGAAGAACTGATCTTATCACCTTTTAGGTTTGTATTGGATGTTGGGGTACAGGT
>ls_16859
AAAGTATGTACCTATGGAGCTCAGTAACAAGACTACCAAAACCAGCAAATAAGATGAAATAGTGTTGAGCTCTATTTGTCAAGAGTGATTTCGTTCTGTTCATCAAGCATATAATCCGAACGATGCAACCCCACGTATATCCTCTTTTTTGTTTGAGGTGTATCATCTTGGAATGAATATCTAAAAGACCTAGAGGTAAATTCGTCCACTTTCTTAGTCCTGGAGAGAGATTCCTGAAGAAAGTTAGCATCCAAAC
>ls_16861
TTTCAAGCCTTCTAGTTTATAGCTAATTTTCTCTCATTTTTATCTTCACTAGACCAAGAAAAACTATTAATGACTTGGATAGAAAATGGTTCTGGATAGAACAATATGGAGAAAGTTGATCTACGTAGCCGACTCCACTTAGTGGGATAAAACTTTGTTGTTGTTGTATCAATCTACATTATCACTTAGTTCAACAAGTAATTTTATGAAGCATTTCAAATTCAATTTGCTACCTTATTAGCTATCTGTTACGAGTTAGCTTATCTGTTATCCCCTATCGGGTTGCTTATGACAATTTTTATTTTAGTGGTCTGCTATGTGATTAAGTCCTCTTTGATGGCTTTCGTTACCGAATGAGTTGTCCTTGTTTTGTATAATTTAGAGACAGGTAATGGAAACT
>ls_16902
TTTCTTTTTTACATCAAAATATATTGCACTGAAATGCACTGGAAATAAGTGTTACACTTTTTGATTGAAAATATTTTAATTGGAAGTTTCTGTTACATTAATCGGGAAGCTCAGAACGCTCCCTCTTTGCTGTATCTACCATTGTACTTAAGAACTTGATAGGGTTGCAATCAAAAGGATTTGCAAGTGCAGC
>ls_16906
ATGTATCCCAAAGCGGTATCGCAATCCAGAACTAGACACAAGGGATGATAAATCAACAGACACAGACTCAGGAACATCCCAATATCTTCCTTTGTGGTCAACAAACAATTGAGGCCACGCTGCCTCCACGGTAAGATCGTGATCAGAAAACTCGTGAAAAACTGTGACTTTTTTGCGGCGTCGTTCTTTCTCACCATGGCCTTCTAAAGCAAACAGCACTGATGTTGAAGGAGAAATGGTAAACTGAGAGTTTAACCCATACGAATAAAGAGACTTGTCAATGAAATGCTTTGCAACG
>ls_16918
ACCGTATTCCTCCTTCATTCTTAACCGGTCTTGATGAAATTCCGGCGAGTCTTCTCTATCATCTTCATCTAAGAAATATCTAAAAAGGTGCTCTAACTTGAACATTGTATTTCTTACAAAAAGGTACCCATAGTTTTGCAAATTTGGTAGCTTCTTGAAGGGCATAAAAGGTAAGAGGTGAACAAGCATCATCAGAAACATAACAAGCTAGCTTGTTAGCTGGATAATCAAGTGTCAGTAGTGACAAGACAGTGTTCACTGTGATTATTGGTGGTTCTAGAACTGGATCTGCTGTTGTCACAAACAAATCCAATGCTGGAAGCTCAGTTTCAGATACCCGAAGCATGAGACGGTCTAAGTGAGTTATGGCACATGCAGGAGACCATTTGGTGTTCATG
>ls_16927
GGTCTGTTTATACTTTCATTCTGCATTAAGCAAGTTATATTGTAGGATTCCTTTTTACATTTGGGATAATTCACCTCAGCCTTTCCGAATGTATCCTATCGGCTTCGATCATTGGAATGGATTGGAAACATTGTGAATGCCCTGTCCTCCTACCTTGAATTTTTTTGGAGTACAAAACAACAAGATCAGTGAAAGATATTTGTTGAGATATTATCGTATTTGTTCAGATACTATTCCCTTCTTAATTGATTCTATTTCTTAATCATAGGGATTAAGTAGGTTAAGCCTTATGTATATATATATTATTTACTCA
>ls_16943
GTCACCGAGAAAATCCTCCAGCTTCGGCGGTGGAGCGTGGTGGTTCAAACTCTGTCCGTTAGATGAATCCATAAACCAAATCGATTGTTCTTGCGCTTCAGCTTCAGACTTAGAGTTTCCGTTACCCCACCCATTAGTATACATATTGTCAAGGAAATAGTGATGATGATTCTGATGAGATGAGTTAGTGACTGATGAAGCGGCGTCGTATTGAACAAACTGAGGCATTTCCATGGGTGAGAGTGAAAAATGATAGCCAGTTATTTGAGTTAGTAGAAGTAGTACTAGCACGAGCCATTTTGTTAATGATAATGAAATATCAGTTTCTAGATAACGGTTTTTATTTTAAATCATCACCAAGACTTGAAAAAACCACGTTTTCTTTTGAAACAATGGATCAAAACTAC
>ls_16958
ATCGAACTAGTAGTTGGTAGTAGTAGCACACCTTTCCCTCCTCGTTGCACTACCCACGTGCAACGCGTGTCTATTACTCTATACTATATTTACCGATATAGATTTGCGGTGATCGCATCCACCGCCACCAACAGCAACCGTTTCTCTCATCTGAAGTGAACGATCACGCTACCAATGGCCGTGGTTGCTTCTGCTCCTGGAAAAGTGTTACTCACTGGTGGTTATCTTGTTTTGGAGAGACCCAACGCAGGACTTGTTCTCAGTACTAATGCTCGTTTTTATGCTATTGTTAAACCTATTTACCCTCAAACTAGACCTGATGCTTGGGCCTGGGCTTGGACTGATGTCAGATTAACTTCTCCTCAACTATCTAGAGAAGCTTTGTATAAA
>ls_16990
TCGACCATATGTCCTCCCAAAACATCCCTCCTAATGAAGCCACGGTTGCCACGGTAGCTAGACTTGCTGCTGCTAATGGTGATGGTGACCGCGCGTTTGAATTGGTTAAAAACATTGGTGATTACAATGTTGCACCTAGGTTAAGGACTTACGATCCTGCGTTGTTTTGCTTTTGTGAATGTCTTGATGCTGATAAAGCGTATGAGGTTGAGGAGCATATGGATGGTGTTGGGGTTAGCTTGGAGGAAGAGGAAATTGTGGCGCTTTTGAAGGTTAGTGCGAAGAAGGGTAGGGCTGATAGGGTTTATAAGTATCTTCACAAGCTAAGGAGTAGTGTGAGGTGTTTAGAGGAATCGGCGGGAACGGTTATTGAGGAGTGGTTTCGGAGCAGCGAGGCAAGT
>ls_17005
TATACAGATGTAAGATGGAATGTTGTAGAAATTATTAATCACTAGTATAGTTTTACAGTTCATCAGAGCTGGAAGTGCGTGATCGTAACAATATGTTTTCGTTAACCATTCTAGTTTTTTGTGT
>ls_17085
TTCTTTTTGGCTTCTAAATTCCTCTTCTTTTCTTTTTCTTCTTATCTTATTTTCTTCTCTTTCTCAGCATCTTTTCCTTTTCATAAGGCCTCAAATTCCTGGGATTTTTTGGATGATCTACAGTATTTTCTGGTTATTATCGGCAATCTCTGGTTTCTTCGCATACTAGTGATGCATGATCTTTCTTCTTCTTGAGCTCTTCAATTAAGGAATTATTCCAGGTT
>ls_17097
TGAGGCGGAGAGTCTGCAAGTTAGGACACCTACTAACCAGGCGCTCAAGTGCAGGAAAATTCACCTCGTTTGCCAAGCAAGAGATGTTTAGTGAAACCAATGATGTGTATGAATCAGGAAAATGGCTTAGCCAATGCCCGCAAATGTCCTCCACTTCACTCTCTCGCAAGTCCAACTCCCTCAAATTCCTGCAATTGGCAGCAATGGCAGCAAGTCCTTCAGTAGTGAAACCTTCACAAGAAGTAAGCACCAAAACCGCGAAATTCCTAAACGATTTAGCAATAAGTTCCAAAGAATCATCACTGATAACCATTCTCTTAAGCCTAATCTCCTGCAAACACGGATAAGCAGCCGCCATAGCTTTGATCCAAGGACAAACATAACCACCCCAACTTCCGGTACCAAATTGAAATCCGCAAAGTGCGTTTTCTTTC
>ls_17111
CCAACGTCCGAAGACCACCTTCAACTTAGATGAACGACTCTGCATTGAACTGATAAATTCATCATGTTGTTCCATCACATCAGCAATAGAATCTTCATCGCTAGCAGAAAATGTGGCCTTCTCGGTGGATATGGAATGCGTTCTCCCACTGAAAGGAAGCACGTGAACTGATGTTGTCCTCCCATGAGAAA
>ls_17114
CTGATTTGGTAGAGATTGACGCGGGTCATGACTTTTTATCTGCCTGGTCCGATATTAATCGAGGTTATCGGATCGTCCGACCCGGTGGAATCATTTTCGGACATGATTATTTCACTGCTGCAGATAATAGAGGAGTTAGAAGAGCTGTTGATTTATTTGCCAAAAATTCACAATCTTAAAGTGAATGTTGATGGCCAACATTGGGTTATATACCCCAATTACATACAATAGCCATACATTATTGCACACATCATATATATGGTTAAGATTTTTTTTATTTGAATATTTTGTGATATATAGTTTTTAGGGTTGTAAGTTTATTATTATGAGAAAGGTGTGG
>ls_17158
CGATGGTAGCAGCGTCGCATCGCTGTGGTCACCGTGGGGACTTTTCACTGTGTTGACATTTGCTTTTTCGCATTTTATATTATAGGATTTATTTATCTTTAATTTTTTTATTATTAGAAATCATACTGAAAATTTTAAAAGCTAAAAAAGTATACTATACTTAGATGTATTTAGATATAATTTTTGTATATATTTACTGTCGGTATAATAATATA
>ls_17161
GAAATTGGATGTACTGGTTGCAATGGCCCCTCAAACAGTGCACTAACAACACTTGTCCTTCTTCTGCATTAAACTACATTAGCCTCTTCATTTTTGTGGTGGCTGGTCAAGATTTCATTTTCTATTTCTCGAAACAAAAGTTTACTTTTGTCTTTCAAGTTGCATTGATACTGATTCGTCCCCATCTTTCACTG
>ls_17185
CCCATCCACCATCCTTGTTCTGATGATTATAGAGGTAACGACGCATTTCTCTCTATGCTCATCTGTTAAGACTGCATTCAAAGCCCCGGTGACGGACAGAGCAATAACCAATCCAGGCATAAGAAACATGGGACCTCCATAATCTCCTGGCCAGTGTCCATCGTGACTTTGAATAGTTGAATAGAAATTCAATGCCCTTCTTAACGTAGTTGCGAGAGCCTCTTCCGTTACATCCTGGATATCTTTG
>ls_17199
ACCGATATCAGATATGTACATGGATAAATTGGAGAAAACATCTTTAAGCTGCAAGCTTTCAGCTAGTGCTGGGGATCAGGAGTTGTTTTCCAAGTATGCTACTGTATTGAAAAAGAGAATCGAGATAGAGAATCGTCTGGTTGAAAAGCTTGGGCGCTTTTGAGATATTTAACTTTGCCATTTTGATCAGAATTCTTTGCTGGAAAGGAAAAGTGCTTACTGAGTTTTTTTTCACTTTCTGTGAATAGAATAAATGATTACATAAGTTTAAGCATCACTTATACTATGAAATAAAATAAAAGGGTGTTTATATGTGGCTAAAGCCTTCTAAGTTATAAATTTTAAGTTTATG
>ls_17263
TACTTTAAACCTAAAGACATGTGCAAGTGTCTTTGTTAGACGAGTCTCTCAAGTGCAACTCACATAAAAACTTTATTTAGTTGAATAGGGCTAGAACTCTAGAAGCAGTGGTGGCAGAGGCCGTTCGCCCGCTTGATTTAGCTTGGTTGTAGATTTCTCATTGATGACTCATGAGATATAGTTTGGTAGTGTAAATATAGATATTACCATTTGACATTGTGTTAAGGGCAAGGTTATATGGTTGGATTGTGGATTTTTTATGGCTAAAAACAGGATTGAGTTTTGTATTTTGTTCTTCTAGTGATGTTAGACTTTATGTTTTGAGGTATTTTACTAAGGAAATATGCACCTATTGG
>ls_17296
GCCTGAGCAATCTGAGTTTGTTAGGATGGCAGCAAGATTTGGAGCCAAAATTTGTACCTTTCGGTAGCTGTTGGAGAAGATGATCTTGGCGAAGTTGTGATTGATTATGTATGACTTGTGAACGATTCCTTACTTTAAGTCTGAAATAGAAAACCTTACAAATGAGGCTATAGCAGTTGAGGGCTGGTGCTAGTGGTGAGGTGGCGAACCAACAAGTGCATATGCCTGGAATTTTGCCTAAAGTTCCGGGCCGGTTCTACTATTATTTTGGAAAAC
>ls_17306
CCCGATTTTCAAATTGAACCGGAACCACAGTTGGTTTGCTGAAGAAGAACAGCAACCGATGAAAGAACACATGGATCTAGATTCACAAGCGAAGAAAAGTTCAGGTCGTGATTTAACGGAAATCGCCGGAAGTTTCTGGTCTGCAGCTTCGGTTTTCAGTAAGAAGCTTCAGAAATGGAGGCAGAAGCAGAAAGCTAAGAAGCGAGGTCCAAGGAATGGCGCGGTTTCGGGCTCCTCGACTCTATTGCCGGTGGAGAAGCCAATCGGCCGTCAATTTCGGGAAACTCAGTCAGAGATCGCCGACTACGGCTTTG
>ls_17312
ATTAGAGGAAAGCAGAAAAAGCCTACAATATTTTGCTGAATACGGACATAGGCAACAAGAAGAGCTTCTACGGAGGCAGGAACAAATGCAAGGGCTTCACGATCGATTAATGGAGAATTCAAAAACTATATTGTATGCTCAGGTTTGCAATTTTTTGTTGGACTATTTCTTTGGGCTGTTCGTTCCTTATTTTGAACAGATTCTACATTTGTGCTCTATAGGAATCTTTTGAAGAAAAACAAGCTACCATGTTTATTGTTTTGTATAAAATCTTTGCTTTGCAAAAATGCCATGTTGCTTGAATCAAGAGTTATTAAAGCTTTCTTCATTTATGCCATTTCAATCTTTGTCATATATATGTTGA
>ls_17323
TATATTAATTTCGGACTTTCTCCGGAGATTAAAACGGTCAAGTTTCGGTCTTTTGATGGAATTGAGAGGGGGAGTGTGATTGTTATTGGTGCTGGGTTAGCGGGTTTGGTTGCGGCGAGACAGTTGGTGTTTTTAGGGTTTAAAGTTTGTATCTTGGAAGGTAGGACTCGGCCGGGAGGGAGGGTGAAGACGAAGAAGGTGTTTGGCCATTCCCATTTAACGAGAACAAGCTATTTGTTCTCACTCTTAGTGCTGGATTGGAGGGCTACCATTTTAATGTT
>ls_17325
AACATTCATCAAACTCATCACTTTTCCTAACCACATGCTAACTTAAACTCAGTCAAGCACAAACTTGAACCTCACTTCAACATTAACTTCAACTTCTCATAACTGTTAACTCACCTTGCCATAAGTTTAACCCTCCATTTCAAAAACTCCAACTAAATTTACTTCAACTACAATTTCACTAACAAACTTCTAAACCAATCCATC
>ls_17353
ACAGATCATTTAAATGATGAATTCCGTCACATAAACATATACCCGGTCATGGTTAATTTGAATGTTATAATGCACAATTGATGTTAATTTTATACAAGCTTGATTGAACAGACATGAACTTAGAGTTACATATCTGAATAAGTAGCTTTTTTTATAGAGAACAATTTTATAGTGGGAGTTCAGATAAGTAGAGAACAAATTTCAGTAGTTCTCTTTTCTATGCACCATCTTGTCAACTCATCAATCATGTGATGTAAGGAGAGTTACAAAAGTTATGGAAAACCTTGAATGAAGTCGGAAGCTGAGATACATAAACGAGTTGAACCAATTGAATCGGCCCATATCGTTTTCATACAAGAAAGATCTTTTTTGGTACTAT
>ls_17366
TTTTGAACTTGTTGTATCTTTAAGTTATTGTAGCTACAGACCATATCACCTCATCAAGCGTCTATATGTGTCTATCATTTGCATGATGATTTTGTTGCGTTTTATGTTTCCTGGAAATCAAGGTGTGACATTAAGATCACTTGTTCTATTTTTT
>ls_17373
TGGCATAACTCCGATGTTATTCAGGTAATTTGTTTGCTGATACTATGTCCTGTCTCTGTACATATGCAGAGGGAAACCATCCGGCATTGCCATTGCATTCTCCTTCAGACCATCCATTGGCAGCAACCTGACGTATTACAACATAATCGTCAACTGATAAACTTAGCTCCCCCTCAGCTTGAGCGTCAAATGTATGGATGACCTTTGCGAAAAAGTATGTGCCCATGGGTGTCGTGCTTATAATCAATGCCGTTTGATTAGGTTTCTCATCCGTGGGTTGAT
>ls_17388
CAGAGTCTTTCTTTTATGATCAAAACTCTGCCAAGTTTGGTGCACAAGTTACTAAACCTCTGTCACCAAATAGACAGGAAAACCTACTGGCTGCAAAAGTTAGAGAATTGAACTAAGACATGCACAAGGAATGCATGCAGTAGCTCAAAGTGAGAACACTGATGCATCACAAAT
>ls_17427
GACAGATATGCAGATCATCACAGGTACAGAGACCGTGAACCAGAGCACGAGGATGAGTGGGAAAGGGGACGGTCGTCTAGGACTCACAGTAAATCAAGATTATCACAGGATGAGGAACACCATTCTAGGTCAAAAGATGCTGATTATGGGAAGAGGAGGCGGCTGACCTCCGAGTAATTCTTTCCCTCGTTGAAGGGAAAATAGTTGCTGGAAAATCAGGATTTGTCATGGTTGTGTGGATTTTCTTGGTGCTCCTTTGATTTCTGAAGGAGTGTCTATTAGTTCTTTAACAAGGCAATTCTGCTGCTCGGCGAGTTTTTTTACTTTCTTTACT
>ls_17430
AGAAACTGTCTGAAGAGAAGAAATTGAAGATTTCTGGAAGAAAGGATTTCTGAAGCTAAGAGAAAAGCAAGTTGAAGCAGAAAGACTTAGTGGTTGAAAAGTTGCATGCGTGTGTCAGTCACTCTACATTGTATCCTATGCTAGTTACTGAAAAAGCTCTCATCAACTGTTCAACGGATAGTTTCGCTAAGAGTGAAATTATTATTATATTGAGATGCATTGGAACTTGAAATTACAACGTTCATATTTCAAAAGAAGAAAGAAGAAGCTGCATGAAGGATATAAATACTGAAGCATTCTACGTGAAGAACTCACAAAAAA
>ls_17445
TGTGGACTTGTATGTATTATTTTCTTCATTAGCTCCGCCTAATGGACTGATCAAATCGGTAACTATTTATCCAACTGAGTTTGGACTTCAACGTATGCAAGAGGAAGAAGTTAAGGGGCCTGTTGGTCTATTTGATGATGAAAATGAAACGAGTGACGAAGAAGATAATGGCGACAGTGATGCTGACAATGAGAAGCTGCGTGCATATGAGAAGAGCAGGATGCGGTACTATTTTGCTTTGGTGGAATGTGATTCCAGTGCCACAGCAGATCACATTTACAAAGAAAATGATGGCGTTGAGTTTGAACACTCGTCTAATCCACTTGATTTAAGGTTTATTCCGGACAACATGGAATTCAAACAGCCACCTAAGGATGTTGCAACAGAGACACCTGCAAACTATGAGAACAAGGATTTCTATTCTCGGGCACTTCAGCACAGTAAAGTTGAAC
>ls_17447
ACTGTTGATGGAAATTCTGGTGCACAGTTGCTCAATTTCAGAAATATGCAGATTCAAGCCCCTTCATACACATGAAGCCCACTGGTACATTCAGCTCACCAGCCCTTTTGAAAATTGTCTTCCCTATTTCATTTGTCATCTTTTCACCAGATGGCCATAAATAAGGGTTGAATCGAACTGCGCGGTAGCCATCCTTGAGGATAAGATTTCAA
>ls_17457
TGGCAATTCTATTTGATCTGATAAAATAACTGGAACGCATTCCACAAAGAAAGACTCGTAAAAACGAAGGGTCCATGATGACTCCCCACGCGGGGCAAGGCAAAACTTGGAATTGCGCAAGTGTTCAAAATAATCTTTCCTTCCCAGCTTTTCACCTCCACTGAATTTTAAATCTGGACATTCCAACTTCTCTGGAAATTGTTTTGAAAGTTCTATTAGCTGAAGACGCCCAGCTTTTCCTTGAGCACGTCCTAAATAATTTGCCAAGTACTTCCGCTTAGACAGAGGCAAAGGCTGGACTATGGTA
>ls_17458
ATTCGTCGGATGTGGAAGATATAAAGAAGGGCATGCTATCCGGCATTGGCAAAATACTCAGCATTGCTATTCTCTTGACTCTAAAACACAACAAATTTGGGATTATGTGGGGGACAATTATGTCCATCGACTAAATCAGGACCAATCTAAAATTGATGGCAAGTCGGAGCAGATGCATTTTCGCTGTATGTCTCAGGAAGGGGATTGCAACGCATGTGAATGTCATGAAGATTTAGAAGTTAATGGGGCCTTCTTTAACAGCAAAGTTGAAGTGATTATGGATGAATACAATCGTCTTCTTACATCTCAGCTGGAAACTCAAAGACAATATTATGAATCCTTACTAATAGAAGCAAAAAGT
>ls_17468
CTAGACCATTAGGGCATCAACATTCACAAATATTCATGTGCATTCTATTCTTCTTGGGCATACAGTGAGGTGTTCAGATGAAAAAGAACCAGTTTACTTAGGAATCTAGAATTTAGAATCAGATTGTTTGCAAGAAGGGTTGAATATGCAGACCAAACTTATTTATTACAAAGGAAGTATTGCTCTAGGTTT
>ls_17481
CAAGTGCAGAAGTTAGGAAAGATCAGTCCTCTTCAAATCAGATGAAAGATACTAGCAGTTCTATAGATGGCTCTGATAAAGTTGCAAGTGAAATGGGTGAGCCTGCAGAAGGAATAGAGGCAGAAGTTGGCCGTGTGGAGAAACATTCTACAAGTTCAGCTCAATCTCAAGAATCAAACAATGAAGTTGGTTCTTCTTTGAAGGAAAATGGCGAGTTCAGAGAAAATATGATGCAAGTGAGGATTTAAAAAGGAAAGTGTCCTGATATGGATCATAGCGAGAAGGGATTAGAAGCGGGTTCTGAATCGTCTACTCTCAACCATCCTGAGGTGGCAGGTGTCTCTGAAGCAGAAGCTGTTACTGAACAGAAAAGCCAAAAAGTGGACTAAATCAAAAAAAGAA
>ls_17518
TGTCAATGGCGAGTGGTGCTAGTGCGATGCAGCGGTGCACCGTCGCTGCGAGGTGGTTGATAAGAGCGTCCTCGACGGAGACGCCGTCTGCTAGTTCCGGCGTAGCAGCTCCGATATTGTGCGGGCGTGGTGATAAAAAGACGA
>ls_17531
ATAAACTTAGGTAGAAATCTTCCACAAAATGGAACATCAATTCCACCTCTTTGGTCACCTCAACTTTCTTTGCCTAACAATCACAAAGTGAAGATTGAAGAAGGAGCATTTCATATTGATGATTATGGTCCTAACTCCTAAATAAGTAGGATTAGTCTTTCAATAATCACCCTTAACTATAGTAGTTTGCATGTAATTATGTATTATGAGAGATTGTAGTACTTTGTAATTTGTACCATAATGGTATAGGTGGCACATTTATGTGTGGCTAAAATTACAATCAATCATAGCTATGTACTATGCTTCTTTCTTTTGTGTATTAATTCTAAATAAATGCAATGCAGATAATATCTGTTACAAATTATTGTGCAATAAC
>ls_17539
TTCAAATTGGTTTTGTTAGATCCATGAAGGGTTTAAGTATTGAAGACAGAGAGAAAGAAACCAACATTGATTTCACGGAGCTTGGTGAAAATGATGTTGATGTTACTGAACTGGTATCGGCAAAGCCATCACGTCCTTTTTACAATGCATTTGAGATCATTTCTTCGCTATCACATGGTTTTGATCTTAGGAATTTGTTTGAGACGAGAAAAAGGTTGCCGTCGATGTTTATATCGAAGTTTTCGGCTTCGATAGTGTTGG
>ls_17543
AAAGAGATTTGATGTGTTTCATATGATACTTCATTCTGTTTGGCTTAGAAGATTGAACTTCAGAGTCCATGATGATCAATAAATAATTCTCCTAAGCCTTAATTTGTGACCATGTTTCACATTTTATTACTTCCAAAAGTTAGAGTCACATTTGTAATGTTATATATGTTACTTGATGCGTTTATTTATATGCATGAAAAATAGTATTATGAAAATTT
>ls_17551
TTCTTTTTGTTAACTGCCGGGACCATCCTTATTCAGTTATTCTTTCATAAATAAGAAAAAGTTGTCTACAAAAGTTTATTATACATATTTTGCACCAACCGGTAGACCATTATTTCTTTTTCCACATTAACAAGATGGTTTTGGTTTCATATACATTTAACGGAACAGTTCATTAAAATGCCACTGATTAGTGTTCAGTCCAGCTTTTCAGTGTCTCAGGATTGGTAAGGTTGAGGTATTTGTTGAAGAGCCACCTTGAAGTGTTTAAAGCATCTCCTCTACTTACAACAGGA
>ls_17579
TCACTTGAAATTCTGGTATAGTTGTTGGGATCCCTCTGCTGATAGTATAAGGAAGAAGAGGAATTAGAGGTTGTAGGAGGAAGAGAAAGAAGATTGTATTACACCAAAAGGGTTGCAAAGAATGTTGAAACGTCTTGGAGATGAAAGGTCTTATGAAGAGTGTGTGGTTATGATTGATGCATTTGATATTGATCATAATGGAGTTCTTGATTTCAATGAGTTTCATCAAATGATGGCTTAATTAAATGAGATTTGGGATTGCAAAAATTTAAAAAAAAAAAA
>ls_17582
TTTGAGTTTTGCTTACTTGATATATCTTAGAGTTACTTTGAAATTGTATTTATCTCATGATTTCAGTTGCTTATTATTTTTCATATAATTAATATGTTATTCCTGTACCAGAACACAGGTACTCGGAGCCATACTACAGCAAAAGCACATAAAAAGATTGAACAAACTAGTCTTTTTTTAGTCTATAGGAGGCTGTACTACAACATGCATGGTAATA
>ls_17609
CATCAGTCAAGGATTGAGATGAGTTGCATGATATATGACGCGAATAAATACAAAGTTACTATTATCAATCAATCCTTGCTATTGTTATTGTCCTGGCATATTTGGTCTTCATGATTAAGCATTAACATTGTATCTTTTGGTCATTAGTTTGGCCCCACCAATCCAGACTTAAAGACCATGTTTATTGATCTTTTACTAA
>ls_17639
TGAAACAACCGGAAGGGCACCTCCACCAGTACCCCAGAAATGAAGAGCCACCTTAATGTATTTCCTTAGCAGCGAAGGAAAAGCAGCCAATAACACTGAAGAATATTTAAGCCGGTGTAAAGTAAATGATATCATTTGCGAGTCAGTCATTTGATTCAATATGTGGAAAGCATTTCCAAGGTAGGACTTCACTATATGACCATAAGTCCTCCATTGTTTTGTAGTCATCAAATCTGTTACGATCTGTTTTCTTCCACCAGAAGCAGGAATCTTCAACAAGTTTCTTAGTATTCCATCCATTTCATTAAGTACAGTCAACATTATTTTGTTGAAAACAGCGCTAGACATTACACTAAGCTTTGCCATAGACTCATTCTCTTCATCGTCACCATA
>ls_17645
TCCTGGAGTTCTTGAATTAATAGGCATTGGCTATTCTGGGTAAGTCAAACTATTACGACAAAGTCGTCTAAAATTTCTGAAGGTTATACGTAGATTAGTCATAGTAACAGTTTAACTGTCATTTAACTGAGACAAACATTTTATAAAGTCGACAAATTTTGTAGCACCGTGTGTAGCATGTCTTACACGTCGTCGAAGAGAGTCTTGCATAATAGATTCCATATGTTAAAGCA
>ls_17646
GCACATATGAAGAAATCACATGGCAAGCAAGGGAGTCAGCAAGCGGCAAATGACTTAAGGCGTGATGTCAGTTCTTCCAAGTCCCAAGGTTCGACAGAAAATAGACACTGAGATGAAGGATACCCACTGTGCTATGTCCGAGGAAGAAAAGGACTGCTATTGCTGCT
>ls_17658
TCAAGAACTTTTGAGGACACTTTTCTCTGTTTAGATCGCCTTTCTTTAAGCCGTGTTGACCTCACGATTTCATTCTTCCCAATTGAAGAGTCGGCAAAAGCAAAACTGAGAGGGGATGAATCATTATCATCGTCAATTGTAATCAATCTCAACTCTTCAGCCACTGCGGCAGCTTGTTTCGAGGCTGACTAGGGCTTGCTTTGGCTAGAGAAAGTGCACTCCATTGGAAATCATCAGCAGGCTGCATAGTTGAAGAAGAAGAAACAAAATCCTCTTCCGACGAAGAA
>ls_17686
AACCGGGACGGTTCGAACCTGCGAAAGGTTTCTAACGCGATGGCTTTCTCAACAGCCTGGGACCGGGTTCGAACCGGTGTAATCTACACAGCAGTTGGACAAACATTTGCTTCTGAGAGCACGGAGGTTGATATCATTTCCATTGATGTCGACCGGAATATCGTCAAGAAATTGACCTTAGACGGAAAGAACAACGCCTTTCCATCTCCATCGCCGGACGGAAAATGGATTGTGTTCCGTTCGGGTCGTTCGGGTCGTAAGAATCTCTACGTGATGA
>ls_17709
TTTCTTTTTTGTCAAGAAGAAATGTAATTATAGATAGGTCTGATTTGTGTTGTACACTTAACATATGTGAAACAAAAACAATAAGAATTACATAATAATAAAATAGAGA
>ls_17726
ATAAACTCCATAACCATGTCTCATTCCCTTCCTATACTGACCCTTATAGCGACTTCCTCTAGCCCAGCTCTCAATTCCATAACCATCGTATCTTCCATCAACCCAATCGCCTTCATATCTTCCATTCACAAAGTAATTGTAAACACCACTCCCATTACTCCTTCCTTTATGAAACTCCCCTTCGTAAAAATCACCATTGCTGTAAAACTCAACCCCTTCCCTCACACTCTTCTTCTTCTTCGTTGTTGTAGCTCTTGAACCACCTATGAACCACTGAACCGGTTTCGATTCTGTCTTCGTAAACCCGAACCGTTTCACGTTCCCGTCGTACCACTGCTTTACAACCGAAACACCGTGGTTGATTAAGCCTTTGTTCCTCGACGCGAAGTAA
>ls_17748
CTTTCCAGTCACTACCACAGGAAAAATAAGAAGAGACCAAGTTCGAAAGGAGGTTGTGTCTGAGCTACAATCTTTGCATAGTAATCTTTGAAGGGAGTTTCTTTTCTCATCATGTTAAGGCCTTGCGTTCTCGGCTGATAATGCAATTGAGTGCATACTAGTAAAATACCCGTGCTCCCGCACCGGTAAATTCGATTCGAAATGTCTAATTCATAATTTTG
>ls_17756
TATGAGGCATTGAGAAAAATGAGAGAGATTGCTTTCTTCATTTTCTTGGATGATCCAATCTGAATCAGATTCATAAGAAACTTTTAAATTTTGAACAAGTGAAATGTCGCAGATTCGAATCCGTACTTCACATCTGATGTTTCTTACTTGTGTCCTGCTCTGAGCAGAAAATACTGAGAATTGAATTCTATCTTGAATCCTTCGTTGTCGTTTGTTTTGGTTGTAGTGAAGAAGAGACAGAGAGAGAAGGG
>ls_17793
GATGGTGTAATGGACATGGCAAAGATGATCATGAAGCATAGCATGGCAGCATGGTGCATTGAAAAGTATGGACATGACAACATGGTTTAACATGAACAACATGGCATGGTGAACTTAGAAATAGGATTAGATAAGTGTACTTGGGCAAAAATTATAAATTATTTGAATTGAATTGAAATGGTGATTGTAATGGTATATTTGAAATGAAATAAAATTGA
>ls_17797
AGTTTCCCGGAGCTTTCATGGACACTCTTCATGTTGCTCTACCCAACAGGAATGCCCAACAGTCACCAGCTCAGGTTGTTGAAAAGAACAAGGTTGACGCTGCTCGGTTCTCCCCGTTTTGGAATGAGATTATAAGAAATCTAAGGGAGGAGGATTATATAGCCAACTTTGAAATGGAGTTGCTTTTAATGCCAAGAAATTCTGGAGATATTCCTTTGGTTCAGTGGCCACTCTTTCTACTTGCAAGCAAGATATTTTGGCCAGGGATATTGCTGTTGAGAGTAAAGATACTCAAGACGAGCTTTTGGATAGGATTTCACGCGATGACTATATGATGTATGCAGTTCAGGAG
>ls_17798
TTAAATACAACATATGTAATATTTGTTTTCTTATTCTACAATTCCAACTTCCGGCATGGGAAACGAGAAACTAAGCTTCAAAGAAGTCCGCAATTCTAGTAGCCCCAAAACAACTCTTTGGTGGTTTTTTCTTATAGCTACGTGTGTAAAAGTTCTCCTTTTCCCGTCTTACCGCAGTACAGACTTTGAGGTGCATCGCAATTGGCTGGCTTTGACCCATTCTCTCCCTCTTTCTAGTGGTATTTTGATGAGACTAGTCCCATGGACACTAGATTACCCACCATTCTTCGCTATTTTTGAACGCTTTTTATCCATTTTTGCTCACCTCGTTGATCCCCAAATAGTGCACCTTCAAGAGGGACTAAATT
>ls_17822
TGCATCATAGCTTAATGAAAAACATAATAATAATAATCAAGGTTATAAAAACGGTCTTTATAGCGTAATTGGTATAGCTATATACCAATGAATTGATATATAGCTATAATCAATATCACGGTATCTATAAAACTGAAATCAATATCACGGTATCTATAAAACAATTGTAATCAATATCACTGTATCTATAAAACTAGAATACGTGAAAGTACTTATTA
>ls_17849
TGAGTATGTAGATCTATCACCAGTCCTCTATGGGTTTCCACTAAAGCTCCAGCACCAGCTGATGCAAAATTGATTCCATTAATATATTCTTGAGAACCAGGAAATAGATATGGTTGAATCAACGGCAACTTAGCATACTCAGCTATGAAATCTGGAATCACACGTCCATCAGAAAATCTACCAGCTGGATACTTGAAGAATGTTTCACCATATGGTGAGTAATTTGCTAGATTATCACTAGTAGTATTGATGTAATTATTGTTTCCGACATCAAATAATGAATCTCCAAACACAAATAATGCAACATGTTCTTTGTAAACATATATTACCGAGACAACGTGTTGGAATTAGCATGCCATAACT
>ls_17854
TTTTCTTCGGGATTCATGTATCTTCCTGCCTTGGCTTGAATGTCCTCTGTTTGGTGAAGAATGAAATCAAACAAGGAAGCAGAAAAGTTGGGAACAGAAGAGTAGTTTTGTTGGTAGGTGGGAGAATTGAGAGGAAATCTTGCTCTCTCAATCAAACTCAATATTATCGTATCTTCTTGTCTAATTAAAGACGCTCTCACTGTTTCAAGTGTGTATTCATCTGCTTTCGCCATTCTGTGTTCATCCGTACATCTCACCAACATTATCATTACAGCCACAACAACTAGAAATCGAAACATGGTGTTGTTGTTGTTG
>ls_17868
CGAACAGTTGTCGAAGTATGGTGATACTAAGTCTGCGCGAGCAATCATGTTGATTGAGCTTAAAAAGCTCATTGAAGCTAATCCCTTGTTTCGCGACAAATTGCAATTTCCTAACCTTAAAAACTCAAGGTTAAGGACACTCATCAATCAAAGCTTGAATTGGCAACATCAACTTTGTAAGAATCCACGTCCAAATCCTGATATAAAACTCTTTTGTGGATCACTCATGCGGGCAACCAAATGGTGCACGGGCTCCTTCGCCTGCTAACAATCCGCTGTTAGGATCCTTACCGAAAGCTGGTGGATTTCCTCTTGGTGCTCACGGGCCTTTTCAACCTACTCCGGCAAACGTGCCAGCACAGCTCGCTGGTTGGATGTCAAATCCTACTACTGTAGCCCAT
>ls_17872
GGTTGAAGCTCTATTATATGAGTTGGTCAAATGAACGATAGTTTAATAATTAGAGGTAATCAGTAGAGGAAGATTAGGAAAGAGCTCTGAGACGTTAAAAGGCTTTTACATTTAAGTGGCTTCTATGAGGAATTGGCTTCTGACATAATACTGAGCTTATTTGATTTATGTAGCTGACACCACCTAGTTGAGAACAAACTTCGGTTGTTATTGTGAATACTTTTTTGTACTCGAAACTCTTTTATCTTAGAGTCTCAAAAATGGATATTAAGCATTCTTCCCATTAGCTAACA
>ls_17881
AAATTTGTTGAATTTTATGGTGATGGTATGAGTAAATTATCTTTAGCTGACAGAGCAACTATTGCTAACATGTCTCCTGAATATGGTGCCACCATGGGCTTCTTCCCTGTGGATCACGTTACATTACAATATCTCAAGCTAACTGGGAGAAGTGATGAGACTGTAGCGATGATAGAGTCTTATCTCAGGGCAAACAGACTGTTTGTTGACTATAATGAGCCGCAACAAGATAGGGTATATTCATCATATCTTGAATTAAACCTGTCTGACGTAGAACCATGTATCTCAGGACCAAAGAGACCCCATGACGGGGTCCTTTAAAAAAGAA
>ls_17910
TATGGATTCACTGAGGTCATTACTCAAACCCCCCACACCTCAACCTGGTCTTCCGAACATGCCGCCTCTCACCTGAATGGCTGGAACGCCAAGTTGTCTTCATGCACATACACAGGATTTTATTGGTTTTTGATGTCTAACAGGATTACACCGTTTTAAGTGGTCATAGAGTTGAGTTGTATATTTCTTTTTTCTAATTGAGGTTTGAGAATACTGATTTTCAACGCAAAGCAAGGATACTCAATCTTTGTTGCAGCAAATTGTTCGATAGTATTTATTAATTTCGCCTAGAAAGCTTAATTTTCTCTCTCGGAATTTTGATGTAAAAATTATTCCCATTGTAATTACATTCAGTTAATGATAAGTA
>ls_17927
CATGCGGGACATTTGAGAATTGTTTTGCAGGTGTTAAGAGAAAGGAAATTATATGCCAAGTTATCTAAATGTGATTTTTGGTGAAAGAAGTCAGTTTCCTTGGTCATGTGATTTCTAGTGGAGGTATTATGGTTGATCCTGCTAAGATTGATGCTGTGTTGCAGTGGGAGACTCCGAAGTCTGCTACTGAGATCCGTAGTTTTCTTGGGTTGGCTGGTTATTATCGCAGGTTTATTGAAGGATTTCCAA
>ls_17929
CTGGCTCTCCAGGTCTCTGACATTTCCAGTACTCTTTGAGGTGAGAAACTTGGGTGTGAAGTAGGGAGAGAGGTAGCAAAAACTGAATGAACGTCAAGGTCTCCTTTAACTGCCAATCCTGTAGCATCTTCAAGTGTAAAACCTGTCCGGTATGGAAATGAAGTCATATGGCGGCCGCCAACATTAATATGGTATCCATCAACACCAGCACGCAATGTAAGGACAAACATTCTACCCTCTGCAAAAGGAAAAGGCCAGGTCACTTCTGGTTTCTGCTCACGCCCTATAA
>ls_17933
TAACAAAATCTGAATTTCTTACAATATTTACAAATGACGTTACTCGGTTCATTCATCTACAACACCCTTCTTAACAGCACCTTCCTTTTTCCGTAACCCTTGATCTCAATTCACCGATTCACTCACCCATCACGGCGATGGCAACGGAGAGAATCTCTTCTCCGCCAGCCACATCGCAAGAGGAAAACGCTCTCTTTCTGGATATACTTCATGAAGCTCCTTTATTTGCTCATCGCAAACCTGCAAGGATTATTGGGAGTGTTTTCTATTGTATAATATTGGCAGGTTATACTACTTTGGCTGT
>ls_17952
AATTGTGCGCAGATGATGACAATGTATAGACAGGGACTCAGCACTCTTAAGGAGAATGTTGATTTGTCTAATGGGAAAAATCTCTGATGCCTTCACCCGTAGTGTGTTTTCTACTTGTTTAGTTTGATTGTTGTTGTTGTTTGAGATGTTATGCAAATTGCAAATGATGATAAAACAGACAGGGACATCAGATCTCCTAATTAGAGAAAATGATGACTCGTCGTTGGGAATCTCTCTGATGCATTATGCATTACTAAGCTAAATTTTTAGGAAATCTTTGTTTAAGTTTTGTTTCAGAAGTATTTTTTTCCGGGTAATATTGCAGTGAATTTTGGCGGCCAATGATGTACTAATTGCACGTATTACCAGATATATAAGTTGATG
>ls_17954
AGTGGTGGAACAATAGGAACTGTTGTAACTCAAATTTTCCTATTCTCAGGCGACAACTTATCAAAGCAAACAAGCATATCAGTGATGGGCTTAATGATGATATTATGTACTCTTCCTGTCACCTTAATCTACTTCCCTCAATGGGGTGGCATCTTTTCTGCTCCTTCTCCACATTATGATTATGATCAAGAAAACTATACCTTGTTGGAGTAATATTTAATTTATTCACAATAATAAATACTCAGGCTTATTTGTAAAAAATATTTGTGAATAACTATTCAACTC
>ls_17970
GTTGCTATTCTTTCAAGAAGATTTAAGTCCCTCATACAGCCACTCCCAACTTGCTAAATGTTTTGTAGACTCATCAAAGCTTAGTAGTTAGTGAGGAATGGAAAGAAAATACAAACGACCAGTATTCCCCAACAGAGTCTGATATTGAAG
>ls_17971
ATAATAGAGTGGAGCGAACGCGAATTGCTGCAACTAGATGTAGAACAGTTAGTGATGATACAACTGCGTATTCTGCTCAGTGCACATACAAGATCTATTTTGAAAGCTTAGTTTCGGTTTTATGAAAGTGTGAAATTATATTGTTTGAGTAAAGAGCTTTAATTTTATGTGAGAGATTGTAGAATTAGAAGGACCACCAAGAACTAATACAGTGTGTGAATTAAAAGCTTAGAAGAAGAGCAGCTAAGGCAGTGTCTGTTTGGAGAGGATGGATTCAAAGGAATATTGTTTGAATTAGTTAGGACTTTAAAATTACATTACTGCATTGCAATGTTTATTACTTATTTGTTTCGGTTTAAGCGCGTACCCTTTATTTGACCTGTACCTATTGTTGAAGGAATTCTGACATTTT
>ls_17978
TCTCTGTCTCTCTCTCTCTCTCCAAAATTCAAACACTCTTGTGACTTTGTATATTCACTTTTTCTTTATTAATGGCAGAAATTTTGAATGAAGACCAAATTGTTGAGATCAAAGAAGCCTTCTGCTTATTTGACAAAGATGGAGATGGTTGCATTACTGTGGAAGAACTTGCTACGGTAATTAGGTCCTTGGATCAGAATCCATCTGAGGAAGAACTTCAAGATATGATAAATGAAGTTGATGCTGATGGCAATG
>ls_17998
CACACTTAGTTCGGACAACACTTTTATGTTGTCTACCAGTCATAGTGCAGTAAAGATCTGGAACCCAAGCACTGGTTCTTGCTTAAGGACCATTGATTTTGGATATGGGATTTGCAGTTTAATTCTTCCCACTAACAAGTATGGACTTGTTGGAACTAAAGATGGAACCTTAGAAATTATTGACATAGGAAGTGGTACTCGTGTTGAAGTTATTGAAGCTCATGGAGGCTCTGTGTGGACAATTGCTGCCCTGCTGGATAGACATGGCTTTGTCACAGGAAGTGCAGATCACGAAGTAAAATTTTGGGACTACCAAATTAAGCAAAAACCTGGTCAAGCTACTAAGCAACTCACTGTGTCAAATGTCAAGACTATGAGGATGAATGATGATGTTCTTGTGGTTGCAATTAGTCCTGATGCC
>ls_18000
AGTTTACTATAATTGTTAATAATGCTAATGTGCCGTTTGAGCATGTTTGGTTGCAGAGGAGTGATGATGGACAGAAGTTCATTCACCCATTGGAAAAGCTCTCTGTTTTGGATTTTGTTGATAAAGATCCTGGGAATATTGTGCCTCAAAAACCCGCCTCATTAGAAAGCACCCCTTTCAAGCTTGTAGAAGAAGTCAAAGATTTGAAGGAGATGGCTGCTAAGCTACGTTCTGTTAATGAGTTTGCGGTTGATTTGGAACATAATCAATATCGGTCTTTCCAAGGTTTGACTTGCCTCATGCAAATCTCAACAAGGGCTGAAGATTTCGTTGTCGATACTTTGAAACTTCGCGTTCATATTGGGCCCATCTAAGGGAAATTTTCAAGGACTCTTCCAAGAGGAAGGTTATGCATGGTGCGGATAAAGATATTTTGTGGCTTCAAAGAGACTT
>ls_18001
CTGATGATAAATCGGAAAACAAATGTCTTCAAAATAGTTCAAAGTAAAACCTAGGGGAAACGAGTGATGTAGTAACTTCTCTTGTTGATG
>ls_18011
GTTCTTAGGTGATATGAACTTGAACGTGATTATGAGGATGATTGCTGGGAAGAGATATTCGAGTGATGGTGGTGATGAGAGAAAAAAGAAA
>ls_18016
GGTGAGGGATGAGGGATTCAAGCATAAATGGGAGAAAACGAGAACAGTTTTTTGTCGGTGCAAGATATGCCTGAATGACTTTAATCTCTTTCATCATTGATTTCTTGGCTGATTGGTGGTTTCGTTAATTTTTAGGTGAAATTTTTTCATGTCTTCATTATTATATCCTTTTTGTGCAGAATGAGTTGTGTCGGATGAGGTTGGATGTCCCATTCCTTGATCAACTGGTTCGTGAGTATTGTGTGTACAGAGGAATTGTTAACTCTGCATTTGGGAAGCAACATATGCCAGAACCTGTAAAATCCCCAACAAGACCCTGGCTATTGCTCATCAAGGGATTGTTCTCTTGAGCTAGATTATAATGCCAGTAAACATTCTGATGGCGAAACTTCAGTTACCAATGCTCAGATGG
>ls_18017
TTTTGCAAGAGCTTCTTCCAATTGAAGTCAACATTCTCGTTCAATTCCCATCCAAAATTTCTAGCATCCTCAAGTTCA
>ls_18021
GAAGGAGAAGGAGGAAAAGTAATAAACTGGAATGGAGCTAGGGTGTTTGGTGTTCTTGCTATGTCCAGGGCCATAGGTGATCGGTACCTGAGGCCATGGATTATTCCGGTGCCAGAGATAACTTTTACAGCAAGAACCGAAGAGGATGAATGTTTAATTTTGGCAAGTGATGGACTTTGGGATGTGATGACGAATGATGAAGTAGGCGAAGTAGCACGCCACATTCTAAGAAGGCGCCGCAGATCCTTGTCAATGGAGGAAATATTACCAACACAAGTTGTTGCTGATAGGCTCACTGAAATTGCGATTAGTAGAAATAGTAAAGATAACATTTCAATCATAGTTATTGATCTGAAATCAAAGAGAAAATATCTGCAAAGGCCTCCTTCAATTTCCTAAGAACACGATT
>ls_18024
TAACAACACAATCGATACTCCAAATGCTTCTCAGAAAATTCACCTTCATAATCACCGTTCAGTTCAACATCGTAGAACGATGTCGTTAGATCCATCTACAACTGCTACAACCGCCACAACGTCAAGACCTATTTCGCCATTCCCAAATCCAAACTCAAAACCGCAACATCATTACACATCGCATTCACAACAGCAACAAATCCTT
>ls_18058
TTTCTTTTTGACAACCCAACACAAGGAAATGTTCCATATGCATCTAAATACAGCATCCACGTAGCATTAGTTTATATTATACAACACACTTAACCAAATTAAAATGTTGTTGGTACTACAGTTGGTACTACAACTGAGCAGTTCTATACGAATATGTCAACCATATAACTATTAAGAAGTCAAAGTTATGTTTGCCAGATTCTTGCAACATACTTAAGGAATGTTTTTTCTAAACTCCCGGAGAAGATCATTGTCAAGGCCTATGCAGGTACCCAACAGGAGGAAGCATAAACTATTCGGCCCTTCCAACCTTGGAGCATGCAGTTTCCATCTTCAACAAGCATGAAATCACTATGGTACACAGCTTTCAGCTTGCATCTTAACTTGTTA
>ls_18066
ATACAAGCTTGTATAAGGTTGAATACTCCTTTAAATATATATTTTCCCATTTAAAGCTAAGCTTGTTGGCGCCTTGAACGGGAAGAACCCCGCTTCGCCTTATTTCCCTTCAATTACCCATTCTAGGCTACGTATAATGTAAGAAGGGCGTTCGAGTGTTACGATATTAATTGACTATTTCACATTCACTGAAGCAGCCATAGTCCTCAGCTTCTTGGAAATTTCTGAAAATGATGGTCTTTCTACGGGATCGGAAGCCCAGGAACTTTCCATTAGAGATTTCCATTCGGGATCGCACCATGTTGGGATTTGAGGACGTAAAGAGTTGTTCACAATTCCTCCTATTATTGAAGCACAATGCATATCAGCATAAGGT
>ls_18077
GATTACTTGGAGCTTTTGGATTCTGGCCCTTAACAGTTTATTTTCCAATAGACATGTACATCTCACAGAAAAAGATTGGAAAATGGACTAATAAGTGGATTGGACTTCAGATGCTTAGTGGATGTTGCCTCATCATTTCTATATTGGCTGCTGTTGGATCCATTGCTGGGGTTGTTTTGGATCTCAAGACTTATAAGCCATTCAAAACTAGCTATTAAGTGAAACACTCTTAGAGAGTTTGGTTGTATCATTAGAAAAAATGATGTTCTGGGGGGGGATGGTCAATGCCTTTATAGCTGTTGGAACAGACTCATTTGTATGTCTAAGACAGTAAACCAGTGTAAAAAAGAA
>ls_18099
CTGTTGTAGCATGCTCAGAAGGATTCCGCTTCAATGTCCCGAATAAGTCCTTTCCATCACCATCATCCTGTGAGAGAAATGATTCCACATTATCATCTAAGGAGCCAACATCTCCAAAAGGTTCCAGGTCATCCAGCTGGTTTGTTGAAGATGCGAGACCGCCTGCTCCTTCAGTACCAAACATCATCAAACCTTTGGATACACCAGTAACATTCTGCAGGTTACCTGCCATAGCAACTCCATCACCAGGAGTATGAGTAGATGGAGT
>ls_18143
AGAGACATTTCTTCAACGGTTCTTTGTTCATCCAGATTCAATCTCTCGTCAAATAATTCAGATGTAGGTGTTGATGCTTGAATTGATCTTCTCACCCAATTCACTAAATCACCGCCTTGTTCCAATGGTTGAACTGGTGACCTCCCAGTAACTAGTTCCAGCAAAAACTACCCCAAAACTATATATGTCACATTTTCTAGTCACCTTCATGGTGTAAGCATATTCTGGGGCGAATGTATCCATATGATCCAGCCACAGCAGACATAGATTTCGAGAATGAAAAATACAATCAATTTTAGTCCA
>ls_18175
GGATGATAGTCAAGATGGTTCCTTTCATGGGCCGGAGAGGGTGAGAGTGAGACAATATGGGAAATCGTGTAAAGAGTTAACTGCATTGTATAAGAGTCAAGAGATTCAGGCTCATAATGGGTCGATTTGGAGTATTAAGTTTAGTTTAGATGGGAAATATCTTGCTAGTGCTGGTGAGGATTGTGTGATTCATGTTTGCGGGTGTGGAGTCTGAGAGGAAAGGTGAGTTGTTGCTTATGGAGAAACAGGAAGATGTGAATGTTAATATGTTGTTTCTTGTGAATGGGTCTCCGGACCCCTTTGTTGTCTCC
>ls_18225
AGTTTGTCACCGATTCGGAGAGCAGTGAACACCGTAACAGCGAGGAGAGAAAGAGGAAGGCCAATTGCGAAAGCATAGCTATTGGCGTTTGCGCCGGCGCGCGTGACCACCGTGGCGCGTCTTGGTCTCTGGCAAGTGGCGTGGAGAAGAGGCGGAGGGTTGAGATACGGTGGGGCCCTTAAGGAAGGGAATGTGAGGGTGTGAGTGGGAGAAATTGGGTTAGAGATGAGAAATAACGTGGCCATGGATTAACAGTGTAACAG
>ls_18236
AAAACCCAGGAATCTCTAGAATGAACACTTCAAGCATCGATTCATAAGTCAAATGGTAAGTTTATGGTCTGAGATATAACTCATGTTGCAGTCAAGAATTGAATTTCTTTTAACTAGTTTTTGTGATCGATGTCACATGAACTTTGATGTTGTCTATGTAACAACTCAACGAAACTTTTCATGGCCGCTCACTGGCAAGGATTCAGTAAAAGTTATTGAATAGAAGTTGTCTTTTGTATATTGATTTCTGGGGACTGTAATTTTTGTCAGCATAGTGGGCAAAACTTTAAAAATCGTCACGACGGTTAGATGCAAAAATGAGTTAACTGGCTCTGTTCTTTAATGGTTTG
>ls_18244
TTATCTCTCTCACTCTGCAACCTTACAAAAGAAGGATTCAGAGTGAGTATATTTTCACACTTCAGTTCACACCCAGGTAACCAAAATTGCAACTTTCATTTAGGTGTTCTTGATTTCCAGTAATTAGGGTTCTGGATCTAACAAAATCAAACAATTTTTGTTTTTTATCCTTCAATCAG
>ls_18253
CCACATTCAAGTTCAACAAAACCTCATGTACTGCAACGTATGAAAATTAAAAGAAAGCATGTATCACTCAGGTATCATTTGTAACAACCTGGCGGATTGCATTTACTCTTTCCTCCAAAATTGCTACAACTTGGACATTTGCAGTGGGACCCGTTGAGGTGTTTCCTGTTACTATAGGATGAAACCAATTGATGATAAAGCAATGTAGAAGGTAGATTTGTAACTTTGCAACATAATGATAAATTGATATAGAAACTT
>ls_18255
CAATTCATGGCTGTTGATATTTTCAGCTCTGTTATGCCATTATGATTCAACCAGTTGATGATCTTATTTTGTCATATGCTAGCTTTATGGGGCAGTTGTTGTGCCGTTGGACTAAGGGTCTAGTTAATGTACTGACTGAGTTTTAGGGAGTTCTCAAGTGTAACAGCAGTGGCTGTGCAAATCGTTGTCCCTTTTCTCATTTATTCTCTGTCGCTTAAATTATATTGGTTATCAACCTTGATAGAAATTATTTACATAATTCTTGAATATCGTAGTCTTCTTGGCCAGGTTACGTAGCACTTCACTGACACTTTACGCTGAAGACATGTTTGATATCCAA
>ls_18285
TGCAAGCCTTTTCCCATCCAAGCTGAAATTGCACTTAATATGGAACCCAGAAACCCCATGGTTTTCATATCTCTTATATTTGTTGAGTCTGTATGGGGGAGTTGAACTAAATATTGCAACATAATTACCGTTTGATTGAGCAACAAAAACTGGATCAAAGGGGTGGGACCTAATGCAAGGACAAGTATAAGCTTCCACATAAACCTGATTAGACAACGGTACCTGTCTCGACACATCCCAAACGATAATAGAATTCTCACTGATATTGCTACCAGATACATCACTAGAAGAAATGAATTGCTTCCCATTCG
>ls_18296
ACAGGTTTCAGCCTGCTCCTGTTCAAGTTTTATTAAGTGAAGAGATAACTGGATCCATCCGTAAGCTCAAGGGTTGTTGCACCCTTATAAAGGATCGGTATAAAAGCCTTGAGAAGAGAGGGTTGATTGTTCCCAAACCCAGGAGAAACGGGTAGAGTCCTCTTCGATGTTGGCTTCCCTAACTTAAGTTGCTTCACATTCAGCAGAGCTTGATGTGTGGCAAGAAGACATATG
>ls_18308
ATCAGAAGTTTCTGGTATAAACTTAGTACAGAATATATTTGCAGTATGCCCAGTGTCAATTGAATGCACTAGTTTCTGACTATAATAGCTCCAAATATTAATCCGTGTATCATCTGATCCAGATATCAATAATGAACCTTTTGAATTCCAAGCCACAGCATTGACACAACCAAGATGTCCCTGTAACTCTTTTCTTGAGAAAGCCTCCGAATCAAGGAGGAGTGAGTCTGCAAACTCTGATTAACATCAAGGCGAGGGTGAAGGTATCGGGAATCGAGAAACTTGTGTATGTTGCCGTCGCGATAAGGAATGGAATCCATTGTAGAAGCTGTAATCGCTCTCGGGAATCGCAGTGTGTGCGGTTGTGATAGGGGAAGTGGAAGTAGCGAAGTCGATCAGCGTG
>ls_18323
TCCTAATTGACCATCTGTTCCAGCACCCCAACTCCATAGTCTGTCTTCTGATTCTTTCTTCTCTTCATTGACTTCAAAGGAAGGATTGGCGGAAATTGCGGCGTTGGCTGAGTCCTTGAGATCTAGGACGGAGCAGCCAAGAGGGAGATCATCTATTCCAGCATCCGAACTACATAATATTTCTTCTGATTCTCCATTCTCTTCGGTTTTAGCTTTTCATTTTCTTCCATCATTCTATTTATCCAACCAAACATGTACTTCATACCA
>ls_18326
TTCTACAACTAGGTATGATCTTGCCTGAAGTTAATTGAGGTTCTGGCAATGTTTCAGGAGTGTTTTCAAGAAGAGTGTGTTTGTGTTTCTCTGAAAGTGCTTTTGAAATCTCAGAAGCCGATAAACTCCAAGATCTCGATAAGAATTCCATAGGCTCAAGAGGTGTTGGTGGCCCAGGTATTTCAGGCAATGATAACATTAATTTGAGTTGATCATTTCCTTTCATATCCTCAAACTCTAAACCTTGCCATTGCCAATGTTGAAATTGAAACACGTCGATTTCAGTTTTCTGTTCCATCGATTCTG
>ls_18328
TGGTGTTAAGCCAGGAGTTTTTCTAACAACATCTTGCTTCGAGTCAACGCTCTGCTTATCCCCACTCAACAGTTGAAGCAAGGTGCGTTTCCCGTTTCTTCACCCCAACTTCTACAGGCTACATCTCCACAGATTCCACAACATTCATCTCCCCAGATTGACCAACAAAACCACCT
>ls_18344
GCGTGTTCTTTCTTCTTCTACTTCTCCTTCCTCGGGAGTGACGAGGTGCCGACCTCGGAGAATCTGTTACTCGCGTTGATTTTCATCGCCGTCGCGCTTTACTTCGCGTCGAGGAACAAAGGCTTAATCAACCACGGTGTTTCGGTTGTAAAGCAGTTGTACGACGGGAACGTGAAACGGTTCGGGTTTACGAAGACAGAATCGAAACCGGTTCAGTGGTTCATAGGTGGTTCAAGAGCTACAACAACGAAGAAGAAGAAGAG
>ls_18363
AAGAAATGGATTTTTTGGAGGGTGAAGTGAAGGTTGGAGAAGATGGGAATGATTGGTTTTGGGATGGGAGAGGCATGGGGATTGGAGTTCTTGGAAGAATATGAGAAGAATTTGGATTTGGTCGTTTTGTTTCTCGGGAGTTTCGTTTTTGAGTGGGGAAGAGTTTGGTTGGAAAGTGGGTATGTTTTGGAGAGAGTGATTAATGAGGTGAGGATGGATGCCGGAGATATGGATTCGCAGGGGTGTACGGCGGGGAAGGAGAGGGGACAGCGGTGGGTTGAAGTAGACGGATATTAGGAGGCATTTGAGAAATTGGGGCAGGGGGATGAGAAAAGTGTGTTCTTGGTATCTCATCTCCAAGG
>ls_18380
GGAATAGAGCAGCTCTAAACCTCGTTTTTATAGATGTGGGGTCCACTAAATCAATGGGTTTAGATGAAGGTGGAGGGTTTCGTCTGATTAGGGTTTTGATTTCTTCTTCCTTCTCCTTTGCTGTTAATGACTTGTTTCAGTTCAAGAGCTTCTGTTCGGTTTAT
>ls_18405
ACCACCTGAGGCTGCATCAAATGGAACAGAAAAAGATGGGTAATTGAGATCTTCCACCCTGTATTTAATCTTTTTGTCACATCTGAACTCTCTTCTTGCAACAAGCTTTATTTGAAATGAAGTGTAGCTCAAGGCACAGAGGGGAAGAGTCAAGTAGTCATCCGCTGTAGTATCATACACAAGACCAGGATCAAGAGCAGCTACTGGATCCACGTGCCCAGCACCATAGTCAAACGGCGTAGCAGGTATCCCAGTAGCAATATCTTTTATGGTTTGCCCAT
>ls_18412
ACATAAGCAATATATGGACAAGGATGATTACCAGAAGACACAGGTGAATGCTCGGAAAAATAGCATGTGGTCCCACGTGCATCATGATACGCAGTTGCTGCAAATTCCCGTTCTCGTATGAAGAAGGAAGTTGGGTAAAGTTACCAAAGGGGCGCCAGTGAACTCCCACTGGACAGTTCAGAATAGCTAAGATCATATGCATCCTCGTCACGTGTCCAATCATCCATATTGAATTCTGGATATAATCGGCTGCTGCTACCATAAAGCCACTGGCCTTTCTCAACCTTCCGACAATTA
>ls_18415
CTTCACAGATGAAATGCCTGTAACCAAACTCCTTATTTCATTGATTATTTCATTTGTAAATGCAGCGTTAGATTCCTCTTCGCTTGTCTCTTCAGTCACTTCACTCTTCACGACTATCAATTGATCCTCTATGTTGCCAATAGCTAAGCTACCGGAAGTTGAGAGAGGGACGTAAAAAATCATTCCCCTTCGTTATTTAACCAAGTGTTTCCATTTATCTT
>ls_18419
CGGTGACCCCTTAGCTTTTTATATTTTGTCATCTTCTGCACCATGGTAGATGGTTTGGCAATAGCATAACAGGCGCTGTGAACAGATGGAGCACGATGGTGCTTTTAAACACCTCCATTTCCCTAAACTAGCCCTGAACCTGATTAGCCTTCAAGTGTGGCCAACGCATGTAAAGTGGAGGGAGCTTCACCTGCTTAGCAGTCGTTTTCTATCAA
>ls_18421
TTCTTTTTGGATAAATAAGCAGAAGTTACATAAGTAGAAGTTAATCACCATACATGAGTTTCTGAGATCTCATACCCAAACACTAATTAGTCTTTTTTTGTCATACATAAATGCTTCTAAAAACTCACATGTCAACTTAATATATTGTTTTACATAGAGGAACTAACATTTAATCAGCCAGCACATCATTATGGTGCTCTTGGAGTGTGACGACCGTTTGCGCCGGATGGTGGATAATCATGGAGTTCTAAGTCCATCCTCTCAGTAATGTTTGAATCTTCCAAGTGCATGTTTTTCTCAGTAATAACCTTAGGGGTATTTTTCAGAGTAATTAGGTGGTGAACTTGGACATCTTGCATAAGGTTTTCAGTTCTTGTAACTGGGACTGCGGTCGAGCATAAAAGATGAGAAAAGCCGAGAAGATCACGAAAAAACGAGAAAGTTCCTGTCATGCCTGCAATGATC
>ls_18461
TTTCTTTTTTAGCCTAAAATTCGAAAATAGTGTAAAAGTTTCCAAATCCTCATTATCTTGAGGATTGATACTTACATCCAACACAACATTTAGCAAATGAAATGGATTACTGATGGAATTTAACTTCATTGATTGAAGACAAAGTCTGAAGATTACAATATGAACCCATTGTTGTTTTGTAAAAGAAGATTTGAGCTAAAATAATGCTAAACATTCTATCACTACA
>ls_18462
CCTATGTCACCGGCTTCTGAAACACTCTCACAATCAACATCATTATCTGTGTGATGGCTTCTATGACTTGACAAGCTCAATGAACGTCTTCTAATTGAAGAACCGCCACCACTGTTCATTCTCTCCATGTCAACCATGCTAACACAGCCACATCAAACTAGAAAAACTGTGTTGAACACCAAACTTAATAGAACTTTGACTCCTGCAACTGCAACCAACCACCCTACAACTTGAACAAGTTTGAGTTATAATTTACTACTTAACCTTTTTTTTATCATTATCATTGAAAG
>ls_18483
GGGGAATCTGCCCAAGCAGCTCAACATCAGTCTATTGGTCTTCATATTGCCATGGAAGCCGCAGCTGTTATGAATGCAGCTCTAAATGGTGCTCAGACTGGCATTCATTCAAAGTCAAAATTTGTTGAATCTGTCGGCATTGGCAAATGACCCTTTAACTTTGCATCTGGCCAAAATGTCCAGGAGTCAGCTGACCGAGATGATCTCTGAGCTTAAGGGAATGGCTACACATAACAAGGAATTGTCCCGCCAACTGTTGCTTTCTAGACCACATCTGTCTAAGGCTCTTTTCCAGGCTCAAATAATGCTAGGGATGGTCACTCCTGAAATGTTACAAATGCCAAATCTTAGACAAGTTTCAGATCAAACCACACAGTGTTTATGAATGAAGGCCACATTGGTCAGACTCAGCAAACATTGGTTCAAAGCAAGTTGCAGTCTGGTTTTAC
>ls_18484
ATATAGTTGCTAGAAACTAGTAAGAGTGAGAACTTATCTTCAACCTTAGAAGCCATTCTCAAAATCTCATCCTCTTTGTTTTCTTCACTCTTTAAGAAGATCATAGCATGTGTAGTAGCAGCCATTTTTTGAAGCTATCATGAAAGGAATGAGAACCAGCATCCTTAGAAA
>ls_18535
ACATGAAAGAAGCAAAAATTGCCTGCACTCCCGTCCTTGAGAGGTTACTTAGACAGCTCACTGCATGTGGCTTAGAGAGACGATCATTGAGTGGAAATCAAGGAGAAGTTTTTCAACTTCAAAGAGTGCTTAGCAGTGGTAAAAGAAGCTAGTGCTATATTTCTCTAGTGATCTTCCAACTATGCTGTTCATATTAACCGTTTGTTTGTTTATAACAATGTCAAATGATCAAAATTGATCTTAGGGTAGTAATGTGGTGCCCACTCT
>ls_18536
TTTCTTTTTTATACATAATTTTTTGCAGCTCATGTATGCGGAGTTTTTTACAGAAGCAAGAACTAGAAACTAAAGGAGCAGGTAAAGCTAGTGGAAACAAAAGAAAAAGGTAGCACATATTCCATTCCATGTATTGGACCATGACTCCGAAGCTACTCGTCTTACTCAAAATCATAGGAAGCAAGTCTTAAAAAGAGATATTACTCTATTAGCATCAGTTATGGCTATGAATTGTGCTCAGCATATTTATACCATTATAGACTGAATAACTATATTTGAAGCAAGAATTTACATGCATAATATATGTACTGAACTGCGTTGAAAATTGTTGAATCTGTCCCTTGTTACTGATCATAAGTGCTCAAGAAGCCACCAATAAAACCAGCACCA
>ls_18539
CCAGGCGTTGATCTGTCGGCTTCGATGAATGCAATTCAGCTTTCACTCACCTGTTGGTGTTTGACTGCAATTAAAGTCTAAATTCCGGTTAACCATATCTCTGAAAACCTTTCGAAATTTCCTGCACATGAACAATTCGCGGCTGGTGCAATTGAATCTCGTTTCTGGATGAAAGCACCTGTTGATTGACGATGTTAAAATTCTGCAGTTGATGAGAATATCATTTCGAGACTGTTTGAGAACTGTTTCTATGCGAAAACATTTGATAGCAAGCTGATAACGAATCGTTTTCGGAGTTCGAAATCCATGATTCGCGACCTCAGAACAACCCAATCTCCCACCTGATCTAGTTTGATTCCTGATTATGTGCGTATTGCCGTTCACTTTTCA
>ls_18546
CAGTCTCCTCGCGAATTTGTTCTTTGTTTTTCTTTTTCCCTTTTGGTTTAGTCATATCATTCAGGATTTGATTGTGGTTTCAACTGTTCTGAAGCAGCAAGTTTTTGCTCCTCTTGAGTGGTTGCCTCATGGACAGAATGTTGTAGAGCTATATTGTGAACAGAAGAGAAAGACATTATTTTCATACGATAAGCTGTTACTGGGAGCAGCAAGGGAAGCTGTGAGGGCCCGCTGGGAAATTGATATACTTATGAAGAGCACGCCCGACAACTTAATGTATAGAGATGCATATCAAAGAAATGGGATCTAAAAAAAACTTTGATCTCGCATCAGAAGTGAAAATTTGAAGAGGAAA
>ls_18565
TCAGTCACCACCCTACAATAGTTGCGTGTCACTGTGAGGGTACAGGCTGGAAATTTTGGGCAGATAGCAACTTAAAGAGCAAATTTTGGGGCCGGTCAATTCAACTTGATCCTGTTGGTATTTTGACATTAGAATTTGACGATGGTGAAGTGTTCCAGTGGAGCAAGGTTACTACATCAATATACAATCTCATTTTGGGAAAGCTGTATTGTGATCATTATGGTACAATGCGCATTCAGGGAAACAGAGCATACTCATGTAAACTGAAATTCAAGGAACAATCTATAATTGAACGCAATCCTCGCCAGGTTCAAGG
>ls_18568
CTTCTACTTCAAATGGAAATGGATTCATCAATGAAAATTCAATTCAAGGAATGAACTTTATGAATGTGAGTACGAGTACTAGTACTACTACTACTACTACTACTGCTGCTAGTACTAGTACTAGTCTTGCTATTGAATCATTGAGCTGTATGAACCAGGATTTGCATTTGAAGCTTCAGCAGCAGCGATTAGCAACGATGTTTGGTGGAGATAATGAGAAGAAAGATAGTCTTAGTGGCAATGATTTGGTTTCTCAGGTTAGCAGCATTGAAAAGCCTCAACCCATTTTGTTTCAGAATCTCGAAAATTCAAAACCAGAGATGTTTCAAGGTGTTGCTGATGATGGTGATATGAGAAAAGCAGGTCCAAATCCAAGTGAATGGTTCTTCGAGATGAATTCGTATTCATCTGTGATGACTCCTACAAGAAATAATGATAGTGTTTGCATGAATGG
>ls_18578
TGATCTTCTTATCTGAATGACTTGATGATCTTTGTGTCTTGAAGAACGACAATAAAAGCAGAAGGCGCCATCGCCATTGTTGCAGTCTAGGCAATACATGTTACATTCGTTTCTAGCTGCATCGGCGTGAATCCGACACATATTGAAAAACGGTGTTTTCAGCAATGGCTCAAGCCATGGCGGCACCAACACTGTGTCCATTGCGTGTAGTGATGATAATGTGGGTCTCAATGTAGATTGAAAGAACAGTGGTTAGGTTTTGAGATTCAATTGGCGGAGATTGGGAGAGGAAGATGAAAACGAAAATGCGTAGAGAGAGAGAGAGAGAG
>ls_18597
CGATATTACCAGTAACAAGCTCGAGTAAAATCTTCCCAAAACTGTAGACATCATAAGCACATGTCACAGATGATTTACCAGAATTGCCTTGATTATAAGATAATGGTTTGCTGAAAACTCTTGACACGACATTCTGATGAAAATCTTCTTGGGCAGTAACCTCACTTAAACTTCCAAGCCGCACTTCAAATTTATCATAGAGAAGTATACTACTTGCTCGAATATCTCTATGAACAAGAGGAGGGCTGCAATCATGCAGGTAAGCTAGGCCTTCAGCAGCTCCTGTTGCAATATTCAATCTTGTGATCCAATCCAGGGACTGCAACTTCCCGTCCGAACCACTGACTCTATGTAAGGAAGTAGCCAAATCTCCATTTATCATATACTTG
>ls_18610
CAAGTTACAGAGGATTGTTCTTGTTATAATGAGCAAGTCTACTGGTGAAGTTCTTGAGAGGTGGAACTTCAGCATTGAGACGGATAATGAGGTTGTTGAGAAGAGCGTGTCAAGGGAGAAGAGTGACAAGGAAATTATGAGAGAGATACAGGCCATTACGAGGCAGATTGCTTCTAGTATCACCTATTTGCCGTGCCTGGATGAACCTTGCGTTTTTGATGTGTTAGCATATACTGACGTAGACGTGGCAGTTCCATTCACTTGGATTGAGAGTGATCCAAAGCTGATTGAAAATCCGCAAATGGTGAAATTGCACTCATTTGATACTA
>ls_18629
AAGACCCTCTACTCTCTTAGGCTCATTCCATGTTTCTCTTGCGGAAAATCCACGACCGAGTTGAGCTTCGTTGTTTCTTCCCCAAGCCCAAAGATGTCGTTCAGAAGTGATTGCGAGAGAGTGGTAGTGACCAGCATGGACACTGAGAATATCAGAAGGTAAAGAAGGAATTGGAGTAGGTTCGTATGCGTCTACTCCCATACCAACACTGGCTGTTGCTAATCCTAAAGCTCCATGGCTTCCATCTCCGAAACTCATCACCGTACTCATCCATCTCCGGCGAACAACAACCGCACCGCTTTTTAGATTCAGGTTCCTCAACAATACCCGTGATCGCCACATTGCTTTTCAACTTCA
>ls_18638
TGCTGATGATTGGGTACTCACATATCCTCCTAACGCTAACCGGCAGACCGGTGGCACAACAGCACTTCAACATAAACTAACAAGTAGTGCCCATCGCTTCAATTTGATGGTCCAGGACTTCTTTGAGGATGTAGGACCACTGCTTAGTATGCAGCTGGGAGGCCAAGCTCTGGAAGGGCTGTTTCAAGTATTTAACTTTTATATGAAATACAGAAGCTCTTGTTGCAACAATGGATGAAGAAGAAAGCTTTGAGGGTTCTGGAAACAAAATTGTACGAATGGCTGAGACTGAAGCTCAGCAGATTGCATTGCTTGCTAATGCCTCATTACTAGCTGATGAACTACTTCCACGTGCAGCCATGAAGCTCTCCTCCATAAACCAAGAT
>ls_18654
GTCGGTTGAAGGCACATATTAGAGTGGAAACAACGCGTAACGAAATTACAAAACCACCCTTTCCGATCTGCTTCCTCTTCTTCTCTGAAACTCTGTTCCCATCAACCATTTCATCTATCTGCAACAATTTCAAATCCCTAAAAAACCCAAATCAATTTCATGGCTTAAAACTCGGA
>ls_18659
TTTCTTTTTCCGTTGTTACCATTACCATTACCGTTGTTACCTTTACCATTATCCTTACCGCTGTTACCATTACCATTATTGTTCCCATTGTTACCATTGCCATTACCATTTCCGTTTCCATTTCCTTGGCCTTGAGCAATGGAAGCTTCCATGGAGATAAGTAAGGCAAAGAAGGCCACCAAGATACTCAACTTTCCTCTAGCCATCTTTTCTTACTTTGCTATGCTTATTTAGTGATTTTGAATTGCTTCAATGATGCAAAGG
>ls_18673
TTTCTTTTTAAGTAGAACTAATCTTTGTATGTATAAAATATTACAAACCAAGTGTTTTAAAATAGTCTAGTACAAGACAACAACACCAAACTATAAATATTAATGGAAAACAACACAACGCGATTACAATAAGCAGCCTTATCATGGACGGTAATGGCCGTTATGAGGATCATCATCACGTAGCCTTCTACTCCTAAACATTTCATGCGACCTTGTATGGAGCTCCGAAGCACCAGCAAATTTGATGGCACACAGTGATAAAAAGACAAAGAATGAAGGCAACCCAAATAGAGGGGTTGTTT
>ls_18710
GTCAGAGCTTTCAACCTCCAAGGTAATAGTCTTCCCGAGTAAGTGTCTTCACAAATATTTGCATCCCACCACGAAGCCTTAAAACCAAGTGCAGAGTAGATTCCTTCTGGATATTATAATCAGCCAAAGTACGACCATCCTCCAATTGCTTACCGAGCAAAAATTACTCTGCTGGTCTGAG
>ls_18718
TTAAGCTGTGGCAGACATCCTGAAAGTGTAAAAGCAAATTACAATCATTGTGTTGAAGTTGATACAGAATGCAACCTGGTTCTGGATTCATCCAGTTCTGAATATATGTCAGATGTAGCTGTGTCAGTTGGTTGAGCTCTTATTGTTACTACTATCTTGTGGCCAGCATCTGATTGAATGGTTCATTCAATTCCTATATCATGAAATGGGGCAATCTATCCTCAACCTGGTTGTGACAGTTTCTGCAAATTTCCTTGATTTCATGATTTCATGTTTTCTCATGTTTTCTACTGAGGTTGTGACAGTTTCTGCAAATTTC
>ls_18723
ATTAGAGGAAAGCAGAAAAAGCCTACAATATTTTGCTGAATACGGACATAGGCAACAAGAAGAGCTTCTACGGAGGCAGGAACAAATGCAAGGGCTTCACGATCGATTAATGGAGAATTCAAAAACTATATTGTATGCTCAGGTTTGCAATTTTTTGTGGACTATTTCTTTGGGCTGTTCGTTCCTTATTTTGAACAGATTCTACATTTGTGCTCTATAGGAATCTTTTGAAGAAAAACAAGCTACCATGTTTATTGTTTTGGATAAAATCTTTGCTTTGCAAAAATGCCATGTTGCTTGAATCAAGAGTTATTAAAGCTTTCTTCATTTATGCCATTTCAATCTTTGTCATATATATGTTGACTAGCACAAAGCAAACTTACAATGTTAGGCCATTACTTTACCTTGGTAA
>ls_18761
GACCTAACTCCGCAAAACTTAGGTAAAATCCCAATTTCAGCCATACCAGCAACCTGATAAGAACTGCTACTTAACTGAGCTTCGAATAGCCCGATAGCCGATAAAACAGCACCGATTTCAATCCAAATTTTCAACCATTTTCCAGCAATCATCTCAGCCGCTTGAGCATGAAATCCATTCTCCCATTCAGTTTGATCCACGGTAACCGCTCCGGTTACGGCCAAAAGAGGAATCAAATACGAAACACAAGTGAAAATAACTGAAATAAGAAGAGCCAGAGG
>ls_18791
CGCGAATCCGAAACATTTTCTACACACAATCCAATTCTGAACCGAATAATTAAGAACCAATGCTAAGAGGCGAAATACGTCGGTTCAAAAGACGCGAGGCACACCGCCGACCACCGCCACCGTATCTAATAAAGTTCTGGTGGCGGTTAAAGCGGACAAGGTGATCTCCAACACCGCATTAGCATGGGCACTCACTCACATCGTTCATTCCAGTGACTCTATCACACTTCTCGCTGTCTATTCTACAGAAAAAACCGGAGAGATTCTGGAATTTCTCGAGACTTGCCGGAGATTTTCGAATGGAC
>ls_18817
GCGCATACGTTTGGAGAACAATATTGTACGCTGGAGAAAAGTCACAAATCCTGATGGCACAACTTCTAATGAAAGCAACGCTCGATTTGTAAGGTGGTCTGATGGCAGTCTTCAGTTGTTAATTGGGAATGAAGTTCTTGACATATCAGCGCAGGATGCCCAGCATGATCAATCACATCTTTTCCTTAGACATGGAAAGGGAATCCTGCAATCACAAGGAAGGCTATTGAAGAAAATAGCCTCTTCCATTGCTTCCTTGTCATCAAATTCTCATCGGTTGTTGACTGCTATTGTTGACTCAAGACAAAGGAAGGTTTAAAGGTAAAAACTAGTGTTACAGACATTGATCCTGAGCGGGAAAAAAGAA
>ls_18831
GCTGCTGTAGTAGGAATAGACTGTGGATCAAGAGCATGGATATTCTTCCCTGTTGGTAAAACTTTAGGGTTTCTGATCGGGTCACCACCAGGTCCTGGCTCTACATATTTACCTTCCAAGGCTTGTTTTAAACTTCCTACTTCATTATCAGCTACAATCAACCTCAAACATTCTCCCATGAACTCAAACAAAGTTCTGAGCTTTTCCCTATCAGCTCGGTAAAATTTGGTGTCCGACAAGTACTGAATCCATGGTTCGTTTATGCCAAATCCAAGAATTGAGGTAAGTTTATTAG
>ls_18844
TATAAGAAGGAAGAGAAACATCACAAGAAAGTTAGAGCATGTTAGTGAGCTTGGTGCTGTAGCTGCTGGTGGTTATGCTTTGTATGAGAAGCATGAGTCAGAGAAGGATCCTGAGAACGCTCACAG
>ls_18845
CGGCTTGCGCTTATCCATTGGATTCTTTGATGACATTTACATTCCTACTCACCACATGCCCAATCCAAACCACTATGTACCAGAAAATAGCAACAAAGGCACATGGTTTTGGGATTTTAATGAAGAAAATGATTTATCATTTGGTATTAATTATTCTGATGAGATCAAATTCCAAGTTCAAAGTGTGAGTTACCCACCAATTCCAGTTGAGCAACCAAAAGAGTCAAAGCCATTTGCCCCAATGTTGGTTAGTGGATCATTAGATCAAGATGGTCTGGGCCCTGTTTCTTGGTGGTGATGAATTCATTCCCCGGTTTTATTTATTTTCAAGATTACGATTAGAATAAATTGTTGCTATTGCTCCTATTTTGCTTCAAAATAAAAGCAAACTGTAGAAGAAATTTGTCGTAATTACTTATTAGGTTAGAAGAAATTATGTTTGCTCATGTTCCTTGGACATCTCTTAAAAACATGGAACGAGATTCAATGTATTCCATTGTTT
>ls_18846
AAACTTGGAGCTGAAATTGCATTAGGTTTATTAGTCATTGCTACGGCAGCACTCACATCGGGGCCACCATTGGTAAAAGAAGCCAGTGATGACAAATTAGCACCTAGTGTGACTGCAGGAAGGGACACAGTTGGTGCCTTGTTTGGAGCTGATACTTGAAAAGTTTCAGGAGCTAGTGTGGCCAAAGGTGCTGGAGGTGAAATTGTTGTTGGAAGATTTGATGGAGGTGCAGAAGTAGACGTTATATTAGGGGACGAGTACCCACAGGGAGTGAAGGCTGAAGGGAAAGTCTGGAAAAGTAGAAGGCCCAGTTGGTAAAAGGGCGAAATTGGGATACTGCAATGGCTGCTGCATCGATGAAGGCAATGGCTGCTGCATCGATGAAGGCAATGGCTGCTGCATCGATGAAGGCATGTGCTGCTGCATCGATGAAA
>ls_18847
TCGAATGAAACCAAAGTTAAGCACCATCAGAAGACTCAACTCACTCTGCGACGCTGAAGCGTAGATTCCCTGTGCTCTTCCTACAATTTCAGAATCCGATTCCGGTGAAACTGTTAACGGGTCGTCCATTATCATTACCTTACCGAATTCAGTCGAAGAGTTTTTGGTGGATGGAGAGGAAGCGACGGGGAAGGCGGTTTGGTTATTTCCGCCGATGATGTAGGAAGTAGAAGCGGAGGTGGGTTAGTGTTTGGGGTTTGTGGAGGCGGAGTGTTGTTGGGGAAATGGTTTGGACGAATGAGTGGGTTTTGGGTATGGAATTGAAGATGGTGGTGAGGAAGATGAAGGAGATGTTGAGGGATAAGTGAAGAGATCTTGAGAAGCAGATTTTGGCCATGGT
>ls_18849
ACATCCTCATCTTGACTCTGTTGCCTCTTATCCCTAACGCTTCTTCTATGTTGTGTGTGCTGTTCTATAAGAACCTTCTCTATCTCTTCATAACCGGTATTGAAGGAAGCCTCTAGAATGTTCTTGCTGAATCCTGATAAGA
>ls_18864
GAACTTTACCAGTTATCCGCACCACCCACAAAACGAGTGAAGACTGACTAGTTGAGTAAAGAAGAATAAATTTCAACCTCGTAAAGGCGTTTAGTGTTTCTGCTTCTACAGATAACATACTGGAGTTTCCTTTTTGCTTTTGACCATGACTTACTTGATCAGTGATTTGGTTTCACAGTATCTATTTCTTGTCCTTGATTTAGTTTAGAGTATAACTTGCATTGAGAAAACTTCACAGTATCTAGATATTTGTTGTATATTAGTGGAATGTTTGGACACTGGAGCACCTAGAAACATAGTTGGCTCGTGGGATGTTTCAACTATATTATTAGTGTTTAATAAGTTATGGGAGTTGCCATTTGCATTCCCTTTTTGCCCAAAAAAGAA
>ls_18871
TAGATCAAGAGACTAGTTCGTTCCTAGAGCAAGAATCAAAACTGAGGTCAACATCATCAACATCATCATCATCATCATCAATCATGAATCAAATACATACTACTAACAGCAACCAAGCAATACACATATTGCATACATGGATAGAGAGACATATTAGTTTATATATTACTATAAGACTATATAAGACTAGTTTTTTCTTTCATCATTTCCCATTTTCA
>ls_18892
TCTCCTTCATCACAGTTACTCCATGGGAATTGCTATCAATCCCGGGAACAGGTTTCCAGTGCTCTTTCAAAGAATAAGAAGTCAATTGATTAATAGAATTGTGATTCCAGGAACCAGAATTGTTACTAACATTCTGAAACTGACTAGGAATGTTTTCTCTTCTTTCTATGGGCAACTCATGTTGAATAGGAGAGACATGTGGATTTGAACCAGTCCAGTTATTTGGGCCTAGAAGAGAATGTTGGTTAGCCCTGCCAGCTGTCAGTATACCATTGTCACTATCATTCAAATGACTGTTAACAACTACAATACCCCTTGTACTTGAAGAATCTTTCT
>ls_18894
AGAGGCCGGAGTAACGTTTGCCTCCATCTGTCAGGTTTCATCCTCCAGTTACTTTCAATATTACGAGCCTTCAACACTCGCTCTACTTCTATTCCTGCCTGAAGACGAGATTGCAGCTTCTTCAAATGTCCACGGCATTGTTTGTGGTCGAAGCATTCGCCGCCATTGCTAATATTAATGCTGTTGTCTGAATGAGTGATTCTTTCATAGGGTGATAGCCACTTGGACTTTAAATATGTTAAGGATCTCCATGGAGGAAAATGCATAGAATTTTGTTGCAAAGAAGATCTAGTAGCTTCCTCCATTATTCCAAGAAACTGTTTCAGCCTAG
>ls_18897
AGTTTACCTGTTGGAGTTGTTTTATTAACCGCTCAATCCAAGACTCTAGATCACTCTCTGCAGCATCGCCTTTTACCGAAACGTTGGTAGAAACCAATTTACGATAAACATTCATCTGCTCATCCAATTGAGCTTCAAGTTTTCTTGCCTGTTTGCGAAGGGAGAATCCCATGAAGTAGGTGCCTCCATGGTTGAAAAACAAAGATCAAAAATCAAAAATACAAAACTTT
>ls_18924
GTTTTACTTTCTCCCGCAGAAAGGAACCAAACCACCCAACCAACTCAGAGCGGACGACCATGGAATCGCCATCAACGACGGAAGATACAAAGAAAGTAGCAGTCAGGTCATCGCTTATCGACTCGGTTCGCGGCTGCGGCCTCTCCGGCATGCGTATCGATAAAGAAGACTTGAAGAAGCAACTCACCATGCCTCAGTATCTTCGCTTCGCAATGCGTGATTCCATTCGTCTTCAGGATCCCGCCGCCGGTGAGCCTCGTTACCGGAACCGTGCTGAAGGAGAGGATTCCACTGTTCCTTCTTCTCCTATGGTGGTTTTCATTAACCCACGTAGCGGTGGACGTCACGGTCCTGCTCTTAAACTGAGGCTCCAGCAACTCATGAGCGAAGACAG
>ls_18955
GCGCATTTCCTCTTATAGGAGAAGCCATAGTTCGAGGCGACAACACAGGACCATCACTATTATACCTTTTCAATTGAGAATTCTTGGATGGAACACTAACCCTTGAAGCAGGACTAGTTGACATAGGTGAACCAGGATCCTGCAACCGGCGTAACCGGCTATTTGTTTCCTGCCAAAATTTTGAAGAAACAACAATGCCACGATTTTCCCTCGGAACCCTAAGGGCCCCAAGA
>ls_18994
CTATCTTTTAGTTTAATTACATGATAAATGCACATCTAGGAGAAATGAAGCAAGATGTTACTAATGTTCTACTTTATTGAATACTTTAACTACCGGGAAACAATTATGTAGGTTCTTACGTCTTATATTGGCTTTGAATGTTTTCTCCCATTTACTTGCTGTTAACCTTGGCTTTGAATGTGCAAAGCCTGACCAAGCATTTTCATGAATCATTGTTCAACAATTTCAATATTGCGACAAAATTTATTAAATATTTTAGCATCATCTAATATCAAAAGACCTTGGTCGATTAACGTATTTTGATTTGATTTCATTCAGGTGAAAAA
>ls_19001
CCACCAGAAGTGGTGGCTCGTATGGTGGAAGCAAGGCAAGAATTTGGGAAGTCGAAGACAAAGATCTTCAGTTAACTCAAGAGAATCTTCAAAAGATCCAGAACTAGACCAATTCATGGAAGCATATTATGATATGCTTGTGAAGTATAGAGAAGAATTAACAAGGCCAATACAAGAAGCCATGGATTTCATGAGAAGAATTGAAACTCAGCTTAATATGCTTTGTAATGGACCCCTTAGGATCTTCCCAGATGATAAAAATGAAGGTGTTGGATCATCAGAAGAAGAACAAGAGAACAGTGGTGGAGAAACCGATCAAGTTCCGGAAATCGACCCTCGAGC
>ls_19020
ATGCCATGGAAATGTGAGGAACTTCTAGAAGCTTGGAGACTCTTTCCGCGAACATGTGTCTCTTAGCTCCAGGTTCACCAATCATAACCCACTGAACTCCACGCTCCGGCGCTGAACCTTCCGTGTCAAGCATGCCACGTGGCGCGTTATGTTCGAACTCCTCTTCGTCGTCGTAGTTGTATTGTAGAGCAGCTGCGGATCCGAATGGACGGTTGTGATGGAATCGGAGGCTTTGGGCGATCGCTCTGAGGCGTGCGATCGCGGACATGGTGGAGGTTTATTGTTTTTTCTGTT
>ls_19022
GATCACTTGCTTCATCCATTTCATTGTTGGCATTTTCGGTGTTCTCGTCAATGTGGCCGGGATGCGCCCTCCTGAAATGCAGTCTAAGCTTGTAAACATGTATGTACGCTTTTTCACACCCATCATAAGGACATACATATGGGCGATCAGAGGATGCCGAGCCATATGCTGCCCCAGAAGGTTTAGTAGCTGTTTTTGTTTGCTTTTCTGATGGCGGAGTAGTATATTTTGTCATGTCCATTGGTGTTGGTGTACTCTTTTCATGATGAGAAGTAATGTGATTCTTTAG
>ls_19034
TGGAAAGAGGGTTAGTGTAATTGTTGGTGATCCTATCAATTTTGATGATATACTCAACATGGAGAAAGGCCCGGATGTCCCAAGAAAAAGGCTGTATGATGCAGTAGCGGCAAGAATTGGTGATCGGTTGCATGAACTGAAGGCCCAGGTTGACAGTCTAGCAATGGAAACAGAAATGCGTTTAAAAGACCACTCCTCACACAGCATGGAACGTGCATCTGGAATCTTGCAGCAGGTTGATTGGGAATTACTTGGAATGGATAACTTTATATCTTCTTCTGATGGTGATTCCGTGCAGACACCAGAAACAGATGTCTTCCTAAATCAAGTGTTCTCAACAGCATCAGCAGTCTCCTAGTAAGAAAACCGGTTTCTCATACAGGATGCGCGGTTACATGGATCAGATGGAACTAATGTCTTTTG
>ls_19053
TATTTTCAACAATTGAACTGTCCACTCCATGATTAATCATCTGGAAGAAACCCCATTCTCTGCAAGCACGGTCGAGACTTCGTAGCTCAGTTGCATCATCGGACAGCAATTTAGTTAGGTCAATAACAGGAACTTGTGGTGAAGAGTTTGTGTTTGATACAATAATTGAGTCTTGATTTGGTTGAAGGTAACGTTCTGGAACATTATTTATGGGTTGTTTTACTAACTCTTGAACAGA
>ls_19063
CCTATGATGCCTTATGTGAGGACGGTACTGCAACTTCTGTATGCAAGGCTCTTGATGAAATTGCGGACGTATCTGTACCAGGTTCAAAAGACCATGTGAAAGCCCAAGGTGAAATTTTAGAAGGTCTTGTGGCTCGTCTTGTGAGCCATGATAGTTCGAACCATATAGAGAAAATTTTGAAGGAATTTCCCCTCCACCTGCTGATGGAGCTGCCCTTGATTTCGGTCCAAGTCTAAGGGAAATTTGCGCTACCAATAGATCTGATGAAAAACAGCAAATAAAAGCGCTTCTTGAGAACGTTGGTTGCTCATTTTGTCCTGACTACTTAGACT
>ls_19067
GAAATGTTTGTTTGTAGCAGCTTCACCTAGTTTTGTTATGATTGCATCTTTAGTTTTCTTGAAACTATCTATTTGATCATCAAAAGACAATTTCTGAATGAAGTAAAGTCCCGTGTCGTTGAGAATTCCTGCTCCACCAGATGCATAGTTTACTCCTTTGAGGAGATCATCAACATTTTTGAGCCACCGATAAATATGCCGGTGGTGATGGAATTCCAAGCTTTGAAGATATGATAAC
>ls_19077
TCCGAATTGAAGCATCTAAATCCTTTACACATTCTAGAATTGTCGCACGGTGCCTCTGTACTGCCTGAGCATCAGCAGTTACAGCCCTCATAAGCATGTTTAATGCCACGTATCTGATATTGTTGTCACGGTTTGACAAGAATCTTCCGAGGATATTGATGGCAAGTACGCGTAAGCCACCGTTATCTTCAATGCTCATAATTGTTTGAACGCACTCGTATAAAATGGCATTCCCTGCAACTTTATTGGACTCGGTTTTTGTTGCCACCTGCGCAAGTATGTCATTCATAGAGTCACTAGCATCGACA
>ls_19092
GGTGGATTTTGGTTTTGTTTGATTCAAGTTTGATTGTAGCGTAGATTTGGATGGGGGCACCGTTGTGTATGGTGGCCATTTTGCCCCCATACATGACTGCTGTGGAAGAGACAAGGCCGATGTCCAAGGGTCGAGAGAGTAATGGAGATTTCTGTAACTTCACATTCGGGTCTAGAATGTAAGGGAGTAAGACTATTTGGCCCGTGTTTGGGTCGGAAAAGGCTACTAAAGCACGAGTTCCCGTCATCTCCGATGAAGTGGGGTTGATTCCCCATCCAACCCACCCAGAAGGTGAAATGAAAGTTCCAAAGAAAACTACTTCTAAGGTGGAGTTACGAGGGTAGAAAGTCCACGCTATAGAAGCTTGTTGGGTAGGAAGGTTCATACATTTTTGAAAAGTTTTAGTAGATGTTTCTGTGG
>ls_19098
CGCTGCAGGACGTAGTTACAATATACGCATGACCATTTAATCCAGCAAAATGGTTTTTGTGAAGAAGCCCGAAAATCATCCATTCAGTTTTCACGGGAATCCTTTTTTGGAATATTCAGCACTATCATATCATCGACACGGGTTGCTTCAAGCCCATCAGAGGAGTAGCTGAATTTAAATTTGTACTGTTCTCTGGAAAATATAAGAATGAGTTTGTAATTTTATCCCTTTACGGGAATCATGTTCGCTTCAATCAGAGGAGTAGCTGAAAATAAAATTTAGT
>ls_19179
TCAATATTTGCACAACAGAGTTGAGGGGATATCATTGCACCATGGCTTACATAGAAGTTCATTAAATATAAGGAGGCTGATTGATGATCCTATTCAAACTGCGATAATGCGTGCAGAACTTCATAGGCGAGGTATAGCACAAATGAGGATCAACAATCGGTCCCTTCAAGACATGTATTTATTTGGAGATCCTTTGCTTGTTCCTATTATTATTGTAGAACGCATGGCGAATGTGTACCGTTCTGCAAGTCTGGATTCAAGCTACATTTCTATGGAGAATGATGCAAGACATGTCCGAGGAAATGGTTCCAGATCCGCAAAA
>ls_19208
GGGAATGATGTAGAAGATGTTAACTTGTTTTCCTGTTTTTCATCTCTCCAAGGATGAGTTTAGAACTCTAGAGTTAGTGTCTATAAATTTATTCCCTTGTTCCTATTTGTTTTCCTTGCAAACGTGCTGTAGTATTCAGCTTCTTATTCATCTTCCATGTCAATAAGTGTTGTGGAAAAAAATGCAAGGACATATTTGCCTAGCTTTCTACACTAGTTAAGAAAGCA
>ls_19248
AGAGAGGAAGAAGGAAAAATCAACAGGAAGGATTACTGGTTGCATGAGGGAATTGTTGTTAGTTAATAAAGGGCAATGTCTTGGCAGAAAAGGGATACTACAAACAAAAAGGTGTTGTGAGAAAAGTAGATTGACAAGTATGTAGGGGAAATTAAAATAGATAGAAAGCAAACATGTGCTCAGAGTTGATCAGGAAGAGCTTGAAACTGTGATACCACAGGTTGGGGGACGTGTAAAAATAGTCAATGGGGCGTATCGTGGATCCCTTGCTAGGCTGCTCGGGGGGATACAGATCGATTTTGTGCTAAGGTGCAA
>ls_19276
TTATGATCAATTGTACCTAATTTCTATTAGAATGGGAGCAAACTTAGTGATTTCTAATGTATTTCAATTTCTTTTTCTTGTGATGATGATTGTTGGAGAGTACTTACAATTATTGATTTGTTATTAACCTATTGAATCTGTTAGTTGACGAA
>ls_19281
AGCATGGAACCAGAAGACTGGGATTTGAGCGCCGTAGACCTCGATTCCCTTGAAAGAGACGCTTATCAGAAGATTGCTCAACTCCGTTCCCACCACCCTCCTCCTCCTTCTTCTCATTCTTCAAACCACTCTTCCGCTTCACGTTTTCAAACAGTCGATGCTTTGCCTCAAGGTGCTAGAACACTACCCCCTTCATTGAAACCAGTAACAACAAACAACACTAACAAGAATGAGCAACATTCTAAAGAATTGACTAAATCTTCTGTCAAATTTTTTCTTCATTCAAGTGGAAATATTGCTGCAAAGTTTCAATATGACCAGGTGATAGTTGCTGCTTTTAGAAGAATCCCTAAATCCACTTGGAATGCCAAAGAAAGGTTATGGATTTTCCCTCTATCTTCTTTGTCAGAAGCAGAAAAGGTTCTTAGAGAAATAT
>ls_19322
TGATAAGGCAATCAAGCAAAAGTGGATATATGTTGAATTCATTAATAAGATGAGCAGCAACTGTGTAAGAATTGTCAAGATTTCCACAAGGCAAGTGACTGTTTTGCAGGCTAAGGATCTGACGGCTTGAGAATCTGCCTGCAGACCAACTTGAACAAACTCCATATATTGTGGAATCAAAGATGCACCAAACTTTGTTTTGAATAA
>ls_19331
GTTACAAAATCTCCCAGTAGTACAATACAACTCAAATCCAATCAAAGGTTATGGAAATGAAACCTTATGAATCTTGCTTTTATCAACTTCAGAACAAGCTTCTTTTCACGCAGTTTGTTTCTCTGTGCCTCAACTTGAAGAACTGAGGCGTGAGAGGAAACGAATCGAGATGGAAGCAATTGTGGAAGATTGGCGGTTGAATGAGACCTAACCACTGCAATTTAGGGGCTCTGAGTGAAGGATGTGATGCGAACGAGAATCAGAGAAGATGATCGATGTGAGAGCGATGCGAGTTATGGAATGA
>ls_19335
GCTGCAGCCAAATTGGGTGGTGTTGGCCCAGAAGTAGTAGGTTCAACAGCCTGCAATTCCTCTGTTGAGTAATCAATTGGAACCAAGGGCCTCAATTTTTTATCCTTGTGTGCATCATCATCTTCATCTTCATGGAAAACAGAAGGGACAGTTGTTCTTTTTCCAGATCCAACCAGACCAAATCCCAAC
>ls_19357
CTCCTGATTATCAATCACTTCAACTTCCTCCTCATTCAAGTGTTCAACACCCTCATCAGCAACCCCAATTGACTCTTGAAATTTATACAGCTCTTCCTTGTTATCAGCCACTCCATCAACCAAAACTGAAGGTAATGCACTGACAGCAAAAACATCACCCTGATCATCCAAATCCTTTACCGGATCAATCACCTCCTCGAAAACCTCATCTCCTTCATCAAGC
>ls_19368
AAACCCAGAGGGATATGTCATTGGAATTCAATACAATGGACTAGATAATTTGCTTGAAGTTCAAAAATATAGAATATGACAGAGGGTACACCAATTTAATTTCAAATTTTATTGTTATTCTGATGCAAAATTATTATTATTATTATTTTGGTAGGTATTGGGATATTGTATGGGAGCAAGGTGGGGAAAAAAGAATTGAAAAGGGAAAAAAGAAA
>ls_19399
AGGAGGCAAACCCTTGATCAGATTGGATGTGGTGTAAACAGCGTTGCAATGAGTGACCGTTCTGAGTTTATAATTGGTCGGCCAGAGGCAGTATATTTTTATGAAGTTGATGGGCGTGGTCCTTGTTGGGCTTTTGAAGGAGAAAAGAAATTGGTGGGATGGTTCCGTGGATATCTTTTATGTGTTATTGCAGATCAAAGAACAGGAAAACATACTTTCAATATCTATGACCTGAAGAATCGTTTAATAGCCCACAGTGCACTGGTTAAAGAAGTTTCTCATATGCTATATGAATGGGGTAACATCATACTCATAATGAAAGACAAATCAGCTTTATCTATTGGGGAAAAGGATATGGAAAGCAAGTTAGACATGTTATTTAAGAAAAACCTATATACGGTAGCAATTAATCTCGTTCAAACTCAACAGCAGACGCTGCAGCTACTTCTGAAGTTCTGAGAAAATACGGGGATCACCTATACA
>ls_19415
AATAGCCTTCAAAGGCTCTCTAGAAGCATGTGGTAGATGATGGTTCATCATATTTTATTTGGATCTAACCTTCCCTTATCATTTTCTTATGTTGAGTTTTTGTTTTATGTTGAGTTTTTGTCCAATTAATGAAACACCAACAATCTTTCCTTGATGATGAGACAAAGAACAATCTCTCTTTCAAGCTAGGAAATTCTAACAAGCTGAAATTTTGGGATTCAAGTGTTGATTGTCGTGGTTGGAATGGTGTAACTTGTGACAGCGAAGGATTTGTTATTGGTCTTGATTCGAATGAGGAATCAATCTCTGACGGATTATGTACTGCAACAGGTCCTGAAGCTATGGATTCACGCTTGGAAAAGTATACACTGCAGTTCGTCATTGGCGTAGCATTT
>ls_19448
GGTCAGTAGCAGCATATCTATTCTGGATGAAGAGAGGCTTTATGAGCACCAAATAGACTGATTACCTTGTGTCTGCACATCAGTATTGCAAACCACCCAGAATCAGCAACATCTTAGCAAAATGGCACCAGCAGCTTGTCTTGTTGCATATGCAAGAGGTAGACAAGTATAGGCACGAAGTAAATGTAGCTGGATTCCAATTTGAAAGAGTGGATTAGTGAAGAGAAGACAGTGTCT
>ls_19461
ATAGATACCGTAAGTTAAGTTAATATCAAACGTACATTTACATTAACTGCATACCAAATGCTACCCAGCCAAATGTATGTCAAAAGCATTTGAAATGCCAATACAAACTCATGTTATTTTGAGTTGGTTAGGTAAATTAAATGTTATGCATAACACGGATGTTGTTTAGGAGTTTCATCTATGTTGTATTCTACTTATAATTTTGATAATCATTTTTCAGTTTAGTAGGTTTTATCATTCCTTGGTTCAAATTCAAAA
>ls_19476
AGTCACATTGATGAGGCTTCCACCTCCAATTTTGGTAACTCAAATCCTTCCTTCCAAATTTCTCACAAGCCAATTGATCTGACATGAAACTACACTGCTTCTCTTTGTATAATGGATAAGATTCATTATCAAAAACCCACTTGCCAGTAAACAGGTCACACTTTGATGAAGACAATGATTCAATAGATACATTTATTTTTGTAGATTACTTTTCTCCTCCTCTATCTTGGTAGATAAATTGTTGTGAAATAAAAGAGTGCTAAGGTGCTAACAAAAGAATAGAAAAGTTGTTTTTGTCCCCAGTGTTTCCTATTACTACTATTTGGTGTGCCTTTGCAATTGTC
>ls_19480
AGTCATTGTCGTAATCAATTTAGCTGTTGGAATCCTTCCACACGTCGACAATTTTGCTCATCTTGGAGGATTTGGTTCCGGGTTTCTTCTTGGGTTTGTCCTTCTTATTCGTCCACAGTTTAAATGGATTAGCCAGAAAAGATCTCCATCTCCCGCTGGATTTGCACCTTCTGTAAAACATAAGCACAAATCTTATCAGTATGCACTTTGGCTGTTGTCTTTCACAATACTCGTTGCAGGATTGATTGCTGGGACCGTTTTGTCTCTATCAAGGCTATTGAATGAACGTTGCTCGTGGTGTCATTATTTAAGTTGTGTTCCAACCTCAAAATGGAGTTGTCAAGAACCAAAGATTTATTG
>ls_19500
TTGTCCAAAGGGTACATCTCTTGAGGAAACTGATGTATCCGGGGATGTTAACAATGGAGGCATCCATAACACCCGATGATGTGATCCGGGCTGGGGGATTTGGTGCTAGAGATGATATCAGTAGCTTTCTTCCTGTCGCAAGTGATTCAACTGACTTTGAAGCTTCAATTCGTGATGCACGAGACTACGAGTAGCCGCAGGGAGAAGTAAGCAGGCCCGGCCTTGGTTGGACTGGTCCAACTAAGGGTGAATAAGTGTTGTCTCTGTTGTAAGCACTTATAAATTGCATCTTTTTAACTAGGGCGATAATCATGTGTTTATCTTCTTAACTGGTCCTTGTTAAACTCAATGCGTCATGTAATATCAGAAAAAAAGTCTTGTTAAAAATAG
>ls_19531
CTTGCAGGATCTGTCTACACCAATGCTTCACTGCTCTAATGTTAACCTTCTTGTGTTTCAGCCTATACCTATTTGTATCAATTAGATCAAGTTAAAGAAGATATAACAAGATATCAAAACCA
>ls_19535
GTTAAAGGGAGCTTAAGTGAACCTGTTGCAGAGAGTTTACCCTTTGTATTTGCTTTTCTCGTTGTTAGCACAAAGCATATTTGCAGTTTTCACGGTTAACAATTTCATCGGTTGCAGGTTTTACTTCAGATGAGGATTACCTTTGAGCGATTTTAGGCTCATGAATGAATCATTGCTTCCTGCATCTTTAGCGCGTTTAATACGCCCTCCAGGTATAATGAAGATTTCTTGATCTCTTTTCACCCCTGAGGTTTCAATGTAATAATTGCTTGTTTTTGCAGTCGCTAATTTAAAACTTCCATGTAAAAGGGTAAGTCAGCAACTATTCGAAGATTTTCGAGAGAATAGTAAATCGGCCACTGATCAGTATTGGACTTGAAAA
>ls_19536
AGTTTATTCTCGTGATTTCTGATTAAAGAAGAAAGTCTATCCAAGGTGGATTCTATCATCATTTTCTCAACTTCTTGTGTACACGGTTGGTGTCCCCAGTTGGCAGTTGCTGCCCTAGTCTCGGCAAGGGTGCCAGCAAATAACGGCCTTTGAGATGATTTGCTATTTGATATAGTAATAGATGAAGCTTTTTGTCGTGCTTTCTCTTCTTCATCTTGTTGCATAACAGTTAGTTTTTGTCTCTCGGTCAGGGTTTTGGTGACGACAGGAGGCAAGAAGTCGTGGCCCCTGTATATTACAATATATTCCTTATTTCTAGAAAGAAGAGTTCCTCCGGTCAGTTTCTTGAGTACTTC
>ls_19542
AGCCATGAAACTGAATTGGATTCTTGTGATAAGTTAGCACTTGAGGGTCATGGAGTCCATGAGAATGATTCTGAATTGTCAGCCCAAGATCAAGGTGGAAGCTCTCTGAGTGTTGGCGCTGATGTAGCAGAAGAAGTTTCTTTGAGAACTTCAAATAGTGAAGGAGGAACAACACACGACCATGCATCCAAACCTCTTGCTCTTTTGTCTCCGAATGCTTCTATTACAACTGCAGTGGACGGGTCTATCTCAATTGAAAAAGAGAGTGAAACAAAGGAAAGATCGCTGCCTTTATCTGAAGATATTTCCAATACATTTGTGGTGCAAACGAGAGAAGATCAGGTAACAAATTTAGGAAGCTGATGATTTGGATATGGCGAAATCTTGTCAAAGCACTGCT
>ls_19577
TTTCTTTTTTGGTCTTGAAAATATAAGAGATTTTTCATCTATATTCTATAACTATATAGAACAGAACACACTAGATCACAATGTTGAGGCCATAATCATCAATTATTTGTTTACAATATTCGTTTTTCTCTTTAACACCAAGGACAATTAACATTATTTATTTATTTTCCTTCACTGGTAACGCCTCCATGTTGAACAGCATCATCGCCACTTGACTGTAAGCTCA
>ls_19579
CAAAATAGTGTAACAATATCAGAGCTTAAGGAACACAATTGTAGGACAGAGAGTGTTAGCAATTCTTCTTACTTGCGTGAAAGCGAGTGTCGGCTTGAAGTTGTAAGGCTGGAGCAATTGTTGGAAAGTGTTTGTAGAGACGGGGCAGGACTGCTTTTATCAAATGTAGAAGCTGAAGTCAAATGTATAGTTCTCCAAGGAAAATTTAATGAACTGGAAACTGCAATTACTTCACTGAAACAATCAGATAATGAACTGATAAGGCTGCAGGACCAATGTAATGAGCTTACGAGGAGGCTTTCTGAACAGGTTCTTAAGACAGAGGAGTTCAAGAATTTGTCTATTCATTTGAAGGAACTGAAAGACAAAGCTGAAACTGAGTGTCTTAATGCTCGTGAACAAAAAAGAA
>ls_19632
TTTCTTTTTTACAGAAATAAACAGCCAGAGAGCGCGCCCTGAAGATTTATGTTATTTGTGGTTGTGTCGCCAACCTGATATCACCATATAGTCACTTGATGAACCACAAAAGAAACGATAAATTTTTCCTCTTAAGTTACAAAAAGAATGCATGTCACCCAAAGCATGAGTCAGTCCACATTAAGAGTAACAAAAAAGACCCCACAACTTCACCTAGAGTTTTCTACTTTCAAATATTA
>ls_19676
ATTTTTGTTATGCCAATAGTAGTGCCAAGTCCGAAACACAAATGTTCCAATGTTTGTCATTCCAACGTGGATAGCATAATAGAAGCACAAAGGTTTCTTCAAAAGTGCTTCTCTATCATAATTACTTCTCATCTCTCTTATGATGCTCAATTTCATCCTCAGCATGAGCTTTTTCTTCACTTAGTTTGACTAGCATGTTAGAACGTTCCTGCAAGGACCTTGACAAAGCTGCATTATCAGCAGCAGACCTGAGGAGTTCCTGTTCAAAGTTCCGTATCCTAGCCTCAAACTCACCCTTAATCTTGTCCAATCGTTTGGTTTTTGCAAGGGCGACTTCCTGTATTTTCAGTTCATGTTCTTCTTTCAGGTTTCTTATCTGTCGCATACACTCCTTAAGAGCACCATCTAACTGCGATGCCTGATCCTCAGCAGTAAGTTTT
>ls_19685
GTGGATTCTTGAGCCATGCCATAAACCTATATTTACGATATAAGCCACCAATTGAAGAGCTCCACCAATTCTTGGAATTCCAGCTGCCAAGGCAGTGGGCACCTGTATTCAGTGAACTTCCTCTTGGTCCACAATGGAAGCAACGGAACTCTGCATCTTTACAATTTAGCTTCATGGGGCCAAGGCTCTATGTGAACACCATACCGGTTGATGTAGGAAAGAGGCCAGTGACCGGTCTTCGTCTCTATCTTGAAGGTAAGAAAAGCAATCGGTTGGCCATCCATATGCAACACCTTTCATCTCTTCCAAAAATCTTCCAGCTTGAAGATGATTCAAATGAAAACC
>ls_19693
TTCTTTTTTGTCTAGACGGAAACTTTACGTTGAACTTGATTCTCAAGTTTCCCTTTTTCGAAGGTTCTTTAGGAATCGGCATACCCTCTCCTTTAACAACTTCTTCGTGCGATGGACTGATAATCGTGTTGACGGGGACCGTAAGATTCCTCCCATCAAGAGTTGTTATTTGCGCTGTGTAACCTGTCAGAGCTTCTACAAGAGTGACCTTCTGAGTGACAACAAGATCGTTGCCGTCCCTTTTGAAGACGCTATGAGGCTT
>ls_19718
ACTCCAGCGATGGGATGATGCTCTCAGCAATCGGGGAAAGACATCTCAAGTAACAAACGCACAACTTGTGTTGGACACCGCGTTAGTGGTTTTAATGGTACGGTGAGGGGTTTATCCAAGAAACATTTACACATAGGTCCGTGCAAAGCGACAAATCCCATCGATAGTTGCTGGAGATGTGATCCTAATTGGAAAAATATCATCATTCATGGGTTACACGTCCATGATATTAAACAAGCTAGTGGTGGACTCGTCAGAGACTCGATGAATCAC
>ls_19744
ACGTTGATGCTATTGACTTGCATTGTATGGTTAAAGTTGGTGTCATATGCACATACAACCTATGATATGAGAGCTCTTACTGTTTCAAATGAAAAAGTAGCAAAGGGAGGAACAGGGCCCAATACTTTGAATATGGAGGAGTATCCACACAATGTGAGCTTCCAGAGTTTGGCATACTTCATGGTTGCTCCTACTTTGTGCTACCAGCCAAGCTATCCTCGCACACCTTCGATTCGAAAGGGTTGGGTCTTTCGACAACTTCTCAAGCTGATAATATTTACAGGAGTTATGGGATTTATAATAGAACAATATGTGAATCCTATTGTCCAAAATTCACAACATCCTTTGAAGGGAAACCTTCTATATGCCATTGAGAGAGTTTTGAAGCTTTCTGTTCCAACGTCTATGTGTGCTCTGCATGTTCTACTGTCTTTTTCCATCTTTGG
>ls_19749
AGATTTCTTGAAGAAGAGGTTGAGTGAAAGTATGGGAAAAACAAACTCATCTTCTAACCAATCACAACATAGCTTGATGTTCAAGCTCAAACATAATCCACCAAAGCAAAAGATTCATGGCAAATTTAATGCCCAAATGAAGGCTTGAAGCCATTACAAAAGCTTGTGCTATTATAAAAAGAGAGCACATTTAGCTCTTATGAGTATCCCTTCGTAT
>ls_19790
AGGTTCTTATAGAGACTTAAAAATTGTGTATTCCATTCGCTTACATAATTTTGTTAATCATTTGCAGTATTTTTGTTTGCCAATTTTATTGTTAAATTTGCATTGATTTTTTTGTGAAGTACTTCTATGATCATTGAGCCAACGTATGTTGAAAAGTAGGTTTGAATCTGCAATTTTTCACTTTTCTACTCTTAATGTATATGAACCATAAGATCTCAGCTCCATAGGCCAAAATTTACAACTAATATATAAATGTGTGTTTGGGTCATATAAAAAGAA
>ls_19831
TTTCTTTGTCGACAACTTGACGGATTATGAAGTCGTCGTTGTTGGTGTCGATGGCTGCGGCGGTTGCTACGGCGGCGAAGAGGAAGAGAGCGACGATGAAACGGCGGTCCATGGTGGTTGAGTGAGGGTTTGTTGGGAGA
>ls_19875
TTCATTTGGATTAACAATTTATTTTATGTGAATAGCTTTTTCTTTCTGATTAGGATCAACTAATTTGCACCCTTCAACTGCTGCTAAAGAACTTCTCTACTTATACATGATATATAATATTCATTTCG
>ls_19889
GGATCGTCGAGGAAATAAACATCCGAGTCATTGTAAACAGCCCTTGCCAATTGAACTCGCTGTTTTTGTCCTCCGCTTAAATTTATTCCCCTCTCCTCGACCATGTTCAAATCTCCATCACTCCATAAGTTGATATCCTGGAGCAATGCACAACCGATCGACAACATTGTCGTAAAA
>ls_19900
AGGAGAAGATTGGCAGTGGTAGACAAAGTGAAGGACTGTATTATCTTGAAAATGTTTCCCAACAAACCCATAAGGGAGCATTGGCCCATATTACAAGTGATCATATACAAGATAAAAATAAAAAGGAAATTTGGATATGGCATAGACGATTGGGACATCCATCTTTTAGTTATTTAAAGAAATTGTTTCCATCACTATTTCATAAATGTAATATTTCGGATTTTCTTTGTGAAACTTGTGTTCTAGCAAAAA
>ls_19901
ATTTGATGCAAAATTCTGTGTTTGGATCTGAGAGGTTAATGCCATATTCTTTGTCTTCTTTGAGTCTTTTATCTAATGACATAGATGGTATTGATGGTCCTATTGTCTTTAATGGCCAAATCTTTGCTAACCAATCCACCACCTCTTTTTCAAGTTCATAGATTGAGTTTGCAAGAATCCAATCAGCTTTACCAATATTGTAAAATTGATTCACCACTATGTCAAAATATTCAGGATAAGATCCATACTTATACAAAAAAGAT
>ls_19907
GCTGCAAGGTCTAAAAAACAAACACAGTAAATCTCACAATCTCTCTTCACCATTACTCCCTCTAGTCATCTCCGTTGGAACTCCTCCAAATACGACATTATCACCACGCAACCTCCAACACTCTCCAACGAAACCCTCTCATAAATCCATCCCTCCTCTGACGCGCACGCCGGAAAATACGACCTTTCCATCAACGTTTCATCTTCTAATACTACAAAACTAAACTCCATTCTTTTAACCTTCAAAA
>ls_19911
GCTTGCTAGAGTTGGTAACTGTTGAGTACCCGTATGTTGAATGTGCCAATGCTGCTCAAATATACAAGAAAGTGACATCTGGAATAAAGCCAGCATCATTGGCAAAATTAAATGATCCTGAAGTTAAAGCCTTTATAGAAAAGTGTATTGCTCATGTATCACAACGGTTGCCTGCAAAGGTTCTCTCGATGGATCCCTTCCTTCAGTCAGATTTTGATGGTGACAGTGTCGGTCGATCTTCGAGATCTAGAAGCCATCATTCAGGAACTAATTTCGATAATCTATCCATTGCGATAAGTGCCAAGGATAACTCTGTTGAGGCAAATAGGGAATTCACTGTGGAAGGCCAGAGGAGAGATGTTAATACAGTATTTTTAAAACTACGAATTGCTGATTCCTCAGGTCATATCCGAAACATCCACTTTCCTTTCGATATTGGAGCAGACACTTCAGTCTCTGTTGCC
>ls_19917
CTCCGCTTCCTGGAAACCTGCCTCCATCTCCGGCTGAGAAAGCTGTGGAAACTGGAGAATGATGCAAATGGATGGGCGTGAAAATGGGTGCATATATAGAAGAATGATTGAGCTTGGAAGAGAAGAATGTGAAATTTTCATAGCGGGGTGGAAAAGGGGAATGGCTATAGTTGTAGAAGTTGGATTGAGTTTGAGTGTGATGAGAAAAGAATGGTGTTGAAATGTTGGAGA
>ls_19931
TTTCTTTTTTGACAATCTTCAATGTAATAGTAAACTAATTTTGAACATTTTATTTTTGATATTACATTTATTATCGTTACAATTTTTAATGATAGTGTGAGTGGGGATGACAATCTGGCTCATGCTCAATGGGTACCCCCAAAAAATACCCACAGCTGGTAGGGTAAAAACCCGTCAAATGGTTAAGGGCACGAGTACGGGTACCCACTCAGCCCCATAGCAACACATTATATTTAAATATTTTAATTTATATTGTATGTCTATCAATTTTAAAGAATACATCACTATTAAATTATTAAGCATTTTAATATAAG
>ls_19946
GTATGCGTATGCCCATTGGACCTGAGTTTAACCCAGTAACTACTATTGGACTTCTTAATCGGCCCGCTGTGGTGAAGAAGTCAGGTGTTATTATAAAACCTATAGAATTTGAAGAAGTGAATCCTCATAATAAATCAGAGCAAGGGGTTTGTTAAGAACAAGTTAAAGAGTACCAAGGCAAGTCTAGCAATGGCAGGAAAAAGTCGAAGGATTAAGGAGAAAAAATTGGCGGGACAGTGAGTTTTGATTCTTGATTCTGATCCCGTTCTAGAAATATTCACCTTTTTTGGTTCTATTCTTTGGATAAACAATGTATTTGGGTGGTGGTTGAAAGTAAAAAAAGTAGAAACCGATTTTAG
>ls_19947
TCGAATAAGTGCAATTCGGAACCGTCAGAGGCAGATCATTGGACTTACATGTCGCGTTGGTCGAGCGGTGAGTGGCAGTGCTGAAATTGTACGTGATCTGGTTGAGGGAGGAGGTTCTATATTGGTTATTGGACCTCCTGGTGTTGGTAAAACTACCTTGATCAGAGAGACTGCTAGGATGCTGGCAGATGAGTTCATGAAGCGCGTTGTAATAGTCGATACATCCAATGAAATTGGAGGTGATGGAGATGTTCCTCATGCAGGCATAGGAAGCGCAAGGAGGATGCAAGTTCCAAATGTGAATATGCAGCATAGTATTATGATTGAAGCAGTTGAAAATCATATGCCTCAAACCATTATAATTGATGAAATTGGAACAGAACTTGAAGCATTAGCAGCCAGTACCATTGCGCAAAGAGGAGTTCAATTGG
>ls_19963
ACAGCGGCAAGACAAGCAGCAGAAGATGGATCAATTTACAAAAGCCTGCATATACGAGCATCGATTACCGGACATAAATTTGCTTCTGTATTTCCTAGATAATCATCCAGAGACATCCTGTTGTTTTTCCATAAAGAATCAGACAAGTTCTTCAGCTTCTCTCCTTCACTCTTTCTCTTTTCTTGGACATTAAGGACTTCTGCATATCCACCACTTGCAAGAGCCACTATATCACTTCTTTTTACCGACGGTACAGCAGCATTAGTACCTTCTGATTCAGTTTCAGCTGATGGAAACTTCAAAATCCCGGAAATTTTTCTGAAGAGGCCCTCTTGAACCATAA
>ls_19995
CCTTCTTAATCACTTCCATTAAAATGTCTTTTTCAGATTCAAGATGCTTGTGAAGTGCAGCAGCCCCTTCTGGGTGAAGAACGAACATCCTTACGATATCAATGACAGGAAATATCATTGTGATTGGCCATGACGATAGCATTTTCAGCAGCAAGGCGATTTCAGAGTCTGCAAATTTACTAGAATGATAATGTGAAGTATCTTTCAGTG
>ls_20011
TCGAAAATGTGCTGGATAGAAGCTCTAAAGTTCAGTTGCGTGATGGTTCAGTTGTGAAACTGGACAATAATGCCAAGAACCTCATATTGCAAGCTCTTCATGAAATGTCTACCAGTGCATTACGCTGTTTGGGATTTGCCTACAAGGATGAGCTCGCTAATTTTGAAAACTACAATGGTAATGATGATCATCCAGCCCACCAGCTTTTGCTTGACCCTTCAAATTATTCATCAATTGAAAATGAACTCATTTTTGTTGGCTTGGTTGGATTGAGGGATCCTCCTAGGGAAGAGGTATACCAAGCAATTGAAGACTGCAGAGCTGCCGGAATCCGTGTTATGGTTATAACTGGAGACAACAAAAACACTGCTGAAGCTATATGCCGAGAAATAGGTGTCTTTACACCCAATGAAGACATTAGTTCAAAAAGTGTAACTGGCAGAGATTTATGGAACTCCGTGATAAGAAAGCTT
>ls_20030
AATAACCTGCCAAGACCCATACCTCTGTCTGCTGTAAATAGAAGCTCCGTTATTAATATTGATTCATCACCAAGTACCTCAGAGAATGTACCAACAAGATCTAGTACTCAGCACAAAGGGACTAGAGCAAGACACTGGTGATTCAAGAAATGCGGGTACTAGTAAGGGCGGGGGGAGATCTTCAGAACTGGGGAATTTTTTCGCTAATGCTGATGCCAACTATCTAGGGAGT
>ls_20034
ATCTGATAAACCTCAAGATCCTAGACTTGTCAAATAATGATCTCTGTGGTGCCTAACAAGTTCTGATCACCTCTCACAGTGATAATGTGCACTGCCTTTTTAAAATCGCGATTATGTGCTATGCTATGCATTGTTTCGGTAGATGGTGATTCTATGTCGGACTAAAGCCTGTCATTGCCTGAGGGCCAATTTGAAGTGATCAAATGAAAGAGGTTTTGGAGGAGGTGGTGGTGATGGAGATGGTGGTGATGTTTTCCTACTCTTACCTAAATCTTAGTACGGAGAAAATGACTTTAATATTTCATGTTCCATGTGGAAGGCTCTTGATGGTTGTGATGGTTTATGGGAAGATGAT
>ls_20044
GTGTCTACTTTACAAGAAAGAAAGTAGAAGCCGCCTCAAGAAAGCCTTCACAAACATGGACACCATAAATGTTGCTTTTGTTGAAATTACCCGTAAACCCAACATCATCTCAAAGCCCCTAAGAATAACCTTAATGCTCCACAAGTTCGATGTATCTCCATCTGCTAAAATGACGGTATCATCCGCAAATTGTAACATGTTTACATTCACCTCTTCATTGATCTTGAATCCCCTAAAATCACCGTTGGAGATGGCCTTACGCATTAGCACCGTAAGGACCTCCGAAGCCAACA
>ls_20048
ACAGAATTCCTGACGCTGCCTCTTGTAGTTCATCAGGACATTCTCTTTCTTGTGCAATGAGATGAATCCTTTCGATCAAAAGGTTCAAGTATCCTTCAATCTCATCGTACACATCCAACATATTCTGCTCCTTGATTACATGCTCCACTCGAAGAAGTGCACGTTGGTGATGATCGGGGAGTTGAAGAAGTTGAAGAACATCAGAGCGACCTTGTCTGAGACGCGCGTTTCGCTGATTCTTGAGAACAGCGAGACGAGAGATAGCGAGGTTAACAGTTTGTTTGAATTTATCAGTTCTGAAGTTTCTTCCCAACAATGCATCAAGTTTCTTACCCATATTAATATTAATATGAACGAGAAGAAGAAAATTGGAAAG
>ls_20056
AGGTGGTGGACTCGGTGATACTGGTGGACTAGATGGTGGTGGACTCGGAGGAGTAGGAGGTAGTGGCTTCGGTGGACTCGGTGGCTCTCCTGGACTCGGAGGATTCAGCGGATTAGGCAGTGGTGGACTAGGTGGACTTGGAGGTTCCCATGCACTGCAAGGATTCAGCGGACTTGGTGGTAGTGGACTCGGTGGACACCACGGTGGTGGACTTGGTGGTTCTCATGGACTGGAAGGATTCAGCGGACTTGGTGGTAGTGGACTCGG
>ls_20065
TTCACTGAAATTGGTGCACCGGAGAAGGCAGCGGAGTACCAAAGAAGATTAGAGTTGGTTGAACAAACTCTTGTTGAATTTTAAACTTATATGTAAGCTTGCATATATATGTATGTTAAATGTGTGGCTTTGTTTGTTAAATGTATACACGTGAAGTTTAATTATCTCCTTCCAACATTTTCTGTTTCATTTGTGCATGGAAGATGTTATGCCCAAAGGAT
>ls_20131
TTGCCTCGGCAAGAGCGCGAAAGCAAGAGACTTCTTTAGCCCATATATTCTGCGTGGATTGCATATGCACCATTTGAGTAAGATATTCATTCTTCAACTGTGTATCCTCCTCAGAATCCATCAGACTAGCAACAACATTCTGTGCAGAAAAGGAGCAAAATAAAATAGACAGTGAGAAGATGCAGGATGGAAAATAGATTATGTACTTGATGAGATTTCTTCGGAACTG
>ls_20140
CCATGAAGTAGAGAGACTCCCTTTCGGCAAAAGATTTCCCATCTTCTGTTGGTACAGCAACAAGGTGTCGGAGGTCCGACTTATTTCCAATAAGCATGACCACAATGTTAGGGTCTGTGTGATCTCTCAACTCTTTCAACCACCTGGCAGCATTCTCAAATGTAGCACGGCGTGTGACATCATATACAAGTAAGGCACCAACAGCTCCTCGGTAGTAAGCACTAGTAATGGC
>ls_20142
AAACCAGCAACTATGATGAACATTAGGAATGACATGTAATATTGAAGCAATGTAGTTTAAACGCGAGGAACCCTTTGTGCTGAAAACGGCAAATGTGTAAGTAACTGCTAGAACAAAAACAGCGATAGGGTCAAGCTTGTTGTAGTCGTGTGCAAGGGAATGCGCTGCGATGACAAATTTGTCTGAATTTTGGTGCAAAGTGTTGCAAAATAGGATGTCCATGAACGCGAGACTGCAGCGCCACTGATTACATATTCTAAGAATAATAGTTTCCTAGATGC
>ls_20149
TCCAAAATCAACTAAGGAAGTTTCTCAAGAAACTACCAGCACAGGAAAGAGATCAGAACCCCTCAACAAACTTTTTGACCCCTCAGGGTTGAAAGAAGGACAAAACTTCCAACCTTTTATTTATCAAACTTCCAACCTTTTGTTTTGACCCCTCAGGGTTGAAAGAAGGACAACACTTCTTCTGCCGCGGGACCTTCGAGAAAACGAAGCAAGAAGAACAAGGATGCTGAAGTTTCAACTAGTGAGGAAACTTTGGTTCGTACTATCTTTATTTTCTCTCTGACGCATTCAACATTTCTTTTTTGTATGTTTTGTAGAACCATGTTAGTCTCCACAAAAAGAGGCAGAGTTCGACAGTGGCGAAGAAATCTTAGAGTCTCCTCTACCTATTCCCCTAAATACAAACTGAGGTGGCTATCAAGGTTGATGC
>ls_20153
TTTCTTTTTTACCAAAAGTATCACTTAAATAAAAACATATTCCGTTTGGTAACACAATTACGATGTATTGCCACATCATAAACATCATGATCGTCCTAAATTATATCATTTCTAAACAGAAAGGAATGCTGGATCCTGTGCATTGATCCCACATTTAACAACATAACAAATATGTTTTTTTTTTTGTTTTTTTTTAATTGTGAGTAAGAGACAATTAGT
>ls_20163
TCTGCATAAATCTATTTAGGGTTCATTGTAGGGAGTTAGATAGATTTTTCTGCAAAAACTATAAATTTTGGAGGTGGGAACTGTGATGCCATATTATTTACTCAGATGAAGTTGGAAAAAGGTTGGCGTTTAGGAAGCATGGGTGATATGCAGATATTGCCTGGGTCTCGGCACCGTCCACCCATGAAGAAGCCAATGTGGATTATTGTCTTGGTGTTACTTGTATGCATCTTTTTAATCTGTGCTTATATGTATCCGCCGCAAAGTAGTTCCG
>ls_20184
GTTGGTAATTAGAAAATTTCCATTAACCTAAATATGCATGTATCAATATCATTGAGTTCATATATATGACGTATTGTCCTGGTAAGTATCCAAGTCTAATCTCTTGCGGTCTAAGCAAGGTATTGTCCTTGATTATATATATGATTTATTTTTTTCAAAAAATAAATATGTAATTTTTTGTTTGTTTTAGTCGTTATTCTCTTGTAAAGTTGTGTACCATAGATTCTTGTCCAAACTT
>ls_20192
AATCAAAAGGAAGCTGATATTGAAAAAGCTATGGCTGATGATTGTTCTAGTGCAAACCAAACTGATAAAACCAGTCCGGAAAATTCCAGTTCAGATGGTGCTGATGTTTCAAAAGGGAGGCCAATGTCTCCTGGAACTCTAGCACTGATGTGTGATGAGCAAGATACAATGTTCATGACTTCGGCTCCCTCTATTGGGTCAATGCCCAATGCTTGCAACACATCTTCACAATTGCCTCGTGGACAAGGAGCAACAGAGCTCTATGCAGAGCAAAAAAGAA
>ls_20204
TTTCTTTTTTGAAAAAAAGTGAAAATATTCCAACTCTATTCATTAAACATCCCTAACTGATTCTTAAGAAAAATTTCTCAAAAAACAGGACATGAAAGACAACTTATCAGACATTGTGCAGTACAATTTCAGCTTATTTGGCTTTGGACAAAAAACCCTGGTGTATAAAACAGTAGGCTTTTTATGAATCTGAACAAGAAATAACAGAGTTACAGGAGGTCTATATTTTTAAAATCCCTTTCAGCCTGAGACTAAATTTGACCCGCCAATGGCTCAGCCAAGACACCCTCATGAAGCG
>ls_20211
TGGAAGACTTGGATCTTGAACTCAGGCTACGGGAAATTAACACAGAAAGTTTAGCATATAGGACAGATATAAATTGTTATGGAATATTAACTGCCACTGTTTTTAATTTGTCCTTTTTCTCTTCTATTTTGTTAGCCGGAAAGGTGTTGTTATAAGCTAGCTTCTCCATATTTTCTTAATTATTTGTCTAATCAAAACCTTGAAGAGAGTGATAAGATTTCATTCTTTTCATGAAAAGTTTAACCCGAATACTAATTCTATCTCTAGTTTCTTG
>ls_20219
ACAATGCTCCAACGAGGACAGCTAATCAAATATACATGCTGCTGATTGTATGTCTTATACTTAGTCAAGACTCTTCTTTCAATGCAAGCATTCATAAGTTGATATTGACGGGTGTTCCATGGTACAAAGAACGTCTCCTCCATCAGACCTCTCTTGGCTCTCTTATGGTCATAATTCTTATCAGAACTGTACAGTATAATTTGTCTAAACTACGGGATGTATATCTCCACACAACTTGTCTGGCAACTTTGGCTAACATGGCACCTCATATCCATCGTTTGAGTGCATATGCATCTCAAAGACTAGTTAGCCTTTTTGTATATGCTTTCACGCAAGTATAACAAATAGCTGATCGCAGAGATACTAAG
>ls_20286
TAGTCATAAGATCTTGTTCCAGATATTTTACCAAAGCCAAATGACAACCCTTCTCTTTATCACTTCTCTTATCAGAACTACTCCTACCAATCCCAGTGGCATGATTAAGGAGTTCATTGTACTTATAATCCTGTTTCTTCTCGGGGCAGTACGGACAACTGAAAGTCTCGGCCGAGGTTTTTCACCTTCTGTTCCCTGTTCTGAGTTCTTCGTAAGATGAAACGACATACCACCAACTCAAATGGGATACCGTTATACCGGTATCCTTGACAGAACAATGAGCCATTAGAGTTTCCCCTAGGCTTGACTCGATATTATGGCACCTTGAAGAGATTGGAAGAGGTGTGCATGAGAGGAATTGAAATTGAAGAGGAAGAATGAAAGGGGAAATTTATGGAATTTGGTAAGAAGAACAAAGAACAT
>ls_20290
CGCTGCTCCGAGTAAGCTTGCCATCTTCTCCATTTGAGTAACTCGGAAATTACTGAACTTGCATTCACATCTCTTAATCCAGAAGCAATGATGCAAGAAGGATTGCTAAAACTGCTTGCTTACCAACCAAGGGGTAAAATATATGTGCGAAGAGAACAACCAAAGCGAATTGGGCAGATGCATAAAGCCAGATGAACCTGCTCCTCACCATGGTTGTTGATGTCATGGCGGAGACTAGACCCAGTACACAGGAAAACGGAAGAGAAATGAAAATCGCTTTGTCCCATTTTTCTAACCAAGAGCTGCTCAAGGAAACAGAAATAAGCAAGCATGCTAACAATGACAAGCACAGGTAACTCCTGCCAAACCCTCAAATACGTCTTCCTGCTGAGACCTTGCTCCGGTATTCTG
>ls_20377
TACTACTTCTCGTGAAGAAGCAACATCGGCTATTGCTGCGACATTTGCTCCACCTGGTTGGCCATGATTTATCCATCTCGTAGGCTCAACCTCTGCAAGTTCTATCAATGTTCCTTTCTTTGAACAGAAATAACCTCTCTTCCTATCATCTGACACCACACCAGATTTTATGAATATCGAATCGGTATCCGAGATTTGATCGAGTGTATGCATGAAGTCAATCCAAACTGGTTGTGAGGTTTCACCAAGCTGCACATGCATCTGATACAAATTTCCCGATTCAGATAAAGCAAGAAATTTCTGAGAAATGATAAAACTGCAACTGCAC
>ls_20418
GCTCACACTCGTCTTGTCTCAAATCGTGCCTTGAGGAATTTGATTGTGCAGTGGTGCAATGCTCATGGAATTCCTCTTGATCCACCAGAGGTGATGGATGCAATGGGTGAAACTTTTGGATCTGCTTCTCCCACCAAAGCTGCCCTTGAAGCAAATAGAGCTACTGCCAATCTTCTCATTCAGCAGCTAGCGAATGGACCACAGTCCGGAAAGACTATAGCTGCTCGGGAGATTCGATTGCTTGCAAAAACAGGTAGAGAAAATCGGGCCTTCCTTGCAGAAGCTGGGGCAATTCCTTATCTTCGAAACTTACTTTCAACGCCTAATTCCGTTGCTCAGGAGAATTCAGTTACTGCATTGCTCAACCTATCCATTTACGACAAGAACAAAAGCAGGATCATGGACGAGACAGGTTGTCTT
>ls_20439
TCACACTTTCACCCACTGTGTTCACAATAAAGAAGCTAAAACATACCAAATAGAACAGACCCAGAATCTGAATCATAGAACCCATTTTCAGAATCAACCAAATGCAAGATCTTTGTTTTCACTCATACATAAACATGGCTCTGATGTTGGTAGAGGGTAGTCAGGGCTTTACTGCACAGTCACATGCATAAAGAAGACACAAAATTAGATGTCACAAA
>ls_20453
TTTCTTTTTAGGGTTTTAATAATGGGAATAACATATGCAAATAAGGATTACAAACAGAATATCCAATAAGACATAAATACACTAACCTAGCCCATTACACATTATCTAACAACACCACCCCCAACCCAATTATAAGAAAACACCCATTACACATTATCTAACAACACCATGGAGACATAATCACAAATTTTAATAAAATTGAATTTACATCAAAGCATAAATCCTAATCATAGCATCGATTATC
>ls_20479
TTCGTTGTCCCCTTATGTAGCTTCATTTTCATCAAGAGGTCCAAATCCAATCACGCCGAATATTCTCAAGCCAGATATTGCTGCCCCGGGAGTTAACGTTATAGCCGCATGGACTCCACTCGACCCGATTTCTGAATTCGAAGATGACAAAAGAAGATTACCTTATCAAATTATCTCGGGAACTTCAATGGCATGCCCTCATGCAGCTGGAGCAGCTGCATACGTTAAATCATTTCATCCCAATTGGTCTCCTGCTATGATCAAGTCTGCACTTATGACAACTGTTACACCAATGAGCTCTTCTATAAATCCTGAAGCCGAATTCGCATACGGTGCAGGGCTAATTAGTCCTGCTAAGGCAACAAATCCAG
>ls_20493
TTTCTTTTTTGGTAGATTCATGTTTCACTGTTGGCTCAATGCTTTTAGCATCCTCCAAAGGTTTCTTGTCTTCTAATGTTTCATGTTTCGCAGTTTCCTCAGGTTTGCTCTTTTCATTTTCTGTGGAAACCTGTTCATCTTCATTCTCTTTGTTGAACAGCAAGCTAAGAGAACGACGTTTGTTTGCTTGATCGTCAATAATTTGGTCAAAAATTTTAGGATTGACGCCACCGTCTTCCTCCTGTAACAGCGGTTCTTGTTTGGTTCCAACAATGTCTTCCTTAACCTGTTGAAGTTCCGGTTCAGGTTCAGGTTGCTCACCGTCTTTCGCAACCTTCGGTTTAGTCGCACAACCACCCATTGATACGGTTTTTTGTTTT
>ls_20504
TTTCTTTTTCTTTGACATTAAGACTTCTGCATATCCACCACTTGCAAGAGCCACTATATCACTTCTTTTTACCGTACGGTACAGCAGCATTAGTACCTTCTGATTCAGTTTCAGCTGATGGAAACTTCAAAATCCCGGAAATTTTTTGAAGAGGCCCTCTTGAACCATAAGCGAACTTGATTGTTGATCAATTGCTTTACGCCTATACACAAGAGCCATACATGTTAAGACAACACCCACTTGGGATGTTTTTCTCCATAGATCTCTTCTGCCTTAGTTAATG
>ls_20515
TGCCTGTTTATATAGCTGAGATAGCACCTGAGAACATGAGAGGTAGCCTTGGATCAGTCAATCAGCTCTCTGTTACAATTGGAATAATGCTGGCTTATCTTTTAGGCCTTTTCGCCAACTGGAGAGTGCTTGCAATCCTAGGAATTTTGCCTTGTACAATATTAATACCTGGATTATTTTTCATACCTGAATCTCCTAGATGGTTGGCCAAGATGGGGATGATGGATGAGTTCGAGACTTCGTTGCAAGTGTTGAGAGGATTTGACACAGATATATCTGTTGAAGTACATGAAATTAAGAGAGCTGTGGCATCAACTGGAAAGAGAGCTACAATCCGATTTGCT
>ls_20535
AGTAAGTTACTTTTCCCATTCCAAGTCTAAAATCTGTGGGCTAATCTTCGGTTGAAAGCCAACTGTCCCACTGGACTGCCGATTTGGTTGAAAGCTAACTGTCCCACCGGACTGCTGATTGGGTTGAAAGCTTACTGTCTCACTGGACTGCTGATTAGTTAGACGATCCCAGCCCATAATGTGTGGCAACGCAAAGCTGCAAGCTGTCTTCATCACAGAAAACTCAGCAGTTGTAACAGGAACACTAAAATTGTCTTTGGTATTTAACACGGAGTTGACAACAG
>ls_20604
ACAGATTCAACAGCAAATATATCATGTTGCTTGCGATTCCTTGTCGGCGAGCCGATTTGGCAACACATAAGTTAGCAATGTAACCATATCTACTTGGCGGTGTCCTGTTTGCGCTGCAAGAAAAAGGTGTCTTAACTCGTTCCCCGGGAAAAGTCTCTCCTTGCAGCAAATACCGGATATTCAAATCAAGTGTTCCTACAACACTTTTTATTATCGAGCGCTTTACATTCTTCTGCTCCTTCCTCAC
>ls_20644
AGTAAATGTGCTGCTCTGTCCTCGCAGTGCTGGAAACCGCCATAGCTGGGTCAAGCAAAAGGAAGTTGGAACTATATATACACATCATCAGAAAACTGTAGTTGTGGATGCTGAGGCTGGAAATAACAGAAGAAAAATTGTAGCATTTGTTGGTGGACTTGATTTATGTGATGGCCGATATGATACTCCTCACCATCCTCTCTTTAAGACATTA
>ls_20659
TCTCTTGTCTTGATTATATTTGTTTGTTTACAATCAATGCCACCGGCCGTCTCATACTCCACATCTAGTTTCCCCCATTTGTGAAATTGCGATTGTGTCGATGCATTTAACCCCATTCCAAGACACAACTCAGAGTCATGCAATTCCGCTTTAAAATCATTTTCACTCCTCTTACATCCAAAACACCAAACATTCATCCAAAATCAAATCCACCACACCACCAGCAGCAGCAGCAACAACAACTCCACATGAAAAAACCAAACA
>ls_20669
GTCGAAGAATTCAAACCAAGACCTAATATTTCAGCTTATGGAAAAAATGGCATTGATGTCAAGGAAAATAAGGGAGCCAATGAAGATTTCGAACCAAGACCTAACATTTC
>ls_20672
TCCATTAATCTATTATCTCATTCTTCCACCTCGTTCCATCTTCCTCCGCTTCCGGCGACTAAAAGCGGCGGACAACCAGTCCTCCGCCGAGTCACTGTCATCTTAAACACAAACCGAGTTAACCGTCACACACAGATAGCTTCTCCAATTACAGTCACCAATGGAAGGGTTAAAGGTTTCAGAAGCTAGCTTAATAGTTCACATTCATCCTTCTAAAAGACAATCAAGTTTCTAAAAGACAGTTCTTCGTGAACTCAGCACTATGCTTTTCACGTACGATGAGATCTTCGAAGGCGTCGTTTTGGCTTACGATGTTAACTCGTTTGACAAATGTGCGAAGATTCTTCC
>ls_20698
TTTGATCATGGTGGTGGAAGTTTTATATAATGGCTTGGTTTGGTGATGATAATGTTGGTGATGGTGGTGGTGAGGTAAGGGTACTTTTGGATCGAGAATTAGGTGATGAGGAAGACACTGTTTTTGAGTTGCCTTTAATTCAAAAGAATGAGGTGAAGGAAGGAGTTTTAGATAGAGAGAGATTCTCTTTTGATAAGTTAGAGCAGGAAAGGAGTGTGCTAATGACCGGTGCTAGTGCGATGGATGATGATTCTGTTTATAGGAGAGGTA
>ls_20702
TTAGATTCTCTGCTGTAACAGTGTCACACAGTTATAGATCTCAACCGTTTGATCTTAAATCAATGGTTGAAAATTTGTTACTGCACGAGACTGCGTGATAATTTGATACTGCACAATAGTGCGTGATATTTACAGCAGGGATTTCGGGTCACTTCTCATATGTAGAAAGGTTTGAAATGTAAAACTCAACAGTGGAATCAAGGTGATTAGTAAGTGAAATGAATCTTGTATAGAATTTTATTTAAAAAAGAA
>ls_20734
GAAAACCATTGAAAACTCTGGTTTTTTATTTATTGAATTCACCACTCACCTTGCATACAACTTAACATTACAAAGTCTTTTAAAAGTTAGAATGAAACTGATAGAGAATACATTAGGTTCTCAATCTTAATGCTATTACTCTACCATAAATCTAAATTATAATTTGATGTTACAATTCTTTCATTATTTGATGGTTACAATTCTTCATTATTTTGGTGGTTACAACTCTTCATTACTGTGGTGGTTACAACACATTAATTTTAACACTCTCTCTTAATGTGTTGCTCTTTAACTCCCATTGCTTCTCTAAGTTGTTGAAATCTTCCTCTTGGTAGTGCTTTAGTAAAAATGTCTGCAAGCTGCTCTTGTGAACTGCAGA
>ls_20741
ATCGACCGATAGTGAACCAGTACCGTGAGGGAAAGGCGAAAAGACCCCGGGACGGGGAGTGAAATAGATCCTGAAACCGTATGCATACAAACAGTCGGAGCTTTCATGGGGGGACGGCGTACCTTTTGTTATAATGGGTCGAGCGACTTACATTCAGTGGCGAGGTTAACAAATAGGGAGGCCGTAGA
>ls_20776
TTTCTTTTTGATACATAAATCCGTACAGTTTCAAACAGTTCAGGATTACATCTAACTTCAACTTGCAAAAGCCAAACGCAGATGCTTAACAAAAACGAATTGAAATGAAACAGAAACTTATCTCAAACAATGGTATTCAATCTGAAAATGCCAAGACCAGAATTGAGAATAAATAAAACCGAGAAAAGTGATACAAATCATATTGCGTTACAAACGAATGCATAATGTGTTGTTGTTGTGTGAGTATCATTGTCGCTGTTGAGTTATCGTTAATGTTATTGTAGGCGTTGAGTTTCTGAGCTTGCGTTGTTGAGTTGTGTGTCGGTGAAGCGAAAATAGTTGAAGTTAG
>ls_20779
TCCCATTTCTGGGGTCGGCCGCTTCGCTCCGCTATCCGGGATTGATAACTCTGGATACAAGTATGAGTGATTTTGACAAATGTACCAAATATAAATATGTAGAGCTAAGATAAAGACTAGGTAGTTTGAATCACGGATAGCAGCATAGAACGGCCGGCCAAGAACAGTAGGATAGCATGTAAGGAGATGGCTTCTATTTGATATATTTTAGACATATTACATGAA
>ls_20804
GTTGGTTACGTTGTTGGCTCTCATTACTATTTATAAATCCAACTAGCGTTGTATAAACAACTAATGTAACACAATCGTGTGAAGCTTAATAATACACACAAGTCACTTGTGTTTTTTCTTGTTTTTCTTCTATTACATGTGTATCTATTTCTACCAAGTTGTTTAGATGTGAAAGTGAGTTAAAGAAAGATATATATATTTTTCTATTAAGTTCAAAAAAGAAA
>ls_20808
CGCACGACAAGAGTTCGAGAAACCAAACCCAGAAACAGAAACACAGCCGCCTTCTTGGTATGAGTACTCGGAAGATAGAACTCCGTATAACAGGTTGAGGAGTTTCAACTCCTACCCGGATCTCAGGCAAGAGTCTTGGTGGGTCACGGGAGATGACCGGTGGCGATTTAGCGATGATACACGGGTTAATGGTTATAACCGTGGATTGGACTTAAACTTGAAAGAAGAAAAGAAGAAACAAGCATCAAGAGCATCGAAGTGAACACGTCTTTGAAGGGAAAGAACAAGAAGAAGCAAACATTAGAAAAACATCAATCTGATACGAATG
>ls_20809
TGAAAATCGGAGCCCAAGATTCGTTCTTGGATATGGTATCTCTTAAACCTGGAGGGGTTTATACCAAAGCTCAGCTTCAGAAGGAGCTAGAAAGCTTAGCTACTTGTGGAATGTTCGAGAAGGTTGATATGGAAGGGAAAACCAATGCAGACGGAACATTAGGGTTGACGATTCCGTTTGCGGAGA
>ls_20818
AACAATCTCTGAAGCTTATAAAATTTCTCAGATTCCTTCATCATGATCACATGCTGGCTGATCAAGTCAGTTGCTTTTCCAGCAGTGCCTATAGTCACCACAACAGGGTTCCTCAAATACTTCCTAGCAAGCCTCTCCACAGCAGGAGGCATGGTGGCACTAAACATATAAGTAGTCCTATAAATCCTCTTCTCATCGAGCTCTTCATCTTCATTTTCAGGTTTCAAATTACTAGAAGGCATGGCATCAAGCACACCCATGACCTGTGGCTCAAACCCCATATCAATCATGCGATCAGCCTCATCAAGAACAACATAATTACACTGGTTGAGAACCGCATAGCGACGCTCCAAGCAATCAATCAAACGACCAGGGTAGCAATTACGAT
>ls_20819
CTTGTTTATGAAGCAAACCCTCTTAGTTTCATTGTGGAGCAAGCTGGTGGAAGAGGGTCTGATGGAAAAAGTAGGATTCTTTCACTTCAACCAGTTAAACTTCACCAAAGACTTCCTCTCTTTTTGGGGAGTTTGGAAGACATGGAAGAGTTGGAAAGTTATGGAGATATACAACAAAAAGTAAATACCTGGTTATGAGGTTTGAGGCTAGAACATTGAAATTTTGAATGTTCAATCTTTTACAAGAGTTATGACTTTTCACATATGCATTATAACATGAGAATATTAAGAAAAAAGAAA
>ls_20823
GAAATCGGTTAATTCAGTTGATTTGCATCACCCTGTGGTGTCACACGAATACGGAAATGGACTAGCAATAGAAAGTGCATGGATTGGGAATAGAGATTACAGTGCTCAATTAGTGGTTCCAACGGTTATGGAATTTGTGAATAGATTTG
>ls_20824
TAGCTTGCTGATGTTGTTAGTTGAATCCCTGATCCATGAGTTGATGGTTGGCAGACCCGGAGAGCCGTATGCCGGCCTAAGGCCATTGAGAGAGTCATCGTCCACTGAATGCAACTTCTCAACCTATGAATCTTCCGGATAGAGCAGTGAAGATGGTTGTAGAATTAAACGAACCAGCAGAGCAGAACTTCGTAAGGAAGCATGCTATAGAACAAGCTGAAACTCTCGGGGTTGAAGTTCGAGAAGCAGCAACAAGGATCTTCT
>ls_20832
ACATCAAATCGACGGCTGGTATGAGAACGATGCAGAGCTGGAAGCATGGATCTCCAAGGATAAAGACGGCAAGCTGTTTGCCTTGAATCCGACTTGTAAGCATCTTGGCTGTACGGTTAACTGGAATGCGAATCCGGAGTATAAGGATCAGTACTTCTGTCCTTGTCACGGTGCGCACTATACGGTAGACGGCAATCTTGCGGTTGCACCGTTGCCACTAGATCAGTACGAGCTTAAGGTTGAAAACGGATTTGTTTATTTAGGTACAGATCGGTCCTAACACAAGGGTTAAAT
>ls_20841
TTTCTTTTTTGGTATCTGTGGGTGGTTTTGGAGAGGAATGGGATTTTGAGGAGGAGGAGGAGAAGAGTTGAAAAGAGAGTTAAGGGATTGCATTTCTCTGCTACAAGGTTGCATGAAGACAAGTGTGAAGAGA
>ls_20848
GTTTTCTCTCTTTCCTCTCACTGTTTCTCTCCGTTTTTTTCCTCGTCAGAAAGCCTTTTCCGTTCGCCGGAAAACCGCTTTCGATTTTTTCGTCTTTTTTCCTCGCCTCTGTAGGAAGCTCGTCACGGCCTTCCGATTGAAACGCTTGCATTCACTCTTAATTTCCCGTGGTTGCTCCTACCAGGCGTTGGATCTCTCCGTCACGCGGTATAAGTCTCGTATACGGCGTTGTTCGAGAATGTGGCGAGCCTTGTTGTCTCTTAAGGCTTGCGTTTAATCTGCAACATTCACGATCGTGATTTAGGGTTTGGCTCTGCAATTTCGTTATTCTTTGGCTTGTGATTTCTCGTTCTAGTTAACGAAGACGGATACCTACAGGGAGAGCCTTCGTAATGAAATGGTAGAAGGAGGAAGAATGCGATTATCCGAGGAAGCTAGAAATGGGTTAGAA
>ls_20853
CCCCAATCTGTATAATCTCTAGTTCTTTTGTGTGCTTTTGTTAAGAGCTGTTTTTGTCAGAGTTTGGGTCTCCTCTAACATCCTGATCCGCCTCGAACGAATCTCGGATTGCACATGAGCTAAAGTCTGCATAGAGCGGAGGGTACTAATGGCTTGA
>ls_20856
CTTCTATCTTGGCTTCTCTTTCTAACCTCAGACAAGATCTTAAAAGATGGAAATCTCCATCTCAGACTGCCAGTAAGCCTCACCAGGGTGCTGATGTTTCTGTTCATACTGTTCTCCCCGATGGTACAGAAATTGAGCTTGATGGTCCGGAAGGCAACTCAACTCCAAATATAGGAACTGATAAAGCTGCTGATGCAGAGGCTAGCAACAAGAAC
>ls_20871
TGCTTCTTCATTCTAGATCTACGCAAAACCTACTATAGTTGCTCTTCACGCACAGCCAAACGTACACACCAACTCACACTCCCTCTCACCAAACAACGGTCACCGTTCACCTTCCAACAGCCATGCGTCCACCTCCCTACGAACTACCGTAACACCTCTGTCATGGCCTCCCTGCACGAAACGCAACGCCGGCCGTCACAACACCAAAC
>ls_20887
GATTGCAACTGGATGTTTATAAGGTATATCCATTTTATCCAATTCTGATCTTATCACTTCACTTGTCTCAAATTCTTCATAAGCCAATTCAGGATTCTCATGAATCTTTCTTCTGGTACTGATCATCCAATCAAAGACCTCAGGACTCTTGGCAATGTCTAGAAAGTTGCTGAATGAGGAATTATCAGACAAAATTGGTCGTTGCAGCAAAGATATGTAATATGATGATGCAAAAAATGGAAGATGTAAATTTGAAGGAAGA
>ls_20911
GCATCTTAAAGTCAGCCAAGATGCAAGTTATACAGTTGGCAGTAAAGGGTCTACCATGCGTCTGCCTCATCACGTATTTGGGGATACTGGTCTTCGGAATAACTGGGCTCCTACTCCCGCTGAGCAAATTAATGAAAATCATAAGGAACCTCCAGCTCCTTATGTTGAGAGTTCACTTGTGCATGACCTGAACAGCTCGGAAGAGGAACACCACACTGTGCAGGATTCTGTTTTTGACTATACTGCCAAGCCATCAAAGCAGGTACTGGACAGTGCCTTAAGATCTGATGGTGTTGCCATACCAGCAATATCTGTACATTCACAGCATGATGCACCTCCCGTTGATAAATCT
>ls_20926
ATGACTATGTAAGAAACATCTAGTGGAAATCCCAACCCATCACCGTCTTCTCATCACTTCAAGCTTAGATGAAGACTTTGCCCGTAGGTATTGCAAAATTGCAGGGCAAAGCCAAAGAACATCTCAACCACATATCACACCAACTATAACACCTTAAAGGCATCAGCCGAGAACTAAAAAATTTGATGCCATAGATCTTAACCTGCATGCATGTTTCATAAAAGTTGAACATTAATGATGTGTTCCATAGACCCACGCTTTTGTTAAAAAATTATTTAAATAGGTTACATACGTGGATGTAAGACCTAACCTCCCCTTATCATAGAGTGCCTACGTAGAAGAAATCTGAGAGTAGATATTTTTAACTGAGGGGAGTGAGTTGTAATGGGAGT
>ls_20931
ATTCAAGTGATCAAAATGGGAAGGGGGGTGGAAGTACGGTTAGACAATATGTTAGGTCGAAAATAGCCTAGGCTTCGTTGGACTCCTGATCTTCATTTATCTTTTGTTGCATGCTGTTGAGAGGCTTGGAGGCCAAGAAAGAGCAACACCAAAGTTGGTTCTCCAATTGATGAATGTGAGAGGACTTAGTATTGCACATGTGAAGAGTCATTTGCAGATGTATAGGAGTAAAAAACTTAGATGAGT
>ls_20955
TTCCCGAGTATCAGAAGCTTACAAGCCAGGTTCATGAAATTGTTGGTCGCATCAATGGCAGATTTGGATCACTGTCTGCTGTTCCTATACATCACCTGGATCGCACTCTTGACTTTTATGCACTATGTGCTTTGTACGCTGTTACAGATGTAGCACTTGTCACGTCGTTGAGGGATGGAATGAATCTTGTCAGTTACGAGTTTGTGGCCTGCCAAGCAAAAAAGAA
>ls_20962
GTGGCGACACTTCCAATCGGTCACTTCATGGCGGCGGTTCTACCGTCGACGAAGTTTACTCTCCCCGGGTTCCGGTCGAAATCGATGTCGTTTAACCCGGGTCCGTTTAACATGAAGGAGCATGTGTTGATTACTATTTTTGCTAATGCGGGAAGTGCATTCGGATCCGGGTCGCCTTATGCGGTTGGTATTGTGAATATTATAAAAGCCTTTTATGGAAGGAGTATTTCTTTTCAGGCGGCTTGGCTTCTCATTATTACCACTCAGGTAAAGTTTCTTCACACACTTTTTTCTCTCAAGAATTTTTAGTAGTTGGAATTCCACAGTTATACATATCA
>ls_20965
GGAACCAGCAAAACAAGCCAAAGTTATGCAAGAATTCCAGAAGCAATCGGCACAGATGGATATGACTACTGAAATGATGTCAGATGTCATAGATGATGCCTTGGATGATGATGAAGCTGAAGGGGAGACTGAAGAGCTTACAAATCAGGTGCTTGATGAAATTGGTGTGGATGTTGCCTCACAGTTATCAGCAGCTCCCAAAGGGAGAGTCGCAACAAAGAATACTGAAAATGTCGGCAGCTCGGGCATTGATGACCTTGAGAAACGTTTGGCAGCTCTAAGAAACCCGTATTTTGACTGTGGTTATATTGTTCACGATCTCGAAGATTCAAACTAAAATTCTCACAAGTTTTAGTGTATATACTATAAACTATATACGACTTGAAATTGCTATGTAAATGAGAGAGGGCCAAGTCAATTTGTTATGCCATT
>ls_20966
TTCTAAACCTAATAGGTTATATTGAGATATAAATATATTGTTCATATTGCTCATGTTGGAGTTTATACATTATGAATGTTATCTGGCTTTAGCTTGAGGTGTCCATTTTGTGGTTGTGTTTAGAAACATTCAGACATGTCCATGTGTGTACTTGGTTCTCAATTGAAACGCTGTTAGAT
>ls_20969
CTTGAGTAATAACAACAACCATTGCCAACAAAAACAGAACGAGCATCTGCCTCCTCCTTGTTATCCTGGGAAGCAGCTGCAGCAGCGGGATCTTGAGTGAAACCAATCTCCTTCTCGACCTTGGCATGCATATCGCGAAGAGCGGCGGCTTCATCTTCCATTTCCTTCAAGCGCCGTCGCATCTCGTCGAGTTCCTTCATACCGCTGGCATCATCGTCGGTGGCGGACATGTCGACGTCTCCTTCCATCTCTCCGACGTCTGGGATCTCTCCTCCGTAAACCTCATGTTCTTCCTCATCCATATTTCCTACTCTACGCAGTGAAATGCTATTGCGAT
>ls_20983
CATTTCATGTTCTGCTTTTCTGCTCTAAGACATTAGCGAAAACCGCCGTAACCACTGTGGTATACGGTTGTGAATGGATGGTAATAATAAGCATCAAGGTGGTGAAGTAAGCGTGATGGAGAAGAAAACAGAAGTGGTGGTGACAATATCAAATGTGGGTGGAGAGAGCCATGGCCAAGATCATCATGATCATGGGTTGAAAGTGTTTGATTCTATGCCTCACTGTGAAAATGAGCTTGCTTCAAAGTCACCGCCACCTTTAAACTATGTTT
>ls_21000
CGAGCTACACACTCTAAATCCACCCACAGTGATCCCTCCACATTATGATGCCAATGCTAGGTGCGAATCCATTCAGGGGCACCCAGTCACGGAACCGAGAACTGTAAGGCATTGAAAAACAAAGTCCAAGATTTGATTGACAAAAAGCGGCTCACTTTTGGAGAAAGGATACCATTGGTGAATGGTCAGCTGTTACTCTAATATGTAGTATCTCCAAGCCAAGAAGTCTACCAGAAAATTCAAGATCAGAAGGCCTTTTTGTTTTAGTTGTAATGTCTTTTTGTGGTGTATTAATTGTACTTTAAGTTGTACTTTTTGATTTGTAACTCTGACAGTTAAGCATGCATGTTTTTGACTCAAAAAAGAA
>ls_21003
AAGTGCTGGTTTCGTTTCTGGTCTGAATGACACCAACGCTGGTACTCTCTCTGCTAAATGTAATCTTAACCTTCCCTACAAGTTTGGCCCCGATACCGATTGTACTAGCATCACTCTCTAAACAGTGTGTATGAAATGAGAGGAAGAAGCAGATAGCATGGCGCACTTCTTTCTACCTCAGTATTAACGGCACTAGCTGTATCTGTATGATTAAATAAATGAAGGGCAATGAAAGCTCAACATATTCGAGTTTCCTATGTTTTATGATT
>ls_21010
TACCGTGTGTTGTAAGCAATGCTTTGATATTGGTTTGTAATTCGGTTACTTTGCCACCTGATGCTGCAGCTCTAGCTTGTTCGAAAAAGAGAACTTGCACAACAACTCTTAAAGGGAGTAACTCATTTTGTGCTGCATGCATGCATGCTTCCATTGATAATTTTTTGCAGTCGAGAATTCTGCATAATCTTTTCCTTTCACTCTTGTTGAGTTCTGGATGAGCCTTGAGATAAATGTCAATGGCTCGGTAGAGATCATCATGATCATGTCTTGCGAATTCCGGTATAATATCAGCAAGTGCGATGAATTTAGACAATGAAAAATTCACATCTCTTGCGACTTCTTGAAGGTACCTATCAACAAGCTTTG
>ls_21022
GCTCCCAATCCGACGCAACATCCAAATCTCGAGACACACCGCAATCAATACCAATTCCCATTTGAGGTAAAGGCTCCTTGTACTCTTCCACATCATCATCATCATCATCTTCAACAACAACAATATCATTTTCTTTTTCCCATTGACTTTATCAGTAGATTGAAAATAATGGTTGATTGTTCTCTTCTTTGGAACTTGAAAGGAAGATGAAAAAGTTCGTTTTTTGAGAGCATTCCCATTACTTGCACGTGGTTTTGATAGGTGGGTAGTACTAGTGGAAGGTTCACGATCACTGTTTCTACTAGTACTAGTGTTGGTATTGAAGATATGTTCCACAACGCTTGGAATCGATAGACCTACTACTTTTATGGCTTCGAGAATTTGACGGTCAAACCCATTTCAACCAATTCTGAAATGACTTGTTCGGAAGATTTGTTGTTGGAGTCCATCGCATTGCTGATCTGAAACTCTCTATTGATCTGATTCCCCGC
>ls_21026
TTCAATTTGATGGAATGGTGTTCTGAAATCTGTATCAAGCACTTTGATTGGAGTGAGCCCTGAATTTGAAATTGCTTTGTATACCCTGTGTTTCTTTGCCGGTCAGGAAGATAACCACATTCAGCTTGGTCCGTATCCAGTTAATATCAAGTGCTATCATTTAGGCAATCAAATTGGATCTGTTTTCCCCATTGCAGATTCATGAATGCTCAATTGCAAGCAATGATAGTAGTGTTTTGTCGTTGAAATCATATCTTATGCATATTTGGTGTACCTTGTAGCGCATAGCTGTAAAAGCAACAATATCAGTTAGATCTACTAGTACATGGTAAAAACAGTATTGAGGGGAGTATTCTTTTGTATACGTTTTTATTTTT
>ls_21046
TACTTGACAGGAAATTTGTAAATATCTCCCGACCGGCAAGAGTGAGCAATACTGTGCCCAAACCACCAGCAGTTAACCACTTCTGTGTGGAGAAACCTAGCAATTCCCTGAACAATGACACAGCAGCAACCCATACAGCAGTGTATATTGCCTTCCCGGCAAAATCAAGGCCCATATTTCTTGCATCGCTGGATTCATTTGTCTCCATAAAGAATTTTGAGCTTGTTGAATTAAGCTTGATAAACAGTATGCAAATGAAATCACTGTTGACAAAGATCTCACAAAATTAAGCAGTCGTTGCTTCACAACCTGGCTATTCGGAGATGGCAGGACAATTGGATCTAATGCCC
>ls_21093
TTTCTTTTTTGATCTATTGCACTAGGATAGAGGAAATTGGCGCTTTCAGTTCCATTCATGTAATCTTTGAGCAATTGAGGATGATATTCCAGTATCTCCCGGTATACTAGTTCCCTAACATCGTCCTTTGTTATACGTCTCCTCTCAAACTCAAATTCCAATTTTGAGATTGGCTTACAAGAAGGTTCTCTTTCCACTTTTGCCAAGCCCTTGAAATAAGGATCGGCTAGTGCCTGTTCGGCAGTTGGTCGATCCTTTGGATCAAAGGCTAGAAGCCTCTGCAAAAGGCGAAGAGCCAATGGATCAGCATTTGAGAATTTGTGTTCAAATGGCACGGGGGGTTTCTCCGCATTCCCGACAAGTACTTCCTTGCATTATCATTTCTAACTCCTGTAATATTTCAGGCAATGGTGTCCCAAGAAGGTCAGTAATCAAATCTAACTGATGCA
>ls_21100
GGTGAGGGATGAGGGATTCAAGCATAAATGGGAGAAAACGAGAACAGTTTTTTGTCGGTGCAAGATATGCCTGAATGACTTTAATCTCTTTCATCATTGATTTCTGGCTGATTGGTGGTTTCGTTAATTTTTAGGTTGAAATTTTCTTCATGTCTTCATTATTATATCCTTTTTGTTGCAGAATGAGTTGTGTCGGATGAGGTTGGATGTCCCATTCCTTGATCAACTGGTTCGTGAGTATTGTGTGTACAGAGGAATTGTTAACTCTGCATTTGGGAAGCAACATATGCCAGAACCTGTAAAATCCAACCAACAAGACCCTGGCTATTGCTCATCAAGGGATTGTTCTCTTGAGCTAGATTATAATGCCAGTAAACATTCTGATGGCGAAACTTCAGTTACCAATGCTCAGATGGAT
>ls_21115
ACACTCTAATGAGTCCCAGTAGTGGTGATTGTTGTATTGCTCATAGGGTATTCTCTGGTATTTTGAGATCAGATGTTATGTGTATGGCCTGTGGATTCACATCAACAACGTATGACCCATGCATAGACATCTCACTTGACTTGGAACCGAATCAAGGTGGTTCTACTAAGATGGCTGCTGCAGCTTCCAGTCATTCTGGCAATGACGAGGCTGATTCCAGCCAAAACCGTGGGGTATCTACCTTGATGGGGTGCCTGGATAGATTTACAAGAGCAGAGAAATTGGGGTCAAACCAAAAGTTTTTCTGTCAGCAGTGTCAGGTGAAGCAGGAAACTCTCAAGCAGATGTCCATAAGGAAGCTTCCCCTCGTTTCTTGCTTCCATATAAAAAGATTTGAGCACTCTTCAACACAAAAAAGAA
>ls_21121
TGTTCCCGTCCAGTGCACAAAACTAATATTTGTTCCTCCTTGGGAGGGATTTTCACCTAATTCGTCTCGGTCAAGCATTATGGCCAGCGTTTTGGATACTGAAAAGCAGCTGAATTTGCAGGATATGAAGGACTCAAATCACGGGGACAGCTTGAAACAATTGCTTCATAATCTGGATCTCTCTTACCGATTAGAATGGGTTGCTGATCGGAAAGTACTTCTGACAAGGCATGGTAATGAATTGGGCACTTTTCAGCTGTAGCGGTTCTCTAAAATCGTGCCGGAGATTTCCATAGTTTCACAATTTTAGTCGAGGCTTTATGGTGAAATGACCCTTCAGTGTGTATAGCAGCTCA
>ls_21168
TATTAATTTCCACGGCTTGCAATGAAATATCTTATCACCCAATCAGCTACAGATGGAAATAACTAAACAACATGAAGAAAGACCTTTGTAAATTCACCATTGCAAATAAATTCGGCTTGGCGAGATTGCAGTTCCAAATATTTCTAACCAAATGCGAATCAGGATGACATAATTAAGAGAGACTGCATGAAATTCTAATCCCAACTTAACACAAATTGTATTCTCAACTGGCTGTACATATCAGTCTGCAGAAAATAGTATTTGTCCACGTTTTGGGAGTGCACCAACAAATTTA
>ls_21180
CAATTGGAGCCTGCTCAGCCACACTAGTCTTCAGTAGTGCACAATAGCGCCAACATGGGCTAGAATAGAAAGACCATCATTCAATGATACAGAAGTATAAACTAGTTTTAAACATACAAACAAATCATTTGCAGGAACGATCACTGACAAACATTAAAATTACAGAGAAAGCTATTAAAGTGATTTCCTCTTGATCAGATGCACAAAACATTTGAGCATACTAAGAAAACTATGTATAATTAGATTAACCGGTAAAAGCCACAGGGAGACCA
>ls_21183
GTTCAGAAAGCAAGGAGAATAAATCAATCTCGTGGTCGACCGCTTTGGGTTCCTCCCATTGCAGAGGAGGAAGAAGAGGTGGATGAAAGGTTGGATGCATTGATTTCACGCGTAAAGCTGGAGGAAGGAAATACAGAGTATTGGAAACGCCGCTTCTTAGGAGAAGACTTGCCTGGTGCTCATGGAAATGGCGCGATTGAAGGTACATCAGAGTCCCCTGATGTTCAAGATTATATTGATGTTGTAGAGGATGATGCAAAAGAGGCCGAAGATGATG
>ls_21251
GTGGTAGTACTCATCATCTTTATCCTTACCATTTACATTTTCATAAGGAATAGAAGATGAGACCCTGTGGTGCCTTGATTTCGATGCAGAGTTTCTAGCATCTAAAGTTTTTTAACTGCCATTCCTCCTGTGCTCATTTCCTATGCTCTTGGTTTCACTTCTAGAAAATTCAAATCGTTCGATATTCTCAAAGGGAGTTTACTACTTCGAGGAAGCGATTCCTTGTTGGTTGGTCTGACATCTCGCAAACTTTTTGTGTCGTCAAGTTTTTCCCTCACCAGCACCTAGGGACGACTTAGTGACTATTCTTGATGACGATTCACATCTATTGACAGATGTGGAATCATTAGTTAGTTCTTCTGGTATATGCTTGTGCTTCCATTCTCGAGTCGAGACCAATCTAGAACACCAACATTGAATGCTTTCTCTTGAACATTTTT
>ls_21253
ATGTTAGCTTGGTTGATGTATTTGATGGTAGTAGCAATAATCTCCTGAATTGAACAATCCAAGGCTTTGTTGATCAATGAGATGCAGTCCTTCTCTTGAACGAGTATCACTGAGAAATCCATTTAAGTTTTGACTGTTTAACAAAAGCATGTCAAGCCTGTCTTCTGTCCAACTGTTCTTTTGATGGTCTTAGAGAAACTTCAGGAAGTGCAGCATCCATATCACGTAGATTAATCTTTAGTTGCCTCAAGATATGAGACACCTTAACAACTAGTGGTCTCAAAGACGATGAAGGAACCACGCAGCAGCCATAGACTCCCATGTTTGAAACCG
>ls_21259
TCGTCCTGGTGGTCCGAAGTTCTGCTGCGGAGCAAAATTTCCTCTTTCTCCTTGTCCTGGTGGTCTGAAGTTCTGCTGCGGAGCAAAATTTCCTCTTTCTCCTTGTCCTGGTGGTCCGAAGTTCTCTCGTGGCGCATAATTTCTTCTTTCCCCTGTCCCGGTGGTCCAAAGTTCGGTTGCGGCGCATAATTTCTTCTTTCTTCTTGTCCCGGTTGAGTCCAAAGCTCTGTTGTGGTGGAGCAGAGCCAAAGGTTTGCTGTTGGGAGTAATTTTGTG
>ls_21272
AAAGAGATAACGATGGCGCTATGGATGGAAAAAGGTTCGGAGCCCTTGACCGAAACCGAGAAAGCAGACCTTGAAGCCATTGCTGCAATCAAAGAGTCTTCAGCCTATGAACTCAAGGAAAGGGTAACCAATATGTGAAGATGGGGAAGAAGCATTACTCTGATGCTATTGATTGCTACACAAGGGCAATTAATCAGAAAGCCTTGAATGATTCTGAAACCTCTATTCTTTTTCTAAATAGAGCCCTTGTGAATTTGCTACTTGGTAATTTCAGACGGGTCACTTAATGATGCTAATGATGCACTCAAGTTGTT
>ls_21275
TTTCATTAGCTGAATCTATTTTTACAGGTAACTCAAAAAGTTTTGTTTGTAAGAAATAAAGCTTTTGGACTGGAATAATATGAATTAGCTCAATTCAAAGAGTCTTATTTTTATTTAAAACTCATTTTATACTAATACTATTATAGATATATGTAGAATATATTCTACATATATCTATAATCTACTTTTTTTGAATGAGTCATAAACAACTACAAAAAAT
>ls_21292
TTCTCAAGGCATTCAAACGATAATCCAAAGTGTTGATACACATGAATACATAAGCTCAAATCTCAACCGATTCAGCCGCAGTGCAGCTAAAAGCTATCGGTACTGCTGCTCGCCCACGAGGATCATCCA
>ls_21294
TACTGCTACTATAACTGCAACTTGCAACTGTTTCTTCTCTTCTTTTCTCTTCCATTTGTATTCTTCCTCATCTAAATATTCAGATTCGCTATTACCAGTTGCCGGAAATGAATCGTCCGGCGAGTTTCCGGTGAGTTCGTACGCTTCACATGCACGATCGCACTTGCAAACTTCAACATGGATTTACTCCGAGGTTTTGGCGCTGTGGAGTTTGTTTTGTATCAATAGCTTTTGCTTATTTTCATCACAACGGCTTTACTATTTGCTGAGCTTCATGTCACAAAAAAA
>ls_21303
CAACAACATCTTTACTCATGGGCTCCTTCCTAAGGACATTTCTTCCCTTAACTAAAGCCAATGATTGCAAGCATCTCTTAAGATCGGAAGCAGGAATCTCGGTTGCTTGCTCAATCTCCTTGTAGCTGAGTTTATCGGCATTGTTGAAAAGCATGAGGGCACACATTTGGTAGGTAGAGACATTTAACTCATGCTTCTGACCCTTCCCAAAGGTTGCTTTTAAATCTGCAAAACCCATGTTAGTTTGCCACGACAATCTCCTGCCGGTATGCGTGCCAAGGTAATATGACCGGAACTTCTCGCAAAGTGCGGATATTTCAGCTGGCAGGTTGCATGTAACACTAGACTGAGTTGGCCAAGACCCTGTAGTAAGAACCTGGACAGTAAGCGTGGGACCGTCACCTAAGTCAGGGTGCAGGCATAAAAGCCCTGCATTGTGTCCTGAGAGTTTTCATGTCTGTAAACATCCCCTCTAATTTAGAAGT
>ls_21370
TCCGGAATAATATGGTAATACATTATCTCTTCAGGTGAACCCGGTTCACTCAACTGCTCCGTCGTTAACTTCGCCATCGCTTCGTCGTTCGGAGCCAAAACCGTTAACACGTAACCCTCCGAAACTAAACGACTCATTTCCGTTGCTAACGACGTTAGGTTTGCGAGAATATCAGCCATTTCGTTGTAACCACCGTAATGGAGTAATGTTTTGATGAAATCCTTCACCTGTGCCTCGCCGTTGAAGTGGTGGTGCGGACCACCTGGTCCCGGCGCTGGCGCCGGAGCTAAGGATGGTCCTGGAGCTATTGCTTCGTAGATCGAAAGTGTCGGTGGCGAACCTGATTTTTCCGGTGGCGATGATTTTTTTAATCGGTGATTTCTCGTGTCAATTTCTGGTGAACCTTCCGGTTTCACGGCGGTGATGGAACGGAGACTACGGCGGTTGTTGAAGTCGTTTTCCACGGAGCGTGGGAT
>ls_21375
TTTTTAGTGTATCTACCAAAGATGAAGAATTTTGGTTCCTTTTTTCTTTTGGCCATTTTGGTCCATCAAAACTGTTGTTCCAATATCAATGTAGAAGCTGGTGGTAATGGTTTTGTCAGAACAAGAGGGATCCACTTCATGTTAAATG
>ls_21405
GCCAGATTCGGATGCAGGATTATTCTTCAGAGTACTTAAACCTGTTAAAGAGGAGGGTGCTTTAGGAACTTGTGAAGAACTCGGCTCCTCTGCTACTTCCTTCTGGTGCTGACTTGAAGAAGAGCTAGAAGTGGCAGGAATTGGACCCTCAGCTGGTGGTGCTGTTGCAGGAGCATTGCTGGCTGCTGGTTGACGGCCCCTCACACCAGGTCGACGCTGCGCAGGGGGAGCGGGTGGTGCTGATTGAGCAGCAACATACTGCAAAATGTCAAAAACTCTAGTCTGGCCATAACTAGCAGCCTTTTGCCAGTGTAACTGTAACATCTCCTGCCAGTGTCCTTAGTTCCATCAAGTTACGATCAATATC
>ls_21427
TACCGGCTGATTATACACCGTCTTCGACAATAACCACGGTTTCGACGCACGAGGAACCATCTCCTGATGATTGTGAATTTTCTGATGCTGTTTTGAATTACATTAATAACATTCTTATGGAAGAAGATATGGAAGATAAGACATGTATGCTTCAAGATTCTTTAGATCTTCAAATTGCTGAGAAATCATTCTATGAAGTAATAGGCGAAAAGTACCCGATTTCGGTTTCGCCATTAGAACAAATTACAAGTCATTGTCATCAAAATGAGTATGTTGGAGATAGTAACTTCTTTGATGATTATGGTACTTGTGTTGATG
>ls_21436
ACACACTCTTTTATTTCTTTGGATTGTGCTAAGAGATTGAACCTCGAGTTGTCTAATATGAATGGAAGTATGGTTATTGACACTCCAGCAATGGGTTCAGTAACTACTTCAGCTATTTGCTTAAATTTCCCTTTGAGTATTTTTGGTAGGGATTTTGGGATGGACTTAGTGTGTCTTCCACTAATTCAAATTGATGTTATCCTAGGGATGAACTGGTTGGAATTCAACCGTGTTCATATTAACTATTTTAATAAGACGGTTATTTTTCCTAAAGCCGAGGATGGAAAGAGTATGTTGTTGACAGCTAGGCAGGTGAAAGAGTCAATAGCAGATGGTGCAATTGTGTTTATGATGTTGGCGTCTATGGGAGCTAAAGGCAAGATGGTGATTAGTGAATTACCAGTTGTTTGTGAAT
>ls_21516
GCTTGTTGGTTGTGAAGGTAGTTTCGATGGGATTAAAGCGATTGGGTCGTGTTGTTTGATGTTGGAAGAATTGGTTTTTGTTGATCATAGGATGGATGATGGGTGGTTAGCGGGTGTTTCGTTTTGTGAGAATTTGAAGACTCTGAGGTTTGTGTCATGTAAGGTGATTGATGGTAATCCTGGGTTGGAGGAACATTTAGGGTTTTGTGTTGCGCTTGAAAGTTTGCATTTTCAGAAATGTCAGTTGAGGAATAAGAGTACGATGGGAGCTGTTTTTTCGGTTTGTAGGGCTGCTAAGGAGGT
>ls_21524
CATATCTCATATGACTGCGACCTGCGAGTCAATTTTCAAGCTTCTGAAGAAGAGTCAGAGTTGTGTGTGGACTGCTGATTACCAGAAGGATTTTGATAGGATCAAGGAGTACTTTCTTGATCCTCCTATTTTGCTTCCCCCTGTTGAGGGACGACCATTGATTATGTTTTTGTACGGTATTGAGAATCATGGGTGTTCTTGGGTCAGCAGATGAAACAGGACGGAAAGAGTACGTC
>ls_21527
GGAGCATGTGTTGATTACTATTTTTGCTAATGCGGGAAGTGCATTCGGATCCGGGTCGCCTTATGCGGTTGGTATTGTGAATATTATAAAAGACCTTTTATGGAAGGAGTATTTCTTTTCTAGGCGGCTTGGCTTCTCATTATTACCACTCAGGTTCTGGGATACGGATGGGCTGGGTTACTGAGGAAGTATGTGGTGGAGCCAGCCCATATGTGGTGGCCCAGCACCCTTGTCCAGGTCTCTCTTTTCCGAGCTTTGCATGAGAAAGATGACGACCACCGAATGTCACGAGCAAAGTTTTTCTTTATTGCACTAGTGTGCAGTTTTTCATGGTATGTGATCCCAGGATACTTGTTCACAACACTCACAAGCATATCATGGGTCTGTTGGGTATTCTCCAAGTCAGTCACAGCTCA
>ls_21540
GTTAGATCAGTTAAAGATGTTATTAATCTTATTATTTGTATGATAGGAATCATAGGAATGCCGATACTGATAGCTCTTCATTGAAGAAAACTCACATGGATTCCTCAGTGGACCCTACTTCAAGAACAAGAGAACTTCACAAAGCTAGAATGGATATTGGAAGGTACAAAGAGAGTAGATGGACAGCAGAATCTACAACATCTCATGCGGAATCCGAGCTTTCAAATGCGAGAAAGACAATGAAAAATCTTTCTTCTATGATCGAGGAATCGAGTTATAAGGCGAAAGCGAGAATGAGGGATATAGAAACATTAGAGAAGA
>ls_21546
TTCTGGATCTATACAAGAAATGTGGAAGAGTGGAGGAGCAAATAGACTTGTTGAAAAGAAAGCTAAGACTTATCTATCAAGGAGAGGCCTTTAATGGAAGGACTACAAAGACGGCTCGCTCTCATGGCAAGAAGTTCCAAGTTTCCATCAAGCAAGAAACTGCAAGATTATTGGGAAACTTGGGGTGGGCGTACATGCAAAAGACAAACTACATGATGGCAGAGGTAGTTTTCAAGAAAGCCCAAATGATAGATGCTGATGCCAACAAGGCTCTAAACTTGGCCTTATGCTTAATGAGACAATCGCGTTATGAAGAAGCCTATTTAGTTCTTGAACAAGTTTTGCAAGGAAAGCTTCAAGGTTCTGATGAAATCAAGTCTCAAAATAGAGCTG
>ls_21549
TATCAATGAGTAAATGGCTTGGTGAAGTTCAAAAGTGGAAGAATCCGGTGACATCGATTTTGGTTCATGTTCTTTTTTTCATCTTGATATGTTATCCAGAATTGGTTCTACCGACGATTTTCCTCTACATGTTTCTCATTGGAATATGGAATTTTCGGAAAAGATCAAGACATCCTCCGCATATGGACACGAAAAATTTCTTGGGCTGAAGCAGCGCATCCAGATGAACTAGATGAAGAGTTTGATACTTTTCCGACTTCCAAGGCGCAGGATGTAATAAGAATGAGATATGATAGACTTAGGAGTGTGGCTGGGAGAATCCAAACTGTTGTTGGTGATATTGCAACTCGAGGTGAGAG
>ls_21565
AGCATCTTATTTCTATCACTCTAACTAGATCCTTTTCCCCCCTTTCTTTCACGGGAAAATTTCTATTTAGAATCAAAATCTCAAAGTCAAAATCTCAAAATCAAAATCTCGGAAAATCGATTTTTGTATCACTCCAATGGCGACTCCGAAACCCCAACGAACTCCACAGGAAGTGGAAGACATCATCCTCCGCAAAATCTTCCACGTCACCATCACCGGAGACTCCACCACCACCACCGCAACAACCGATTCGAGAATCGTTTATCTTGAACAAACCGCCGCCGAAATCCTCAGCGAAGGAAAAGACCTTCTCCTCTCTCGCGAGGTTTTGGAGAGAGT
>ls_21578
TCGTCAATTGCATCAGCAAAAATCCCTACATATCTTCGAGTATTCTCAGTAACTCGAGTCAAAAATTCCTCATCTAGATCCTTGTAGTTCATTAAGTCATCGAGATCAATCTCAACAGAACGAGTTTTGTGGTTTGCAACATCTTGCAGGATGTTGATGTACTTTGCTTCGCCGTTAGCGTCTGCGAATTCGGAAAGAAACCTAGACGCTAGAACTTTGTCTGAGGCGAAATCGACGCCTTTGGTGTTCATGGTTGA
>ls_21584
GTAAAGAAAACCTGACAAACGCGAACCCAAGAGCGAGAAGAGGAACGCATAACCTCTTCACAGAAGGTGGATTTCCCGCTCCCAGGCGCTCCAACTAAGATCACCACAACGGGTTTTCCATCTGCGTTAACACACAACGTCACTGTGAAAAAAGAGGGTTAAATTAATTAATTCCCATGGTTCATTTTCATATATAAACATAGAAAGAGAGAGGGTAGCGAAGGTTGTATATAGAATAGGAAACCTTTGTTATGGTCGGAAGTTTGATCGAGGTCCATGTCCATCTTCAAATCGGAGACTCTCCTTGAGGGTTGTATGATCGGAGTTGGGTCAGATTTTGGGTTGTTTCTAGTATATAGTTGTGGACTGTGGAAAACTTGCAAGAAATCAATGCACGGAAACAATCGCTACACCCTGCATT
>ls_21594
GATGTCAGGAATAAGCCTGAGTTTGAAGAGATTGAAAAAATTGTTCAAGATGTAATAAATTCCTTGGGTCATAAATTCTCGGGTTTTGTTGATGACCTTATTGGAACACAACCTCGTGTTGAAGCCTTAGAAAGGATTTTGAAGTTAGGGGCAGGAGATTGTGGTTTTCGCGTTTTAGGAATATGGGGGATGGGTGGAATAGGAAAGACAACTCTTGCGACGGTCTTGTATGACAGAATCTCGTATCAGTTTCAAGCTTCTTGCTTTATT
>ls_21597
GCAGTTCGGACCTCTATAGTCGACAGAGAAGTACCTCCCGCAGACCCAACAATCCCAGGGAATGCTCGTCCTGTAAATTTATCGGAGCTGGAAAATGAGTACGTGGATAGAAAATGGATGCAGAAGGAAAGAAGGCGTGAACACATAAGTAAAAGGGAAGGAAAAACCAGGAGAGCAATGGCAAGGCAATTGAAATTCAAGCTCAGAGACCTATTGACCCTATAACAGAACCCTCAACAGACCTGGCAATTATAATGGACCCTCGCCCTGCAACCCCAGTA
>ls_21608
CCTTGCAAAGAGCATTCTTCGAGAAACACGGATGACTTGATAAATTCGATAACATCAAAGGAATCTGTTCTAATCTAGAAATGATCATTTTCCATCTACCAGAAAAACCTTTAACCTCTTTTGCTTTATCAAGAGCAATAGGAACAAGCTCCTTTACATGTAACAACCAATCTTCTATTGAACAACTTGCACCAACACCATCTTCCTCCATAATTGATGATTATAATCACAAAGAA
>ls_21610
AGTCACATTGATGAGGCTTCCACCTCCAATTTTGGTAACTCAAATCCTTCCTTCCAAATTTCTCACAAGCCAATTGATCTGACATGAAACTACACTGCTTCTCTTTGTATAATGGATAAGATTCATTATCAAAAACCCACTTGCCAGTAAACAGGTCACACTTTGATGAAGACAATGATTCAATAGATACATTTATTTTTGTAGATTACTTTTCTCCTCCTCTATCTTGTGTTAGATAAATTGTTGTGATAACTAAAAGAGTGGCTAAGGTTGCTACAAAAGAATGAAAAGTGTTTTTGATTCCCCAAGTGTTTCCTATTACTACTATTTGGTGTGCCTTTGCAATTGTCATT
>ls_21614
AACCATAGTTACATGATCCACAGTAATGATCTTGTGATGAATTTCTCGGTACGTAATCAACTTGAAGACCGAGTTTGTTACAACCTTTTCGGAGAACTTGATTCTGTAGTCCTTCCTCCACACAAATATCCGTTACGCCAATCCTTTTACACACTATGTCCATAGAAGAAACATATTCAGAGCTTGCAAAGAGTGATAGATTATGATTCTCTGACCAATCCTTGAGAACATAATCTGGTGTTTTAATACACGCTGACCAATTAACAGCCGAACCACCACCAACAGTTGAACCTGCTAGAATTGCGATTTTCCCTATCC
>ls_21642
TGGAGCTGAGGGATGTACCCGCAGTTACGCGGTTGCTTAGGAATTACTTGGGACAGTTTGTTGTTGCGCCTGATTTCGATGAAAATGATGTTGAGCATTGGCTTCTTCCGCACGAAGATGTTGTTGATAGTTACTTGGTTGAGAGTCCTGAAAACCATGAGATCACTGATTTTTGTAGCTTTTACACATTGCCTTCTTCTATCCTTGGGAATCAGAGTTACTCGACT
>ls_21679
CCTTTGTCAGGATGTAGTCCACAGCTTCTTCCACAGTGTCAACAACCAGATCTGCTGGAAATTTGTCATGATTTTCCTTCCCCTTGAAAACACCAGTTCTCGTGAGAATAGAAAACCAAGGATGCCCAGTCTGTCGTGCACCTCTGATGTCCACTGCAGGATTATCTCCAATCATGTAAAGTGTTTGAAAATGTTGAGTGTTTTTATGATTTATGTCATCGAAATCTTCATAGACTCGGGGCATATGTTGCTGTAACACAGTTTCTGCATTCTTGAATACAGATGGATTTGGTTTGCCAAAACATGTGTACTCCAGGGAATGTGGGTGACTCCTATTGAAGATGGA
>ls_21682
ATGTTTGTGCTCATGATGCTTGTGGACCTGCAATTAACTTTGCCGTGGAGTTGATGTACGCCTCTTCCATTTTTCAAATGCCAGAGTTGGTTTCGCTTTTCCAGCGACGTCTTCTTAACTTTGTAGGGAAGGCTCTTGTCGAAGACGTCATTTCAATCCTTATTGTTGCTTTCCATTGTCAATTGAATCAACTCGTCGCTCAATGTGTTGACAGGGTGGCACGATCAGACCTTGACCAAATCTCAATTGAGAAAGCACTTCCCCATGAGCTCTCCGAAAAAGTTAAATTGTTCCGCCTTGATCTTCAGAAGGACGGTGAAGAGG
>ls_21716
ATTGGAAATTCAGTGGCTGTTGCAGCTTCAATTGGCTTAATTTCACATCATCTATTTGGTGCTTGGAATGGAGATAGACGATTGGCTATAAGATTCGGAGAAGATTTTGAGATAGTTAAGCGCCGAACAAGTATTGTCCCTTTTGCTGCAATCCTTGATGGCCGTCAAAGATTACCCCAAGATTTCTACAAGGAGTTTATTCGATTACCATACTTAGCGATTACAGCAGTAACACTAGGAGCTTACTTTGCACACCCCCTTATGCAGACTGCTAGCTTCAACCTCCATTGGTAGGTCGAAACAAAACAATACGTCGTTCT
>ls_21728
GCGGGGGAAACATCGCGAGGAGAGAAAATAGAATCTTCCTCGGAGAAACGTTTCGAATGAACAGAGTCGCCACCAAGATTTTATATCTTCTCATAGACAGAGAGATGGGAAAATACTGATAAAACCCAAGGGATAAATGAATCTGTGAGTCTCGCAACTCGAGATTCAGGTTCGGGATCGGTTATGCGAGGGGAAGTATTAGCACCCCACACATCCATTGTACTCAATGGGACCCATCTAGGTTAGGTGTATGCTAATCGAGGTTTGCTAAAAGTTAGTCGTTAGTTGTTAATCGGGGAAAAAAAATTTATTTTTATTGTGCTCGCTAAGATTTCAAAATCTTATGCCTACGTATCCTCTCGTGCAATGAG
>ls_21741
AAGTCCTTAATGTTGAAGGCTTTGTTTACGGATCGGGATTTCGATTGGGTCGGTTTCATGCTGTTGCGAAGAATGTTGTTGTTGTTTGTTCTGCTGGGAATGATGGACCTGCTCCTAGAACTGTTACGAATGTTGCTCCTTGGTCTTTCACTGTTGCGGCTAGTACGATTGACAGGGAGTTTGTTAGCCAGATTTCTATTGGTGGCAAACGTTACATTAAGGGTGCAAGTCTTAGTAAAGGCTTACCATCAGGTCCATCAGAGAAAATATATCCAA
>ls_21783
AATGTCTTGTAATCTGAAAAAGGTAGTTCTCCCATATACCATTTGATAAAGGATGCAGCCTAAGGACCAAATGTCCGATGACCGGCCACACTTTATGATGTTGCCATTCGCATCACTCTCATTGCACATAAATGCCTCTGGTGACATATAGTTTAGAGTACCAACCTGTGAATCCCGCTGGATGTTTGTTGTATCACTCATTATTGCTTTGGCTATACCAAAATCGATCAATTTGTAGGGAACTTTGCAAGAGAAATTTAGCAGGCTTCAAGTCAGAATGCACAATACGTTCCTCATGGATTGTGTTGACAGCTTGAAGAATTTGCTGCCAATAAA
>ls_21840
TGGCATGAATGGGACATGCCAACAATGAGCATATTGTTGTTGTACAAGGTTGTTGTCACAAGGTACCATGTGGTTGAAAAAAGCTATTATGGCGATGATGAAGCCACCAAAGAGTAATAGACCCCACCATTGCTGCTTGAATTTCCACACTATGGAGAAGCATAAGGAAGTGAGGGAGAGGAGAAATAGGAACAAGAGTGTGTGTAAAGGCGGAGCACCGCCCGTGATTACATAGCGACGATATATCAAAGCATTCGCTACCATGTAGAACACCATCAATGTCCCGATGCTAATCAACTCTATTATAATGTCTAATTCTGTAAAAAAGCGCAATTGACGCCGTGCAAAAATCCCAAAAAGATAGTGGCATTCAATGGAGTGCCTGTTGAAGGATGTACTTTGGCTAACCAAGATGGAACAAGCCTTGCCCTTCCTAT
>ls_21855
TTTCGCAGGAAAGCGTAATAAGGGGAGAGCAGCCAGATGTCAAATTGATGGCCGTGTTCTTGAGCAGTTTAAGTGTGAACTGCAGGAAATTCTGGTCAGCTATTCCTGTCGGATACTTCTAAGCTGTTTCGAGGCTGTATACAAGCAACGATACAAGAAACAGTTGGAATATCAGCAATTTGGTGTGGACAAGTTGGAGGATTTGTTGGAGAAAGTGAGTGATGTGGTAGTATTGCACGAGGAACCAGTAAGCAAAAAAGAA
>ls_21864
GCAATGGCAACAGATGGCACCAGAGTCAAGTCAGCGGCTCGGTGAAGAAATTTTATCACCCACCACATAGGTTTCACAAGCCAACTAAAGGTATACCTTGGAATGTACACTGGTACATGGGTATGATAAGACATGACGATTGGAACAGACAAAAGTTTAGCAATGATAAGAGCACCAAAAACCATTATGCCTGGATGATGCATGTATTATGTCAGGCTTGAACC
>ls_21877
TCCAAATTCTGAAACCAACATTCACATTCAGTTAGAACAAACCTATTCTACTAATACCAATTCTAATCCCAATTCTAATTCTCATTCCAATTCAGAAACCCAAAACCCTAAGAAATCACCCTTTTTCCCTTTTTACTCTCCCAGTCCAGCTCATCATTTATTTTCCGGCAAGTTTCCGAAGACTCCGGCGACTCCGGCGAGGAGATTCTTCAGACCAGCTTCTCCGGCGAAGCACATTAGGTCGCTTTTAGCTAGGCGTCATGGCTCCGTTAAGCCGAATGGTGCTAGCGTGTCGGAAGGGAGTGAA
>ls_21901
AATTATAAACTCAGCATTTCAAACACAAACCAAGGTTGTTCCAAATCAACTCAAAGAAAAACAAAGTGCAAGGCTGAAGCAGTGCTCAATTTCATAAGATTCCTATCACAAAGCAGTAGCAGTATCAAGAAGAAATTCAAATCAAAGCTATTAAGAGAAAAGGAGCAGATCCAAGTGTGTTGAAGAGACAAGCTCATTACCTTGCTGATCTACATTTGGTTGGTGTTTTCCCAAACTTGTGATGCTTTATGTCTGGATGTTTATGA
>ls_21902
TTTCCATTGTCCTCCCTAGGTACAGCAGGCCATCCCTCCATATCCATTGGCCTACTATTTGGATGTTGACCTAATGGCCTAAATGGACTGTCTGACTCAAATCTTTCATGTTCCGGAAATCCGTGATTAAATCCGGATATGCGTCTGATTTCTTGAGTCAAGAGCCTGGTACATTGCGGGAGAACTTGCAAAAGGGCCATCTGCCTCTCCGCCAAGAGTTCAGCCAAAATA
>ls_21904
CAGCGGCCATGCTAGGGGAGAGATTGAGATGAGAGGCGAGTTTGGTGGTTACGATTGAGAAATGGTGTTGTGCGGTTTGGATGAGGATGTAGAAATGGAGGATGAGGAGGAGGGAGAGAGACGCGATGGAGAGGAATGGAGTTTGGGGGAAAATGCAGCGGTAGTTGATGATTCCGTTGGATTGAGAGTTACAAGGTGTGAGGATGGCGTTGAGGAGTGATCCACGTGTGGTGGAGAGGGGTGGAGAGGGAGGGATTTGTTGTGGTGAAGAAGAAGATGAGAATGAGAGTGAGAAGGAGGGAGAGTGAGAGGGTTTTTTGGAAAGGCATCGTGATGATGAAGTGTTTGATCTATTGTCTCGCTGAGTTTTGTGAGAATCGCGGAAGAGGACTGTGATGTGG
>ls_21953
TATAAACTCTGACTGCTGTCCAGAAAGTGACCTTGAATTGGATATCAACAAGTGATCATTCGAAAAGCTCGCCGAAGATGATGGGGGAAGAGCATTTGAATGGAACTTGAAGAGAGAAGCCCTTGAAAGTCCTCCAGTAGTTTGACCACCAAACTCACTTCTCCCGTGAAATTCTTTTGCTTGTGTTCGATGATAAGCCAATAAAACAAAAGCAATCATCAAAGCAGCACCAACAGAAGCAAGGATAATTGCTATCCTGATACT
>ls_21958
TTTCATTAGCTGAATCTATTTTTACAGGTAACTCAAAAAGTTTTGTTTGTAAGAAATAAAGCTTTTGGACTGGAATAATATGAATTAGCTCAATTCAAAGAGTCTTATTTTTATTTAAAACTCATTTTATACTAATACTATTATAGATATATGTAGAATATATTCTACATATATCTATAATCTACTTTTTTTGAATGAGTCATAAACAACTACAAAAAA
>ls_21993
CCAGTCTCATATACCATAAACCAGCACATGCAGTGTAAGTAGCAAAGCAATTATATAAAGTAGCCTCATCTGAAGTATAACATGTCAAAGTCTCACAAATGCTGCCAAGTTGTTATCAGGCTTTTATTTTTTATACTAAGCAATCCAGGCTATACTTTGGTGCATATGGCTGAAACGGATCTGCTATGCGGCTTTGAAGTTTTTTTGCACAATAGCAGATTTTTAAAATTGGGTATTTGGTTTTCCATTCGGTTTGAATCACAAGGCCTATATATATTCAAGTTCTTGTTTTGAATCAAACATATAAATGTTCCTTGATGTTTTTTTTTCCTAGGACAAACTTGGGATAAGGTTCTTCATTCATGATGAAATAATGTCTGCTATGTATGTTCAAATCAGTATAATC
>ls_21995
TTTCTTTTTTACAGAAAACCCACAATCACAATAATTTATTACCATACTAATTGGTCGCAGAAGCAATCAACCAGTTAAAATCGCATCACATCAGAAAGTAACAAATATTGGTTTGAAGAAAATAATATTAATGACTAAAGACCAAAAACTAGAAGCAAAAAATTATAAAGGCCCAAAAGAAATTGCTTCTATATGTATATATGCAATAAATATATAAGGGTATCATCCCCCAACGGCAAACACTAAGTAGAGTTGCTTAGCATCCAAGCAAGTTTTATAACTCTCGAGTT
>ls_21998
ATTCTTCTTCTGCATTGTCACCGTTGAATTTATCTGACTTGTGTTCTACGATTACTAATGACATAATTTGTAGAGTGGCTCTAGGAAAGAGATACCGTGAAGGGAGAGGGAACGAATTTCAGAAAGTGTTGTTAGAGCTTATGGAATTATTGGGTAGTATATGTATAGGTGACTATATACCTTGGCTTGATTGGTGGGGAAAAGTTAATGGTTTTTACAGAAAAGCAGAAAGAGTAGCCAAACATTTGGATGAAATTATAGAAGAAGTAATTGAGGATCACATTCGTCGTAGATCTGATGAAGATGTTGGTGTTGATGATAATGATTTTGTGGATGTTTTGCTTTCAGTTCAAAAGACCAATGC
>ls_22026
GCATTTGGAAGTGGATTTAAATGTAACAGTGCTGTTTGGAAATGTAACAGAAGTATAAAAACACCTGTTGATGGACCTTGGACAGAATGCATTGATCGTTATCCTGTTCATATTCCTGAGATTGTTAAATTCTGAATAATTCTCAATTCGCAGTTACTGTTTCATGCCATTTGCCTCTTCTCTCTGTGTTGAAGTAATATGTGATCAGAGTCATTTGGTTGGTTGTTCCTGTTCCACTTTTTTTATTTTATTTTATTTTATATCATGATATTTGTAATTTTTACTTATTTTCCAAACAATTATTACTGCTACATGATAGGCTTTTT
>ls_22033
TCTAATTGAAATTCTATTACAAGTGAAGTTCACTTAAAATTTATATACACAAAGCTAAATTCAAATGCAGGCCAAATTAACTTCAAATGCAAATAAAAGCTAAATACAACTTAAACTAACTAACTTGAATTTGGATTACATTTCAACAGATAGCCGGAGTTATACCTATAAATTCTTGATGTGTGAATTGACTCCTTACCAACTAAACTATATACTTTAAAGATTTTATCTTCTTCGTACTTTTTTACA
>ls_22053
CCTATTCGATGTGTCATCCACCATAACTTGAACCGGAAGCAACATAAAAATCGGAGACCCTGTAAGACGCCTATGGGGAAGACATGAATGCTTTTGTGTTGGAAACAGTAGCACCAATAAAAGACACCAGTCACAATGCCATTTCCTAGTTCCTGGAGTTAACACAATGTTATCTGGAACTCCGCTCAGTATTGTCTTCCCGTGAACCACCAGATTTCCGTCGTTAACCGATATCTTAGGTGTCACCGTCATGTTCGAACACTTGACGCAAA
>ls_22077
ATCTCCACCACCTTCACACATACTGCCTCCACTACCTCACCAGGCCAGGCCATAATTTGTGTACCTTCACCAACAACCTTCGGTTCACTTCAAAATGCATCCCCTTCCTCCAATGTCCAGCTTAACATGCATCACAGACAACTCAACAACACCATAACCTCACAAACCATGACATTTCCTCCATTTCTCCCTTCTTCATCAATCAACTCGCACACAAACCTGCAAAAACAAAACAAAAC
>ls_22090
GAATGATTCGTAGAACTGTACGTCTCTCTTTTTGCCACCTTTTCCACGCATTTGCCTCCATTTGAATTCTGGCGTCTTTGGTTCTTCTTTGATTGTCATCCTGAGAGAGTTCTGCCCTCCTGACTGGTGAAGTTGAAGGCAGTGGACCCTGGATCAGGCTGCAAAGTGCAAACGCTCTTATGTTATGTAACTTATGATGGAGGTGGAACTGGGAGGGTGGGAAAGCGGAGGTCTGGATGCACGGTGGTGAACGGAGGAAAACGGTGGTCGGCGTCGTCCAACAGTGAGGAGCCAGAGAAGGATTGAATGAAATAAATAGG
>ls_22137
GAAGAATTGTTGGAAGAATACTGGGATCTTATGCCAGAATATCAGGGTGTTTCACTTGACAATCTAGGGATACTGAGAGTTATTTACGGCATATTTCCAACATATCGCGAGAGCCCACTACCAGCTGCTTTTAGTAGAGTTTTGCAGTTTGGTGATGCCAGTGGTATACAATCGCCGGTATCATTTGGTGGTTTTGGGAGTTTAACAAGGCATCTTGGGAGACTGTCGACTGGAATACATGAAGCGATCAGTGGCGACTATCTTGACTCGGACAACTTGTCTCTGTTGAATCCATACATGCCCAACTTGAGTGCTTCATGGTTGTTCCAAAGAGCAATGTCAGCGAAGCAACAGTCTGATGTTGTTCCTGAAGATTTTATCAATGAACTTC
>ls_22143
TGCCATCAAGAAATTAGTAGAACTTGCTCCTGCAAAAGCTTTATTAATTATTAATGATAAAGATAGTAAGTCTTTTGAAGAAAGAGAAATTGATTCTTTGCTTGTTCAACCTGGTGACACATTGAAAACTCTTCCTGGTACGAAGATTCCAGTTGATGGTACTGTTACTTGGGGCTCAAGTTATGTAAATGAGAGCATGGTAACCGGTGAGTCTGTACCTGTTTTGAAGGAGGTGAATGCTTCTGTTATTGGGGGTACAATAAATTTGCATGGCGTCCTTCACATTAAAACTACTAAAGTAGGGAGTCTGATACAGTT
>ls_22148
TGGCATGAATGGGACATGCCAACAATGAGCATATTGTTGTTGTACAAGGTTGTGTCACAAGGTACCAGGTTGAAAAAAGGGACTATTATGGCGATGATGAAGCCACCAAAGAGTAATAGACCCCCCATTGCTGCTTGAATTTCCACACTATGGAGAAGCATAAGGAAGTGAGGGAGAGGAGAAATAGCAAGAGTGTGTGTAAAGGCGGAGCACCGCCCGTGATTACATAGCGACGATATATCAAAGACATTCGCTACCATGTAGAACACCATCAATGTCCCGACTGCT
>ls_22151
GAAGGATGTTTATCTTGTTGTTTATGGATGATTATGTTGTTTTCATGATTTGATGCAACTGTTTTTGTTCATTTTTATTTGGAATAAAAAGTCATCAACAAATAGAATGTTTAGTGTAAGATCTTTTGAATAAATTAAATAGTAAGCTTCAGTGCATTTAATGCATGTGTATACTAAGGATGAAGCATGTTCTTGTCATCTATTTCATATTTCCACTGATTTTGTATGTGATGCACTTGTTCTACCCAAATAATGAACAGTACATAACGTTAATGCACA
>ls_22156
TAATTGAATTATCCTAAAACCTAAATCCTAAAACCAAAAAGAGAATAGAACCACCACCAGCAAGGAAAAGTAGATCAGAGGGACTACCACCTTCAGAAGGCAAAGCACCACGCCCGCCGTGCGGCGAAGGGTTGGTCTCAATCACACAACCCTTGCGTCGTACACAACGGGCATGAGACAGAAACCGTGAAACCCTTTGAATAGCCGTGATGATTTCAACAATGCTTCAACACCCTTTCGGGTTTTCAACACCACACTACCTA
>ls_22160
TTTCTTTTTGTAAAAGATGAAGAATATTAATGTGATAGAAATTGAATTTGAAGATTATTATACAGTGAACTAAAGGGTATATAGTATTTTATAGTTGTTCTTCCCTTGAGTATTTAACTTTCCGAAGTTATAACTACTCCAGATGTTGTCTCCGATGAAGTACGTTGCTGAGTCTGTGAATCGGTTGGAGAAGGGGAAGACGAAGGGTGCCTTATTACAGGTTGCTGTTGAAATGGACGATATGCAGCAGAGAAGGATGCACCTTCGATCGGTGTAGTAGGGTAGTATAGATAGGATAGTCCTGCTGGTATGCGATGTGGGTGGGGGGTAGAAAATGTACCCCTTGGTGCAGCTGGTTGCATAGAATAGCCATAATAATATGGTGAGGCCATAGTTGAAGTTGATGGTCCATACACTTGTTGATAGTATTGTGCTTGCTGAATCTGAGGG
>ls_22177
TAGAGGCAAAGGAGGAGGAGTGGGTGGTAAAGGCAAGTTAAGTGAACTATTGACAATGTCCTCCGTATCAGCAATCTGATCCCTTCTCTGCTGCTCCAGGTCTTGTTCTGTTGAGGGAGAAGAAGGGGTTGTTTCTCGCAGCTCCCACTCACCGTGAGCATGACCTCGCCTTTCAACATATGATTGTATCAACTGGTCAAGACTTTCACGGAAACTGCTGCGTAGGAGGTTTGAGACACTCCTCCTAC
>ls_22189
GGTTTACCAGAAGGTTGCGAGAATTCCGAGTCAGCATTAGCACCAGACAAGTTTATCAAGTTCATGAAATCCACTTTACTTCTAAGGGAGCCACTTGAACAGGTTTTGGAACAAGAAAACCAGATTGTTTAGTTGCTGACATGTTTTTTCCTTGGTCTACTGATTCCGCGGCAAAATTCAATATTCCTAGGATTGTGTTTCATGGTTTAGGTTTCTTTCCTCTCTGTGTTTTGGCTTGTACAAGACAATACAAACCTCAAGATAAAGTCTCTTCTTACACAGAACCTTTCCTCGTTCCTAATCTTCCTGGAGAAATCACGCTGACGAAGATGCAGTTACCACAACTTCCTCAGCATGATAAAGTCTTTACTAAATTATTAGAAGAGTCCAATGAATCAGAGTTGAAAAGCTATGGTGTGATCGCAAACAGCTTCTACGAACTCGAACCGGTTTATGCTGATCATTATAGAAACGAGC
>ls_22201
CCTTGTCCACATTCAGCATTTTTCATGGGCTTGCAAAGAAAAGAGGGAGTAATAGGTCAAGAAGGTCAGCAATTTGACATACGTGGAACGGTTGATGAATTCAGACAAGAAATTATTATGTATGTATACTGGAAGCCGGGGATGGAAATTTATGTTTCACATGTTCGTCGAAAGCAGCTCCCTGCATTTGTTTTTCCAGATGGTTACAAACGTACTCGAATGCCGAGGCATATGGGCCATGCATCCGAGAAAACGAGAGAATATACCACAAAGTGCTACTCTGGATCTAGCTCTTCTGAAAGGTGCATCAAGAGGAAGAATAGCCACGAAATGGTGGATGTGAAGCCAGATAAACCAGAGAAGCGGGCATCTGTTAGCCCCACAGAGACTAGAATGTGTTTCACCTAAAAGTTGTACTAG
>ls_22218
ATTACCCCCAATGACCTTTTAGAAACGAAGGGAACCACACCAAACGTGAGGCCAGAAGCAGCTTGAACAAAAACAGAGAAACAACACATGATAATAATAGAACTCCACAACGAGTCAACTCGTCCAAGCAACACACAGAGCAAACCCGCCACCGTTTGAACAATCCACGAACCCCACAATCTCCCTCTCACACCAAACCTCTTTCCCATTTTGTCTGAAACTAAACCTCCCAGTGGTCTTGAAAATAAATTCGTCATCCCAAAACATGCTGCAATTGTTCCTGCTGTTTGTAGCTTCACCCCAAATCTGTCATAAAAATATTGTGCTATTATGTTATCTGTTGTCATTTCAACCCCAAACGAGAAT
>ls_22228
CGGATATCAATTGGATCCTTATGATTCTTTGCATTGCTGTTACTGCCGGCTTTAAAAATCAAAGTCAGATCGGTAATGCATACGGTACTGCAGTTGTGTTAGTCATGTTGGTTACAACACTACTCATGGTTTTGGTCATGATATTAGTTTGGCATTGCCATTGGATTCTTGTGGTTGTGTTTACCGGTTTATCATTGATTGTGGAATGCACATACTTTTCTTCTGTACTCTTCAAAGTCGATCAAGGCGGGTGGGCCCCACTTGCTATTGCCGGAGTATTTTTGCTTGTTATGTATGTTTGGCATTATGGTACACTGAAGCGTTACGAGTTTGAATTGCATAGTAAAGTCTCCATGGCCTGGATTCTCGGACTCGGTCCCAGTTTAGGACTAGTTCGTGTCCCCTGGAATCGGCCTAGTCTACACAGAA
>ls_22229
GAGGGTCCCCAACATTTCTTTGGGGGGAAATCCCTCTGGAAGAACTTGGAAACCCATCTGGTGATCTTTGCCGAATTTGATCTAGTGTCCAAGGAGAATATGACCTTCTCATGGATTCCATACGCATTAAATCATCAGAACTTCTAACTGAGGGAACTGGCCGGTACAAGCTTGTTTCCCTTGGTTCAGGCATGCGCTGCTTTGAATTAAAACTGTTCATCGGAGGATGAGCTGTCTTCGACAATTTTTCCCGGAGATCGACATTCTTCTTATTGCCATTACTTTCAGTCCTCCTCGACGCACTTTTTTGCATGAGTTTCAATCGGAG
>ls_22231
TTCAACAAGCTTGCGATGAGTTTGGCATAAAAGATGTTGGCTTGGACGACATAATCAAGGAAATTGATGAAGATAACGACGGGCGCATAGATTATAACGAGTTTGTGGCTATGATGCAGAAAGGAAATGTTCCTATGGTTGGTAAGAAAGGCCTTGAAAATAACTTCAGCATTCGTTTCAAGGAAGCATTAAAACTGTAGTATTCAGTTTCAGCATTCAGATTTTTTTTTCTCTCTCCCTTTTTTTCCTCGGAAGTTGAAGTCATTGGAGGCCAGTTTGGCCTTTCAGCTATTTTGTCTGTGTTTAGTTTAAATGGATTTTTGTAATTATGAGAATGTATTAATTAAAGATTAAACAGAGGTGGTGTTTTGAACAAAAAAGAA
>ls_22261
TGTTGATGATATGGGCTAGGACCATGTTCCTTCCAGCTTTCATAGCCTCTTTTGTACTTATTTCTTACTCTGTTAAACACGTTTTGCATACGCCTTATTCGTTCGACTCTCTCCATCTCCTCTTCATACTCCTCTTGCATTCGTTTATTGTGTTTTCTCCACGCCTCTTCCTGAAAAGCCGTTCTATAAGAACTACCACTTTTTCCTTTCCATGCCTGAGACCG
>ls_22307
TCAGCAGTGGCGATTCGATATTTGATGAAACGTTTTTGGCTAATAGGTCGAGCGCAAAATCATCTCCGTCTGTAGCAACTACTTGATCTGCGTGCCGTGAAGCAATCATAGAGCAGATTCCGCCACTGCCGCACCCTAACTCCAAGACCCTTTTTCCTGCAACAATATTGGGATTTTCTGCAAGGATGGAAGCCATTAATCGGGCCGATTCCCACAGCATCAAACCAGTTGATTTGCAGGTGTGTTGGTACTCTTTTGAGAGTAGGTTAATCTTGAAATTCCAGCCTCTAAGTTTGATCTCGATAATGTCATACTCGTCGGAAGGCAAGACGCCAAACATGTCAGCCGCAACTCCCTCGGACATGTCAATTATAGAGTCGGTTAAACTACCATAATTATTTTGATTGATTGCCGTGCCAATATTGTTATCA
>ls_22309
TATTTTCTCTCAAACTTTCCATATTGCTTCAGAACTTTGTCGTTTGCTGCAGGTGTCACGCCTTTTGTTTTAGCACGCTCTGGGTCCTCGTACCTAGTGAATATGTTCGGGTTGTATTCCATGCCCCACATCAACTCCCAAAGATACAAAGTGTCTGCAAAAGAAAATTCTCTTCGGAAAAGAACCATCAGCATGCGAAATGCAAAGAGATACTCTCCGCCATCTAAATCCTCAAGGTGATGATGAAGCTTGGGATCAACTGTTTTTATTATCTGTGAGAGTGTACCCAACTGAGATTGCACCCCCATTGAACTTGCAGTGCACCTGAAGTTCTCTCTCATTCTTCGCATCGCACGGTCAAAGCACCGATAGCAATCTGCTTCATTCTCAATAAGAATAACCAAAGGTAAGTAAATATCATTCATTCCTTGTACATAAC
>ls_22348
TCCTCCAAGATCCTTGAAGACCTTTGAAAGGAGGCGATCTCGATCGGCCGAGAATATAAACTTCGAATTACAAGAGAGTAGGAGATCCTCTTCAGCTTCTCACAGTTCAAAATTGAAAGTGGCGAAGCTCGTTGATAGGTACCTTCAAGAAGTCGCAAGAGATGTGAATTTTTCATTGTCTAAATTCATCGCACTTGCTGATATTATACCGGAATTCGCAAGACATGATCATGATGATCTCTACCGAGCCATTGACATTTATCTCAAGGCTCATCCAGAACTCAACAAGAGTGAAAGGAAAAGATTATGCAGAATTCTCGACTGCAAAAAATTATCAATGGAGGCATGCATGCATGCAGCACAAAATGAGTTACTCCCTTTAAGAG
>ls_22352
AGATCCAGCTGAGTCTTCCCCATCCCGATTTGCTACCTTGTGTGTAGTATGATTCTTCTTATGATTCGAAACTTCAGTAGGAATCAAATTTTCATTAGTAAATTCATGCTTTGATATCTTCTTCTGTAGCATATCTACATGAGGGAACACCAACAGATTCATGTTCTTTGTTATTTGCTTGCTTGTTTGATCAAGTGGCTCAAACCCAAAAACAGAGGTCCAGGTTTCTTTGTAGTTCTGATATAGCTGGTATGACTAATAACTCAACATGTAAAGAATTGAGTGCCCATTCAATGGCATTTAAAAGCCGACGGCACATTCCTTGTCGCCTATACATATAGCGGGTTCCAATGAAAGGCATCTCTGCAAGTTGGTTCCCATGGATCCTGATAGATGCAACACATATGATCT
>ls_22389
AGGGCGTCACATTTACTTCACAAAACATACAACATATGTCATGCTCAAATAACACTAAATTAAAATTTCTGCTTTCGCGAATAAAATTATAGCATATAGCAACGAAAATAATTTCATATGACTAATAAGAAATCAAATTCCCAATTAAAAGCCACATCTTCAACACTATAATTTCCAATTAAACAAGTACTAGCTTATACACATGTATAGCTCAAAATATAAACAGAAACACTCCCCAAAAGTGTTACAAATACCAGAGCATGACTCTA
>ls_22395
TTGAAAAGCAAGTAAGCAGTCGTCTTCCCCGTCACTCTTTTCCGCCGTCATCACTTCTCCTTCTTAACCTCACCCACGCAACCATGAAAGCTGAGACCTAGAGAAGAAATCACGGCCAAACTCCCTCCTGAACCACGTCCTTCCTCTAATTTCAACGGAACCTTGCTCCTTTCTCCCTAATTTCAAACCTAAAGTGTGAACCCTAAGTGTATGTCACGCGAATTAAACCAAGATGATGAAGTAAATAGATCCAAGAATCAAGGGGTTATGGCTCAGTAAGTCAAGTGGTATGTAATGGCGTAAAGAATCATGAGT
>ls_22405
ATATTTTTACAAGATTGGCAATTGCACCTTCAGCCTCGTATGGAGGCATCTCACGGATTACTGCTTTGCCACCATCATCACTGTCTACTGAATCCTCAACAGCTATCTGCACAAGGTCTTTCTCCAACTGGTCTGCAGCTCTTAACACTTGAACAGCATCTGGGGTCAATTCTGTGATACCTGCAATGAATTGCTTCATTTCGTTTCCATAG
>ls_22428
CAGCCTCTGAATTGGATATAATTCGAGACATTTCTCGGACTTTCCCTTCACATGTATTCTTCCAACAAAGACACGGACCTGGGCAACGGTCTCTCTACAATGTTCTAAAAGACTTACTCAGTTTTTGTACAGAGACGTAGGATATGTTCAGGGAATGGGGTTTTTAGTCTGGTCTTTTGCTTCTTTACATGAGCGAGGAGGATGCATTTTGGTTATTGGTGGCATTGCTTAAAGGCGCGGTTCATGCGCCAATGGAGGGGCGTGTATCTGGCAGGATTGCCTCTGGTACAACAATACCTCTTTCAATCGAACGTTTGGTGAGGGGCATCTACCGAAGTTGGGAGAACATTTTTCACAAGAAATGATAAATCCTAGCATGTA
>ls_22433
TCCTTCAAAAACGAGTCACAGGTTCAGCACCTAGCCAGCTCACATAGTCACGCTTCTCACCTTGCCTTTCTCACATGCTCGTGCCAAATTTTTCATACGATTTTCGCCCTGCCATCTCACACTTAGACTTGGTAGACCTTCGGTCATTCTTGGTTTTTATTGCATTGATCCCGCTGTATTTTGTTATAGCTTGTGGT
>ls_22439
GGTACCAAATTTCCATCAATGGGGCACTTGTTAATGCCACCCTCATTCCCAAACACAAAAGCAGAATGTGTGAAACCTGATTCTTGAAGGTAGCGAAATACGAGATAGTTGAGTTCGACGGAGGTGATGGAAGTCGTGTTCGCAGAGCGAATGGCTTTGAGGATGGTTTTCGTACTGAGAGAGAGAGAGAGAGAGAGA
>ls_22448
CAACAATTACTATCAGAAGTTTAAGAACAAAGGAGGATCTTGCTATTTCAACTCTGCCGCATTAATCAATGATCTTGATCCAAGTCATGGCTCTTGCAAGTTTGAGTTTATCCCTTGAATGAAGTTCGGAGTAAATTATTTTGTCAAGGTGAAGACAGTAATGAAGTAAGGGAAATGTTTTACCTGTGTCTGATAAATTGTTGTTGTATCATATCTTGATATGAAAGCTTATCATGTCAAAATGACATTGAATTCTTATTTATCAGATCTTCGTTAATTATGAAACC
>ls_22459
TTTCTTTTTTAGCATAAAAGTTAGTGGATATGTCCGTAATATTCGTGATTAGTCTTGAAAACATTACAAAGACAGAAGTAAAGAACAGAATTTGATATTTCATACTGAATATTTATGATATATTCACAATGAACACTGTTTACTCATATAACCAAGCATCTGATTTTCATGCCCTTGCACCTCAACCTTCTTCAATTACGCCAGAGTCTGACAAGTGTAGGTTTATTGCAAGAATCATAATGGGCGAGTCATGAGAATGGGGGTAGTAATCAACATTTGGAGGTTAAGAATTAATCCAACCATTCAAAATG
>ls_22464
GGACCATGGGTTCCCACCTCCATATCTCTTCAAAGTAAAGCTGATTTTTCTTCTAGCAGTAAACTTCCTTGAGTTTCACATGATGTGTTGAGAGAACATGTTAAATTTCAAGCTGTTTTGTGAAGGTGATAGATATATAATGTATAAACTGCAGAGTGTCAACATATCAAGAAGATAAGCAAGCATCAAAGTTTGGCCC
>ls_22510
ACTTTTAGAGGGTCGAAGAGTATTGGTCACCTCTAAATACTAAACCTAGTAAAGAGATCATTTCAAGTTTAGTAACGGCAGTTCATGGTCAGGCTGTGGAGAGAGTTGGCAGATCTGCTTTGAAGGACCATAAAATTCCAGATGATCTTCTGATCCTATCTTGTGAAGAAGATTACACCTCTTGTGTGCCTTTTCTTGAAAAAGGGGCAATGGTGTACAGTTCAGAATTATTGTTGAATGCCATAGTTACTCAGAAGCTGGAGTATGAAAGGCATCGTCTTTTTGCAGAACACGTGAAGAAAACCCGTTCCACCATATGGTTGAAAAGAGATGATAGAAAATTTACTCCTGTGACTAAATGCAATTAGAGTTGTTTGTCTTTGCTCAGTTTTCCTCATGGTTATTTGTAGTTTAGATCATATGTATATTTGTCATGGAGAATAATGTGAAATATGTTTTTTCCTCTTATGCTTTCAGTTTGGATGCT
>ls_22525
TTTCTTTTTTGATTGAAAAAATATTTTCGATAACGGATATATGGGGAAAAAAATTCGCATTTTATACTCTCTCTCTCTCTCAATAGTAATCACCAAACAACACAAATTGAAAATGATAGAAATGATGATGTGACAATGAATCACAGCAAATATGTTAATTATAAGAAAAACATGGATCAAGCATTCTTAATTTTGAATTCTAAAGGTGAAGAAGCTGATGAATTGAACTTGAAGCAGGGGATCCATACGGAAGTTGTGTTCTGATACATCTTATATGCCTCTGCTCTCTTCTCTTGTTTCAACATTCTTTGTTCCACAAGTTTTGTCACATAACCCAAACACATCGTGTTACCCAATGCTCCTATCAATGTCCATCCATGTCCCAAATTCCACGCGAATACAACCACTCCCCACCACCAAAGCTGCTCACCTAAGTAATTTGGATGCCGAGAATAGTACCATAACC
>ls_22530
AAGGCAAAGAATCGTGGTGATGCTAATGATATGAATCATGTTATCTCATTATTTATTCAGCTTGCAACACGGTTGGAGGAAAGTTCTAAGTATGTGAATGATAGAGATGCACAATTGAAGTTATGGGGAAATGACTTACCGTTGGCATTCTGTTCTACTTCCTCTAAGTACAAGAAGAATAGATTAGTGTCTGAGAGAAAGTACAGGAGTGATGGAATACATGGTGGTTTGGATAACGGAGAGTATGCTTCTGATAGAGAAATCAGAAGGCGTTTATCAAAATTGAATAAGAAATCTATGGACTCAGAGAGTGAGACATCTGATGACTTTGATAGGTCTTCTGAAGATGGCAATAGTGACGGTGATACTTCAACCTCCAATACTGATAGTGACCAAGAAGCTCATTTAGAGAGACGAACAAGAGAAAAAAGAA
>ls_22540
CGTGTTCCTTCTACAAAGAGAGCCAACCAAAAGGGAAGAGGAAAATCTCTCAACCGCTGTATACCTGATTTCAATGTGTTTTCATCCTTGGCCCAACTTCTCTCCAGGAAAAGATACTCAGAAAACCACATTGACCAGCCAATTACCGGTAGTAACTTTGATGATTTCTTCATCACTGCTACAGTACTGCCGAGGCAACCCGAACGCTGAGCTAAAACCCATCCAACAAGCCAATCAATATCACTTCTGTGATTGCATATG
>ls_22567
GCTGCAGCTTCTTGATCAAGCACTTCCAGCATTAAATTTAAACGATGACAATCTCTGCAAGTGGAGACAAAGACAATGGCAGACCGCACTCCCGTATCTTTCATTTTAGACAAGATATGCAACAAATATACATCCTTCACCTTTTTAGGGATGAATACAGCTTGTTGAGTAAGCTTTTCAACTGTCTTAAACCCTTCATAAGCCTCGAAGGCGTACAGCTTATCTTGATAACGCTCGCGCAACTTTTGCAAATTACTAGTTGTGGTTGCAGAAAAGAATAGATTTTGCCGGCTTTCTGGTAAGCACTGAAAGATAAATTTCAATTCATCCTGAAACCCAACATCCAGAACTCGATCTGCTTCATCCAA
>ls_22569
GGAATCAACACAGCCATACTAAGCCGAGGTCTATACTTTCTCTGCAACAAATTCCTCCAAGGATTTTCAACCTGCATGGATGTTTCACTAGCAGCCACAAGATCATTGAACTCTTCATCAACATCTTCAATTCCGCGAATTCTCTTTAGCTGAGCCTTTGCACCATCGCGATCACCACGTTCAATCATGGAATTGGGCGTGTCGGGAAGGATTAACGAACCGATTGTTATTATAAGCGCGGGGACCATAGCACCACCTAAACTCAATCTCCATCCCCCATCCACCTTTGATTTTGGCGAAAAAGTAGTTCAAAACATTGGCCACGAGTATACCAATTGTAATTGATAATTGAAATCCAATATTCAATGCTCCTCTGTACTTATATGGAGCCATCTCAGACAAGTATAGCG
>ls_22598
ACCATCCATGTTCCTTGATCATCTCCCTTGGAGATGTCATAAAGCCTTGCAAAAAATATTAAGATCAAACTGCCGAGACCAAATAGCGGAATGTCAATCTGATATGTTTAGTCTAACATAAGGCTTACTCTGCACATAATACTCTCTGCACTGAACGTGTCACTAACCAACTGGATTTAATTTTTTCGTTCCTGATTCTTTGTATTCTTCTGGGTGAGATCAAGATGTATGGCAAGGAACGAGCCTTCTGAGTTTTTGACCAATTGAGGAGTAGATAATCATTTAAGAAAATATATGCGCCGATGTTCATAGTATACATGTAAAATATACCATGTTCTTT
>ls_22603
GAAAACGTGAGTGCCTGATTGAAGGGTGGGATATTGTTGAACATCCCACTCTTCCTCCTCCGCCATCACGAAGTGAGGATGTCGAGCACTGGACTCGAGCCATGTTCATAGGTGCTAAAAGGAAATGATCTTCATCTGCAACAGACTTGTGCTTTCTGTTGAACTGTTGAAGGGAGTGAAATCGGACATAAGATTCTGGAAACTGTATAGGTAAACTATTTGGAGTATTTAGTTCCTTTTCATCAATTCCAGGGCTGTGTATAAAATAGATGATTGACTATGAGAATTGTGAGTATTTGTACATATTGATAGGAAAGGT
>ls_22608
CAGCAGGGAAAAAGTTGGTTAGAGACTTACAGGTGGAATTGTCGAAAGGGGGTTATAACTTCATCACAAGAACTTGCAATTGCAATTACAATTTCATTACCTCTGTTTCCAACTACTCTTTCAACTACAGATTCGCTTCCAAAATTGGTAATCGCTCGTTACTAGCCAGCAAGAACAACAAGAAGAAGAAGAAGAGAGCAC
>ls_22615
CTCTTTTGTGAAGTTCTAGTCTGTCTATGGAATTATTTTATTCTGGTGTGAGTGTGCTGCTTTTGGTTGCTTGTTTTGCCTAAGGACATCTTTTGTTCTGGTGTGAGTGTGCTGTGTTGTAAGATATAGCTTAATAAATTTTGTTCTTTTGGCTGTAAGAAGAAAGTGATCTCATTAGTGCAAATGTATTCTCTGTTGTAACTGTAGTTACTATCTTGGGTGTTTGGTCTCAAATCAATGACTAAATTTGTTTATATATATAATGACTGTATTATATACGGTTCGATCTCAAATTAATAATTAAGATTGATTATCATTTGTAGCTGTGTAATATTTGTATTGCAGAAAATCCGAGTCTCTCATTACGAGAAGACTATTTGATGTAAAGCCAGTCTAAAAAAGAAA
>ls_22618
AGGAATATTCTATGCTCTTCATCCTCAGACTTGTATTTCTTTCTCTCTTGGGGTGGACCTATAAAGCAATCTGATAGATAGGCAAGATTAGAAGTGGATTTGTGATGATGATGATGATTATCATGAATGGTTGATGAAGAGAATGAAGAAGATGAAGAGGTTGGTGAGGGAAAAGTGTCCATGCTAAAGCTTTTCTTGAGGATAGTATTAGATGATGATGATGTTGAGTATAGTTGGACACCAAAGAGACGAAGTCCTACAAGTTTTGTGGGGAAGGAGGTGCATGTCCTACAATTATGTCCTATTTTACCACAATGTGAACACTCTCTTCTCCCCATTATTACAAACCAAAATATGTGTCTAATTATGAGAATGAGAAAGA
>ls_22634
TTGGTGAGTTTGATTTTGTCAGAAACAATGGAGAAGAAGAAGGATGAACGACGGAGCGAGCAGCTTTGGAAGCAACGGGGATTTTTGAGGGCGAGATTACCAATGGTGAGACG
>ls_22663
GATTGGTACAACACTCTCCTAGCATGGTCATGATTAGCAAACGGAGCCATTGAACAGCTTAGACCCAGTAAGAACGACATATCAAGCTCGCAATGTGTGTACTTCACAGATGATTTTCCCTCTTTGCCAAATAAATACTGAACACCCCAAGCAGTCTTGAAGTCCTCTTCTTCTTCAGGACCAATCAGCTCAATCACGCCATTATCCAACAGGGACTGGAAAGATTTATGCTCTGACTTTGATTCTTTAATCTTGAGCAGATTACTAACAACCAAGAGTGGACGGAGAATCCTTCCTGCATCAGATAATATACGCACTTCTTCTTGAATTTGATCTCTTTTGATTTCAACCTGATGAGGCAATTCA
>ls_22677
TTTTAACACTGCATCAGTAGTAGAGGCACATGCAGAAGCAGCAAGTGATGATGAGCTTTTAGATGGTGAAATTACACTGTCATTCAAGCTAATTTCCCTATCATCTTCAGTAATTGTTTCCATCATCTTTGATGTTCTGCGCCTCATCACACTAACATATTGTGGTGGTGCCACCTCCATGAAAAACCTTGCAATGCGAGAACTTGCCATTCTTAATCTGAATTAATTTCTAAGAGAGATAGGAATGAAATTTGAGGT
>ls_22683
TTTCTTTTTATTTTACTAAAATTCTGCTATAAATAAATAGATAGAGATATAATAAGTGGGTTTGGGTTTGGGCTTGGGTTTGAGTTGAATGAGAAATAAAATTCCAGGAAAATTAGAAACTTTCCTGGAAAAGTAGTAGCATGGGAAAAAAACGTGAGAAAATGATGTAGGAAATGGGAAAATAAATTGGGGGGGAATGTTGGGGTAAAAGCGTAAATGTGTTTTGTTTTGTGAGCGCGTTAGTTACGCTATTTCTTAGGAAAGAAGAAATAGACGCTTTCGGT
>ls_22692
GTGTAGCTTAAACCGGATGCTCTAGTTGTTTCTGGTGATGGAATTAGTCGCTTTGGTTTGCAGGAAGGGTTGATAATGGAGCTGCACCATTTTAATCTCTTCTTGAATGGTGTGAGATCAGACTTATCCCTCTCATGTAAAGATCTCACGTAAGGGATCCATTTCCGGTAGAACTGTGAAAGCATGGTATACGGTGAAAGAAAGCCTATGGAAGTGACACAAACATCTCAAAGCCAGAATAGAATATTGAATATGAAG
>ls_22697
GAAACAGATCCAAAATTTTCCTCATATTAGATACCGATCTGAATAATTTGTTAATCTCTTTCTTGAACTGTATGTTCCCCCAATTCAGAAACCACGACTAAGGTGAAGAAGATGAGAAACCCTAGTTAACAAGTGGTTGGTTACCTACGAGTGATGGCGGTAGTGGATCTGGCGGATGCTGCTTCTGTTGTGGTGGAGAACTCTATTTGTAACATTGAAAAGCAGATCGTGATGGCGGTTGCTGATATGGTACTTCAA
>ls_22712
CATGGAATTCTAAATCGCGAATTTGTTTGCTACGATTTCGTAAATCCCTAATTTGCCACTTCAGAAGTTCCTAAATCACGAATCTGAGAACAAGAAATGGATTCGAATAGGATAGGTTATAAGTATTACCTGCTTTTAACTTTTATTTCTGCGAACTCCGTTCCCTTCTCCTGTTCTGGCGCTACGTTTGTTGATGAACGGAGTTTCTCTTCGCCGAGTAAA
>ls_22722
ACACAAATCAACAACGGCTTGCATGAGATGACCGAGGATCCTACCAAAGAACTATCAAGGTTAATAAATGAGCGAAAATTCGAGGAAGCTTTTACTGGAGCCCTTCATAGAAGCGACGTTTCAATAGTTTCTTGGTTATGTTCTCAGGCTGGTTTAACCGGTATATTGGCGATGACACCAATGCCATTAAGCCAAGGAGTACTTTCATCTCTTCTACAACAATTATCCTGTGACATCAATACAGACACACCGAGAAAGTTGCAATGGATGACAGATGTGGCTGCTGCTATAGACCCGGAAGATACAAGGATTGCAGCGCACGTGAGGCCAATATTGGATCAAGTGTACCGTACACTAGGCCATCAT
>ls_22784
AACTCCATCATCACCCCCAACTAGCAACTGTGGATCCCCGCCACCAATTGACTCTACAACCCCAACAACACCATCAAACCCTCCGTCAGGAGGTTACTCCGCCTCACCACCACCAGACCCTATAACCCCAACAACACCATCAAACCCTCCCATCAGGAGGTTACTACACCTCACCACCATCAGACCCTATAACCCCAACAACACCATCAAACCCTCCCTCAGGAGGTTACTACACTTCACCACCAACTAGTTACAGCCCTCAACTTATGGCGGAAGTACCCACAGATCCGCACCCCCTTTCTCCAGCCACCAACTTATGGTGGAAGTACCCCAACCGATCCTGGAACCCCCACTTTCCACACCACCTT
>ls_22812
CTCTAACTTCATCTTGAGCTCCTTATTCTGAGCACTCAAATCAGTGGTGTCTCTCTGAAGGATGGTGAGTTGTGCAGAGAGGTTTGTTGCTTCAGTTTGAAGCGTCTGCACCTTCCTCTCCAGCTCACTTGTATATCGAGTTTTCCTCTCTTTTGATCGAGCAGCAGATTGCCTATTAGCGAGAATCCTTTTAGCTCTCTTAGGATCAATAAGAGCAAGCTCAGCAAGCTTCTCAGGCGGCATAGATTTCTTCACACCATCAACCATCCCCACAGAAC
>ls_22842
GATTGATTCCTACTAACAATGAGTAAGAAAGCAATACGGGGGTAATGTAAAACAAAAACTATCACTAACGTTGGGTTTGGATTTGGTCTTAGACTTTTGGGCCTTCATCTCCATTTCTATCCATGCCCCTCTACATGCCCAATTAGTCATACCAGCCTTATTTTAATTAATTTAAT
>ls_22845
TTTCTATAAGAATTAGTTGTTGTTTAAGCCTTTTGATCTTGTAAGATACTCCAAGAGCATGAAGATCCATCTTCCATTGGAATTGTTTTGCAACATTAACGGGCTTGCTAGTAGATCCTATTTTTTCAGGAGTATCAATTTCTATGTGATCTGGACTTTGATACTGCACAGGAGTAGGATTATCCTCCCCACAAACATGCTTCTCTTCTTCAATCCTATTATCTGGCGATTGAACTTGTGAATTAGAATTTTCAAACTCGTCATGATTCAAAGGCCGCACCACCTCCTTTTCA
>ls_22859
GCAAGAAGAACCAAAAAATCTTTATCTCAGCTTAGGCATGTAATAGATGCTTTGACTGAAGAAACCAGCTTAGAAAAAAGCTGCAGTTCCAAACAAAAGCTCATCACAGGATTCAATCTCAGCCTTGGAAATGTTCTGCTTAAGAAGAGCAAGATTTTGGTACTTGATGAAACCGCTGCATTAGTTTGATTCAACAAATTCCACAGAAGCATTTCGCCGACTCTACCGTCACTATCGTTAGAAACAACAGTGAAATCAATCCATAATCCAATAGATGATCTCTACAGT
>ls_22862
CTTAATTTTCTTCAATCGGAAGTTGTTGGTCGTTGATTGTAATACTGAGATTTAGAGCAAATGGCATCACTGGTCGCCAGTGGGAGCAGTCAAATGTCTTCTTCAGTTTCTGTCCAAGAAAAAGGAAGTAGGAATAAGAGAAAATTCAGAGCTGATCCACCTTTAGGAGATCCAAATAAGGTTATACCTTCACTTCAGCATGAGGGCCTCAGTTA
>ls_22873
ATTTGCCTGACTTGTAAATGGAAGACAGTGCAACACAACTGAGTCAATCCCTCCATCGTGAAGGGAATATATTCTCTCTGGCATAAGGGTATCAATAAACAATGAAATATTATACCCCTTTCTGCTCTTCGTGGCAGAGCCAAATCAACAATAGCCAGTCTCAGCAGAGGGGATGGATTACCCAACCAGGCATTATTCTGATCAAGCTTCTCCGGGGGACTGCTGGCAGTTGACTCACAAATCATGGCAATGCCAAGTATTTCGTCACGGGAGTCAAGACGAAGACGAGGCGGACTACCAATACTCCAGACAGGTTGGATCTCATCAGCTAAAGCATCTATCTGTAATTGCCCCTCACTCCAGGCAGTCACCAAGATAGAGTCTTTGCTAACTGAATTGTAGAGAAAACTAACAGCACGACCCTCACATTCAGCACTGCGACCAACTGAATCTCCA
>ls_22892
TCCTTCCCTAACATGTCAATAAGAGCAAAGACATAGTTAAGGAGAACTGGTTTGAATTCTTGCTCAAAATGAGCCAGTGTGTTCCTAGTTGGGAAGTGGATGAAAATCCACAATCCCATGCAAGATCAGCCTCTCTTCGCTCCAACTCGAATTCAACTGCCCCTCATGATGTTCCCATGTTGGACTATGATGTTGCAGAACTGACATGGGAAAATGGACAAATTTCTATGCATGGCCTAGGGTTACCAAGAGCTAAACCTTTAGCAACCGCACCGTCCAAAGAAACATGGGAAAAGCCTCGTGGAAGCGGCACCTTGGAGTCCATAGTGAATCAAGCCACTAGCTTTCCGCATCACGGTAAACCACAGTTTCTCGCT
>ls_22916
CAAAGAAAACAAGGAAATTTTGTTTCAGCAATATGGACGGTGGGAATATTGATAAAATTTAGGTAGAGATGATGTTTTTCCCTCGCCGTGTCTATCTTCGACACTGTGTACTAGCAGCAAAGAATCTCGGGGACACAGCCTACAACAATTTTCTGGATCATACCTACCTTGCTGACCGCAAAACAATCCATCCGCGAGT
>ls_22919
TTTAGGAGAATTTAATGTTTTGACTTTTTGTCTTGTAATTTAAATGTAATGTGAGGAAATAAGTGTTTAGTTTACACTCGTGTAGCCATCAATATCCATCTTATTCTTAGGAGAGATGGCAGCTATGGAAGAAGTAGAGAGAAAGTTTCAAATTCTTGAAGAGATGACTACAATTTGACTACTTTCGGCCTATTTATAGGTACTGACTAACTAGTAATTATTTAA
>ls_22943
TTTCTTTTTTCATTACCAAGGGATTCTTTAGTAACAAACATATTGCCCATACGAGAGTCGCACTAGTTGTTTCGACTCCTCCCGCATACACTGTCAATATTGTAGCTTTGATTATAGTATCAGAACCAAATCCTTCAATTGTTGTTCCATCAAGCATTGTCAGCATCACATCCATGAAATCTTGATGAGCAGGATCAGCATCCTTCTCGCGACGGTGCTCGTCCAACAAATCACCTAAAATCTTGTCCATCTCTTTAGAAGTTTTTTTCATGGCCTTCACGTGGCCACCAAAATCAAACCATTTTAGAAAAGGAGAGCATCTCCA
>ls_22969
TTTCTTTTTTGGTGTGAGAAAATAGGGTTTTGGTGTGTAGAAGGGTTAAAGAGAAGAAAGAGGTTTAGATTATGCGAAACGGTTACCATTGGGAACAAAAACGTAGGAGAAAGACAAGACGAAGATCTCTATTTTTGTTAACAGGGTTTGGTAAACTAGAAACTCAAATGTGTGAGAAATTT
>ls_22984
CCAATCGTGCCCAAGTCGCGAAAACCCTGTTGAAGTTGCCGTCGCCGTCGAACCCAATTCCGGCCAGGTATTTGCGTGTGGCTTTGGCTCAGTGTTTGTACCGGTGTAAGCGTTTTGATTCCCTGGATCATAACCCCAACCCTTCCATCGCGAATTCGTAGTTGAGAGAGGGTAGAATATTTAGGGTTCGTGAGTTGCCCCTTGAAAAAATTGAGGAGTTGCTGGAGGATCAGAGACGGGGTGTGGTGAGTAGCGCGAGGTTGAGAGGAGACTGCTCGTGTTTGCGGTGGTGGAGGTGATGCGCAGCCTTTCGCGGTGAGGAGGTGAAGGCGGAGGACGCTGTAGCGTCGCGAGAGAGAAACGCGAGCGTGAGGGAACT
>ls_22986
AGCTCAATAGAAAATGCTTCTAACTGCCTTCTTGCCACAGTCCTTTCATCAACTAATATCCATTGATCCCAGGAGCAGAGTCTTGACTACCTGAACTTCCATTTTGACACATGCTATTAATTGGCGTTGGAGCACTTAATCTGGTGGTTGAATTAGAAGACTCTTTGGGGAAACTACCTGTCCTAAATAAGGAATGGCTGGGCTATGAAGCAATCACTGAAGAAGATGAAACATCCATACGGGGCCCAGACACAAGAACATATTCTTGATCAACATTCTCAGGTCTCTGTG
>ls_22987
ATATCAAAAGTGACCTTGACCAAGGTTGTTATTCTGAACTTAAGGCTAAACATGTGATACTTTCAAGCACACGCTCACACACACAGGAATTTGCTAACATACTCCCACTTATTTATTAAAAGAAGTATATTAGCAGACTACACATTTTTTATTTGGACAATACTCATTCTCTTTTTTCTCAAAAATCATTGAAGTGATGGATATTAGTGTAATTCACAATAGTCATACCCCTAAAAAGCTAGAAAGTAACCACTGATCGAACAATACTACTATATCCTTAATTAACTTTGGATTTAGAAAAGAATAAATTGAGAAGCAAAGTTGTAATTGGAAACCAATTCAAACAAAAAAGAA
>ls_23003
AGAGTACAGAAAGCAGGGTTCGAACTAGTTCAGGAATGTTTTTGAAGAGAGGAAAGGACAAAACTATCCAGAATATTGAAGAAAGAATTGCGGACTTTACCTCATCCCAGTAGAGAATGGAGAGGGGCGTTCAGGTTCTTCACTATGGGGTTGGGGGGAGGAAATATGAGCCTCATTATGATTACTTCCTTGATGAGTTCAACACTAAGAATGGAGGCCA
>ls_23004
CCTGAATCAAAACGCTGTCAACTGTTGAGAAAACAAGCGAATAAGGTTCCAAAAAGTTGTCCCAACTACTGTACCCTCCTCAGAAGCAAGCAAAACCAACTCGTTTAGAATCGACAAAATACAAGACATGCAGGATCATCTGGTACTGCATCAAGTTAATACTGCAGCTAGTACCACATAAACTCTGCATCTGATCGGGCGGAGCATACTGCTGGTGG
>ls_23015
TAAGGTAGAAGCTCATGAACCAATTGAAGAGGATGTTCCTGAACAGGTAGTATCAGATTCTCCGGAGCTTCATCAGGGTGTTTCTGAATCAAATGATAATGAACAGTGTAACAGATGTGATGAAGATGTTAAGAAAGACTTGGCAAAGTTAAACCGAGAGTCGTGACTCAGCAAGCAATGTGAAAATCCAGTAGAAAGTTAACAGAATAGTACAAAGTTAGAATGATTAGCTGAAGAGTGAAAACTATAGAGAATGAGGTATTTGTCAACCAGTTATATGTTGCATGTAGTTTTTTTTATTGCCTCACCTTGATTTGTCTCCGTACACTGGGTTCTAAATTTCGATAGCTATTGTTTTTTGACATTCAACCTCTTTTGGTAATTTGTTGCGAACTGAATGATGGATTGCTATACATTTACTTTGGAGTT
>ls_23045
TTTAGATCCAAACAGAACCCTAATTCTTGTTACCGCGCGTTTACTTGTTGGGGTTGCGCAAGGTTTTATTTTTCCTTCGATTCACACTGTTTTAGCTCAATGGGTTCCTCCTCATGAAAGATCTAGATCCGTTTCGTTGACTACTTCTGGTATGTATCTTGGTGCTGCACTTGGAATGCTGTTTCTTCCGAGTTTGGTTAAGTTTAAACGTCCTCAATCTGTTTTTATTGCTGAAGCGTTTCTGGGATTTACTGTTATCGCTATTTTTCTACTGTTTTAAATTAGGTTTGTGGAAAAGCGGAATTCGATACATGGTGTTATGATTTATGTGGTGGAAGTTTATGCAGTTATTGTAATTAACTCATTATTATCAATAAATTTTTGTATCG
>ls_23066
TTATACAACTATTGTTCTTACCTACTCAATTGGGTCTTCCTACTCTAGTTCATCCCTCACCTGTTTGTAGGAGAAGTGTCATGATTCCTCCTAACAGAAAAATATTTTTGTATTAGTTTAAGGTTCTATGGTATTGAATGCTAGATGTGGTTATTGACAGCTTTTCTTACTCATTCATGTTACAAGCAAACGTTTTATTAGAGGGTTTCTTGCTTCTTTG
>ls_23073
GTTGCTGTTGAATTGCTCGAAGAAACTCTCCGATGGTATCACCCTTGCGTACCTGGATGACACGCCTATGGCCAGTTCCATCCCAATAACTGTATGTGATTTGAAGAGGCTCGTTTCGAATTTGGTCCTGCTCACGGAGCCACTGTCTGCGCAGCCTTTCACGTTCAGCTTGCTCCTCAGCCTCTCGCTCACTGAACAAAATGCTCAGCACTCCTATGCCCAAACGTTAGAGAGACAAACAAAGCAACAAATAAAGGAAAAAGGGGATGTATTGAAGATAGAAGAGAGGGTGGCGCACCTGTCAGGTAGAAAGCTAGTTTCGACGGTGGGGTC
>ls_23074
TTTCTTTTTGTCGATAACCTCAGACCAATGAATCGAATCTGCATTCATATTTAATTGATGGAACACTACTTGAAAACTTCTATTCTGCTCAGGAATGAAATGGTCCAAATGTTCCTGTAAATTCTTGCTCCCCTTGGCCCATTTGTATTTATATGCATTTGGATCCTGATTCACAGATCTCTCAGTTCGATAAAGAAAAGAAGAGAATCAAAGCATTTCTTCTGACTCTTTTTCAAATTTGAGAAACCTTGATTGATCATGTGTTTCCTTATAGGTATATGATTCAGAATATC
>ls_23079
ATCAATACCGTTCATCTTCGACCCTCAGGCGGAGATTTCAAACCCATTTTCCCATTTAAATCTCTCTCTCTCTCTCTCTTTCTCTTCCTCAACTTCTCCTCCCAATTCCCATTTCCATTCCCAGAGGTTGAGATGGCGGCAGCAGCATCAGCAGCTACTTTTTCTATTGGAACCGCCCAAACAGGGAG
>ls_23090
TGATTGATTTTTCTGCTAAACATAATATAAAACCTAGAAATACGAAGTCATTCCTGTGGATTATGTTAACACTGCAATGGAGCGACTCCTCAAAGCAGATGTCAAATATCGATTTGTGATTGACATTGGAAACACTTTGAAACCAAGTTCTTAAATTTTGCAGAGCGTCAGTTGTTAATTGTTTTTTGTTATTGCATGCAATAAGTGTTTTTGTATAGAC
>ls_23096
AGGAACAGTCCTGATGCTAGTGCTACTCCGGGTGGTGTAGCTGCTTCTGTTGCTGCGGCTGCTAGGCTGAATGAAAGTGTGACTAATATAATGTGATTTATGATGAATGGTTCTTGTGTTGTGAGATGATGATGGTATATATATGTAGTTTTTTTTCTTTCTCTT
>ls_23146
TTTTGAAAACAAAGGTGGTGTGGGAAGTAATGGTGATGATGAGAGCAAAGAACTGCTGAAGAGCGTGCTGGCTGAGCTTGAACAAATACTTATACACACCAACTTACCTTATCCTGTTTATTTTGCTTATGAGGATGACAACATTGATGCTGTGTTATTGGATATTAAGAAGAATGATGCCTCTGGTCAGCCTGCCACTGCAACTACTGGCGGGTACAAATTTGTCGTTTCAGCCACTGAGCCAAAAAAAGTTGGATCTCCACCCATTACAAATATTCAGGGATGGTTGGCAGGGCTGAAGACAGATGGTGATTCACATCAATTACCCACCATTGCGATAGTGGCATCATATGACACCTTCGGGGCTGCTCCGGCATTATCAGTGGGAAGCGATAGTAATGGAAGTGGCATTGTGGCTCTTCTCGAAGTAGCTAGGTTGTTTTCTCTTTTATATTTAATCCGAAGACA
>ls_23213
TTGTGAAAATCATTTCTATCTACCACAAGTTTAGAAACACCATCAAAGACTAAACTACTCTTTTCATCTTCAATAATGGGAGTATTCACATTCTTCATCATGGAATTGAAAGCAGAAGAATCAGAAGACCAAGGAGCTCTTCCATTTCCATATGGAACCAAAATTGACTGAAACAGTAAATAATTAACACCAAGTGCTGCCAACAGACAAAGCAATCTCCTGTTTCCCATATGACACAACTCATGAAAATATTGAAACATGTTAACTTGTCAAATCTAAGATAACCCCAAAATCACCTCAATCACCCAATTCTCAGTTTCATGAAAAGAAATCAAAGGGTCCTCAGTGAAGTGTTAATATATTTCACTTCAATCTTTGCGTTTTGCTCTCTTTTTGTATCTTCAATTTTGTCAGAAGTCAAACACATAATCACTGTTCACTAAGAAGAAGAG
>ls_23216
AAAGGGAGAAATGAAGAGAGGGAGGTGTGAATAGTGAGAAAGAGTGAAGATAGGTTAATGTCTTAGTTGAACTTGAGATTCCTTTGTCAACATTGAATCTGGTCGAAGGTGAAAAACATAGTGGCGTTGAAGATGAAACAGCTCCGAACATATTGAGA
>ls_23223
TTAGTTCCAGTATACTGTAGTGCCCAAAAATTTGGTGACACTACTTTGAGTTGTAAAATGCATGGTTGCGTTGACCTTTATTTTTTTTGTCTTGTTCATTCTAAAAATGTGATGAAAATACTTCTGGTTGTGTTTTGTATAATTG
>ls_23226
TGGCAAAACTCACTTGTGGATCCGTGGCCGTTTATTAGGTCAGACCTTCACATATCCTCTTGAAGTTGTCAGGAGGCAAATGCAGGTTCAAAAACAACGCGGCAACCGATGAAGCTGAATTGAAGGGGACGTATGAGATCGATTGTTTTTGTATTGCTCAAAAACAAAGGCTGGAAGACGCTGTTTTCTAGGGCTGAGTATC
>ls_23247
CTGGAAATTATTGGTATGATATTCGGGCTGGATTTTGGGGCGTCATCGGCGGACCTTGTCTTGGAATAATTCCAAGATTATGGGCTCCGTTAATCTACGTGGTTTGAATTCATCACTCTGAAGGTGTTTACTACAACTACAACTCACAAGTGTTTATGTTGGTTTAACATTCTACATCTGAATATTATGGACATCTTCATGTATTTTCGGTAGCAGTCTACGTGTTTCCATTTGAAAAGTACTACCTAATAAAAGAAAGAAAAGACTGATTGGCACTAAGATTTAAGTGTATACTATGTATGCAACACTCTATGTG
>ls_23254
TTTCTTTTTTGTGATCATAAGAAGCATTTTATTCAACCAAATAAAAAAAGGAAACAAAATACAGCATTGTTTTTTACCTTTTTGTATCAAGATGCTAATGTTGTACTTTGGTCAACTATCAGCAGTGCAAGCCACGATATCCCTATAATCCCTAGATATCTTAAAAGAGTCATAAACTTGTCCATCACTACTTTTCTTGTACTCTAACAACAAATTTGAATGGTCAAATGCTGTGAGTTTCTACAAATCCAAAGTCATCGTCTTTTAAAGACACTCCATTTGGTGTTTATGGGGGCAAAGTCAGCTAAGGCTGCACCTCCTCCCCCAACCACTACATGTA
>ls_23259
AGAGATGTTACAGGTGACATAGCAGCAATTGAAGCTCTGGTCCGGAAGCCCTCCTGCAGGTCCACTGAGGAGTGTAGAGCAGCTGTTGCTGAAATTCGATCACTGTCCAAAAGAAGCACTGACAATAGGATACTAATTGCTGAAGTTGGAGCAATTCCAATTCTAGTCAACCTTTTAACTTCAGAAGATGTAATGACACAAGAAAACGCGGTTACTTCAATTCTCAACCTTTCTATATATGAAA
>ls_23276
AACACAAGGAGGTTCTATGGGTCTAACACTTGATAACCAAGAATGGAACTCAACCGAAAATTCAACATACCCATTTGTTGCTGTTGAGTTTGATATCTTTAGCAACTACTGGGATCCACCACATGAACATGCCGGGATCGACATCAACTCTATGAAATCTGTTGCTGATGTGACAAGGCTGGCTGGATATCAAACAAGGTAGACTCAATGAGGCTTGGATCAGTTATAGTGCTAGTTCACTAAATCTAAGTGTTGTATTCACTGGTTTTAGTAATGGAACTTCTATCATTGTGAATCAGACTTTATCTGCCATAGTTGATCTCAGACTTTATCTGCCAGAACTTGTTTCTATTGGCTTCTCAGCTGCCACAGGAACATCAACCGCTATTCATCGTATATCTTCATGGGATTTTAGCTCAACTTTAGAAGCAGAAGAACATAACAACAAAACATC
>ls_23303
CAATGATTTATGGTTTTTTTTAACCTCTCAGTTTGGAGATTAATCCATTGTATGCTACTTTACCCACAAAGCTTGATTAACCTACTGGATTAGGTCCAGAAGATGTTTGCAGGTTTGTAACTCCCTGACCAGTACTAGTAGGACATAAAACTGAAGAACTATAATGAAAAGCTGACCCTGTTAACCATGGATATTACAGGAATGGGATTCACCTCCCCACTAATAGGAGTTACAAATTATTCCAGCAGAATTTACAGGATTAACATTTGAAGGAAAGTCTAACCCAGAACAACTCAAAGCAACACGG
>ls_23308
AAACATCTCTTCTTGGGTCTATCAAACCTCTCTGAATTTACTGCTCTAGCATATATCATATATCACTTTGGTATTGCTTCATTTCTACTTCTTTTGTTCCTTCTGCTTTTGCAGAACATATTCTCTCCAATTGTTATGTGTAATCCCAACATCATCCTTAACTTATGTCATTTTTTTTGTCTCTTCTTCTTCATAGAGACATTCTCTTGTCTTCTTCACACATGCCTCTTGACAAGTCATTGTGAAGTTTCATTCTTTTTTTATGCTAAACTCTTATCAATGTTACATTGTGACATATCAAAATTTTCTTTCAACAATTGAGACCCAAAACAAAGATCTTAACTTTCT
>ls_23344
CGATCTTTGTTTCTAACATTTGATCTATCTGGGGTATCAGGAACATCAACAATCGGAACAAGTTCCATATCCTCCTCCATTTCCTGATTAGTAGCGAGATTGAAAGCGGAGAGAGAGAGAGGATGGGAATTTATCAGTGCGCTTAATGGGCTCGATCTGTAACCTTGAGAAATGGTAAACTCAGGTCGGTTTTATCGGGTCGGGTCGAATCGATTTTCCGAGTATAAGATGGCGAGAGA
>ls_23415
GGGGACATCACACTCAAAGTTTAGAGCTAATTTTTTTCTTTTTAAAAATTTTGTCGACAAGGTTTAAATGGAAGCATACACTTCTCTTCTCTCCTTTGGTCTCTCCTCAAACGGTCTCTCCAATCTAGAAAAAGCTTTACGGTAAACCCATTATTCTTGCTGATAGAGAAATGGTTGAAGAAAAAGCTAATGATTTTCTCTCCCAAGCTCAGCTTTCTCATGTTGCTTTTCTCGTTGTTGGTGATCCTTTTGGGGCTACAACTCATACTGATCTTGTTGTTCGAGCGAAGGAG
>ls_23450
GGCGGAAGTAAAGAGGGGTCTTCCGTTGGGGCCCACATTGAGAGAAGGGTTCTTTTCATCGGCGGTGAGATTGCGGAGCCGTTCCTGTTCGTCGAAGAAGATGTCGGCGGTTGGGGCGGTGGCAGGGGTTTTGGAAGTGGGAGTGGGCTTTGTTGGAGACTTGGAAGAAAAATTTAGAGATGAGATTGTTGTGGTGAGGTTGTTCCGCAATGGATGATTGTGTGTTGCTGCGGTTCTCGTAAAGGACCGCAACATTTTATTT
>ls_23462
CCGACCAGCTTTTGTTGTTGGTTTGAATCTGTTCAAGACCAAGAAAATAAGGACTTCTTGTAGTGTGTAGTTCATACTTTGTATCAGGGAATATAGCTACTACACCATCTTCAGATTCTAGCTTTTTCGTCTTCTTCGGCGCTTAATTTAGCAGCCATTCCATGAAAAGCATTGCTGTAACTATAAATGATTCTCTCATCATCATTGTTGTCTACATCAGCT
>ls_23467
ACTGGAGAAAACAAGAGAACAGGAGTTAAGAAACAAAGAAGAAAATGATGACAGTGGCAATACAGCAATAGTGATGACCAACTGTCAAAAAAATGTACACTGGAGTCAGTGGCATGACCTGATCGAAGGTCCCAGTTTTGTTTTGTTATGTTATATTTTGCTGAGGCTTTCATTAACATCGATCTGCCAAGCTGTAAAATCTGAACGGAAAAAGAGTTAATTTTTTAGGCATGAATTAATTTAAATTATTT
>ls_23509
AAAATAGAAAGATTCAATTCATCACTCCGAAGAGAATCCTCAGCAGCTTCCTTAACAGTCTCCATCGTCATCTTCCCATCTTCAAACTTCACCTTCATATAACTACACCCAGTTCTGAACCCCGAATCAAATTTCACCCCTCTAGTCTGCACCCTTCTCCTTATTCAAACCCAACACAATCTCCTCCCCAAACTCATCCTCCCCAACTTTCCCCATCAAAGCCGCCCGTCCGCCCAGCCTAACATGAGCCACCGCGACATTCGACGCCGGCCCGCCAGGTGCTCGAGCAAACTCCGGAGGCTTCCATTGAAGCATTTTCCATTCTGAATAAATGTCGGGGTCCATCGGAAACT
>ls_23520
TCACTCAACTCCGTGTCCTTAGCCTTAAACGCAACCATTTTAACGGTCCCATTCCAAATCTCTCCAACCTCACTTCATTAAGACTTCTCTTCCTCTCTTACAACAACTTCTCCGGCGAGTTCCCCTCCACCTTAACCCCGCTAACCCGCCTCTACCGTCTTGATCTCTCTCACAACAATATCTCCGGGGAGTTTCCGGTGAATGTCAACAATTTGTCTCGCCTCCTCACTCTCCGCCTAGACGCAAACCAAATCCATGGACACATTCCTAACATAGACCTCTCTTACATACAAGACTTCAATGTATCAGGTAATAGTCTCTCCGGTCGAATACCCGAATATCTTGCTGGTTTTCCAGATTCTTCCTTCACACAAAACCCGTCTCTCTGCGGTACACCATTGCAAAAATGTAAAACAACTGCTCGCTT
>ls_23544
TCTGGGTCTAATGATATATATAATAGCTAGCCAAGTGGGCAATGGTTCGATGATGGTGCTTGGAATTCTGTCTTGCTTTGGTTTATAATCATGATAAAGTACATATCTGCAGCTGATACTGTCATGAGGGAATCTCTGAATAGAAATTTGTCGAAGAGTAATTTTGGATTCATTTAGCTAGCTTTTAATTTTCTTATTAGCCCTTATAAATTAATTCCGCAACTGTACTAAATGCCTAATTCGGGCTCTCACATAGAATTTGCTCCAATGTATAACTCTTCTATGACAAAAAAAAAAAAAAAAA
>ls_23599
CAAAGAAGATGAAACGTCTTCTCGCGTCTCTTTCTTTTTCTCTCATGGCCATTTCAAGAAAAACTCGTCGAAATAAAAAATTCTAACATCATTCTACTTCAATTTTTCGCTCTGCACCCAATCCATAACCAGCTTTTGTAAAAACTCTTGTTTTTCCTAATTTCGAAGCTCCTTTATAAACTCTAGAAGTTTCAAACAAAAATTAAATACCTCTCATTCAATATTTCTCAAGATTGGTATGGGGTTATTGTTCATGGAGGAGAATGCTACACAATGGTATGAAGA
>ls_23614
ACTGAAAGCTGAAGTTAGGTTCAAGGCTGAGGTTGTATCGCCAGCCGAATGGGAGCGGTGGATAAGAGATCAGCAGAAGTCTGAAGGAGTTCCAGTTGGCGAAGACGTGTACATAATACTGCGGCTAGACGGGCGAGTTCGAAGATCAGGGAAAGGTATACCAGACTGGGAGAAAATTGCGCAAGAGCTGCCGGAAATGGATGCAATTTTAAGCAAACTGGAAAGATAACAAGTAGTATTATGTTGCATACTATTTTTCTAGAATTTGGAGGGTGCAATTTTATCTTATTTTATTATTTCACAAATGCAGTGTTTACCTGTGCCACTAAACTAATAAGCACTGCACATTCACTCCTCCACTATCATAACAGAAATAGC
>ls_23621
TATACAAAGCACTATTAAACAAACTCACAACAAACCCTTTCTAAGTTTCTTCTTCGTTCCATTTTCTCAGATCGCCAATTCCAATAATCCCAAACCAAAACCCTAACCCTAACCCTAACGATTCCAATTGTTCCCAATCATGGCTACGACGTTGGTGAGCTCTGCCGGTGGTATGTTGGCGATGCTCAACGAGTCTCATCTCTCGCTCAAGCTTCACGCTCTCTCTAACCTCAACATTTGTGACAGCTTCTGGCCAGAGATCTCCACCAGTGTTCCTCTCATAGAGAGTTTGTATGAA
>ls_23625
ACCGTGTTACTTCTCTAGACAATCACTATTACTGAAACTTCAATTCAACCCTTCAAGCTAACCACTCTGTCACCAGTTAGAAGCCTTCTCATACATTACCGGAAAATTTTCTGTTTATTCCGTTTCGTTTATCAGAAAACAAGATACAACTAAAAGGAGCATCGTTGTTGAAGACGGAAGAAATCTATAACTCCGTGCCCTTAACGTGCTTTCGATGAACGCACATTTCTGAAATCGACACGTAGTCTGAATTTGCACCAGATTTGAACATCGAATAGAATCTGAAGTCGCGATTCCGATCTCAACAACTTCCGGAAACAATTTTCTTCACAATCGCTTTTCTTAGCTA
>ls_23636
AACATCGCAATCTCTTGTTCCACTTGTTGGATTGAATCATCAGAAGTTTGAAGCCACACATAAGGCTTCATCATCTCAGGATTTATAATTGCCATGCCAGTTTCTGACATCTGAGAACAATTTGACTTGCAAAAGGTTTCTTTATGACG
>ls_23637
CAATCCATCTTCTTCCCCAGAATAGTAACGTAGGACTCGTCGATTGCATCATTTGCTATTGCTATTGAGACATTGATAGCTGGTGCATTTGATGCTCGCACAAATAGATCAACAAAGTAGGCTTTGTCGCTTACATATTGTCACTGATGTCTTCCAGAAGATTCATTAGTTTCTTAGCTAACTGTTGCCTGCGATACTCTGGAGCAACTGTTACCGCAGTTACATGACCATGCCAAGAGTCTCCTTG
>ls_23644
GAGTAGACAAATCTGAGGGACAAGTGCAAAACACCAAAGAGGCAAACAATATAGAGGGAATCATGTAATGTTTGCAAGACAAAATCTATGAAGTAGAGACATTCTCCTTAAAGGACAGTTCATGAGGGGATAAATATTGACCAAACCATTTTCTAGCAATCCAGAGCTCCATCTTAAGCCTTGAATTAGTAAATCATTCAAATTAGTGGTACTATTTCCACGGAACTGTGGCTTAGGTGGATCACATAAAACTGAATTCCACATTGCAATTTAGCATGATTCCAGTGTGAACATCTTCACATACAGTA
>ls_23647
AGTACCAACAACAGTGTGACACCAGCTTGGAGAATGCGCTGATCCTCCCGGACACTTGTTCCACCAACACAAGCATGAACCTTAACACCAAGGAAATCACCAAGAGCTCGCATAACCTTCTCAATCTGTTGAGCTAGCTCCCTTGTTGGGGCGAAAACAAAGCTTGGCACTGAACTAATCCATAATCAAGTTGCTGTAAAATTACCAGAACAGAATGTTGCTGTCTTTCCAGTTCC
>ls_23681
TCGGTTCCGAAGTTTATCCGTCTTGCTGAATTAATGCCTGAAAAATCAAGAACAGTAGAAGATGGACTGTATAGAGCCATAGACATCTACCTTAAGGCTCATCCGATTTCTAAGCGACGCGGACAGAAAGAAAGTTTGCAGCACAATGGACTGTCAGAAGCTATCACGAGAGGCGCGCGCACACGCTGCTCAAAACACAGGCTTCCTGCACAAAATGTGGCTCAAGTTCTCTATTATGAACAGCAGCGTCTTCGCGATAGTATGGATGGATCTGGCAGCGTAGTCGAATCTCCTTCAACGCCTGACAAGAGGAATGTATATTCATCTGAGCTTTTACCTGCTTCAATG
>ls_23684
GTGGTGCCTGCCTGAATTTCTCATCATTGTTATCTTGGACAAGTGCTCAAGCTCAAGATGCCAGCGAATCCTTTGCCAGGAAGCTGGATTCAGGGCATAAAGCTCATTGCCCTTGGAAAGGAAACAGCTGTCCAGAAAGTCTAGTGCAGTTCCCTCCGACTTCTCAATCTGCCTTAATTGGTGGCTACAAGGATAGATGTGATGGACTCATGCAATTTCATTATCTTCCTGTGGTAGCAATCTCTGCAATTGAGTTGATGAGTGTTACTCGAGGCCCACAGATTGAACGCTTTCTATCACAGTCTCAAAACTTTATATCAGGAGTAGACTTTAAGCCTGATAATATATCAGAGCTGGAA
>ls_23685
AGTCTACTATAGTTATTTTACAGAGACAGCTCTAATCTTTGATTAATACTCTCTCTTTTACTTTCTCTAATGGATGATTGATTTGGCACTGTATGGGGAACGGATATTGCCATTCCATTATTAATTTTCGGATTCTATTGCATGCAATTGCGTGACTCTCTTTAACATTTGACTAAACTTAAGTTATTTCCCCTTATGTTTTTTTAGGGGTCATTATGATCATCATTCATGGGCTCAATGAACACAGGTAATCTTGCTTTGTTGTAACTTAAATCTTTCCTATGGTTGTTACTAAGATGAGCAGTTACAAATACGCTTTGCACCCAATTCTGACTCGATGATCATTTTTCAGTGGAAGATATGCAGA
>ls_23694
GCATTGAGATTGGCGTACTTGTTGGGGTTGGAGCGTCACTTGCTTTTGTCATTCATGAGTCAGCAAATCCTCACATTGCTGTTTTGGGTCGTTTGCCAGGGACAACGGTTTATAGAAATGTTAAACAGTATCCTGAAGCATATACTTACAATGGAATTGTAATTGTTCGTATTGATGCTCCTATTTATTTTGCAAATATCAGTTACATAAAGGACAGGTTGCGAGAATATGAAGTTGT
>ls_23711
TTTGGGTGTTATTCCTCGTGATGACAACTGTGATACAACAGATAGATCACCAGGGCCAAACCCAAAAATTCCATCAACTGCTTTATCCGACTTAGTCAAATCTCCAGACTGAGAAGTGCTACACCCGAAAACAATGGCAGCTGAAGAGTTAACAATGTCAGAAGTAGACTGTCCGAGGATCATGTCAAAGTACAAAGCATCCGAGACATAAACACCCGAGGTACCACTCCCGTCTTCATACTGAAAGGTGTAGCCACACTGATTAACCTGAGGGGAGCATTGTGCAGCAGCACCTTGAACCCCATAAGTGCATACAGGATCCGAGCAAGGAACCAGCGCAGCCGTGG
>ls_23716
CGTCCTCTCAATGAAGAAAAGGCTGTTCAAGCTGCTGCTGATCTGCTTGGAGAACTCTTCGTCTTCACTGTTGCAGGAGCTGCTGTAATCTTTGAGGTGCAAAGAAGTTCTAGATCAGAGGCAAGAAAGGAAGAACTACGCCGACGTGAAATACAGGCAATTAAGACTAGAAGTGAAGAGTTGGGCATGGAAATTGAACTTCTTGCACAAAAACGAGAGCTGGAACAACTTACTAGAGGACGAGGACTTGCTGGAGTTCTTAACTTCAGGCAAGCC
>ls_23724
CCGAAGGTTAAAAATCTCAGATTGGTGGCGAAAGAGATGAGGATTTTTGGTAACCTTCGATATTGGCCCTGTACATTCACTCCAGTTTCTATGACTATCTCCGAAAGGCAATGGAAGAATATAATATTCGCGTCTTCTTATCTCAGCAACTTAAAATTAGAATGCTGTGTAGAAGTTTTAACCTGTGACTTGTTTTGGTTCACTCATGACATACCTCCTCACCTAGTAGCATGATTTGTACAACATAGCAATGGAGATCCAGTGATATTTTGTAATTGTTTTTAAATTTTAGTCTGGCAAAT
>ls_23740
TTGTTTAAAATGACAAGGGGTTGACCCCAGATGCCGTATCAGGATTATGGAACTGGTGTCTTACAGCAAGATATACGGCCTCTTCTTTAGGACTCATTTATTCATTTTATTTTATAAAACAAGAAACACAAGGGAATATATGGCCGCAACAGATTAAGGACAAAGTATAGTTTATGGAACTGTAATATAAAGTTTTATACCTTTTGTATTTGTTTAGTTATTAATCGAAATTAAGTTTCCAGATCAAAAAAGAA
>ls_23762
AACAGACTTTTGGTAAAAACACGGTTGAAAGGGCAGTGGAGAAAGTAAGGTCTTGCTACCACAAAGATTTTGTAATCGACGAAGATAGCAAGTGGTTATTGCAAGGTTGGAAAGGGCGAATCGTGTATGCGCTTTCTTGTTGGAAACCTGCTTGATTAAGATGGTTCAAGCACACCTTACTAGTAATTTGTGAATTAGTTTTTGACATATGGGGAAATCAGGTACTGCATGACCCCGTTTCTCAGTTCTAGTCAACAATGCTGGTTTTTGTCATTGTTGTGCAATGTAATTTGAATTAACTTTAATCTGAAATAGCTTAATAGTGTATGCTCAATTTGTATGACTAAAGAGAAAAAAAAAGAA
>ls_23780
GAGAGTGTAAAGCTAAGAAAACCATTTGCTATCCAACCGTGGATCAATTCAGAAGAGAATATTGGCAACCTTCTCATGGTTTGGAGGTTTTTGATTACCTTTGCTGATGTTTTGGAGTTATGGCCTTTTACTCTTGATGAGTTTGTGCAAGCATTTCACGATTATGATTCAAGATTGTTGGGTGAGATACATGTTTCTCTCCTTAAGGTGATAATGAAAGACATTGAAGATGTTGCGAGGACACCTTCTTCAGGATTAGGAATGAATCAGAATGGTGCTGCTAATTCTGGAGGCGGCCATCCAGAGATTGTGGAAGGGGCATATGCCTGGGGCTTTGACATACGGAATTGGCATAGGCACTTAAATCAATTGACATGGCCAGAAATTTTCCGACAGCTAGCATTATCTGCAGGATATGGACCACAGTTTAAGAAAAGCAGTATTCCATGTTCACGGGCAAAT
>ls_23789
CCTCTCACCATCAAGCTCTGGACTCAAATATGGCAAAGTTGGTTCTGACCCTATCTTCTCACTGATAAGATCAGGCATGTTGAGGCCATTGGAGAAACGACCAGAAGCTCGGTGAGTTTCGGAATCGATTCCATAAGGATATGTATCGGCACGAGCAGTTGTTGCGAGGAAGTTGTTATTTCCATTGTCAACAAGTGAATCACCAAAAACAAAAATAGCTCTTGCTGCTTCAATTTGTTTCAACACCAATGCTCAA
>ls_23800
ACTATGTCAGACCTTCTTAATGGTGTGATCTCTTTGCAAGAGTTTCGTGGTATTGTGTTTGTTGGTGGGTTTAGCTATGCCGATGTGCTTGATTCTGCAAAAGGTTGGTCTGCTTCCATAAGATTCAACGAGCCCGTTTTAAAACAGTTTCAAGACTTTTACAAGCGTCCCGACACTTTCAGTCTAGATGTATGCAATGGTTGTCAGCTAATGGCTTTGTTGGGATGGATACCGGGACCTCAAGTTGGGGGTACACTAGGTGCCGGTGGTGACCTATCGCAGCCTAGGTTCATCCACAATGAGTCTGGGCGGTTCGAATGCCGCTTTACAAACGTGACAATAAAGGACTCTCCAGCTATGATGTTCAAAGGCATGGCTGGTAGTACAATGGGGAT
>ls_23841
ATGGAATGAGTTATGCATTTGGTGGCACTGGTGTGTTTGAGACATTGTATCCAGGTCCAAACATGACAACCCAAATCAATTTTTTCAAAAGGCAATACAAGACAAAGTATTCACAACCTCAGATATAACACAATCGGTTGCTCTTGTTTCTGTCGCTGGTAATGACTACACTCGTTATACTGCCACAAATGGCTCTATTCAGGGTTTACCATTATTCATATCATCGGTGGTTAATCAAACAATCACAAACTTGATTCGCATCAAAGAATTAGGAGTGAAAAAAGTGATTATATCAAATCTTCAACCAGTTGGATGTCTACCTGCATTAACAGCTTCATCTTCATTCAAACAATGCGATGAAACATCTAACAACCTTCTCGTAGCTTACCATAACACCCTCTTAAC
>ls_23849
GCAACCGAACGCGCAAGGCCAATATCAAATTGAGGAATTTTGTGACTACATGAATAAAATATATAGAGCAGTAAGGATCCTTTTGCTGCCCATAAGAATTATACGAAATACAAGGAGATGGACACAGAAATCAAGCGCAATGCGGAAGCTTTGAAACAACTCCAGGAGGATCTTTATGAACGCATGGAACGAATGGAACTCTCGAATGAGTCCCGATTTCAGCGGATGGAAGCGATTCAGACGAGTACTGATAGCAGATTCGACAAGATTCATGCCGCGCTTGATATTCTGATCCAACAAACCCCGTCGAAGACTTCCCATTGTGCTGGACTCACGAA
>ls_23850
GATCAACAATGTATGAGAATGTTATTTTTTTGTCATGTAATAACACTAGCTTTATGAGACTGGTTTTGCAGGCTGTTGTGGCTACTGTTGCTATTGTCCTTGGAGCAACAAATTTAGCAAATGAATGGTAATCGTCTCTTTAAGAGTCAGTAAATGTTTTTGCTAGACTCTGTATCTAAACTGTACTAAAAGTTGTCTCTCAGTTAGAGATTTACATATATATATACCAATCATATATTCATTGAAAGATGATATCTTACATCTATTTTGCAATTGTATTGTTTGTATATGAGATAGACCAACATCCATACCAAAACTGAAACATAAAGCAAAACTTTTTTTGCTGTAATTATATGTATAATCTATAAAAAAGAA
>ls_23870
TGAACTGAAGAGGGATACTCTCCCATGTTTTTCTTCCCATAACAACGGCATTCTTCTTTCCGTGTTCGGAAGTCGTCGTAGTTATCTCTTTGAAAAACTTGAGATCAGTCGGTAATCTCCATGGCAACTTTCCATCCTTACCAATGCCCATATCTTTGGTAGCAGCAACTACCACTTGGTAAGTTCTCTGTAGGTTGGGCAGTGGGCTGATGATACTACCATTGCCATTTCCATTGAACATTACAGAGGAATCCGCAGCCATAGCAGAACTAAGAAACCGAGATAAAGTTAAAGATTGCTTCAGATGAAAACAAGGACTGCACAACCAATTGTTTTGGAAGTGCAGTGCAATCGATATGAAACTGAGGCGCGAAATTTTGAAATGGTGATGAGGTAAGAGTGAGTGAGAATGGAGCTTTGTGTTCTGATTTGAAATAGTTATGGGCGGAGAGATGAAACGGAGACGGCGAGCAGAGATGACGAC
>ls_23886
ATCAAAGTGGAATTTATTGCATTTCTTCAAACAAAGTAAATTGTCAGTTTTCCACAGATACTCCATCATAAGTATTCTTCATGTGTTGTAATTTCTTCAGCACTTAAATAAAACGTAGCTAAAACATTTGTTTTACACGTTTTGGCTCAAAGCTAACCACTGGTCAACCAAACAACCCTTAGCAAATTCTCAAGTACAATTCTATATACAATTTCGGGAATACTATTGTGTCAGTATAACACCGTTGTTATGTCCATAGAACAATCAGGATTGTTCCTTATATTTTGGTATTCCCCTTTGCGAGCTACACACCTAACAC
>ls_23892
GCCTAGAGAAAAACCATTTTAAATAAGTAACAGCCAGTGATACAAATGCTCTAAAAGCAAAGGAATAAGAATAAGATAACCATAAAATCCAAGTTTGAAGTTGTGTCCAAAAGAATACTTGTTTCAGTTTTCATTGTGTTTAGTACAGAATGGTTGTGAAATTGTGCTTCCTAATGATTTTTGTGATGACTTTGGCAGTTAAAGCCCAACTGAAAACCGGGTTTTATTCAACTTCATGTCCTACAGCCGAGTCCATCGTACGGTCCACAGTCGTATCTTACTTCAACAATGATCCAACCATTGCTCCTGCCTTGCTCAGACTTCATT
>ls_23922
TTTCTTTTGAGGAACTTAAGTCCACCGTCGCGAATTTTCCCATCATGGGTAAACAAGTTTTTCCATTGCTGAGGAGAAAGGACGCGTTTTCTTTTCCGGCGTGACCATGGTGATTTAAGACGACCTCGATCAGAGGATGAACAAGAAGCTGGTGAAGAAGAAGTAACAACGAATAGAACCGAACGCAAATGGATCCACGATGAAGACGATGATGACGATGAAGGAGAGGAATTATTCGAAGACGACGATGATGAATTGTTACTTCGTTTAAGGGGATTCATCTATAAATTCCTTGTATATATGCACTTCGTTTTTGTACCTTTTTTAGTGGAACGAAATCGGAATCGAAAACAAAA
>ls_23928
AGGCAACAGCAGCTGCCTGAATCACCAAACCTGACACTGCTACAGCAACAGATGACTCAGCAACTGGGACAGCATCCGCAGAAACAGCCACAGTCGTCTCAACATGCTATTATGAATAACGGTGTAATTGCTTCTAACCAGATTTCAAATCAGTTCGCACAGCAACCGGTAACTTACGCTCAGCTTCAGCAACAACAATTACTCCCGGGAAGTATCCCACTCCAGCAAAGTGTCCAATCAGC
>ls_23955
CCCCCATCATGGACCCAACTTCGCCGATCAGATAAAGAACCCATGCCTGTCTGTAACACCAAGGAGACGGGCAAAACGGCTATTAATCAGAATTCTGGTAGTTCAGAATCAACTTTATCCTCCGACTTAACTCAGTCAGTTCAGAATGCTACTAGTGAATTAGCTTCTAGTGGGCAACCTGGTGAAGTTAATACTTTTCTACAATATATGAAGACCCATTTCCCAGCTTTGGGAGATTTTCAACTCCCAGACACGTCTTGTGACAAAAAAAGAA
>ls_23973
TAGGAGACCCTGAAGGAGGCTGTTGAGGTCTTGGACCAAGGTATGTCCTAGGGTTGTTATGCCGATCACTTCTCGAAGTTCTAACAGGTTTGCAACCCAGATTAAGTGCAGCTGATCAACCAACAACACAAGAAAATGTACCCAGAAAACAAAAAGAAAACAAACATCACTAAA
>ls_24000
AACAGGAAGGGATCTGGTGTGACGCACGTTTTTCTGCATGATGTGGATCGTAGGGTGGAGAAGGCTTATGCTGAAGAGTTTCTTTGTAAGAAGAATATGGTTAAGGGTGCTGGAAGGCTTTGGCATTTCAAGATACCACCGTCTAACAACACAGATGCTGCTCGTTTCTGTTAAACTATAATTACTGTTCATCATCTTCTTCTTCTTCTTGCTTCTGTTATCAGAGATAGAAACATTTTACCATTACCATGTGTTACAGATTTACGT
>ls_24079
TTTCTTTTTTGGTTACCATTTTGAAGCCCGTGTTACATAGAGTCATTAGCCCTTGGTTATGTCAAAAAATGTGGCTTGTACAACATTTAATTTGGGTTTGCAGTTTTAGGGTTCTTGTTTTGTTTCGATAAATTAGAAGGATTTAAGGAGTTTTGTTAGAAACAAAGACCATGGTCATGATCGTGAGATGAGTCATAATATTTTTTATTTTGGAAGTGTTGTGATTTGAAGTTTTTCAGCCATGGAGGTAGTAAAGAGAGAGAGATAGAGA
>ls_24091
TGAGGCGGAGAGTCTGCAAGTTAGGACACCTACTAACCAGGCGCTCAAGTGCAGGAAAATTCACCTCGTTTGCCAAGCAAGAGATGTTTAGTGAAACCAATGATGTGTATGAATCAGGAAAATGGCTTAGCCAATGCCCGCAAATGTCCTCCACTTCACTCTCTCGCAAGTCCACTCCCTCAAATTCCTGCAATTGGCAGCAATGGCAGCAA
>ls_24110
GGTTTCTACCCGAAGAAGATGCTGATGATGTTGAAAGAGAAGAGTCAGAAAGCGAAGTTGACGAGGATCCTGAAGTTGATGATTTGGTTAATCCTTCTAGTGTTCACAAAACATCTGAACTGTTTAATGATTTCTCATCAAATGGAAAAGAAAGTCAAGGTCATGATGGAAAACTTAAAGAGGAGTTCGATAAGGATCTACCTTGTTTTCGTGACAATGGTTCCAAGAATACTGATTATCCAAGTACTGTT
>ls_24112
CACATTCTCTGCCGATCATTCCCGTTGAGATGGTCACCGTCAATTCCGCGGTAACTACAAAGGACTCTGAAAGAAAAATCATGATAAGTTCCGTCAAAATGTATACTGTTGCATCACTTCAGCAATATACAAATAGCTTTTCCCAAGAAAATCTTATAGGTGAAGGCACTCTTGGATCTGTTTATAGAGCCGAGCTCCCTGATGAAAAGCTATTGGCAGTGAAGAAACTGGACGCCAGAGCTTTCAAGGA
>ls_24117
GAGCGAATTCTCAGGGTTCACTATTCTATTCCTGATTATGTCCGCGTTTCGAAAGATTGTAGAAATCTTCTATCTCAAATATTCGTAGCAAGTCCTGAGAAGAGAATCACTATCCCAGAAATCAAAATGCATCCTTGGTTCCTTAAGAAATTGCCAAAGGAATTTGTGGAGGATGAAGAATGTAAGTTAGAAAATGATGGGAATTGTGTGGATGGTTCATCATCTCAGAGTATTGAGGAAAATATTGTCGATTATTCAAGAGGCAAGAAAGCCAGGTGAAGGACCAAAAACTTGATGGACAATTTGTCGGAGGAGAAATGGATTTTGATGAAATGGATGAAGATGATGATTTTGATAATGATGT
>ls_24173
AAGTATTGAAACTGTTTATAAAATATTGCAACAAATACAGAAAATAAGCTACATTAGAATACATAAGATTTTTCCCAGAAGAATAAAAGGGTGACAACAAGTAGAAACAAAGAAACAAACATACAAATGTGTGGCATAGTTACTAGTAAACACCTTGATGTAAAATTGAATTAAAGGCATTTATCAGCGAAACTTCCAACAATTAATTTCGGCCTCCCATGAATCAGTGTAAGGACTTGAAAAAATTTCAATCTTATCTGGGATTATGAAGGCCAACA
>ls_24184
TCCACCTGCTGCCGTAGGAATCGTCCGGATTTCGGGTCCTCACGCGGTGTCTATTGCGGGTCGAGTTTTCCGACCGGTAAGGAACAAGTGGCAGCCTACTAGCCATGTTGTTGAATATGGCGTTGTTATGGATTCCGATGGAAACATCCTCGACGAGGTTTTAGCAGTGCCGATGCTAGCACCGAGATCGTATACGCGTGAAGATGTGGTTGAGCTTCAATGTCATGGGAATGAAGTTTGTTTGCGTCGTGTGCTTAGGACTTGCTTGGAAGCTGGAGCAACACTTGCTCAGCCAGGAGAGTTTACTCTTCGTGCTTTTCTAAATGGTCGTTTGGATCTCACACAAGCTGAAAATG
>ls_24189
CCCTGTGGAGCCTCCTTTGGAAGAAGAGTTTCTTCTACATTAACTGGTTGGTGTTTCTCTTGATGATTTTAACCGAGAGAATAATCATTTGAACCCCGTGGAACCTCCTTTGGAAGAAGAGCTTCTTCTACATTAACTGGTTGGCGATTCTCCGGATAATCTTGACCAGGAGAAAAACTATCGAAAAACTGTGGAACCTTGTCGGGAAAAGGAGCTTCCTCTACCTTAGCTTGTTGGCGATTCTCGGAATAATTTTGACTAAGAGAACAATCATCGGAAAACTGTGGAACCTTGTTAGGTAGATG
>ls_24224
GTAACAACCTTCAGCACGCAATTTCTACATGGAGTTGAGCAAGAACTAAAGGAAGGGTTTGGAGAGAGTGAAGTTGATGATGCTTCCTCGTATATAGATCTTAATAACTTCCTGAGCATTCCAGGCGCACCTATGAAATCTGTTTACAAGAGCTATCAAGGAACTGAGAATCTTTATTGCAGAGCATGCAAAAGAAAAAGAGGTTTGCATGTTGATGATGCCTTGTAGACACTTGTGCTTGTGTAAATATTGTGATGGGTTTATCAATGTTTGTCCTGTATGCCAATTGGTGAAAACCGCAAGTTTCGAGGTTTATATGTCTTAATGTTATAATGAAAGGTGAGTATTTGAAAGCAAAAAAGA
>ls_24233
AAGGATTTGAAGGTTTCGGCTGAAGAAATTGAGATCGGTCTTGTTAAGCCTAATGCTGCACTTGCTCACCTTCATATTCAACTTTTGAAGGGAACACCGCCAGTGAGCAAAATACTGAATGATTCTGATAAATGGGTAACTGTTCTCTCTAAGAAACTGACTATGTGGTGGCCATGGGTTGCCGAGGGCGAAGAATCCACTTGTACCATCTA
>ls_24249
ATATTTTTCTCTGGTCGTCTGCAGAACAAAGATGGGCAAGAGCCAAAGCAACTCGTCTTTGGAATGCCTTTTCTGAAACCCGCATAAGATATAATAAATGGTTCAGCACACGACCATGAATCTTCTCTTCTAGTCTTTTCAATGTCTTAGAAACACAGTCCTTAGTTGCTTGAATTATGAACTCTCCATCCTGGAGTTTCTTAATTCCACCTACCCTAATAAAGTCGGGCACATTATCCTCGTTCTCTGCAAGGCCATAAAGAGCAAAAGCAGCATTATGCTGCAAAGACCCATTTTTTGAGTCAAGAAGCTTCAGTAATGGCACTAAGCCACCAGTATGCGCAATACCAGCTTGGTTATGTGTGTCCTGTGCCAATCTCCCTAATGCAAAGGCAGACATTTCTCTGAGTTGAACATCAGGAGACTGAAGCATCTCTATCAGAGGTCGGACAGCACC
>ls_24263
TTCTTTTTCTTAAAATGTATGTCTCATGGCCAGTCCCAAATGGTAAAGGCAGCGACGCCGCTCCACGAGGCAATGGAATATGAGACACCTCCGGCGGAGATGCCACCAATAAAGGTGGCGCCGTCAACACCAGAAACATTTATTTATGACGGTTACTTGAAATTATGCAAACACTTCTCAATTTGCTTTCAAATAGTACTGAGATTCATCGGAAA
>ls_24293
CCTCCAAAAGTAGTAACAATGCCAGATATTACAACGCCACAGTTGTTGGCGATAATAACGTGGACACTGTCTACGGTCTTTTCCATTGTATTAGAGACATTGACCCCAAAGTCTGCGAGGCGCATGTGGTAGAAGCAGTCAAACTCATATCATCACTGTGCACCACTGCAAAAGAAGCCATAGTTTGGTACTCAGTATGCCTTGTGCGCTATTCTGATAATAACTTCTTTTCCATCGTTGAGAAAACTCCGGAACTTTCTTTCATGAA
>ls_24300
CACTTGCTTGTACATTTGAAGCACTTGCTTTTGGGAGCACATCCATGTGTGGAAGAAGTACTTTCTGGTGGTGGTTAATATCTGCAATTACATTTTATCTTGCAACCTGGGAGCACTATTTCACCAACACACTTATACTGCCTGTTGTAAATGGACCTACTGAGGGTCTTATGATAATATACTTCGCTCACTTTTTCACCGCTGTTGTTGGTGCTGAGTGGTGGGCTCAGCAATTTGGAAAGTCTTTGCCTTTTTTGAATTGGTTGCCGGTTCTTGCTGATGTCCCAACATACACAGCTATATTGTGTTTGATGATTACTTTTGGTGTTATACCAACCGTCGCATTCAATGTTATTAATATTTCTAAGGTTGTGAAGTCAAGAAAT
>ls_24357
GAAATGCATCAATAATGGAGTAACAGGTCCAACACCTTGATCTTGCTGAGAAGGCCAAAGTTTTCTAACTGTCAACTCTCCAATGTGAAGATCGTGTTGACTGACATAAGCAGCAGTTCTTTGAGATTGGGATCAAGTTTTCCAGCCAAGGCCAAAAGGAGTGTCGTTTTTCCTAGAACTTGGGGGGCCCGAAAAGCAATGTCATCC
>ls_24367
AACATTTCACCTAATCAGAATCTGACTCCGACCTCATCCCTAAGCCCTTGGTCAGCAGCAGCAGCAGCGCCGCGTCCAATGGAGATGCGTGAGTCCAATGCTGCTGACATTGATTTAATGCGCGGTTGATGCAAACTTTGTATATATGTTTCAGGCTCATGACAGTAAGTATAACATCAGTATAGACCAACATGACTGATAAATTTCACTTAGCTATCCTCCACCCATGATTTCACTTGGTGTTGTCATGATTTTTAGCTATGAGGAATATTAATGTGATGGTTTCATGTTCCTGATTGGTAATAATAATAAAGGGACTGTTT
>ls_24386
TTGTCCACCATGCGTGCCCTCACTCCCTCGCAGAAGTCGTTGGATATTTGTTTAGATATTGCTTGTAAAGTCATTCGGTACTCGCGCAACAAGCACTGATCAAGGGTCTGAAATCTACCTTCTCGTATAGATCTTAAGGAAACCTTCAAGCTCAATGGAGAAGCTTCTTTAAGTCTATTTAGGGTAGAAATGCACCATGCTTCTTTTGTTTCACTGGCCGCAACTTCCAATGCATCAACAATCTCTTCAACTGTGTCATGGCAAAAGCATTTATCTACAATTTCAAGCCTTTGTAATACACTACTGCTGTCTGGATATACAAGATCACCATACTGTTCTAAAGTGGTTTCTATGACAGATGGATCATCAGTA
>ls_24395
CATGAAAGCCGTGAACTGAGTCCGGTGGAATCTGATCAAAGTCATTCCGACGAACAAAATGAACAGTTAGATAAATCAAGATCAGCTGAAGATCAAGGACATAATGTTTGGGAAAATAGTTTCCCCCGAATTCAACAATTACCCCAAGATATTCATCAGGAACTCGCGATTTCTTCCAATATCCGTTCGTTATATTGCAATCTCAACAATGATTACGAGAAAGAGATCCAAAAGGACTAAGAATGGCT
>ls_24454
ACTTTTTGGACTTAAAAACCCCGGGATCCGCTGGATCAGCTGCCGCACACCAAAATATACAGTCCAAAAGACACTAGCAATCAGAGGTGTGTAAAAGTCCTGTAACAATATACTGATAAATCTTCTTCCCAACAAAAGGAGCAAAGAACACATAGAAAGCAAACCCAAGAGCCAAGAAAACAGCAATAGCCACCACCTGCGGAGGATGATAGGGTAACCTCCATCCATTCTTCCTCATCTTTCAGAATGAAAATGAAAACACCAAAGGGTGAAAAAAAGACAGCACACAAAAACA
>ls_24455
TTTCTTTTTTGATAGGAATGAAGTTCAAACCAGATTGAATAAAAATGTGAGAAAATCCACTGATTAAACCAATTACATTTGCTTCACTTCACAAAAATTATGTGTTTTTTTTCTTTAGTTATTTACAAAATGTACATTATTTGCTATTTAAATGGATCTGCCCAACATTTATCTTCGTCTACCGCCTTTTCCCATCGTTTTCTAAAAATCTAGTTCCTGATACGAAAGTCTCCTTACATCAACTCTATGATCCTTTTCCTTTT
>ls_24456
ATCACCTCTATTTTCTCAAATTATTATTAGTTCTTTGTTGTCAGGGTCGTGACATCTATGTACGTGCCAGTGCTTCATTAGACATCCGAGAGAGCTCATCAAGTTAATGCTATGTAGCCATCAGAAAATTCTAACCTCTTCTTCTCCCCTAATGATGTATAGAAACTGCATGTGGTTCTCGCAGATCAAACTATTCTAACCAAATTTAAGGTATGTCATATTCAAGTAGCTGAGAGGAACAAATAGTGAATTTCAGGGTAGAGGTTGGATTTCTGTGATATGCTAGCTAAGTTGATGAGCATACATAATGCATCTGGTTGAGTTGTAAATTTTCTTTTTATGCACTTTGCAATATGTCCTTACATATATAGAGATCCCTAATATTTCGTGAGGTCTTGCATCAAATGTACAAAGATTATTACGTGTTA
>ls_24457
GTACAAGGTTGATGCTACAGTTGGAAAGCCCCGTGTGAACTTCAGAGAAACTGTTACTCAACGTGCTGATTTTGATTATTTACATAAGAAACAATCTGGAGGGCAAGGACAATATGGACGGGTGATTGGGTATATTGAACCACTTCCTGCTGAGTCGGGAACTAAGTTTGAATTTGAAAATATGCTTGTTGGCCAAGCTGTTCCATCAAATTTTATCCCTGCAATTGAGAAAGTTTTAGAGAAGCTGCCAACTCTGGTGCCTTAATTGGACATCCAGTTGAAAAATCTCCGAGTTGTCTTGACAGATGGTGCTGCTCATGCTGTTG
>ls_24503
GGCTGAATCCTCAACTGATTCATCTGCCAAAATCAATATTGAATCAAATGATTCCAAAGGAAGGCTTTCCAAGTGACGGCGTATGGCTTGGGGTTGGGGGGGAGTGGACGTGGGAGTAGGGTAAGGCTTTGATTTGGAGTATAATCGACGGCCGTGTTGTGATGAGGAGAAAGACGGCGAGGGGAAGAACCAATCTCTGCCGGAGCTGCTGGAAGCTGATATTTCTGAATTCAGGGACAT
>ls_24523
GGACGTGTAAAGGAGGCACTTGATTGCTTTCAGTGTATGAGGGAGTCCCGCGTGAAGCCTAATTATGTGACTTTTATTGGAGTACTTAGTGCTTGCGTGCACGGAGGGACTGTTTAAGAAGGAAGATTTTACTTTGATATGATGAAGAATGTTTATGGTATAACACCACAACTGCAACATTTTGGATGTATGGTGGATTTGCTAGGTCGGGCGGGATTGTTCGATGATGCGAGGAGAATGGTGGAGGAAATGCCTATGAAGCCAAATTCAGTAGTATGGGGGTGTTTGATGGGTGCTTGTGAGAAATATGGGAATGTGGATATGGCAGAGTGGGTAGCTGAGCATTTTGCATGCATTGGAACCTTCGAACGAAGGTGTTTACGTGGTTCTGTCGAATATCTATGCCAATAAAGGCTTATGGAAGGAAGTGGAGAGAATAAGATCCTTCA
>ls_24529
AAGACCCGTCAAGTGGATATTCTTCTCTGGAATGGTGTCTCATGTGATGACATTTGAGGTTGGTGCAGTGCTGGAGGATGAGCATTGGCAGGCTCCTGTCTATTGTTTTGGCGAGTCAGAGCCTGAAACTCGGACACACAACATAATGAGCAGCTCCCATTAGATTTAGAAGCTGGCGGTGGTGGTGGTAGTTTTCGTCGGACATTAATGAGTGCGGTGAGATGAGACAGCCACCCAGAAATAGCACGCGGTTTATATTGTGAGGTTAACATATGTACTGTGTGTAAAAAATCAATCTTGCTATATGCACTTTGTTTTGTAAATTAAGCTACTATTTATCAATAGAAAATT
>ls_24538
ATTAAAGCCCAGACAGGGGCTTTTGATAAAATCAATTTCCAAGGAATAACTGTCACAGGTTCTTTTGATACGCTGCCCCCAAGTATCAACCTTTTCTCTTCCACCCCAAGATCTGGATCGTCTTTTGGCGTGCTGTATGCTTTTCTCAACCACAAGGCAAACCAGAGTACTTCCAAGTGATCCAAATGAGTAAAACACAGATGGCCACCCAAATTTGTGGATTAGAAAAGGTGAGAATGCCAATCCTGTGACAGAACCAAGGTACATGCCACTA
>ls_24540
TTGAAGAGGGTTGCGACCCTACTCCTGAACTATACACGGCATTGCTTGCTGCGTATTGCAGGAGCAACATGATTGATGAGGCATTTTTCGATTCTTAATGAGATGAAGAACCATCCTCTTTGTCAGCCTGATGTTTTCACTTACACTTCGATGATTAAAGTCTGCATGGATGCTTTCAAATTTGAATTGGTTGAGTTGCTGTATGAAGAAATGGCTCAAAGAGGCATCGTGCCTAACACTGTCACGCAGAACATTGTTTTGAATGGTTACGGCAAGGCAGGGATGTTTGATCGGATGGAGAAAGTTCTGTCGAGTATGCTGCAGAGCAGTAAT
>ls_24569
AAGTCCTTCCACCTGATTATGAAAAAGAAGAGTGTTCAACTCCTAGTTTGAGTGTTCTAAAGGGTTGTCTTTGTATGAACTATGATCACAAAAAGAGTGATTTTGTTGTTTGGTTGATGAAGGATTATGGTGTGAGAGAGTCTTGGGTTAAATTGGTGACAATTCCTTATTTGCCTAATCCTGAGGATTTTTCATATTCAGGGCCTTATTGTGTTTCAGAGAATGGTGAAGTGTTGTTGATGTTTGAGTTCGATTTGATTGTGTATAATCCGAAAGATCATTCATTTCGGTATCCTAGGATTGAAGGTGGGAAGGGTTGGTTTGATGCAGAGGTTTATGTTGAAAGTTTGGTTTCACCAATGAAGGATTAAGGTTGATGTGT
>ls_24609
TTCATCAAGGGTTTCATGTGAAAATGGTGCTCTGGTTCAGCAAAAAGATAGTGACGTTTTGGTAGAAAACTTGATGAAAAGCAAAACCCCTGTATCTGAAGTTATTTCCAAGGAACACACACAGAAAACCTCTTCAGATGAGCCCTCAGTTGCTAAATCAGAACTTACATGTTTGTCATCTGAAAAAAGACAATGACACTTGTATTAAGAAAAGTTTAGATGGACCAGCTGTTGACAGACCTAATCCGTTCAATGAGAATGCTATTTTAAAAGTCTGTGTAGATTCTCCTATAATAGAGCCAACCACGAGTAGTCCCCAAAATACTCCTGGTAGACATGCTTGTGACAAGACATCCCAGACTCAGGAGAAAAATTCCCCCGCTGAAGTTGATGCA
>ls_24624
GAGGAGATTTCAGGGTTGATGAAGAATCTTGGGTACAATAGGAATGCAAAGAGGTGCAAAGAGAAATGGGAGAATATCAACAAATGCAGAAGAAAGTGAAGGAAAGCAACAAGAAGAGGCCGGAAGATTCGAAGACATGTCCGTATTTTCACCAACTCGATGCTCTATATCGCGAGAAGAACAAGGGTGATGGCTCCAACGCATCAGCCCGAGGGAAATGATGGCGCCATTGATGGTGCGGCCAGAGCAGCAATGGCCTCCACAGTCACAACCGCCACCGGTAACTAGGGCGGATGTGACCATGGAGGATGTTGAGAATGACCAGCCGCGCCATGACGACGAAGAATATTATGACGATGACG
>ls_24633
TTTCTTTTTTGAACCCCGTGACAGGCTGATGCGAGGAGGAGGAGGAGGAGGAGGAGGCAACTGCTGCTGGCTTAGCATCTGAACTTTCACCGTGTTCTGAAATGATTTCAGTCTCAATATCTCTTTCTTGAATGCTGCTAGTTGGTGTTAATAAAGGTAGATGCTCTGGTTTTGTTCTTTGAATATTTTCAATGCCATAAATAACCTTCCTTTCTGATATATCAAGAATCTCTTTCAACAAACAGTTGATGTCTTTTGAAAACTTAATTCTGCTCAAACAACCATCCTTACTTTTGGATATGCATCAATAAGGGATTGACCATAT
>ls_24645
GAGAGGAATGCGCAGCCGGTCGAGAGAGAAAGAGGGGCTTCCCGGCGCCGTTATGTTCACAGGTCGCGGTGGTGCGGCCGTTCGCGGTCGCGTGGGTTCGTCTTGGTCGCGAATGGGTTCGGTCCGGCGCCGTCAGCCTCTATCCCGGCCGTTACGGCGTCTCTCCACCGAGAGCGCCATGCTCAGACGCGCCGGTCTTGCCTGGCTTCGAATATCGCGCGAACTGGCCCTCCTCTCGGCCGTCGCGTTCAGATTCTACGGAAGGGCTGCCTCCGTTCGAGTTCGTCGTGAACTCTGGATCCGTGACCCGCCACCACTACAAGTTCCAAACGCGGCGAAGA
>ls_24665
GTGGTCTCAGATAGTGGTGAATCGATGGTAAAAGGATTCGAGAGAGGAGGTTTGGTGGCTGTTTTTTTCGAAAGAATAGCTGGGGTTCCGCCGCGGAAAGGGTTTCAGTTTCAATCAATAGAATGAATGTCTTGATCTGATTTATTTAAAGCGTAAATCATCTTCTTGTACACTGCGTTATGCATTAATGTGTGTTGACATACTGCTTGCTTTTAGTGTAATGGCATGATAGGAACTGAAATATAAGTTATTGCGA
>ls_24670
GTTCATTATATTGCTTCAATACATTCCTAGATTTCTTCGAATGGTACCATTAACTTCAGAACTTAAGAGAACAGCTGGTGTCTTTGCTGAAACTGCATGGGCAGGTGCTGCATATTATTTAATGTTATACATGCTTGCCAGTCATATAGTTGGTTCTTTTTGGTACTTGTTAGCTATTGAACGCAATGACTCATGCTGGCAGAAAGCTTGCAGTGACAATGGGTGCAACAAAAA
>ls_24674
TTTCTTTTTTGTTTGTTTTCCTTTTTGATGATATTTTTTCAAAAACCCTCACTGTTATCCGAAAGTCAGTGTTGTTCTTTCTTATTTGGTATTTTTGTTCTGATGTTCATTCTAACGTCTTATTATTTTTGTTTAATTTCGAATTTTAACATTTCTTGTTTTTTTGTGTGTTTCGTTTGGTCCTCAATTCTGAGCGAGGAAAGGAAGAAAAAGCATCTAACATGTATACAGACTTCAAAAAGAGAGCAAAGAATAATAGATTTCATCAAATAATACAAACT
>ls_24681
TCTTTTTGTTAATTCCTGAATACCGTGGATGAATTCCCGCAAAGCGCAAGTCACTATTGTCATCAGCAGAGAATCAACCAGAGTTTGCAAAATATAACGACATCAATCTATCTTCACAAATGTCGCGTTGAAGAGCAAACATTTTAGACGAAACTCTTGCAGCTTTGAAAGCTAAACCATTAGCATCTTACATTTTCAATATCTGACAGTGCAAATTCAACTCCATTCGAAGCCATCTGAAATTGGTCGAAGACCCTCGCCACGCCGGAATCGCGTCCAGACTCGTTAGCTTCTCCACAAAATTCGTATGCACT
>ls_24693
TTTCTTTTTGAGTAGGAGATTGTTTAATCAAATATAACATCATATGACAATAAATTCAAACATCACCGTGCCAGACATATATACAGAAGTTCAAAAACATAATAAAAAGAAATAAGAAAACAGTGGTGTTCTCTCAGACAAATGCCTCGTTTGGTCCTCATGATTGATTTGAATGGAAATTTCATCAGACTCGTCATCGTTATGATCATCACTGAGAACACCACATCTTACTAATACTTCAACAAAATCGATCCATTCAAAAATTAATGAAGAACAAAAGCATTGAACGTAAAGAAAACAATAAAACGAATAGAGAGGCCAATAACGGCGGCAAAGCTAATGAGCAGCAGAAGAGGGAGTGATACAGAAACTGAATCTCGGATTTGTAGTTATAGGCGAGCGTGTTTGTGAGT
>ls_24716
TGGATTTGGATTAGGAGGATGGGCAAGTATGCTTAATTTTATACACCAAGTTAAAACATTTGGACTATTTGCTAAGTGTTATCAGTGTCCACCTCACAAGGCCTAATTCCCTCTCTAATTTCTTGTGACACATTCAGTTTCAGATCATACATGTGTGTAAAGAGATTG
>ls_24718
CTTCGATTTCCGCTTTCAACCTTGTTTCCCTAGTAATTAGGGCTTCTTCAACTCTATCGAAATCTCTTTTTATGAAAGAGTCTCTCAACTCGGAAATTAGCTCGGAGATGGTCATTTTGTGGCGGTTTCTCTGGTAACCCTAGAATTCCGGCCCGAAAAACGGGACTGATTTGGGCTGCGAAGATTGAGAGAGAGCGGAAGGTGATGAAACAAGAAGTGTGAAGACTGTGCCACGACGTCGTTTACGCGGTTGTTACCGCACGAGTTATGAACGATAACACTTTTACTTTTCAAAG
>ls_24726
TGGAGAATTTCTTGAGGAGCAAAGAGATGTGGAACCTGGTGGATGAAGGTATTCCAGCACCAGCAATCGGGACTTCGGCGGCAAGTGAGGCTCAAAGGAAAAGTGTCGAAGAAACAAAACTCAAAGATCTGAAAGTTAAGAACTATCTCTTTCAAGCGATTGACAGAGAGATCATGGAAACCATTCTTGACAAAAGAACATCAAAGGCGATATGGGATTCGATGAAACAGAAGTACCAGGGAT
>ls_24729
ATTGGAGCATAGAGCAGTTGAGTCATCTACAGCCCTGGCGAGGATACAGAGAATAGCAGATGAAAGGACTACAAAGGCCACAGAACTTGAGCAGAAGGTGGCACTCCTTGAGGTTGAATGCTCATCTTTAAATCAAGAACTGCAAGACATGGAGACCCGTTTGCGCCGGGAACAAAAAAGTACACCAGAAGAGGCAAATACAAGTAATTACAGATACACGCATGGCAGGAAGAAGTGGAGCGTGCTCGTCAGGGTCAGAGG
>ls_24731
GCAAGTTTATACTCCGGGACTGTCTGTATCTGGAACTACCAATCTCAGACCATGGCTAAGTCTTTTGAGGTTACTGAGTTACCTGTTAGGTCAGCCAAGTTTATTGCACGCAAACAGTGGGTTGTTGCAGGAGCGGATGATATGTTTATTCGTGT
>ls_24741
GAGTCGATATTTTTCCAGAATTTGTCGCGAGACCATCCTCACTCGTCCCGGATAATCGGTGGATGCAGAGCCTTATCGTCGAGTCTATGAAAACTTCCCCAATCTGATTGAAGATCCAGATTCCTCTCCCAGGCTCAACAATCCCAATTCAAACGGTTCACATTTTTCACTTTCTCCCGAATTTCTAGGGGTTCAATTTTGATTCCGCCAATTTTAGGTGCCATGATATCTGATTTCGCTTTTTTTTTTGTCCATCTGATCTTACTTCATCCATAGGTAGGGTTTTACTTGATATGTGCACTTTGTTCTTCAATAAGGAACTTAGTTGAAGTCGTTGTTTCTAGGCTTTAGGGTTCTAGAAACGGATCGTT
>ls_24790
CAGAATGGGGATGAATGACTCTATTGTAAGTACTATGTAGCCACTTACTGATAAGACTGCCAGGTTAAAAACCAGAATTAAACATTGCTACTTGGTTCTAACTTTTAAAAAATACACGGGTTTCAGAATCCTAGCTGGCGTTTTATATAAAAGCTACCAAACATTAAATCATTGTTTATCAACAACTGGCAAGGGCCAATATTAAGGATAGCGCTACTTAACTGTTGCAACTCG
>ls_24796
AAGGAGGTTTAACTTTGAAGATATTTGCAAATTTTTGCATTATTTTCAAAAGTGATGATGATGAATAATGGAATGTTGGAAGTGTGATGATGATTTTTTTCTTTGTATGTGTCTTATTCATTTTCTCTTTAAGTGCTATGCTAATATTTCTACATATCTATCTTGAAGGAAACAAAACAAATATATGCTATTCTATAAAAGCTAACAGTGAGGGTGGAAGACATTGAGGGTGGAAAGGCTGTGATTTTTTCTATTGTTTTTTGTAACATAACAAATATCTACAAATATCTAGATTTCTTGTTGTAACTATT
>ls_24803
TATCCATTACCTCCGTGTATCTCTACTCCATCAAAACCTGCTTCCATTGCATTCCTAGCAGCAATTTTGAAATCATTCACAATTACGGGAATTTCATCCGTGCTCAGCCTGCGAGGAGGTGGGTACTTATCAGCTGCAGCAGCATTGGTGATATCTTTTCGAAGGCGCTTGTTTGTGCATGATATCGGGGGTTTACCTTCTGGCTGGAATTCTGCATCCAATTATATATATATGTATGATTTGATAATCTCTAGCCATGCAGAGATACATATACTTATTATTTTTTATCGGTGGTGATTGTGTTTCATAAAAAAGAA
>ls_24819
CAAGTTGTGTCCGGACGCGGAGTCTTGTATGCGAGTATCAAGAGAGGAGATACAAGAGGTAATAAAGACATTAGGTCTTCAAGGGAAAAGGTCGGTGATGTTGCAACGCCTTTCTAGCGAATACTTGTCCGAAAGTTGGACCCATGTAACTGAACTGCATGGTGTTGGCAAGTATGCGGCAGATGCTTATGCTATATTTTGTACTGGAAAGTGGGATGAAGTTGTGCCAGATGATCACATGCTGAACAAATATTGGGATTTTCTTCATACATTGTGAATTTCACAAGATTATTATATATTTCATTTATAGGTAGTGTTTTTCTGACAAAAATTGCAATATGGATAGTCAAGTTGTTGTATTTTTATTGCTGAAGATATGACGTAGGTGGGGAACGAACAATACTTTTGTTTGTGTATGGGTT
>ls_24866
GTTACAGATATATCAGTGAGTAAAGAGTTATATGAAGTGGCATCGAGTTCTGATAAGACATTGAAATTGTACCCTGGAATGTGGCATGGTTTGTTGTATGGAGAGCCACCGGAGAATTTGGAGATTGTTTTTTCAGATATTTTCAGTTGGATTGAGGAGAGAACTAAGTATGGTAATACAAGAATGGAGAGAGAACTGAAACATGAAAATGAAGATTCTTCAACACTAACTACCTCTTGATAATAATATAGCAAC
>ls_24889
AAATGATGCAGTCCACAGGGATTCTACCATTGATGCAGAGATTGGCCAGCCTTCGGTTTCTTCTGGGCTTCTACCTTGTGAGGATACTGTTGAGCCAGCTGATTCAGAATTTGAAGAATTATATGGCCCTGATAAAGAACCACTTATAAAAAAGTATCCAGATGGTGAATTACGATCATTACATGGAGAGGGCAAGACTGAATCTCAAAGTGAGAATAATAATTGCCGTAAGGACGAAGAACATGTCTTAGACAAAGCAGTAAATGGTGTTGAATTAGGGATGAGAATCTCACAGAAAATGTGTTTGCCCTACCATCACTAACAAATCTTCTAATATATCTGGGAC
>ls_24892
GCTTAGGCCTGAGCATGAGCAGGAAGATTATAAAGTTAATGAACGGCGAAGTACAGTATGTAAGGGAGGCAGAACGGTGCTACTTCTTAGTTCTTCTTGAACTACCTGTGACACGGAGAAGTACTAAAACTATTAATTAGGCATTTCGCAACTGTAAAATTCAAGTCCAAGCTCTATCACTCATGTTGACCATTAGATAGTTTGCTGTCATATACTCAGTTTGTGCTTAACTAACCGGACAACTTAGGGTACAAGCATTTGAACAAGCTGATTCGACCACTTATCCTAGTTACATGCAATTCTACTATCAAATTAGATTGTTTTTTTGTCACCCTGACAACTTGTTCTGTTGTACAC
>ls_24897
ACCTTCCTCATCAGACATGCTATTAATTACATCTGTGATGATATTCTTCACCTCTGCTTTCCTATGCATTAAATCAAGGCCAGAATGTGTACCAAGTTGGCGGAGGATATCAGACAAAGTTGCAGTGTTGAAATCTACTTCCTTCAGAATATTAGCAACAACTGAGTGCATGTCCTCCCTACTAGGTTCTTCTACCTTGATCTTCTTACTACTTTTACCTTTTACCGCCTTTGAGTTTTGATTGCATCCTTCTCCTTAGTCTCCGGCTTTTCCTTTCCAGTTTTCAGTTTCTTGGTGTCAGGTTGGTTTGACTTGGGAAG
>ls_24903
ATCGGAACTACATCATTAGATCCTGTTCAAGTTAGGGAGTTCATGGAATGCGAGTCAGCAAGCTACAACGGAGACACGTATCACTTAATTGCTAAGAACTGCAATCACTTCTGCAAAGACATATGCTACAAGCTCACAGGAAAATCAATTCCAACTTGGGTAAACCGACTTGCCAGGCTAGGTTCAATTTGCAACTGCATTCTACCAGAAGCATTAAGAATTTCTGCTGTAGGACATGATCCTAACTATGAAGCTCATGATAGTGAAAAGAGAAAGCTAAGAAGTGCTTTCAATT
>ls_24909
GCTGTTCAGAGTGTCTTGGATCATTACGCGGATCTTTTTCGAATGAAAGCAGACGCTGCAAAGGCTGATGTGCTTTATTTAATCTCGGGCGTATGGAAAGCATCGGCCGAACGCCTTTTCCTATGGATCGGAGGATCACGCCCGTCACAGCTTCTCAATCTAATTGTGCCACAACTTGAGCTATTGACCGATACACAACTCACTAGGATAAAAAAGCTTTGCCTGTGTTCTCAGCAAGCTGAAGATGCTCTTTCGCAAGGATTCGATAAACTCCAGCAGAGTCTTGTACAAGACATGTCAGTTGATCCATTCAGTGCAGTAGATCATGGATTTCAGATGGCTTTTGCCATAGGAAAATTCGAAGCACTAGAAGGTTTTGTAAGCCAGGCAGATCACCTTAGGCAGCAAACTCTGATACACATGTCGCGAATCCTGT
>ls_24932
GTTCCAGACAAAAAGCAGCTACTAATGGATAGAGGAGACTTTTCTCCTTGTGGTACACCTACTGGACTAAATGGCGGAGATCCGTTCGATCTTCAAGCTGGGGGAAGAATGTACTACAATACTCAGGACATTCTTTGGAGGAGGAAGTTAGAGGAACAAGCTGAACTTCAACAGGCTCTCGAGCTTCAAAAGTAGAAGACTCATGAGTCTTCAACTTCTCGACATCAAAAAAGAA
>ls_24951
TTTCTTCTCTCTACTCAACAATCAACGTGATCACACCACCATCAACCATCATCAATCATGGAGGTTAGTTTTCTCATCAACAATCTATTTTCTCTATTCTCTCCTTTTAATCACCCTTTTTCACTTTTTTTGATTCTCTAGCAACTTGTTTTAAAATATAATATTTCCTAAACTTATACCCCACGATAAAATTTTAAAAAATACTTGAT
>ls_24971
TTCTTTTTAAAGAAATCCAAGCCGTGTTCTTTTGATTTGCAATAGTTCAACATGCAATGACATAAACACAACATACACACTACAGAACAAACACACAATTGAACACAAGAAATTCAAAC
>ls_24972
CATAGTGAAGAAGAACCGGCTCAATTCCCTCTTGAGGAACATAACCCGGATAAAGCATCAAGTTATCATTGATTTTGTGCCGAAGTCCTATTTCTGCAGCACCAAAAAGAGTATCCATACATCTCGCTGATCCATCCTTTTCCATATATGTCTCCCGTTATGTTTGTTGCCCAGTGTTCCTTATCTTCACGTACTTCTTCTGTTTTCGAAAGCCACAAGGGAGCGAATTTCCGCAGGTCACTTATATGATAGGCCAAAAGACCTCCAACTTTGTCACACAGCTCCGGGTTTTTGGTGTGCAGTTTAGCCAAAATATTGTCGCAACCTTTTAAGTACCCATAATATGCTGCAACAGGTTTTCCTTTCTCGG
>ls_24994
TTTCTTTTTGTCTGCATCACCACCCAATTCATTATAGCAACTTTCACTTGTTGAGGAACACAACGGATTCATCCATTGTATATTAGGCTAAAAGAATCAAACAATAGAGCTCATCTTAATCACATTTATGCCACAGATTATCGAACTTCTTAGCGCAAATCACCACAGGCAGCTTTTTTCTTTTCTAGGAAATCTAAACCAAATGGCGACATTTTTTGTATATCTTTTGTAGGTCATTTTTGTAATCTACATAGTTTAATCCAGTCCTCACTTTGTAGCCTAATGTCCATTCGAAGTCATCGAGCAACGACCATGCAAAATATCCTTTTATGTTTGCACCGTCCTTGATTGCAGTTCG
>ls_25011
TCACTGTTGGTCATTGGTTGTTACCAGTCATTGGAGCTGTGGAACATGACAGAAAACAAGACGATGACTCTGTCTGCTCACGACGGTCTTATTGCTGCTCTGGCCGTTTCAACTGTAAACGGTTTGGTTGCTTCAGCTAGTCATGACAAGTTTGTCAAGCTCTGGAAGTGAGACCTGACCTTGCATGGCGGGTGTACTATGCTGTACAATACAATACAAGGTTGTTTTTATTTATTTATGTGTTGATTCATAACATGCATGTGCTTCATTTCTCTTTTTTTCTATGTAACAATAGATAGTAACAACCTTTTGTAACATTACATCACCATTCTTGTTACATGTTTCATTATTGTTTACTTTGAGATTTCTGCTCATGTCTCGTCAAACTGGACATTATA
>ls_25012
AAGATGTCGCAAGCTGTGCATATGGTGAGTATTGGAGACAAGTAAGGAGTCTCTGTGTGTTACACGTTCTGAGTAATAAAAGGGTTCAACCTTATCGTTCTGTTAGAGAGGAAGAAACTTCAAGAATGATGGAATATATTAAGGAGTATTCTTCTTCTGCATTGTCACCGTTGAATTTATCTGACTTGTGTTCTACGATTACTAATGACATAATTTGTAGAGTGGCTCTAGGAAAGAGATACCGTGAAGGGAGAGGGAACGAATTTCAGAAAGTGTTGTTAGAGCTTATGGAATTATTGGGTAGTATATGTATAGGTGACTATATACCTTGGCTTGATTGGTGGGGAAAAGTTAATGGTTTTTACAGAAAAGCAGAAAG
>ls_25030
TCTACTACATAGCCATGGTTGTGAATGTTGTTCTAAGACTTTCATGGATGCAATTGGTGCTTGAATTGGATTGGCGTCTCCTTCATAAAGTGGCGATTATTACATTTATTTCGTGTCTTGAAATTATTCGCCGTGGGATATGGAACTTCTTTAGGTTGGAGAATGAGCACTTGAACAATGTTGGAAACTACCGTGCATTCAAGTCAGTTCCTCATCCTTTCAGTTACTATGATGATGACGACGATGACAACGATGATAAGGATGAATAGTGGCATTATGATTCAAAGCAAGGTTGTAATGTACTACAAAAACTATCTTTTTAATATTGTTGAACGACTTAGTAAGATCATTTAAGTACCACG
>ls_25049
TTTCTTTTTTGTATTCTAAAAAGACATTGAAAACTTCTCAAACTTGAAACCTTCATGCACGAGCAGAAAAAAAACCACTGTTTTCTTGTGTCACACAAACAAACATTTCATCATTCTCACTCATAAATGAGTTGTTAATTTTCCTTTCATCCATTTATTTTGTTTGTTCCTTGAAAAATGTCTTTATTAAAGAGAAGGAGTAGTTTTCTCACACAAGAGGAAAAGCAAAAGAAAGATTCTTGTAATGAAGGGGACCTTTATTCTTAACCTTTAATGTTTAAGTTTAGCAGATATGGTTTAAGGATCAAGTTTGGTAGTCTTGTCATGATTTTGTAGGTGGGAAATTTGGTTTGTTTGTGGTGAGTGAGTGAGTGGTAATAATGTAAGCTTTCGCTTTCAAGCATTGGTAAGCTTTCACTTGTAAATGGTAAGTGAATCAT
>ls_25079
AGATAAAGAAGTTTTTCCCTTGTCCTCATCAATCTTCTTTGGGGGAACTATATAGGAAATTCGATATGATGCAGGGTGTTTCTCTGGATTTTTATGCTCCCCCTGTCCGGCAAATGATAGTTTTCCATATGATATTGATCCGACCAATACAGATCCTTGTAGAGAGTTCTTGGGAAGCTTGTCTTTTGGT
>ls_25130
TTTCTTTTTTATACTTATAAAGATTACAGCTACATATATGAACATTAATAAGCATAACAAGTTTCTTCTCTCTTCTCCCAGCCAAGAAGAAAAAAACCAGCTGCGAACAAGGTGAGAAGAGATTTTACGATAATATGCTATAAGTAGCACACTGCAATTGTCAAAAATTCCATTGCAGTAACCACCCATCTAAGAAACTAAAATCTACTTACATCATATACTTAATGCATGACATAATAATCTTCACTAGAAAATTTTTTAAAAAAAATACATATAAGGACACTCAACTTCACAAAGAATCCCAATCGATCTCATAAGAAGGGTA
>ls_25154
TTTCTTTTTTAAGAATAATCAACAGTTACTTAACTTCAAGAAATATACTTACAGATTTTTGTACAACACAGTGAAAGACCAAACACCTATGGTCCATAAGAAGAAGGAAATACAGGTACAAATTAAGCAATCACCCCAAACAAGAGAAAAAATTGAACTAGCTCTACAAATGGTATACAACCCAATGGCGAGTACATTTAATAACACTGGATTTTATTGCGAATACACCTATCAGTACAAATTAAGCAATCACCCCAA
>ls_25174
TAAGAATTGAAAAGGAAAAGAGGAAGATATTAAACGTAAAAAAGAGGAAGCAAAGCATAGTTAGGAAATCAAATTACTGTAACTTTATACATTTTGTATTGGTTAATATACTGTAAACGTGGACTGTAACACATGTGAAAACCAAAACCTCCTCTTATTAATTTTTACACACAAGATTATTTATCAAAACAAAAAGATTCATTGTATTATTTTATAATATTATATCTTCTTATGA
>ls_25214
TAAAGTTTGATAATTCCTTGTTTCTGCGGAATGTGACTTTATCAAACCTAATGAAAGAGTCGGGAATTGAAGGTGGGATGGAAGTTTCATTGAGGGTAGATGAGTAAATTCCTTCGCTGCCTCCATGGACGACAAAGGCGTTGCCTTTGAGGGAGAAAGCTTCGCTTTTGTAGTCGTGGACGGAAGCTTGTGCTTGGAGAGATGTGATGAGGAGGAGAATGGTAAGAAGAGTAGTTAAAGGAGACATTTTAGAGAGAGAGAGAGAGAGTAATAAAGTGTTGGAGAGAGAAAGATGGTTTGGATCTGTGGAAGT
>ls_25217
TTAGACAAATGGACGGCTTGGGAAACAGAGTTCCCGTTGATTGCAGCGGCTAAGGCTTTAAAACTCTTAAGGAAAAGGGGTCAGTGGGTTCGTGTAATTCAATTAGCCAAGTGGATGTTGAGCAAAAGGACAAGGAGCAACAAGTGGGAACGATACGACACCCTACTTCTGGCCTTTGATATGGATCAGAGAGTAGACGAGGCAGAATCCCTGCGGAATATGATTATGCACGCCCACATGCGCTCCGTCTCAAAGAAACTGTTTTCTAGGATGATTTCATTGTATGATAATCATGATCTGCCAGAAAAGATTGTAGAGGTATTTGCTGACATGGAGGAGTTGCGGGTGAAACCCGATGAAGATACAGTCAGGAAAGTGACAAGTGCCTTAAGAAAGCTAGGCAAGAAAGAAAAAAGAAA
>ls_25220
TCTAGCAGCAAGCCTGAATGTAAAATCACTAGAAGGAGGACCAGGTGAATTAACCCGAAACACAAGTGCACCATCTACATGTGCACAAAACGGTCCATTACTAATAAGCGAAAGAATATCTTGTAGTTTCAAAGGCGGACATAGAACACCAATCAAATCCTGTGCAGATTGCGCCAACTTCTGATTCCCTTTCGGAAGTTCCACGTGATACCAAGAAAACTCATTCCCCGTCTTCCTCCACATCCAATTCCTTTTCTTCTTTTTGATAAAGATCGGCCAGATCCCATTCCTTATTATAAAAATTCCCCGAACATCAAATATATAAGCTCTCTTCTTCACCAAACCCGGATGAGAAGAATAGTATCGTTGTTCTGTTACAGGAGTTTCAACATCCATCTCCTCATCTCCCCCACTTCTCCATTACTCTACGCCTAGCTAGTTCCAT
>ls_25243
GTTCGGAAGATGGTAGAGTTGTACTTCTGGATTCTGGATTTGAAATATTCGTCGCGGCCTTGGTTGTAGAAATAGTCGAGGCGGTCTTTGTAGGGAGTGATGAAAGGGATACCGTAGTCGCCGGGGATTTTACGGATCGGAAGTTTGGTGGGTGGTTGGGGTGGTGTGAGGGAGAGGGGAGGTGGTATTTCCGAAATGGAGGATCTGATGGGTGGGAGAAAGGTGGAGGAACGGTGGGATGATGAGGTGGAGGGTTTTGATTGGTGTTGGAGGAAAAGAGAGGGAGTTGAGAGAGTAGAAGAAGCCATGTTTGACGGTG
>ls_25251
GAAATCCGATATTCTTGCCATGGGTAATGGTTTACTGGACATGGGACTTGAGGCATACGCATGTTTGGAAGACCTAAACATAAGAGAAGACGTTTCACAGTAGCATGAGATCAGAATTTAATGTCTCCCATGTTTTGAATATACTTGTTTGAGGAGTGTCTCTCTTTACATGATGCTTCATAGCCGTCGTTAGATACCAGGTCTCTGATCATAGCAAATGTTGTTTACTAAATGGAA
>ls_25265
CTTTGGGTCAATGGGTGGCTGAGAAGAAGAACATGGAGCAGTGATATTTTTGGTAAGTGCTTCTTCTTGAATCATTGATAATAGGATTGTGGCGATCAATGACTTTTCCTCCTAGCTGAATGGCATTGGAGGAGGAACATGAAGCTTGTTCCATGCTAAGACATATTGCTGTTGATGCTTGTGAAGCACAGAAGATATCCATTCTTTTCATCTTTTGGATAATGAAACTAAGAATGTGTGGTTCTTAGAGAATCTGTAGGTAGCTTTGCACAG
>ls_25270
TTTCTTTTTTGTTTGAAATCCTATTGTTTTTCATGAATTACAGAGCTAGGAAATGAAATAAATACATAAAAATATTAAGAGAAATTTCCTCCTATACAAACTCTCTCTCTGTCTGCAAAGTCCCTTAATTTGGACTAAAATCAAACCGTAAATAACACACAATAGCACAATAAGTACCTCCAAAAAGAAACATGTAGAG
>ls_25279
GGTTTGGTGGTAGAAAAGAAGGCCTTTTTGAATGGTTTCAAGTGGGAGGAATTGGAGATCCCATGGTGTTAAGTGGATTTTCTGAAAGTCAGTTGGGTTTCCATTAATGTTGTTGTTACTTGGTGCTTGAATTGTACTTGTGGAGATCACTCTCACATAATCATCCATGGTGCTAACTAATCTATTGTACTTGTGAAGCAGTTTGGAGAGAGTTTCTTCGTTGCTAACAATGTTTTGTAAGAGTGAAGGTGGA
>ls_25281
TGTTGACTCTTACGATTCACAGCCGACTAATGCGAAACCGACTTTTGTCGAGGAATTCTCAATTCCTAGGTTTCATCATCATGTTCCTGAATCGTCGCAGAAAAACAATGATATGTGTGGATCAAACAAGGTCGTAAACTTTTCTCACTTCTCAAGAATTCCTAATGTTTCTTTAGCATGTAATAACAGGGATGGAGATTTAAGAGACAAAGTTACGGGCAATCTGTTGCAATGTGATATTCGAGAGAGCTCCGCGATGACAGTTGGTTTGAGTTATTGCGGTAGCAACCAAGTCCAACAAGATCCGGATGTAAGCAGGGTATCAAGCGATGGTGTTTGGACGAATACTATATCGGCTGAGCCTCAGCGAGTCAAAGATAATGTTCAGAGAACAACAATTCCTTGGCAAGAGAAAGGGAAATCGGAGATGTTGG
>ls_25320
CCTCCGTAAGATTCACCTGCTTCGTCGTTCTACCGCTCTTTGCCGATACAAGCTTCCGAATGATATCATCAAGCAACGTGTCCTCCATCGAGAGAGAGACGGTTACAATCCAAAACGCGAAACGGAAGAGAGTAAACGACGAGAGTTGTAAGCGCCGTTTACCGGTTGTGAAACGCTGAGTTTTATAGAAGAATGAAAATAAACACTTGTTGTGTTTGAAAGAGGCACCGTTGGGAAGATAGAGGAACCCTACCCAGTTGTACAAAATACA
>ls_25326
ACAATTACTGCGGTGATAACAATATTTGTTATCTTCTTGTAACTTTACTTTCAACTATCAACTAACCTGAATGTAATCAGTTAGCCGCTAAAAGAAAATGAAAATAGCCTCTGAATCAACTTCTACTAGAGGAAACTAAGGGTTATTCACATAGTAGATCAAGCTCTTGGCATGCAAAGCTACTCCAGTTCCATTTTAAAGCTCTGCTGCATCTATTACCTTATTATAGGTGTGTGTCTGATGTAACTAACTAGATGTATTTATTTATTTATTTGAAGGAGGTTGTTGA
>ls_25358
AAGCCACCTGTCAAGACTCCCTATCCTTTTGCCATCCACCTGATTAAATTTTGGAAGAGTAATGAGACCAATGTCTGCTAGCAAAGTTCCAAATTGGATCCTCATCTCCCTTATCATAAACATTACTGGGCTGCTCAGAAAATATGAATTGCAGAATCGCTGTGCAGCTTTACCTCCTTTCTCATTCAAAATAGTCTCCCATCTTTTGTAAGCTATCATCATAAGTAAATGATCAGATTGCTTATCAATATCATTTACGTCACCAGGCCCATCTTGCTTTTCATTCAACAATATTAGTTTTGCTCTTTCAACATTCTGCCTCTCATCCTTAAGATACACAA
>ls_25387
ATAAATGCAAAGTGGGTTCAAATGATTCTCCTGGTCAACCTGGAAAAGTCTTCTGGAGCTACAAATTCACGGGCTTTCTGACTCATTAAGTGGTAGTCATTGCAATGGGATGATTTCAGATGGAATGTTCTTCTTACAGTGGCCCTGTTATGATGATTGGAAGCACTGACAGTGTTATCCCCTATGTAACAGCAAACAACTATTTTCCTGGAAGTAGCTATAGCACAGTTCAATCTTT
>ls_25390
GGAAGTGCAGCTGTATTTAGCTTAGTTTCTTGCCGCAGGAACCTTGATTCGATCTCACTAGTTTGTCTTGTACCCTTAAATTGTGCAGTCACAGTGATGAGTTTTCTTCAATTATGGTTTTGTTAACCTTATAGAATTTAATCTTTTCTGTGTCTGAACTAAACTATTATGCTGCTGCATTACTTTTCCTGCAATAAATATGAATATTATTTGATT
>ls_25395
AATAATTAGATCTCCTTATCTGTTATCACTAGTTAGAACTGCCAATTATCAGCTGTCTTGAACTATTTAGATTTTGAATTTTAAGTCACTTTTAAGTTCTTTTTCTGATTTTCTACAGCAGTGTATGCTACTATGTACCATGTTTTGTTAGTTATTTAAATGATGCCAATTCTTTC
>ls_25455
TCTCGCAACTTCGTACACACGGTCAAAGAATCATGCGGAGGCAGAGCATTTGCTGAGAAGAAGTTTGCAAATTTTGATAAAGCACAAGGGAAGTGATGATCAGTCCATCAGCTTCCCTATGTTGCAACTTGCAGCTACTCTATACCATTTGAAAAATGACGAAGAAGCAGAGAAACTCGCCCTAGAGGTTTTGCGCATCCGTGAAAAGGCATTTGGAGAAGATTCTCTTCCTGTCGGGGAGGCTTTGGACTGCTTAGTGTCTATTCAAACCAGACTTGGTAAAGATGACAGAGATTTACTGGAGATGGTTAGAAGGATCCTGAGTATCCAAGAGAAAGAAATGGGACATGAGAGTGAGCAGGT
>ls_25456
TAATCTGTAGTGTTTTTCAGAAGAACTACGTAACATGGGTGTCCAAACAATTCCTGATGAGGGAATGAAATCATCTCCAAAGAATAAATACCCTCCTCGACCACTTAAGCAATGACCAACTATGTTGCGAATCAGACCTAGAGAATGAAGCTGAGACAAAATACTTGTCCTGCCATTGCCAGC
>ls_25464
ACCCATATTCCACTCTTCCCCTCAAAACCTCACCTCACGATCCAACGAATCCACACAACCCTCTGCAAATCCGAGACAACAAAGCTTCGCCAATCTCAACCCTCTTCGCCGCCATCTCCCTCCATCTCGCTCCTCTCTCTATCCTTCAACCAAGATCCACCACCGTCAAACTCTCCTCCAGCGGGAAGCAATGGCTTCTTCATCAACCTACAGGTGAAAACACAGCCTATACGTGAGAAACCGTATACACACAAAAACCTATCCTCGTCTCCATAACTACAGAGGCTGCAGCTG
>ls_25487
ATGCATTTTGGTATGAGTTTAAGAAAAAGTATAATGATGGTTATAAAATGAAAATTTGGATGGTCTCCTGAATTACAGTGGAGAGTTCATCATGTTGTGTCCAGGAAATTTGGATTGGTGCAGTGCTGGTTCAGTTTCCGTAGTGTCAGTCAGTCCGCAGTGAATGTTCTGTTACAGTTTTAATGTTGGTTTGATACAGGAGGTGTAACTTGGATCAGTTAAAATGGAGATATTTCCATGTGTCCTAGTGCAGGTGGAAATATCTCAGTATTCTATACTGGTTTGGCATTGGT
>ls_25506
TGAACATGAGTTGCAAAGGACACGGTGCCTACATGGGAGCAATACAACAGTTATCTCTCCTTCGAAACAGATTCGGCACAGCACTTTCTCATTTTTAAGTCTTTCATATTCCTGTTGGCTGTATTTTGTAATTTCCGTCTGCTCGCCAAGAGCAGCCTGGAGTCTCCACACCTCCTCAGCAAGATCCCTTTTAGGCATTTTCTTAACAATCTCTGGAGGGTAACCATTGAATGTATTATACCCAGATGCTCCCTCATGGTACAATCGGGCCTGTTCTTCCCGACTTCCTTCATCAATTGACCACCAGCCTAATAATCTAGAACCATGGTGCAAGAACCCCAAGCAATCATGAGCTCTTGAAGAGATTCTAAAATAAAGTCCTCCACCAGCTCCACTTCGTAGGAG
>ls_25507
TTTCTTTTTTGTTATTCAAACTCTTCTGCTTCACTACCCTATTGTTGTTGTTTTCTTCAACGTGATGATGATGATGATGATGATGATGTTGTTGTTGTTGTTGTTGTTCCTCTACAAGATCTTTTAGAGTGAGTTCATAGCTTGACTCTGGCATGTTCTTGACCATTTCCATTAACTCTCTTTGACCTCTTTCAATGGCTTCTGTCTTTGATTCAGGCGAAAGACTTCTATAGTTGTTGCTTTTAC
>ls_25526
GATGCAAAATATGAATACGATGGCATTGATTTTATTTGGGATTTTAGTTTCAACAATTTAAATGGTTCATTGCCTCAATTTCATGAACCACGTGCTCTTTTTCTCTCAAACAATATGTTTACAGGGTCTCTATCTGATTTTGTACATCATCAACTCACAGTTTACTATATTTGGATCTATCTAGTAATTTTCTTGCAGGGCAAGTTTCGGATTGTTTGGGGAAGTTTCAGTCTTTAATAGTTCTAAATTTGGCAAACAATAGTTTATCAGGGAAATACCAAACTCATTTGGTAATTTTCCGCACATTGAATCGCTTCAGCTAAATAA
>ls_25564
AAATTCGTGGGGAGGCGAATGGGGTGACAGTGCATCTTTTGTCTTTGGTTTTGTTACCTTCATGTCGATTGGTGGATTCCCTTCGTTTGTTGAAGATATGAAAGTTTTTCAAAGAGAGAGGCTTAATGGACATTATGGTGTGACTGCATTTGTTATCAGCAACACAT
>ls_25565
GGTTCTCGCCAAAAGGTCCCATAGAGTGCTCAAGTTCACAATCATTGATTCTCTTATTTGCATAGTCTTGTGCATAGCCTTCAAGGGTATTGTTCCATTTAAGTGGACCAACACCAACATCTTCTCTAGCTTGATTATGCACATCAAGGAAATCTTGATGGGTGTTTTGTGCTAGGGACACATTTATGCAGCAAAGGGTTGAGCAAATGAAGAAAATGGCTAAGAT
>ls_25651
AGTGACTTGTCTAATTTCTATAATCCACAATTCTACTTTCTTAATGGCAAAGTTAAATTAAAATCATATTATATATAATGCACATTTGTCCATAATTTCGTCTGTCTTAGCTATCTTAACCATCATCATGGAGAAACCTCTTCTATCGGAACAAAGAAGTGAATTGGTTGAGCATCAGAATGAAAAATAGGAGCTCGTATCAGTATGTGGGTCGAACAGGTTCTGCAATTCCCACTGCTTCATTGGCTGGAACTGATGTAAGTGTTGATGAAATTCGATCTGCTGCTGCTGTTTCTACTGCTGCAGGATACTATCCTCCTTCTCTTCACGGGGCTTTGGTTGGATTACCTGAG
>ls_25654
ACTCTTAGTTTCAAACGACCCCGGTTAGCTGTTCCTCCCCAGATAATGCCAACAGGGCGTGGCTTCTCCCTATTCTGACCAGTTAATAGAATGAGGCTTCCACTGTCTCCTTCAAGGTCAAATGTCTGCTGGTTCTCACCGACGACAAGAAAATCAGTGAGAAAACAAATACCTTTCTCATCATTATACTCTAGGGCATAGGCCATTATAGTTCCTGTAGTCAAACCAGAACTTCTTCCAACTTTAATCACTTGCCTACCAATAAGACTGTTTATTGGAGACTGCAAATCTATGACGTGGACTTCACCAATATCACCCACACCTCTTATAGATGTAAT
>ls_25707
TACATTGTATGATCCCGGCACCAAAAGGGTATGTAACGCCTTTTCCTTGGCCTAAGAGTAGGGATTATGTTCCTTATGCGAATGCACCGTACAAGAGTCTCACAGTTGAGAAGGCTATTCAGAATTGGATCCAATACGAGGGAAATGTGTTTAGATTTCCTGGTGGTGGAACCCAATTTCCTCAAGGTGCTGATAAATATATTGATCAACTTGCATCTGTTATACCTATAGATGATGGGACAGTGAGGACGGCGCTTGACACCGGTTGGGGGTGCAAGTTGGGTGCATACCTCTGGAGCAGAAATGTTGTTGCCATGTCGTTTGCACCGAGGGACTCTCACGAAG
>ls_25719
GAAGCACGAGGGCTCTAGAAGCAATAGTAGTAGGAGAAATGATGAACCGAGAGGAGACCAAAGTGTGAAATCTGAATGGGATTGTCATAGGAGCATGGGATTTGCACATAAACCAGTAAACATTGAGCTGCAAAACCCATCCAGGATTGCCACAGCACATTCACAAGCAAGTTCTAACCGAAGTTTTAGACCGCCAGCAGCTTCATATTCCACGGTGAGAACCATAAGCCCTATTTCATCGAAAGTACAACATAGGGAAGTACCTATGACTGCTGCTTCAAGGTTGAGAACTGGGGTCTCGCGAAGTCCGGATATGATAAGAACAGCCACTCCTGGATTCAATATGGCCCCAGCTGTGAGAATCAGATCGGATAGTTCCAGTCTGCTCAGCTCCTCCAAGGAGGTTCCCGGCAGAG
>ls_25726
TGTCCATCTTTCTCAATGTTTTCCTGATGATGACGCTCAAAACACTCTCTTTTCAACGATTCGCTTTGTGGTCGTGTTTTATTACCATGTTCTATGTTCTCTATGGTGTTCACTCTACATATCAAGCTGAGGAGATTGAGAATTTGAGTGGTGTTAATCAAGTGGTTATGAATTTGAGTGTGCCTAACTTACAAACTAAGGTGGAAATTCAATTGCATTAGTTAGTTAGTTGAAACAAGTTTTCCATACAATGAAGCAAATTATTCTCCTACACTAAAATTGTGCATATATATTGTGGGATAGAATGATGTTTGATTTTCTTTGA
>ls_25801
GGAAAAACTATAGCATCTAAGGTCATTATTACACCTTTTCGCTCACAAAAGAAACTACTATTTTTTGTGTGTGTGATTGATGAGAATGAAAGGATAAACTTTTGAGATCATAGAGGATAATTAATCATTAGTAGCTAAATTAATAATATTTTTGGTTAATGATTAGATGTTACAAAATGTATATTTTGGGAAAGAAAGGAAGAAAACTATATTATTCTAAAAGGATAAAGCAAAGTTACCGTTTTATTGTCACTTAATTATGAACAAATATCTCAAAGAGGATTGTTCAAACAAGGAATGAGAAAAAACAAATTGTA
>ls_25806
GGAACATTAGGGCTTAGTTTCTCAAAAGATGGAACAATACCAGAACATGAGCATACTATTATAGATAACAAGCCACTTTCTGAGTCAGTGTTGGAGACTATGATTGGAGAGATTCCTGTTTCTCCTGCTTTGAAAGAGAGTTTGGCTACAAGAATTCATGAATTTTTGAGATTGAGAACTTCAAGATTGGAAACTGATAATTGAAAGATGTGTTCAAGGGTGTACTAATGAAAATTTAGCTTGTCATGAATGATGTTCTTGTTTTCTGTATTAT
>ls_25817
TGAAGCTATTGAAGGAGAAGACAACAAAATTTTCCACTGTTTTATTGACGGAACATGGAGCAGTATTTTGAAGACCATTGATATTGTGAAGGATGTAAGAGATGCATGCTTTCATACTTATTTCTCAGTCATGGATGATCTGAGACAAGATGAACCACCAAATGGAAAATATTATGAGATCAGGCCAGATTATCTACTTGATGCTATTGTAGCTGCAATTCTTGGAATCATTGTTGATGTTCCAATTATATCATTGGTTGCATTATGTAAAGTTCCATACATGCTTTTCAAAGGTTGGAACCGGTTGTTTCGCGACCTTATCGGTCGCGAAGGACCTTTCTTGGAGACAATATGTATGCTTTTGCAGCCTTGCTATCCTTCTATGGCCGCTGCTGTTGTTGGCGCGTTTCTTGCA
>ls_25825
TACTACTGTACACAAAGACAAAGTATAACAATCCTGTGATATACATAACAGAAAATGGTATGGATGAGTTCAATGATCCAACACAATCACTTGAAGAGGCACTTATGGATACTTATAGAATTGATTACTATTATCGTCATCTTTATTATATTTCATCTGCAATCAAGCATGGTGTGAAAGTACAAGGATATTTTGCATGGTCACTTTTGGACAACTTTGAATGGATCGCCGGATACACCATGCGTTTTGGAATTAACTTTGTTGATTACAATGATAATCTAGAGACACCATAAGCTCTCCGCCCATTGGCTTAAGAATTTTCTAAAAAAATTAGAGTAACAGCTCGATGTCATGTTGATCTCCAATAATATGATATGAACTTGATCATTA
>ls_25826
TTCTTTTTTGAAAAATTAACCTTTGCATTGAAAGCAACTTAATGTATGTATCTGAAATCCAGATCCAAGATCTGAATGCATTATTCTATGGGAGTCACATGGACATTATTCAAAAAACACTCACTTCACTCATAAAAATAAATTATTATTGTTATGTACGCATATAACGCACAGAAATTCGCTCCTGGATGGGGCTCCTACATGAAGGACAATCTTGCATACCTTGTTTTTCTATGGAGCTCATTGCATTTTGTGCAAACAACCTGATGAGCACATGGAAGGAATACGACAGACATCTCCTCCGAA
>ls_25831
AAACCGGATCATCTTATATTGGAATGGCGATGAAAGACATGTATACATTGACAAGTCTCCTTCTCTTAAATCAGCTTCAGCACCATATTCTGTGACTTCTGGGGGATACGTAATTGTAATTCTACTTCCAACAGTAAAAGAATCAAGATGGTGTGAGATTCCATAAAATGGAAAGTACACAAACATGTCCATAAGTTGTGTCCATGTGATCAGAAATATCAGTCATCTTAGTTAAATATTTGTAACAAGTTAGTCATTTAAGTATTTTGTACTACATTAATCCTGTAAGTATACAATATTTGCACTGTTAAAAAAGAA
>ls_25845
ACTCCGACAAAGCCAAAATATTGCTAGAAGATTATAGAATCGGCGAGCTTGTTACTACTGGTTATACATCAGATTCTTCTTCTCCAAATAACTCAATGCATGGAAATTCTGAATTCACCCATCTTGCACCTATTAAGGAAATCATGGCTCTTAACCCACGTGAGAAAATCCCATGCAAGCTCATTTCAAAAACCTCACTTTCACATGATGTAAGACTTTTCCGTTTTGCATTACCCTCAGAAGATCAATTATTGGGATTACCCGTCGGAAAACACGTTTTCTTAT
>ls_25848
CTGTTTACTCTGTTGATAGCTTCTTTTGCTGTGCAGAAGCTCTTTAATTAGGTCCTACTTGTCAATTTTTGTTTTTGTTACAGTTGCTTTTGAGGATTTAGTCACAGATTCTTTCCCAAGGCTGATGTCCATCCACGATTCTTACAGTTTGAGGTCTTACATTTAAATCTTTAATCCATTAGTTTGTGTTTTAAAGAGAGAATTTTCATTGAGTTTTGAGAATGGATTAGAGGGGTAAAC
>ls_25857
AAACTATTTGAAAATTCAGCCAAAACCCTAACCTTATGTTTCTTAGTATGGGAAGAAGAACACTCAATTCCTTTCAAAGACATGTGCGATGGCAATTGATCACTAGAACCACTAATTATTGGAGTGCAATTCTTTGAAGAACTACACTCATGAGTATATTCTAGTTGGAGTCTTCTAATAGCACTTGAGAGAGGATATGAACAGAAACTCAATGAATTAAAGTCCAATGATAAACCTTCCTCATCATCA
>ls_25863
ACTCTATCCACTCCCTTTCCTTCACTCTCACTCTCTTGGCGCCACGCCATGCCCAAACGCGGTGGTGGTTTCGGCCTATTCGTCAAGAATTACTTCGGAGATCGCTTCAACGAGTTCAACAACGCTTATGGTGAAACCGTTAGTCACATTTTTGGTTTCCCCTTTAAGATTCTCTTCACTCCGTTAACTCTCGCTATTGACATTGCTGGTTCTGCACCTCGTGGCTTTGGTGTCCCTGAGCTTGCTTCTAAACTATCCGCCGCTTCTGTTTTCGCTGTTGCTACGTTGGGGACTTATGACATTGCATTAAACTTGGGAAGGAAGGTGATATGTCCAAGGAACTGTGGGACGTGTAATGGATGGCAGGCCCTGCGGTGTACCATGT
>ls_25864
GCCATTTCTGAGTCTGAAGCTGCCATGGCTCCAAAAGTAAGGGATGGAGAGGATCCGTATGTCAAGGAGATGTTCCTGAGGGGAGAAAATATTACCTCTATGTTCACAGTTACTTGCGCTATGGTTTACTAGCTGCTCGTGCAGGGATTTTAAAGGTCTTCCGGGGAGTGCTGGAAACCCTTGTATCTTAACTGGCTATGATGGATCTTACAGCTATGGAGGAAAGTCATTTAAGGCATCATCCTCTGGAGCAAGCTAAATGAATGCAAAAGCGTAGCTCTCAAGGCTCTCAAAGTCAATGAGTCATCGTGTACGCATATGAAGTGCACTTTTGGTGGGATA
>ls_25867
GGGAAGGAAACTCACACTAGACACAGTCGAATGACTCAAGTAGGACCTTTCAAAGGATGTATGGCTTGGGACAGTTCCTCTGTCATTGACTGTCATTCAAGTGCAAGTGGTGTTCACAACGGGATTCAGAATCCGAGAGACGGCTAACTCAAACCTTGTTGGTCATGGCAAAGTAGTTCGTCATACTCAATCAGTTTTCAAATCTATGTGTAAGCTTTTAAATCCTTCACCTGAAACCCTCGGCG
>ls_25914
GACCCATGTTCCCAAGGCTCAGGGTCAGTGACACGGCAGAGAAAGGAGGACCAAGAGCACCACCGAGGAATAAGATGGCACTCTATGAACAATTTAGTGTTCCCTTTCAAAGATTCAACCCTAATTCTAATTCTAATTCTAATTCTTCTTATTCACTTCCTCTAACACCTTCCTCAACCTTGGGAAATGACCCTGAGAGAAGCTACATCTTCCCAGTTTG
>ls_25920
TTATGTTCGCCTACCTCAACCGTGTCGCCGCCGTATCCACCTCCGTCAACCACCTCTGCAACGATAATTTGCGCCATTGTGCCGCTGGAGGTCAATACTGAGTTCTCTCAAAAGTAATTATTTACCAAAATTCAAATATTGTTCAACCGTCCTCCTTCATTTTACTGGAAATTGCTGTGCAAAGTTTTTTTACTCGATGTTATTCAACTTAGAGAAATCTGCAGCCAAAAAAATTAGAAAGTTGCTCAAGCCTTTTGAAGGATCAATCTTGCCCTATAGCCACAAGATCCCGAGTCTTCCTTTCTCACACATTCAGAGGTATAGTTATGTGAATGTGTACATGAAATGAAAAGGATTCATACTATGACTCGATTGAGCACATTCACCACTCGATTCAGCT
>ls_25922
AGGCGGAGCATAAAGAATTATCTCTCCCAGGGGCTGTTGACGGATGGAGAAACGGAGTGTGATGAGGTATCACATAGTGGTGATTATACTAGTAACGACACCAGTGGAGATGATAGTGAGGTGCAAAATTTACCCAATCGTTCTGAGGATATTTTGAACTTTAGAGCAGAGAATGGCATGATTTGTAGGCCTTTTCCTGCTAAGGAGACT
>ls_25951
CTTTTTGTCGTACCTGAATTCAAAAGAGCCAATTTTACTAAGGCGTGACTGATATAAAGGGAGGATATCATTACGAGCCTGCAAAGTAGATTGGATATAATCCGTGATGAAACAGATGTTGATTCAGATAGCCATCATGATGTTGGAAGGGCAAGTAAGTGATGATGATGTATCAGTTGAAAAGCCTGTTTCCCAACTTGTGCTGCGTTTATTGAGAAAAGAATGC
>ls_25974
CTTATCCATCTCTGCGGCTAGCTTTTTCTTCTAAGATCTTTGCTTATTTAGGTGTAAGCAGTTATGGGTAAGGAAAAGGTTCATATTAACATTGTGGTCATTGGCCATGTCGACTCTGGGAAGTCAACTACCACTGGTCACTTGATCTACAAGCTTGGAGGTATTGACAAGCGTGTGATCGAGAGATTCGAGAAGGAAGCTGCTGAGATGAACAAGCGTTCATTCAAGTATGCTTGGGTGCTCGACAAGCTCAAGGCTGAAAGGGAAAGAGGTATCACTATTGATATTGCTTTGTGGAAGTTTGAGACTACTAAGTAT
>ls_25975
CAAAAACACATTTTTCTGTCTCAGACACATTCATTAACATCTTCAAAAAGTGTCCATAATTAAGCAATTGATTCTTAGTCATCATCATTTATGGCTTCCTTTTGGTCATTCTCAGCAATATTCATGACTTTAATGATATCATGCAATTGTTCATTGGCTTCTGCGGGAAACATGCATGTTTCTGCAATCTCAGCCTCACCAACTATATTACCAGAAGCTCCTCTCTTTTCTTCCTACACTATCACCAGATATGGAGCCACTGTTTCCTTCCCCCGGAGGAGCTGCTTTTTCTCCGTCCGATTCTTCATT
>ls_25989
TCAAAGAACTTTCATGACCATTACTTGATTCGAAATTATTAGATGTCCCCAAGTTATCTAAATTAATTTCTCTGACCATATTTAAGATATCAAAATCATCTTCAGCTTTTTTCGTTTCAGCTGTCGTGGTTTTATCCGTTTTCACCTTCTTCCCCTTGGTTCCCTGAGATCTTATCTTCTTTACTATTTTTCCAAGGGACATTTCATTTCTGTCTTTTTCATCTTCCTTTAAAGCGTGATCTTCAGCTGATTGAGATGGAACCATTTCTAATTGAACTGATTCAAAATGAGCCAAAACACTTTCATCCCCCAACAGGTTTTCACTTCGCTTGCCATAAGATCATTTTCCTCTCCTGTGCTTTGTATAGTATGGGAGTAAAGACTGAATG
>ls_25996
AAGCAAATTATGGTTCCTTATATGAATTCTCTTTCTTCTTCTTCTCCTCTTCATAAGTCTCTTCTTTTGTTACTTTTCCGTTTCATAATAATATTAATTGTTGTTTCATGTAAAACACAAGCTGTGCTGAAACTGCCACCAAATGTTTCAATTCCAGCAGTGTTGGTGTATGGAGATTCCATTATGGATACAGGAAACAATAATAACAATTTGAGAACAACTGCTCGTTGCAATTTCCCACCTTATGGAAAAGACTTTGAGGGAGGGATTCCAACTGGCAGGTTTAGCA
>ls_26037
TTTCTCATGCAACATGGTTCTGAGATTGCTTATCTTAAGTCAAGAAGAGGTTTTGTCCGCATAGCAATGGAGAAAGGCCATCCCTTAGTTCCAGTTTTCTGCTTTGGTCAGGTACCTATTTCTTCTCTTGATCTCTTATGTTACACGCGTGTCATTTCTATACCTGTCAACTTCATTTTCTTTGCTCTTTTGTTCTACATGATGAATTATTTCACTAGTTGAAGATAACTATCCTTTTTGGTGTAACTTTGAGACAGTCAGATATCTACAAGTGGTGGAAACCTGGTGGAAAGTTCTTTCTGAACTTTTCTAGGGCTATCAAGTTCGCCCCAATATATTTTTGGGGTATTTTCGGGTGCGTGTTTCTTTTATGTGTCAACTTTCAATCTGCTGTATTCATTCTGCTTGAATTTGAACCTGTACAA
>ls_26094
GATTGCATTGGAATGTGAGAAGAAATCAGGAAGAAAGGGTTTGAAGTTGCTTGAGGAACCCATTTGGAGGACTTATTGCAATGGAAGAAAATGTGGTTATGCATATAGACATGAATGTGGGTCAGAGGAATGGAAGATATTGAAAGCTGTGGAGCCTATTTCAATGGGTGCTGGTGTGTTGCCAATATTGCCAAGTAGTGGGAATGGAGCTGAGTTTGAAGGTGAGATAATGTATATGAGAGCTAAGTATGGGAGAGTTGTTGGTTCTAAGGATTCTCAAGCTTTCTACATGATGAACCCTGTTGGTAGTGGTGGTCCTGAACTCAGCATTTACTTGCTTAGAGTTTAACATAGCCAATGCGCATGTCTTTTGCATTCATGTCTCTCTTCTCATCTATCTACAGTGTTATGTAATTTTGAGCACTGTGATCTGCATTCATGTCTAAACATGATT
>ls_26103
GAAAGTTTTTTCTTCATCACTATCATCATGTAGTTGTTGGCTCTGGTGTTGTTGGGCATGAATTGAATGATGATGATAATGGATAGAAAGTGAAGTGAGGGTAATGGTTTTAGTCCTTGGATTGTAAATGGTGAGAGATTGAGATGGGAATGAAAATGAAGGTTGAGAAGAATCAATGTGAAGAAAAGGATGGAATTGATGGTATTGGTGGTTAACGACAATGCACAGCCTCTCATTGTTGATTGTCCCAACAGATGCCTATTTTTCCCCC
>ls_26123
CATTAAATTTGCTTTAACATTTTGTGTCCGTTGATGGATAAAGAATAGGTGTCATATACATGTATTCTTTTAGGATTATGTCTTGGATCATCTGTGCTGTATTAGGCATTGCCTTTTGGAAATTAAACGTAGGAATCAAATGATGCATGAATTGTAAGCTTCTTTTTGCAGAGTGTTACTGTTTGGTTCAATAATTTTCATTCTAGATCTCAAAAAAGAGA
>ls_26151
AATTGTGTCATAGGAATTGTTCTTGTACTGGTTATGCAAATGTTTATATAACGAATGGAGGAAGTGGTTGTGTTATGTGGTTTGATGAACTTAATGATATTAGAAGCTATCCTGATGGTGGTGGACAAGGTCTTTTTGTTAGATTAGCAGCTTCTGAGCTAGGATCTACTAGCGGCTCTCACAAGAAAACTAATAAAGCTGAGATTATAGGAATTACAATTTCTGTGGCTGTCATAGTTTTGGGATTGTGTATCCTTTTATGTAAGAAGAGGAAACTGCTAAGTCATGGAAAGACAGACAACAGAGGTTCCATCCAAAGAAGTAGGGAATTGTTGATGAGTGAGGTTGTATTTTCAAGTAATAGAGAAACCTCAGGAGAGAGGAACATGGATGAA
>ls_26165
ATACCAACTTGACACTTACCTGGGAGGCCCGCATGAAAGTTATTCTCGGCACAGCCAAAGCGCTTGCTTACTTACATGAAGCAATAGAACCAAAAGTTATCACCGAGATATAAAGTCCAGCAATATATCGATCGACAACGAGTTCAATAGCGAAAGTTTACTTGATTTCGGTTTTGTCAGCTTTTGTAATCAGGAGAAAGTTACATAACTACTCGAGTAATGGGAACCGTTTG
>ls_26206
TTTCTTTTTAAAAATAGTTAACAATATTTATATATCAAAGTATATGATTACAAAGCCCCACGTGCTTCCTTTAAAAACAGTCTAGTAATAATAAAAGGATACTAGTTGAGATATAGGTATATCCCATGTGTGTGGGATTTATTGTTTATCATTGATACTATCTTACTGAAAATGTTTATTACAACGTAACGTAAGCATCATGTATATGTTTTAAGTAGGAAAGCAGTTTAGCTGCTACACCAACC
>ls_26225
GATGCACAAGTCAATGAGTTTGAATATCGTCAACTTCGGCACCAACAAGCTGCTTCAAAAGGACAGACAACAGAGACAAGGATTGATAAAGGCCAAAGTAGCCGCAACAAGAACAGTGGATGGATGAATATTTGAATTTCATTTACCCAAGGCTTGAGATCCCTCGAATATGTCTCAAATAATCACTAATTTATGAGAGCCTATTTGGTTTAATTTTAATAGGAACTTTTCTTCTTCTTTTTCCGATTCAAATGTGGCTTCAAATGCATTATGTATATGTAGCTAGCCAGGTAATCCAATGTAATAATTGGTTGTACATAAAAAAA
>ls_26231
CATTATATGGACCTCTCTTTTCTCTAACCATTCCATCTGGCTTGTTCACAAACATGCGAGCCTTTGCAGCAGCAACTTCGGCTATACCAGCATGCAGCGCTGAAGTTTTGTCATCACACCCCTCATCATCATCCAATTTTTCTCCAAAATAAATCTGCCATATGTGATATGCTCATTAAATTCATATACACCACATCCATGCATCTTCCCCATGCTTCCACTGACCAGCATAACGATAGCGACCTTTTTTCGGCTTTTCTCCAAATTTCTTAATCCATGCTTTTTTCTCATAATAGGGGACTTCGAATCGTCCATTTGCAAGACGATAAGTATCTTCAATATCCTTATCAAGCCATTCTCTCTCTT
>ls_26233
GAAATTCCACTATTGGATGTGAAATTCATTTCTCAGACAAGTCCTATTCCCGATGGTTTCCTTGAATCCCTTCTTGTTAAGACACCAGAAACCAGCTCAAGAGGTCCATCTGTCGAGGAAAGCATTGAGGATATTTCCATTGACGACGAAGTAGCCAAATTCTTAGAATGTGAGACACCAGAAACCAACTCAGAGTCAGGAGATCTATCTGCCAAGGAATGCCTTGAGAATCTTCCCATTCCTGACATATTCAAATTCTTAGAATACGAGACACCAGAAACCAACTCAACAGATCCATCTGTCAATGAAAACATTGAGAATCTTTCCATTGCGGACCGACTAGACCGACTAGACAGTTTCTTCTTTGAACGCACTTTGGTAAGATATTTGAAACAAGCTCAACACATCCATCTTTTAAGGATAGCAATGAG
>ls_26234
CTCAAGAGCTTGATTTTGGAAGAAGCCATGTGGATTTGAGCGACTTGATTCGAGAGTCTGTGGAGAAGAGCCAACAGGGTTCACGAGTTAGGCAATGGGATACGAGCTTCGAGTTATCTGGAAAGGCAAAAGGAGGAGAACTTGTTGTGAAACTTGGTTTTCAGATTGTGGAGAAAGATGGAGGAGTTGATATAT
>ls_26239
CAGTTTATCGGCGGCCCCGACAGAATCCAATATCCACCCGGACGCAGTACTCTATCAACTTCAGTCAAGTATATTCCATCATACTGGCCCCAAGGAATGAGGCACCTAGAGCAGTGAGCTATATCAAAGGCTCTTGAAGGATAAGGAAGTCTAATTGAAGCAAGAATTCCAATCAATGCAGGAACACCTCTTTCAAGAGCAAATTGAACCTGCCCTTCATGAGTATCTCTTGGTGCAAACGACACTGTTAATATGTCACGTGACAGAAGATAAGCTCCCCAACTTGCAA
>ls_26257
[truncated: 19,665,331 more chars]
