# Supplementary material for: Transcriptome sequencing of lentil based on second-generation technology permits large-scale unigene assembly and SSR marker discovery
Source: BMC Genomics. 2011 May 25;12:265. doi: 10.1186/1471-2164-12-265 (PMC3113791; doi:10.1186/1471-2164-12-265)
Supplement: Additional file 3 — Bioinformatic annotation (BLASTN) of lentil unigene set against Medicago truncatula genome. This file contains the BLAST results obtained as a result of comparison of lentil unigene set against M. truncatula genome at an E value < 10-10. [file 1471-2164-12-265-S3.XLS]

## Sheet: Sheet1
Contig name	SubjectID	Annotations	%_identity	alignment_length	mismatches	gap_openings	q_start	q_end	s_start	s_end	e_value	bit_score
contig00002	Medtr1g007230.1	hypothetical_protein_chr01_pseudomolecule_IMGAG_V3	100	170	0	0	508	677	170	1	4e-91	337
contig00003	Medtr3g169400.1	hypothetical_protein_chr03_pseudomolecule_IMGAG_V3	97.38	191	5	0	1	191	484	294	9e-93	339
contig00005	Medtr1g006510.1	hypothetical_protein_chr01_pseudomolecule_IMGAG_V3	99.68	311	1	0	4873	5183	498	188	1e-172	609
contig00006	Medtr3g169390.1	hypothetical_protein_chr03_pseudomolecule_IMGAG_V3	96.43	196	4	2	339	534	115	307	2e-86	319
contig00007	Medtr5g088200.1	hypothetical_protein_chr05_pseudomolecule_IMGAG_V3	95.24	42	2	0	129	170	171	130	8e-11	67.9
contig00008	Medtr6g012740.1	Chlorophyll_A-B_binding_protein_chr06_pseudomolecule_IMGAG_V3	85.76	660	94	0	303	962	798	139	1e-159	563
contig00010	CU179634_36.1	hypothetical_protein_CU179634.6	96.34	246	9	0	236	481	336	91	8e-116	416
contig00011	Medtr8g127790.1	hypothetical_protein_chr08_pseudomolecule_IMGAG_V3	95.18	83	4	0	12	94	499	417	2e-30	133
contig00016	Medtr2g095410.1	Chlorophyll_A-B_binding_protein_chr02_pseudomolecule_IMGAG_V3	92.24	799	58	2	59	857	1	795	0	1080
contig00017	Medtr1g023010.1	Cyclin-like_F-box_chr01_pseudomolecule_IMGAG_V3	91.95	236	19	0	244	479	1427	1662	4e-86	317
contig00019	AC233082_10.1	hypothetical_protein_AC233082.3	92.59	54	4	0	174	227	20	73	2e-12	75.8
contig00023	Medtr3g169360.1	Aldehyde_dehydrogenase_chr03_pseudomolecule_IMGAG_V3	99.2	249	2	0	540	788	559	311	7e-134	478
contig00025	Medtr7g134670.1	Cupin_region_chr07_pseudomolecule_IMGAG_V3	85.96	577	81	0	414	990	69	645	4e-141	502
contig00027	Medtr3g133000.1	Oleosin_chr03_pseudomolecule_IMGAG_V3	89.04	429	44	1	100	528	46	471	5e-133	474
contig00030	Medtr2g122810.1	Photosystem_I_reaction_centre_subunit_VI_chr02_pseudomolecule_IMGAG_V3	90.66	289	27	0	65	353	17	305	1e-98	359
contig00031	Medtr7g089470.1	hypothetical_protein_chr07_pseudomolecule_IMGAG_V3	80.96	1208	206	4	234	1429	1770	575	6e-159	561
contig00032	Medtr7g089500.1	hypothetical_protein_chr07_pseudomolecule_IMGAG_V3	86.15	556	71	1	74	623	210	765	5e-139	494
contig00033	Medtr4g019450.1	Plant_self-incompatibility_S1_chr04_pseudomolecule_IMGAG_V3	88.41	138	16	0	511	648	1354	1217	2e-34	147
contig00034	Medtr1g065890.1	BURP_chr01_pseudomolecule_IMGAG_V3	83	806	134	1	45	847	1	806	5e-143	507
contig00036	AC235488_12.1	Ribosomal_protein_S7_AC235488.1	89.78	597	58	1	85	681	28	621	0	696
contig00037	Medtr5g104980.1	Chlorophyll_A-B_binding_protein_chr05_pseudomolecule_IMGAG_V3	93.98	798	48	0	68	865	1	798	0	1201
contig00042	Medtr7g084990.1	Sucrose_synthase_chr07_pseudomolecule_IMGAG_V3	88.57	105	12	0	379	483	1119	1015	1e-24	113
contig00043	Medtr6g020270.1	hypothetical_protein_chr06_pseudomolecule_IMGAG_V3	86	543	73	1	186	725	1586	1044	8e-132	470
contig00047	AC233685_60.1	Transferase_AC233685.2	88.1	521	62	0	224	744	2509	1989	3e-153	541
contig00048	Medtr2g132470.1	Ribosomal_protein_L10E_chr02_pseudomolecule_IMGAG_V3	85.09	664	99	0	218	881	664	1	3e-150	531
contig00049	Medtr5g045910.1	hypothetical_protein_chr05_pseudomolecule_IMGAG_V3	93.13	480	33	0	385	864	1623	1144	0	690
contig00052	Medtr8g031770.1	Ribosomal_protein_60S_chr08_pseudomolecule_IMGAG_V3	90.41	73	7	0	310	382	98	170	3e-17	89.7
contig00053	Medtr4g022960.1	hypothetical_protein_chr04_pseudomolecule_IMGAG_V3	95.46	1145	51	1	207	1351	199	1342	0	1774
contig00054	AC234701_8.1	Plant_lipid_transfer/seed_storage/trypsin-alpha_amylase_inhibitor_AC234701.2	85.49	379	52	1	387	765	384	9	5e-84	311
contig00055	Medtr4g079010.1	Aquaporin_chr04_pseudomolecule_IMGAG_V3	83.5	103	17	0	358	460	191	293	4e-11	69.9
contig00058	Medtr8g012680.2	Ribosomal_protein_S8E_chr08_pseudomolecule_IMGAG_V3	85.43	398	58	0	54	451	1	398	1e-89	329
contig00061	Medtr2g017720.1	Dormancyauxin_associated_chr02_pseudomolecule_IMGAG_V3	85.36	321	44	1	376	693	339	19	1e-68	260
contig00062	Medtr1g084050.1	Cupin_chr01_pseudomolecule_IMGAG_V3	86.48	1198	156	2	168	1359	1477	280	0	1057
contig00063	AC235488_9.1	Ribosomal_protein_L21e_AC235488.1	83.72	436	71	0	208	643	61	496	4e-81	301
contig00066	Medtr7g135790.1	Bet_v_I_allergen_chr07_pseudomolecule_IMGAG_V3	84.79	434	66	0	122	555	24	457	8e-92	337
contig00068	Medtr7g126740.1	Hemopexin_chr07_pseudomolecule_IMGAG_V3	84.44	450	67	1	529	975	450	1	2e-80	299
contig00071	Medtr3g104290.1	Protein_of_unknown_function_DUF1264_chr03_pseudomolecule_IMGAG_V3	87.73	709	87	0	42	750	12	720	0	716
contig00072	Medtr3g093260.1	Major_intrinsic_protein_chr03_pseudomolecule_IMGAG_V3	89.94	855	86	0	320	1174	867	13	0	1013
contig00073	Medtr8g012680.1	Ribosomal_protein_S8E_chr08_pseudomolecule_IMGAG_V3	84.25	603	90	3	2	602	49	648	2e-117	422
contig00074	Medtr8g146750.1	hypothetical_protein_chr08_pseudomolecule_IMGAG_V3	89.38	1008	107	0	398	1405	1241	234	0	1150
contig00075	Medtr1g086770.3	Cupin_region_chr01_pseudomolecule_IMGAG_V3	81.74	838	119	4	877	1688	844	15	3e-133	476
contig00076	AC157372_6.1	Photosystem_II_manganese-stabilizing_protein_PsbO_AC157372.2	91.92	990	80	0	203	1192	990	1	0	1328
contig00077	Medtr6g067240.3	Ubiquitin_chr06_pseudomolecule_IMGAG_V3	86.59	455	61	0	49	503	1	455	3e-116	418
contig00078	AC233662_10.1	Chlorophyll_A-B_binding_protein_AC233662.1	92.3	727	56	0	705	1431	728	2	0	997
contig00080	Medtr3g125220.1	Ferritin/ribonucleotide_reductase-like_chr03_pseudomolecule_IMGAG_V3	90.86	974	89	0	4	977	1281	308	0	1225
contig00082	Medtr2g117690.1	Zinc/iron_permease_chr02_pseudomolecule_IMGAG_V3	91.42	466	40	0	409	874	1123	658	7e-173	607
contig00083	Medtr7g011260.1	Hemopexin_chr07_pseudomolecule_IMGAG_V3	89.61	77	8	0	58	134	77	1	6e-18	89.7
contig00084	Medtr8g027000.1	Concanavalin_A-like_lectin/glucanase_chr08_pseudomolecule_IMGAG_V3	87.3	126	16	0	263	388	770	645	3e-27	123
contig00089	Medtr2g024910.1	Ribosomal_L18ae_protein_chr02_pseudomolecule_IMGAG_V3	91.95	261	20	1	369	628	261	1	1e-93	343
contig00091	Medtr7g135860.1	Bet_v_I_allergen_chr07_pseudomolecule_IMGAG_V3	84.5	471	73	0	59	529	1	471	1e-84	313
contig00092	Medtr7g089550.1	Pentatricopeptide_repeat_chr07_pseudomolecule_IMGAG_V3	89.92	645	65	0	143	787	2886	3530	0	763
contig00094	Medtr4g115540.1	hypothetical_protein_chr04_pseudomolecule_IMGAG_V3	84.62	234	30	1	18	251	1	228	1e-44	180
contig00095	Medtr4g009010.1	hypothetical_protein_chr04_pseudomolecule_IMGAG_V3	96.92	195	6	0	275	469	973	779	1e-92	339
contig00100	Medtr7g089430.1	Auxin_Efflux_Carrier_chr07_pseudomolecule_IMGAG_V3	82.9	1234	202	3	129	1353	1211	2444	0	743
contig00101	Medtr8g106110.1	Plant_lipid_transfer/seed_storage/trypsin-alpha_amylase_inhibitor_chr08_pseudomolecule_IMGAG_V3	86.92	428	49	2	290	710	428	1	2e-110	398
contig00102	Medtr6g083850.1	Aquaporin_chr06_pseudomolecule_IMGAG_V3	90.16	762	75	0	219	980	768	7	0	916
contig00103	Medtr8g122510.1	Ribosomal_protein_S17_chr08_pseudomolecule_IMGAG_V3	90.66	471	41	1	136	603	1	471	3e-165	581
contig00104	Medtr5g065330.1	Protein_of_unknown_function_UPF0185_chr05_pseudomolecule_IMGAG_V3	90.63	288	27	0	77	364	1	288	7e-98	357
contig00105	Medtr7g139420.1	Short-chain_dehydrogenase/reductase_SDR_chr07_pseudomolecule_IMGAG_V3	91.42	874	75	0	71	944	5	878	0	1138
contig00106	Medtr7g120910.1	hypothetical_protein_chr07_pseudomolecule_IMGAG_V3	87.87	338	41	0	336	673	631	294	5e-94	345
contig00107	Medtr8g021540.1	hypothetical_protein_chr08_pseudomolecule_IMGAG_V3	86.97	2587	332	3	214	2799	2804	222	0	2436
contig00108	Medtr8g021680.1	hypothetical_protein_chr08_pseudomolecule_IMGAG_V3	88.1	2311	260	2	2	2312	2662	367	0	2411
contig00110	Medtr5g091910.1	Glycine_rich_chr05_pseudomolecule_IMGAG_V3	86.52	89	12	0	526	614	89	1	7e-15	81.8
contig00111	AC234842_9.1	hypothetical_protein_AC234842.1	85.42	967	141	0	293	1259	3029	2063	0	799
contig00112	Medtr7g112090.1	hypothetical_protein_chr07_pseudomolecule_IMGAG_V3	87.45	255	24	6	8	256	679	427	2e-53	208
contig00113	Medtr4g092560.1	Ribosomal_L38e_protein_chr04_pseudomolecule_IMGAG_V3	89.78	137	14	0	232	368	203	67	6e-39	161
contig00114	Medtr7g111860.1	Late_embryogenesis_abundant_(LEA)_group_1_chr07_pseudomolecule_IMGAG_V3	81.94	216	39	0	91	306	43	258	3e-26	119
contig00117	Medtr8g122370.1	hypothetical_protein_chr08_pseudomolecule_IMGAG_V3	81.94	144	26	0	843	986	933	790	8e-14	79.8
contig00118	Medtr3g124890.2	hypothetical_protein_chr03_pseudomolecule_IMGAG_V3	91.14	316	28	0	1	316	1666	1351	2e-112	404
contig00119	Medtr7g143520.1	NAF1_chr07_pseudomolecule_IMGAG_V3	92.68	246	18	0	282	527	955	710	3e-94	345
contig00120	Medtr4g134080.1	Ribosomal_protein_L32e_chr04_pseudomolecule_IMGAG_V3	81.67	251	46	0	118	368	82	332	2e-30	133
contig00123	Medtr7g135600.1	Bet_v_I_allergen_chr07_pseudomolecule_IMGAG_V3	87.25	102	13	0	1	102	346	447	1e-20	99.6
contig00125	Medtr1g006720.1	hypothetical_protein_chr01_pseudomolecule_IMGAG_V3	98.3	1585	27	0	14	1598	1799	215	0	2886
contig00126	Medtr1g028610.1	Thioredoxin-related;_Thioredoxin_domain_2;_chr01_pseudomolecule_IMGAG_V3	82.61	207	36	0	124	330	66	272	5e-28	125
contig00128	Medtr7g076070.1	Rubrerythrin;_Ferritin-like_chr07_pseudomolecule_IMGAG_V3	90.68	676	63	0	277	952	766	91	0	841
contig00129	Medtr1g086750.3	Cupin_region_chr01_pseudomolecule_IMGAG_V3	82.16	796	126	3	352	1135	841	50	7e-127	454
contig00130	Medtr7g105560.1	Ubiquitin-associated;_Nascent_polypeptide-associated_complex_NAC_chr07_pseudomolecule_IMGAG_V3	93.16	453	31	0	211	663	160	612	0	652
contig00133	Medtr1g107930.1	Ribosomal_protein_L19e;_chr01_pseudomolecule_IMGAG_V3	83.36	559	93	0	757	1315	559	1	9e-102	371
contig00134	Medtr7g145770.1	hypothetical_protein_chr07_pseudomolecule_IMGAG_V3	94.86	1071	55	0	151	1221	235	1305	0	1653
contig00135	Medtr4g042470.1	Photosystem_antenna_protein-like_chr04_pseudomolecule_IMGAG_V3	96.47	595	20	1	499	1093	1	594	0	1005
contig00136	Medtr3g083590.1	Pathogenesis-related_transcriptional_factor_and_ERF_chr03_pseudomolecule_IMGAG_V3	85.75	428	60	1	564	990	1259	832	1e-97	357
contig00137	Medtr4g097290.1	C2_chr04_pseudomolecule_IMGAG_V3	90.02	651	61	2	1	650	3087	2440	0	763
contig00139	AC234842_19.1	hypothetical_protein_AC234842.1	85.89	978	138	0	1	978	284	1261	0	844
contig00141	Medtr5g083950.2	CBS_chr05_pseudomolecule_IMGAG_V3	92.5	627	47	0	365	991	731	105	0	870
contig00143	Medtr5g026510.1	hypothetical_protein_chr05_pseudomolecule_IMGAG_V3	89.71	68	7	0	1	68	88	155	1e-14	79.8
contig00144	Medtr5g010100.1	Homeodomain-related;_chr05_pseudomolecule_IMGAG_V3	88.21	543	52	2	297	833	1602	1066	9e-163	573
contig00145	AC233577_42.2	AMMECR1_AC233577.5	86.55	275	36	1	35	308	2450	2724	6e-64	244
contig00147	AC231338_19.1	Extensin-like_region_AC231338.1	88.3	188	22	0	384	571	668	481	3e-50	198
contig00148	Medtr6g077720.1	Chlorophyll_A-B_binding_protein_chr06_pseudomolecule_IMGAG_V3	86.08	158	22	0	670	827	76	233	5e-32	139
contig00152	Medtr7g009670.1	hypothetical_protein_chr07_pseudomolecule_IMGAG_V3	85.78	436	58	3	5	440	3866	4297	6e-96	351
contig00157	Medtr3g157410.1	Blue_(type_1)_copper_domain_chr03_pseudomolecule_IMGAG_V3	90.14	507	47	1	251	757	504	1	2e-172	605
contig00158	Medtr4g080080.1	hypothetical_protein_chr04_pseudomolecule_IMGAG_V3	92.71	754	55	0	336	1089	1049	296	0	1059
contig00159	Medtr3g122280.1	Band_7_protein_chr03_pseudomolecule_IMGAG_V3	92.5	560	42	0	152	711	862	303	0	777
contig00160	Medtr2g077120.1	Photosystem_II_protein_PsbR_chr02_pseudomolecule_IMGAG_V3	89.29	411	44	0	153	563	1	411	1e-130	466
contig00161	Medtr7g081140.1	NAD-dependent_epimerase/dehydratase_chr07_pseudomolecule_IMGAG_V3	82.76	980	157	2	19	992	1	974	8e-173	607
contig00163	Medtr3g104300.1	RNA_binding_S1_chr03_pseudomolecule_IMGAG_V3	82.77	894	152	2	418	1310	1196	304	3e-151	535
contig00164	AC234842_22.1	Gamma_thionin_AC234842.1	83.13	824	139	0	201	1024	441	1264	5e-150	531
contig00165	Medtr3g025490.1	HMG1/2_(high_mobility_group)_box_chr03_pseudomolecule_IMGAG_V3	90.95	453	32	4	412	861	447	1	3e-156	551
contig00166	Medtr1g086770.1	11-S_plant_seed_storage_protein_chr01_pseudomolecule_IMGAG_V3	85.96	285	40	0	193	477	1630	1346	3e-65	248
contig00167	Medtr2g038640.1	hypothetical_protein_chr02_pseudomolecule_IMGAG_V3	91.67	288	24	0	325	612	612	899	5e-105	381
contig00168	Medtr3g024700.1	hypothetical_protein_chr03_pseudomolecule_IMGAG_V3	81.94	576	104	0	228	803	1061	486	8e-86	317
contig00170	Medtr3g043680.1	hypothetical_protein_chr03_pseudomolecule_IMGAG_V3	96.17	287	10	1	1127	1413	310	595	1e-132	474
contig00171	Medtr6g080770.1	Translationally_controlled_tumor_protein_chr06_pseudomolecule_IMGAG_V3	88.24	476	56	0	79	554	1	476	1e-140	500
contig00172	Medtr7g088940.1	Late_embryogenesis_abundant_protein_2_chr07_pseudomolecule_IMGAG_V3	80.22	268	53	0	217	484	490	223	7e-24	111
contig00173	Medtr6g069700.1	Enolase_chr06_pseudomolecule_IMGAG_V3	78.65	740	153	3	358	1093	1268	530	2e-48	194
contig00176	Medtr6g070540.1	Kunitz_inhibitor_ST1-like_chr06_pseudomolecule_IMGAG_V3	82.94	633	105	1	118	750	651	22	4e-109	394
contig00177	Medtr5g019660.1	hypothetical_protein_chr05_pseudomolecule_IMGAG_V3	87.77	1202	144	1	53	1254	441	1639	0	1195
contig00178	Medtr4g036880.1	Plant_lipid_transfer_protein/Par_allergen_chr04_pseudomolecule_IMGAG_V3	80.92	283	54	0	286	568	333	51	2e-30	133
contig00179	Medtr4g142880.1	Ribosomal_protein_L7Ae/L30e/S12e/Gadd45_chr04_pseudomolecule_IMGAG_V3	88.19	432	51	0	86	517	1	432	2e-126	452
contig00180	Medtr2g021240.1	Protein_of_unknown_function_DUF1264_chr02_pseudomolecule_IMGAG_V3	88.92	713	79	0	12	724	1	713	0	787
contig00181	Medtr6g022680.1	hypothetical_protein_chr06_pseudomolecule_IMGAG_V3	92.49	1344	101	0	171	1514	201	1544	0	1863
contig00182	Medtr4g022230.1	Ribosomal_protein_L7Ae/L30e/S12e/Gadd45_chr04_pseudomolecule_IMGAG_V3	90.57	435	41	0	108	542	1	435	4e-152	537
contig00183	Medtr5g097510.1	Photosystem_II_oxygen_evolving_complex_protein_PsbP_chr05_pseudomolecule_IMGAG_V3	79.17	629	131	0	437	1065	806	178	8e-53	208
contig00184	Medtr7g089450.1	hypothetical_protein_chr07_pseudomolecule_IMGAG_V3	82.52	206	33	1	6	208	814	1019	9e-27	119
contig00185	Medtr1g086540.1	RabGAP/TBC_chr01_pseudomolecule_IMGAG_V3	86.07	610	77	3	1	609	916	1518	2e-147	521
contig00188	Medtr3g104830.1	Glycine_hydroxymethyltransferase;_chr03_pseudomolecule_IMGAG_V3	92.44	1415	107	0	56	1470	1	1415	0	1957
contig00189	Medtr5g086050.1	PEBP_chr05_pseudomolecule_IMGAG_V3	82.32	413	73	0	96	508	331	743	2e-62	240
contig00192	Medtr2g006370.1	Mlo-related_protein_chr02_pseudomolecule_IMGAG_V3	88.99	318	35	0	169	486	1895	1578	1e-96	353
contig00193	Medtr8g015170.1	Aquaporin_chr08_pseudomolecule_IMGAG_V3	90.79	391	28	4	9	399	383	1	7e-131	466
contig00194	Medtr8g021420.1	Plant_lipoxygenase_chr08_pseudomolecule_IMGAG_V3	91.08	157	14	0	1	157	1191	1347	6e-51	200
contig00195	Medtr3g102360.1	hypothetical_protein_chr03_pseudomolecule_IMGAG_V3	87.18	78	10	0	224	301	95	18	2e-13	75.8
contig00196	Medtr4g009180.1	Ribosomal_protein_L37e;_chr04_pseudomolecule_IMGAG_V3	96.88	288	9	0	21	308	1	288	5e-141	500
contig00198	Medtr3g020800.1	Splicing_factor_3B_subunit_10_chr03_pseudomolecule_IMGAG_V3	91.54	260	22	0	310	569	260	1	4e-93	341
contig00199	Medtr2g029830.1	hypothetical_protein_chr02_pseudomolecule_IMGAG_V3	82.94	504	65	5	576	1076	679	194	3e-83	309
contig00200	Medtr8g145430.1	hypothetical_protein_chr08_pseudomolecule_IMGAG_V3	91.19	477	42	0	93	569	227	703	9e-175	613
contig00202	Medtr3g114810.1	Protein_kinase_chr03_pseudomolecule_IMGAG_V3	87.97	158	16	1	201	355	1242	1399	4e-38	159
contig00203	Medtr6g067320.1	HSP20-like_chaperone_chr06_pseudomolecule_IMGAG_V3	86.98	461	57	1	206	663	461	1	4e-121	434
contig00204	Medtr3g169510.1	Tetratricopeptide-like_helical_chr03_pseudomolecule_IMGAG_V3	97.98	247	5	0	788	1034	247	1	2e-125	450
contig00206	Medtr8g112260.1	hypothetical_protein_chr08_pseudomolecule_IMGAG_V3	90.23	839	79	2	462	1299	741	1577	0	973
contig00207	Medtr1g107430.1	hypothetical_protein_chr01_pseudomolecule_IMGAG_V3	91.76	1080	86	1	118	1197	209	1285	0	1431
contig00208	Medtr4g110860.1	Thiamine_biosynthesis_Thi4_protein_chr04_pseudomolecule_IMGAG_V3	84.36	454	71	0	251	704	739	286	1e-91	337
contig00209	Medtr5g016210.1	hypothetical_protein_chr05_pseudomolecule_IMGAG_V3	84.29	261	35	1	678	938	1521	1267	9e-49	194
contig00210	AC235665_6.2	Ribosomal_protein_S3Ae_AC235665.2	89.55	727	74	2	124	849	40	765	0	823
contig00211	AC235022_17.1	Thioredoxin_fold;_Thioredoxin-like_fold_AC235022.1	82.36	584	103	0	439	1022	606	23	7e-93	341
contig00212	Medtr5g034460.1	Ribosomal_protein_L15_chr05_pseudomolecule_IMGAG_V3	85.23	447	63	1	21	467	1	444	2e-98	359
contig00213	Medtr3g169410.1	hypothetical_protein_chr03_pseudomolecule_IMGAG_V3	96.13	1369	53	0	656	2024	1681	313	0	2260
contig00214	Medtr2g095440.1	Major_sperm_protein_chr02_pseudomolecule_IMGAG_V3	93.1	261	18	0	285	545	1869	1609	2e-103	375
contig00216	Medtr1g108490.1	UspA_chr01_pseudomolecule_IMGAG_V3	93.26	475	32	0	290	764	504	30	0	688
contig00217	Medtr8g021370.4	hypothetical_protein_chr08_pseudomolecule_IMGAG_V3	87.89	578	69	1	1	577	2763	3340	8e-166	583
contig00218	Medtr4g096150.1	S25_ribosomal_protein_chr04_pseudomolecule_IMGAG_V3	87.21	305	39	0	271	575	323	19	2e-79	295
contig00219	Medtr4g096630.1	Histone_core;_Histone-fold_chr04_pseudomolecule_IMGAG_V3	86.33	278	38	0	276	553	447	170	1e-65	250
contig00220	Medtr1g073730.1	TRASH_chr01_pseudomolecule_IMGAG_V3	86.11	396	55	0	73	468	1	396	2e-95	349
contig00221	Medtr3g137960.1	Ribosomal_protein_L39e_chr03_pseudomolecule_IMGAG_V3	88.46	156	18	0	96	251	1	156	1e-40	167
contig00222	Medtr4g012190.1	Late_nodulin_chr04_pseudomolecule_IMGAG_V3	91.82	1332	109	0	82	1413	252	1583	0	1776
contig00223	Medtr7g068160.1	Cyclin-like_F-box_chr07_pseudomolecule_IMGAG_V3	84.39	237	34	1	264	497	564	328	2e-42	172
contig00224	Medtr4g078900.1	Histone_core;_Histone-fold_chr04_pseudomolecule_IMGAG_V3	92.99	271	19	0	226	496	175	445	8e-107	387
contig00225	Medtr1g073780.1	Late_embryogenesis_abundant_protein_chr01_pseudomolecule_IMGAG_V3	87.2	453	58	0	806	1258	595	1047	5e-122	438
contig00227	AC233668_32.1	hypothetical_protein_AC233668.2	89.87	227	23	0	40	266	1	227	4e-71	268
contig00228	Medtr1g023760.1	hypothetical_protein_chr01_pseudomolecule_IMGAG_V3	88.32	976	108	2	65	1034	1243	2218	0	1023
contig00229	Medtr5g006220.1	Photosystem_I_protein_PsaD_chr05_pseudomolecule_IMGAG_V3	86.26	626	77	1	286	902	626	1	6e-161	567
contig00231	Medtr3g087420.1	Glutamine_synthetase_type_I_chr03_pseudomolecule_IMGAG_V3	90.62	1055	99	0	87	1141	1	1055	0	1306
contig00233	Medtr7g145900.1	Ribosomal_protein_60S_chr07_pseudomolecule_IMGAG_V3	84.65	228	32	1	46	270	1	228	7e-42	170
contig00236	Medtr5g012690.1	Ribosomal_protein_S30_chr05_pseudomolecule_IMGAG_V3	87.83	189	23	0	224	412	189	1	2e-48	192
contig00237	Medtr7g021440.1	hypothetical_protein_chr07_pseudomolecule_IMGAG_V3	87.92	869	105	0	308	1176	1192	324	0	890
contig00239	Medtr3g086200.1	hypothetical_protein_chr03_pseudomolecule_IMGAG_V3	83.19	458	56	5	444	886	498	47	2e-77	289
contig00240	Medtr4g095310.1	hypothetical_protein_chr04_pseudomolecule_IMGAG_V3	86.81	273	18	2	31	297	266	526	3e-72	272
contig00241	Medtr5g014160.1	Vacuolar_protein_sorting_55_chr05_pseudomolecule_IMGAG_V3	90.17	417	41	0	317	733	417	1	3e-141	502
contig00242	Medtr8g021740.1	hypothetical_protein_chr08_pseudomolecule_IMGAG_V3	89.93	963	97	0	177	1139	2949	1987	0	1140
contig00243	Medtr8g021730.3	Plant_lipoxygenase_chr08_pseudomolecule_IMGAG_V3	87.45	502	63	0	1	502	1253	1754	1e-139	496
contig00244	Medtr5g077700.1	hypothetical_protein_chr05_pseudomolecule_IMGAG_V3	89.42	1077	114	0	67	1143	1603	2679	0	1231
contig00245	Medtr5g019380.1	hypothetical_protein_chr05_pseudomolecule_IMGAG_V3	94.06	556	33	0	267	822	801	246	0	841
contig00247	Medtr4g136630.1	Cold_acclimation_WCOR413_chr04_pseudomolecule_IMGAG_V3	89.98	449	45	0	180	628	705	257	7e-151	533
contig00248	Medtr1g122020.1	Protein_of_unknown_function_DUF260_chr01_pseudomolecule_IMGAG_V3	87.52	505	63	0	290	794	1809	1305	2e-141	502
contig00249	Medtr3g150920.1	MtN3_and_saliva_related_transmembrane_protein_chr03_pseudomolecule_IMGAG_V3	82.03	128	23	0	482	609	632	505	1e-11	71.9
contig00250	Medtr4g096450.1	Nascent_polypeptide-associated_complex_NAC_chr04_pseudomolecule_IMGAG_V3	91.7	458	35	1	447	904	455	1	1e-171	603
contig00251	Medtr1g042840.1	Homeodomain-like;_chr01_pseudomolecule_IMGAG_V3	92.59	998	74	0	486	1483	1805	808	0	1392
contig00252	Medtr8g138350.1	Bet_v_I_allergen_chr08_pseudomolecule_IMGAG_V3	84.03	144	23	0	335	478	52	195	1e-21	103
contig00255	Medtr7g103050.1	5-methyltetrahydropteroyltriglutamate--homocysteine_S-methyltransferase_chr07_pseudomolecule_IMGAG_V3	91.32	2292	199	0	287	2578	2292	1	0	2966
contig00256	Medtr5g029650.1	Histone_H3;_Histone-fold_chr05_pseudomolecule_IMGAG_V3	88.45	407	47	0	106	512	1	407	4e-121	434
contig00257	Medtr5g022610.1	SKP1_component_chr05_pseudomolecule_IMGAG_V3	88.64	220	25	0	9	228	249	468	3e-62	238
contig00258	Medtr5g091210.1	P60-like_chr05_pseudomolecule_IMGAG_V3	85.51	621	90	0	273	893	1770	1150	5e-146	517
contig00259	Medtr2g129950.1	Stress_up-regulated_Nod_19_chr02_pseudomolecule_IMGAG_V3	82.05	156	28	0	448	603	1060	905	3e-16	87.7
contig00261	Medtr3g162880.1	Dehydrin_chr03_pseudomolecule_IMGAG_V3	87.05	278	24	3	126	394	1	275	2e-68	260
contig00262	Medtr6g067240.2	Ubiquitin_chr06_pseudomolecule_IMGAG_V3	82.24	490	87	0	19	508	542	53	3e-75	281
contig00263	Medtr4g047290.1	hypothetical_protein_chr04_pseudomolecule_IMGAG_V3	91.19	1113	95	1	98	1210	410	1519	0	1425
contig00266	Medtr3g043750.1	hypothetical_protein_chr03_pseudomolecule_IMGAG_V3	93.06	720	35	2	745	1455	382	1095	0	973
contig00267	Medtr6g070580.1	Kunitz_inhibitor_ST1-like_chr06_pseudomolecule_IMGAG_V3	85.53	152	22	0	73	224	1	152	4e-29	127
contig00270	Medtr2g120710.1	hypothetical_protein_chr02_pseudomolecule_IMGAG_V3	89.93	2592	261	0	39	2630	962	3553	0	3069
contig00271	Medtr4g159740.1	Malic_oxidoreductase_chr04_pseudomolecule_IMGAG_V3	93.46	153	10	0	400	552	1624	1776	8e-58	224
contig00273	Medtr8g005130.1	hypothetical_protein_chr08_pseudomolecule_IMGAG_V3	86.14	166	23	0	387	552	170	5	1e-34	147
contig00274	Medtr3g100820.1	Chlorophyll_A-B_binding_protein_chr03_pseudomolecule_IMGAG_V3	90.41	730	70	0	249	978	813	84	0	892
contig00279	Medtr5g012870.1	Major_intrinsic_protein_chr05_pseudomolecule_IMGAG_V3	91.06	738	66	0	213	950	738	1	0	940
contig00280	Medtr4g136710.1	K+_potassium_transporter_chr04_pseudomolecule_IMGAG_V3	93.24	414	28	0	353	766	2807	2394	6e-158	557
contig00281	Medtr5g106420.1	Chlorophyll_A-B_binding_protein_chr05_pseudomolecule_IMGAG_V3	89.36	827	88	0	105	931	1	827	0	942
contig00282	Medtr7g096810.1	Mitochondrial_substrate_carrier_chr07_pseudomolecule_IMGAG_V3	91.22	1014	80	2	22	1026	79	1092	0	1302
contig00286	Medtr6g070180.1	Chlorophyll_A-B_binding_protein_chr06_pseudomolecule_IMGAG_V3	90.11	870	83	1	60	926	1	870	0	1039
contig00287	Medtr1g106740.1	hypothetical_protein_chr01_pseudomolecule_IMGAG_V3	84.64	293	42	2	1	290	503	211	1e-53	210
contig00288	Medtr2g071490.1	Proteasome_alpha-subunit_chr02_pseudomolecule_IMGAG_V3	95.01	741	37	0	394	1134	741	1	0	1176
contig00290	Medtr7g116740.1	Ribosomal_protein_L14b/L23e_chr07_pseudomolecule_IMGAG_V3	86.68	413	55	0	383	795	413	1	1e-105	383
contig00292	Medtr5g035440.1	hypothetical_protein_chr05_pseudomolecule_IMGAG_V3	96.15	546	21	0	313	858	809	264	0	916
contig00293	Medtr8g146030.1	Lipocalin;_Calycin_like_chr08_pseudomolecule_IMGAG_V3	86.16	484	61	2	429	912	505	28	8e-117	420
contig00294	Medtr4g095350.1	Ribosomal_protein_S2_chr04_pseudomolecule_IMGAG_V3	84.23	279	35	3	316	594	849	1118	3e-48	192
contig00297	Medtr4g042120.1	hypothetical_protein_chr04_pseudomolecule_IMGAG_V3	94.58	2048	105	1	169	2216	4506	2465	0	3128
contig00298	Medtr1g096420.1	hypothetical_protein_chr01_pseudomolecule_IMGAG_V3	91.3	414	36	0	67	480	255	668	2e-151	535
contig00299	Medtr1g099960.1	Ribosomal_protein_L18e_chr01_pseudomolecule_IMGAG_V3	89.18	564	61	0	279	842	564	1	0	634
contig00300	Medtr5g067120.1	NAD-dependent_epimerase/dehydratase_chr05_pseudomolecule_IMGAG_V3	90.42	960	92	0	240	1199	960	1	0	1174
contig00302	Medtr7g139530.1	GNS1/SUR4_membrane_protein_chr07_pseudomolecule_IMGAG_V3	84.78	335	51	0	343	677	1203	1537	3e-68	260
contig00303	Medtr4g093030.1	Cold_acclimation_WCOR413_chr04_pseudomolecule_IMGAG_V3	87.11	419	54	0	224	642	440	22	2e-111	402
contig00305	Medtr5g022640.1	SKP1_component_chr05_pseudomolecule_IMGAG_V3	84.82	336	51	0	59	394	12	347	2e-69	262
contig00306	Medtr3g043650.1	hypothetical_protein_chr03_pseudomolecule_IMGAG_V3	98.46	195	3	0	374	568	655	849	2e-99	363
contig00307	Medtr3g132970.1	ChaC-like_protein_chr03_pseudomolecule_IMGAG_V3	89.3	673	72	0	134	806	1	673	0	763
contig00309	Medtr5g087770.1	Globin_chr05_pseudomolecule_IMGAG_V3	86.09	1093	150	2	273	1364	689	1780	0	946
contig00311	Medtr8g146020.1	Lipocalin;_Calycin_like_chr08_pseudomolecule_IMGAG_V3	92.25	258	20	0	226	483	555	298	8e-97	353
contig00312	Medtr3g080600.1	Histone_H4;_Histone-fold_chr03_pseudomolecule_IMGAG_V3	90.06	312	31	0	62	373	1	312	9e-103	373
contig00313	Medtr3g043780.1	Ribosomal_protein_L2_chr03_pseudomolecule_IMGAG_V3	95.1	429	21	0	2250	2678	1	429	0	642
contig00314	Medtr2g049390.1	Protein_of_unknown_function_DUF567_chr02_pseudomolecule_IMGAG_V3	87.66	389	46	2	1	389	220	606	2e-103	375
contig00317	Medtr1g028530.1	hypothetical_protein_chr01_pseudomolecule_IMGAG_V3	87.94	995	108	1	131	1125	1408	2390	0	1035
contig00318	Medtr2g024800.1	RNA-binding_region_RNP-1_(RNA_recognition_motif);_Winged_helix_repressor_DNA-binding_chr02_pseudomolecule_IMGAG_V3	91.57	676	54	1	778	1450	970	295	0	884
contig00320	Medtr4g025460.1	hypothetical_protein_chr04_pseudomolecule_IMGAG_V3	91.86	430	35	0	286	715	632	203	2e-163	575
contig00322	Medtr8g040130.1	hypothetical_protein_chr08_pseudomolecule_IMGAG_V3	88.46	182	21	0	109	290	961	1142	7e-49	194
contig00323	Medtr7g130340.1	Tetrahydrofolate_dehydrogenase/cyclohydrolase_chr07_pseudomolecule_IMGAG_V3	90.11	880	85	2	116	994	1	879	0	1039
contig00324	Medtr4g134620.1	14-3-3_protein_chr04_pseudomolecule_IMGAG_V3	79.4	728	150	0	151	878	1	728	1e-66	254
contig00325	Medtr2g025860.1	Hpt_chr02_pseudomolecule_IMGAG_V3	92.06	441	35	0	195	635	1	441	5e-170	597
contig00327	Medtr1g124700.1	Ribosomal_protein_S13_chr01_pseudomolecule_IMGAG_V3	85.05	455	68	0	88	542	1	455	1e-99	363
contig00328	Medtr4g140590.1	hypothetical_protein_chr04_pseudomolecule_IMGAG_V3	89.3	383	35	2	421	800	666	287	1e-118	426
contig00329	Medtr3g137680.1	Kunitz_inhibitor_ST1-like_chr03_pseudomolecule_IMGAG_V3	86.93	597	75	1	197	793	12	605	3e-159	561
contig00330	Medtr3g144130.1	Photosystem_I_reaction_centre_subunit_N_chr03_pseudomolecule_IMGAG_V3	87.36	522	54	2	63	575	1	519	1e-145	515
contig00331	Medtr8g134210.1	S-adenosylmethionine_synthetase_chr08_pseudomolecule_IMGAG_V3	90.11	1183	117	0	81	1263	84	1266	0	1417
contig00332	Medtr8g146950.1	Glyoxalase/bleomycin_resistance_protein/dioxygenase_chr08_pseudomolecule_IMGAG_V3	84.12	831	132	0	97	927	76	906	5e-171	601
contig00335	Medtr4g165800.1	Ribosomal_protein_S11_chr04_pseudomolecule_IMGAG_V3	92.2	449	35	0	293	741	449	1	9e-175	613
contig00336	Medtr5g036310.1	hypothetical_protein_chr05_pseudomolecule_IMGAG_V3	82.46	268	47	0	226	493	562	829	5e-38	159
contig00337	Medtr5g008250.1	hypothetical_protein_chr05_pseudomolecule_IMGAG_V3	83.25	394	45	4	85	466	195	579	2e-68	260
contig00339	Medtr7g111100.1	60_kDa_inner_membrane_insertion_protein_chr07_pseudomolecule_IMGAG_V3	91.55	438	37	0	244	681	438	1	2e-163	575
contig00340	Medtr2g034190.1	NAD-dependent_epimerase/dehydratase;_Lipocalin_chr02_pseudomolecule_IMGAG_V3	87.4	992	116	2	4	995	11	993	0	973
contig00341	Medtr4g042360.1	ATPase_FliI/YscN_chr04_pseudomolecule_IMGAG_V3	94.68	1522	80	1	800	2320	1	1522	0	2367
contig00342	Medtr8g137720.1	TENA/THI-4_protein_chr08_pseudomolecule_IMGAG_V3	83.84	656	103	1	57	712	38	690	1e-127	456
contig00343	Medtr6g022820.1	Ribosomal_protein_S7E_chr06_pseudomolecule_IMGAG_V3	88.89	576	64	0	69	644	1	576	0	634
contig00344	Medtr4g149540.3	Glutathione_peroxidase_chr04_pseudomolecule_IMGAG_V3	91.89	518	42	0	197	714	117	634	0	694
contig00346	Medtr8g102220.1	hypothetical_protein_chr08_pseudomolecule_IMGAG_V3	89.73	292	27	1	85	373	348	639	7e-92	337
contig00348	Medtr5g036270.1	Bet_v_I_allergen_chr05_pseudomolecule_IMGAG_V3	86.35	447	61	0	263	709	456	10	1e-111	402
contig00353	Medtr7g043400.1	Ribosomal_protein_S6e_chr07_pseudomolecule_IMGAG_V3	90.97	642	58	0	29	670	642	1	0	813
contig00357	Medtr2g129920.1	Stress_up-regulated_Nod_19_chr02_pseudomolecule_IMGAG_V3	91.57	83	7	0	369	451	958	1040	2e-23	109
contig00358	Medtr1g028250.1	Leucine-rich_repeat_chr01_pseudomolecule_IMGAG_V3	85.19	621	92	0	223	843	2214	1594	2e-141	502
contig00361	Medtr4g120640.1	Phosphate-induced_protein_1_conserved_region_chr04_pseudomolecule_IMGAG_V3	85.49	827	120	0	304	1130	899	73	0	688
contig00362	Medtr5g009820.1	hypothetical_protein_chr05_pseudomolecule_IMGAG_V3	91.63	693	58	0	312	1004	994	302	0	914
contig00364	Medtr6g005750.1	ARF/SAR_superfamily_chr06_pseudomolecule_IMGAG_V3	93.88	849	46	2	191	1033	744	1592	0	1263
contig00365	Medtr8g146300.1	Short-chain_dehydrogenase/reductase_SDR_chr08_pseudomolecule_IMGAG_V3	89.13	865	91	2	209	1070	865	1	0	955
contig00366	Medtr7g140860.1	Aldo/keto_reductase_chr07_pseudomolecule_IMGAG_V3	87.79	1007	111	2	144	1138	45	1051	0	983
contig00367	Medtr8g138060.1	ARF/SAR_superfamily_chr08_pseudomolecule_IMGAG_V3	82.7	503	87	0	186	688	49	551	8e-83	307
contig00369	Medtr7g084190.1	Ribosomal_protein_S21e_chr07_pseudomolecule_IMGAG_V3	89.43	246	26	0	219	464	321	76	3e-75	281
contig00372	Medtr7g071020.1	hypothetical_protein_chr07_pseudomolecule_IMGAG_V3	83.52	619	102	0	32	650	1035	1653	2e-116	418
contig00374	Medtr6g017580.1	Calcium-binding_EF-hand_chr06_pseudomolecule_IMGAG_V3	94.03	335	20	0	371	705	335	1	2e-142	505
contig00375	Medtr7g099530.1	hypothetical_protein_chr07_pseudomolecule_IMGAG_V3	92.45	1218	89	1	68	1285	3837	5051	0	1681
contig00378	Medtr2g019110.1	Ribosomal_protein_S27E_chr02_pseudomolecule_IMGAG_V3	93.1	261	18	0	179	439	261	1	2e-103	375
contig00379	Medtr2g038470.1	hypothetical_protein_chr02_pseudomolecule_IMGAG_V3	82.41	199	32	1	113	308	16	214	1e-24	113
contig00383	Medtr5g005230.1	Ribosomal_protein_S14_chr05_pseudomolecule_IMGAG_V3	92.4	171	13	0	389	559	171	1	2e-61	236
contig00386	Medtr1g005810.1	hypothetical_protein_chr01_pseudomolecule_IMGAG_V3	96.83	630	8	2	834	1463	615	1232	0	1094
contig00387	Medtr4g110530.1	Ribosomal_protein_L5_chr04_pseudomolecule_IMGAG_V3	88.39	534	62	0	202	735	534	1	5e-161	567
contig00388	Medtr2g110380.1	Major_intrinsic_protein_chr02_pseudomolecule_IMGAG_V3	90.48	861	82	0	43	903	2	862	0	1057
contig00389	Medtr4g036840.1	Plant_lipid_transfer_protein/Par_allergen_chr04_pseudomolecule_IMGAG_V3	81.71	328	57	1	52	379	9	333	8e-42	170
contig00390	Medtr4g160100.1	Plant_profilin_chr04_pseudomolecule_IMGAG_V3	91.33	392	34	0	73	464	1	392	4e-143	507
contig00392	Medtr7g118080.1	Histone_H4;_Histone-fold_chr07_pseudomolecule_IMGAG_V3	89.35	310	33	0	172	481	310	1	9e-97	353
contig00393	Medtr5g026880.1	hypothetical_protein_chr05_pseudomolecule_IMGAG_V3	85.77	260	37	0	213	472	843	1102	3e-57	222
contig00394	Medtr4g135220.1	Histone_H2A;_Histone-fold_chr04_pseudomolecule_IMGAG_V3	90.73	302	28	0	145	446	76	377	9e-104	377
contig00396	Medtr5g077440.1	Protein_kinase;_Concanavalin_A-like_lectin/glucanase_chr05_pseudomolecule_IMGAG_V3	87.22	579	71	1	41	616	2058	2636	4e-158	557
contig00397	Medtr5g012530.1	hypothetical_protein_chr05_pseudomolecule_IMGAG_V3	91.98	611	49	0	53	663	1707	2317	0	823
contig00398	Medtr5g014420.1	Cytochrome_P450_chr05_pseudomolecule_IMGAG_V3	91.55	497	42	0	228	724	2017	1521	0	652
contig00399	Medtr4g157380.1	Zinc/iron_permease_chr04_pseudomolecule_IMGAG_V3	82.24	152	27	0	243	394	1380	1531	2e-16	87.7
contig00400	Medtr5g015480.1	hypothetical_protein_chr05_pseudomolecule_IMGAG_V3	96.56	553	19	0	199	751	1272	1824	0	946
contig00403	Medtr5g093210.1	E1_protein_and_Def2/Der2_allergen_chr05_pseudomolecule_IMGAG_V3	85.92	483	65	1	43	522	1	483	4e-115	414
contig00406	Medtr5g088960.1	Ribosomal_protein_L35Ae_chr05_pseudomolecule_IMGAG_V3	81.33	300	56	0	29	328	76	375	7e-36	151
contig00408	Medtr4g081730.1	Aquaporin_chr04_pseudomolecule_IMGAG_V3	90.68	858	80	0	47	904	1	858	0	1066
contig00414	Medtr3g043620.1	Photosystem_I_psaA_and_psaB_chr03_pseudomolecule_IMGAG_V3	97.24	1524	41	1	437	1959	4446	2923	0	2680
contig00415	Medtr2g043000.1	Ribosomal_protein_L30_chr02_pseudomolecule_IMGAG_V3	83.05	537	91	0	261	797	199	735	2e-93	343
contig00416	Medtr3g162670.2	Thymidylate_synthase_chr03_pseudomolecule_IMGAG_V3	91.42	1876	154	3	312	2184	3479	1608	0	2426
contig00420	Medtr8g122330.1	hypothetical_protein_chr08_pseudomolecule_IMGAG_V3	84.2	614	79	3	75	676	270	877	6e-127	454
contig00421	Medtr8g121420.1	Plant_lipid_transfer/seed_storage/trypsin-alpha_amylase_inhibitor_chr08_pseudomolecule_IMGAG_V3	90.31	258	25	0	368	625	448	705	1e-84	313
contig00423	Medtr1g111700.1	hypothetical_protein_chr01_pseudomolecule_IMGAG_V3	87.13	645	83	0	200	844	5687	6331	5e-177	620
contig00425	Medtr7g084800.1	Elongation_factor_P-like_protein_YeiP_chr07_pseudomolecule_IMGAG_V3	89.23	780	84	0	62	841	1	780	0	880
contig00426	Medtr4g089690.1	Ribosomal_protein_L27e;_KOW_chr04_pseudomolecule_IMGAG_V3	87.81	402	47	2	299	699	401	1	1e-108	392
contig00427	Medtr5g100010.1	Ubiquitin_chr05_pseudomolecule_IMGAG_V3	93.44	457	30	0	340	796	457	1	0	668
contig00429	Medtr7g081170.1	NAD-dependent_epimerase/dehydratase_chr07_pseudomolecule_IMGAG_V3	85.57	97	14	0	18	114	880	976	4e-15	81.8
contig00430	Medtr1g117110.1	Heavy_metal_transport/detoxification_protein_chr01_pseudomolecule_IMGAG_V3	91.86	221	18	0	147	367	7	227	2e-79	295
contig00431	Medtr1g006780.1	hypothetical_protein_chr01_pseudomolecule_IMGAG_V3	99.26	408	3	0	429	836	408	1	0	785
contig00432	Medtr3g012620.1	Protein_of_unknown_function_DUF543_chr03_pseudomolecule_IMGAG_V3	89.18	231	25	0	261	491	276	46	1e-68	260
contig00433	Medtr4g124610.3	Ubiquitin_chr04_pseudomolecule_IMGAG_V3	87.23	462	59	0	288	749	1146	685	4e-125	448
contig00435	Medtr3g094120.1	Ribosomal_protein_L1_chr03_pseudomolecule_IMGAG_V3	89.12	662	60	1	67	716	1	662	0	755
contig00436	Medtr3g136490.1	Cyclic_nucleotide-binding_chr03_pseudomolecule_IMGAG_V3	91.13	665	59	0	97	761	4102	4766	0	850
contig00437	Medtr1g106180.1	ARF/SAR_superfamily_chr01_pseudomolecule_IMGAG_V3	94.9	412	21	0	1	412	412	1	0	650
contig00438	Medtr6g010330.1	Kunitz_inhibitor_ST1-like_chr06_pseudomolecule_IMGAG_V3	80.71	368	71	0	248	615	239	606	2e-40	167
contig00441	Medtr8g138040.1	Ribosomal_L29e_protein_chr08_pseudomolecule_IMGAG_V3	95.15	165	8	0	30	194	1	165	6e-70	264
contig00444	Medtr6g005060.1	Oleosin_chr06_pseudomolecule_IMGAG_V3	82.67	375	62	1	270	644	202	573	1e-57	224
contig00445	Medtr8g037220.1	Adenine_nucleotide_translocator_1_chr08_pseudomolecule_IMGAG_V3	87.92	869	102	1	316	1181	298	1166	0	886
contig00446	Medtr3g163960.1	hypothetical_protein_chr03_pseudomolecule_IMGAG_V3	84.16	890	129	2	189	1075	1221	341	2e-176	618
contig00447	Medtr4g130190.1	hypothetical_protein_chr04_pseudomolecule_IMGAG_V3	93.15	744	51	0	219	962	965	222	0	1003
contig00448	Medtr2g114560.1	Histone_H2A;_Histone-fold_chr02_pseudomolecule_IMGAG_V3	87.64	356	44	0	74	429	37	392	7e-98	357
contig00450	Medtr1g126310.1	hypothetical_protein_chr01_pseudomolecule_IMGAG_V3	92.25	129	10	0	488	616	339	211	1e-43	176
contig00451	Medtr4g039070.1	Parallel_beta-helix_repeat_chr04_pseudomolecule_IMGAG_V3	90.76	368	34	0	81	448	646	1013	7e-129	460
contig00453	Medtr4g036850.1	Plant_lipid_transfer/seed_storage/trypsin-alpha_amylase_inhibitor_chr04_pseudomolecule_IMGAG_V3	95.35	43	2	0	249	291	333	291	1e-11	69.9
contig00454	Medtr5g101660.1	Plant_lipid_transfer/seed_storage/trypsin-alpha_amylase_inhibitor_chr05_pseudomolecule_IMGAG_V3	86.08	79	11	0	960	1038	101	23	4e-11	69.9
contig00457	Medtr4g135650.1	hypothetical_protein_chr04_pseudomolecule_IMGAG_V3	82.14	140	25	0	269	408	397	536	3e-14	79.8
contig00458	Medtr3g138960.1	3-beta_hydroxysteroid_dehydrogenase/isomerase;_Reticulon_chr03_pseudomolecule_IMGAG_V3	89.7	1000	98	4	473	1468	279	1277	0	1136
contig00459	Medtr5g105640.1	Aldo/keto_reductase_chr05_pseudomolecule_IMGAG_V3	91.99	911	73	0	73	983	1	911	0	1227
contig00460	Medtr5g047000.1	Tpt_phosphate/phosphoenolpyruvate_translocator_chr05_pseudomolecule_IMGAG_V3	81.08	185	35	0	647	831	927	743	7e-17	89.7
contig00461	Medtr1g065040.1	Eukaryotic/archaeal_ribosomal_protein_S3_chr01_pseudomolecule_IMGAG_V3	90.38	707	68	0	257	963	707	1	0	829
contig00463	Medtr2g118050.1	Bacterial_glucose-fructose_oxidoreductase_chr02_pseudomolecule_IMGAG_V3	84.46	148	23	0	1404	1551	3268	3121	2e-23	111
contig00464	Medtr3g123140.1	hypothetical_protein_chr03_pseudomolecule_IMGAG_V3	89.39	198	21	0	104	301	1	198	2e-58	226
contig00465	Medtr7g134400.1	Cytochrome_f_chr07_pseudomolecule_IMGAG_V3	90.22	1074	102	1	10	1080	1442	2515	0	1292
contig00466	Medtr5g091110.1	hypothetical_protein_chr05_pseudomolecule_IMGAG_V3	86.67	390	46	2	58	441	466	855	1e-96	353
contig00467	Medtr8g128380.1	Allergen_V5/Tpx-1_related_chr08_pseudomolecule_IMGAG_V3	89.37	367	39	0	215	581	522	156	1e-108	392
contig00468	Medtr3g102820.1	hypothetical_protein_chr03_pseudomolecule_IMGAG_V3	86.08	582	70	6	189	766	877	303	5e-133	474
contig00471	Medtr3g149660.1	Tetratricopeptide-like_helical_chr03_pseudomolecule_IMGAG_V3	89.19	74	8	0	1042	1115	188	261	4e-15	83.8
contig00472	Medtr2g009450.1	hypothetical_protein_chr02_pseudomolecule_IMGAG_V3	90.29	340	31	2	96	434	230	568	1e-109	396
contig00474	Medtr4g155470.1	hypothetical_protein_chr04_pseudomolecule_IMGAG_V3	89.22	974	99	2	278	1245	1234	261	0	1090
contig00477	Medtr4g095740.1	RNA-binding_region_RNP-1_(RNA_recognition_motif)_chr04_pseudomolecule_IMGAG_V3	85.33	259	38	0	727	985	259	1	4e-54	212
contig00480	Medtr8g088050.1	Tyrosine_protein_kinase;_High_mobility_group_box_chr08_pseudomolecule_IMGAG_V3	96.08	51	2	0	678	728	144	94	6e-16	85.7
contig00484	Medtr5g010260.1	Major_intrinsic_protein_chr05_pseudomolecule_IMGAG_V3	94.01	851	51	0	181	1031	851	1	0	1283
contig00487	Medtr8g034330.1	C2_chr08_pseudomolecule_IMGAG_V3	90.16	447	44	0	229	675	447	1	5e-152	537
contig00489	Medtr3g127910.1	Cell_division_protein_FtsZ_chr03_pseudomolecule_IMGAG_V3	91.64	1352	113	0	232	1583	1352	1	0	1784
contig00490	Medtr4g134370.1	Cell_division_protein_FtsZ_chr04_pseudomolecule_IMGAG_V3	89.49	1313	138	0	117	1429	1	1313	0	1509
contig00492	Medtr6g028510.1	hypothetical_protein_chr06_pseudomolecule_IMGAG_V3	85.52	290	42	0	547	836	535	246	4e-63	242
contig00494	Medtr5g091880.1	Glycine_rich_chr05_pseudomolecule_IMGAG_V3	95.45	44	2	0	462	505	115	158	5e-12	71.9
contig00495	Medtr2g008190.1	Ubiquinol-cytochrome_C_reductase_hinge_protein_chr02_pseudomolecule_IMGAG_V3	91.41	198	17	0	266	463	204	7	5e-68	258
contig00498	AC235094_22.2	Ribosomal_protein_L13e_AC235094.1	85.34	614	90	0	20	633	1	614	6e-142	504
contig00500	Medtr3g143530.1	Protein_kinase-like_chr03_pseudomolecule_IMGAG_V3	83.5	1030	168	2	70	1098	768	1796	0	678
contig00503	Medtr4g098620.1	Photosynthetic_reaction_centre_protein_chr04_pseudomolecule_IMGAG_V3	95.94	838	34	0	2571	3408	838	1	0	1392
contig00504	Medtr3g139370.1	Spermine_synthase_chr03_pseudomolecule_IMGAG_V3	91.71	362	30	0	656	1017	775	414	1e-134	480
contig00505	Medtr5g005210.1	Amino_acid/polyamine_transporter_I_chr05_pseudomolecule_IMGAG_V3	89.47	570	60	0	323	892	2147	1578	0	654
contig00506	Medtr4g158480.1	Peptidyl-tRNA_hydrolase_chr04_pseudomolecule_IMGAG_V3	87.13	334	39	2	1	333	435	105	1e-83	309
contig00508	Medtr1g023910.1	hypothetical_protein_chr01_pseudomolecule_IMGAG_V3	87.37	1354	165	2	451	1798	1863	510	0	1320
contig00510	Medtr2g008330.1	Ribosomal_protein_L44E_chr02_pseudomolecule_IMGAG_V3	90.88	318	29	0	161	478	318	1	4e-111	400
contig00513	Medtr7g097200.1	Ubiquinol_cytochrome_reductase_transmembrane_region;_Rieske_[2Fe-2S]_region_chr07_pseudomolecule_IMGAG_V3	91.97	785	60	1	75	859	41	822	0	1053
contig00515	Medtr1g013420.1	hypothetical_protein_chr01_pseudomolecule_IMGAG_V3	92.14	369	29	0	123	491	218	586	2e-141	502
contig00516	Medtr1g031350.1	hypothetical_protein_chr01_pseudomolecule_IMGAG_V3	92.79	1457	105	0	135	1591	2672	1216	0	2056
contig00518	Medtr1g086190.1	Seed_maturation_protein_chr01_pseudomolecule_IMGAG_V3	88.23	790	93	0	419	1208	790	1	0	829
contig00519	AC233577_18.1	Eukaryotic_initiation_factor_1A_(eIF-1A)_AC233577.5	84.84	442	62	3	77	514	1	441	3e-88	325
contig00520	Medtr5g073770.1	14-3-3_protein_chr05_pseudomolecule_IMGAG_V3	91.46	761	65	0	91	851	1	761	0	993
contig00521	Medtr7g143340.1	hypothetical_protein_chr07_pseudomolecule_IMGAG_V3	94.23	762	40	3	4189	4946	4415	3654	0	1066
contig00526	Medtr1g028200.1	Histone_core;_Histone-fold_chr01_pseudomolecule_IMGAG_V3	89.54	411	42	1	153	562	1	411	1e-130	466
contig00527	Medtr2g114590.1	Histone_H2A;_Histone-fold_chr02_pseudomolecule_IMGAG_V3	89.6	298	31	0	417	714	82	379	4e-94	345
contig00528	Medtr3g143260.1	U_box;_Armadillo-like_helical_chr03_pseudomolecule_IMGAG_V3	89.27	606	61	2	371	975	1851	1249	0	674
contig00529	Medtr5g072490.1	Histone_H4;_Histone-fold_chr05_pseudomolecule_IMGAG_V3	89.74	312	32	0	56	367	1	312	2e-100	365
contig00530	Medtr4g100800.1	Tyrosine_protein_kinase_chr04_pseudomolecule_IMGAG_V3	87.72	513	63	0	344	856	1712	1200	4e-146	517
contig00531	Medtr3g093600.1	hypothetical_protein_chr03_pseudomolecule_IMGAG_V3	91.98	673	54	0	264	936	1141	469	0	906
contig00532	Medtr8g133990.1	Octicosapeptide/Phox/Bem1p;_Adipokinetic_hormone;_Plant_MuDR_transposase_chr08_pseudomolecule_IMGAG_V3	87.68	138	17	0	354	491	3923	3786	4e-32	139
contig00533	Medtr7g071370.1	hypothetical_protein_chr07_pseudomolecule_IMGAG_V3	88.1	294	34	1	1	293	510	217	3e-80	297
contig00534	Medtr8g089500.1	Proteasome_alpha-subunit_chr08_pseudomolecule_IMGAG_V3	87.57	748	93	0	91	838	1	748	0	745
contig00536	Medtr2g038780.1	Small_GTP-binding_protein_domain_chr02_pseudomolecule_IMGAG_V3	95.02	582	29	0	170	751	1	582	0	924
contig00539	Medtr3g163080.1	Complex_1_LYR_protein_chr03_pseudomolecule_IMGAG_V3	92.09	354	28	0	47	400	1	354	7e-135	480
contig00540	Medtr1g032090.1	Ribosomal_protein_L14b/L23e_chr01_pseudomolecule_IMGAG_V3	90.28	72	7	0	37	108	252	323	4e-17	87.7
contig00542	Medtr7g081180.1	NAD-dependent_epimerase/dehydratase_chr07_pseudomolecule_IMGAG_V3	90.6	117	11	0	1	117	117	1	2e-34	145
contig00545	Medtr3g104810.1	S-adenosyl-L-homocysteine_hydrolase_chr03_pseudomolecule_IMGAG_V3	91.4	1454	125	0	56	1509	1	1454	0	1891
contig00546	Medtr8g099360.1	hypothetical_protein_chr08_pseudomolecule_IMGAG_V3	86.76	974	114	1	259	1232	1623	665	0	928
contig00547	Medtr3g160050.1	hypothetical_protein_chr03_pseudomolecule_IMGAG_V3	93.58	109	7	0	598	706	305	197	1e-38	161
contig00549	Medtr4g132640.1	S-adenosyl-L-homocysteine_hydrolase_chr04_pseudomolecule_IMGAG_V3	93.14	1458	100	0	69	1526	1	1458	0	2097
contig00550	Medtr6g013660.1	Blue_(type_1)_copper_domain_chr06_pseudomolecule_IMGAG_V3	91.41	198	17	0	242	439	665	468	4e-68	258
contig00551	Medtr2g123400.1	hypothetical_protein_chr02_pseudomolecule_IMGAG_V3	92.21	77	6	0	192	268	144	68	2e-22	105
contig00553	Medtr1g124980.1	Translation_factor_chr01_pseudomolecule_IMGAG_V3	92.06	1171	93	0	200	1370	1284	114	0	1584
contig00554	Medtr7g118190.1	hypothetical_protein_chr07_pseudomolecule_IMGAG_V3	94.66	131	7	0	341	471	222	92	5e-52	204
contig00555	Medtr5g098090.1	hypothetical_protein_chr05_pseudomolecule_IMGAG_V3	92.06	63	5	0	362	424	1947	1885	5e-16	85.7
contig00556	Medtr4g036790.1	Plant_lipid_transfer/seed_storage/trypsin-alpha_amylase_inhibitor_chr04_pseudomolecule_IMGAG_V3	82.96	223	38	0	47	269	228	6	4e-33	141
contig00557	Medtr3g148720.1	hypothetical_protein_chr03_pseudomolecule_IMGAG_V3	93.4	682	45	0	97	778	3787	4468	0	995
contig00558	Medtr4g079020.1	hypothetical_protein_chr04_pseudomolecule_IMGAG_V3	89.22	167	18	0	259	425	168	2	3e-47	188
contig00559	Medtr4g124610.2	Ubiquitin_chr04_pseudomolecule_IMGAG_V3	90.04	462	46	0	184	645	1374	913	2e-156	551
contig00560	Medtr5g072930.1	Heat_shock_protein_Hsp20_chr05_pseudomolecule_IMGAG_V3	86.27	335	40	1	41	369	2502	2836	4e-81	301
contig00561	Medtr3g138500.1	Cytochrome_b5_chr03_pseudomolecule_IMGAG_V3	90.21	286	28	0	54	339	2	287	3e-94	345
contig00564	Medtr7g020840.1	Ribosomal_protein_L30e_chr07_pseudomolecule_IMGAG_V3	93.27	327	22	0	64	390	13	339	4e-133	474
contig00565	AC233682_8.1	Thiosulfate_sulfurtransferase_AC233682.2	93.91	345	19	2	4	346	277	621	1e-141	502
contig00567	Medtr4g033440.1	Ribosomal_protein_L18P/L5E_chr04_pseudomolecule_IMGAG_V3	93.59	437	27	1	317	752	1635	1199	0	636
contig00568	Medtr6g078170.1	hypothetical_protein_chr06_pseudomolecule_IMGAG_V3	79.32	1233	255	0	318	1550	2082	850	5e-117	422
contig00569	Medtr5g083280.1	Cytochrome_P450_chr05_pseudomolecule_IMGAG_V3	87.48	1398	172	2	269	1663	1521	124	0	1370
contig00570	Medtr7g121350.1	Beta-Ig-H3/fasciclin_chr07_pseudomolecule_IMGAG_V3	91.58	701	59	0	50	750	1	701	0	922
contig00571	Medtr7g105140.1	Ferritin/ribonucleotide_reductase-like;_Ferritin-related_chr07_pseudomolecule_IMGAG_V3	93.28	1131	76	0	209	1339	1212	82	0	1639
contig00573	Medtr2g014180.1	Ribosomal_protein_L24/L26_chr02_pseudomolecule_IMGAG_V3	88.89	441	49	0	37	477	1	441	1e-136	486
contig00574	Medtr3g122810.1	Ribosomal_protein_60S_chr03_pseudomolecule_IMGAG_V3	89.57	211	22	0	109	319	1	211	4e-64	244
contig00575	Medtr8g109650.1	hypothetical_protein_chr08_pseudomolecule_IMGAG_V3	91.72	1014	84	0	308	1321	1431	418	0	1344
contig00577	Medtr8g024790.1	Germin_chr08_pseudomolecule_IMGAG_V3	93.62	47	3	0	490	536	406	452	4e-11	69.9
contig00578	Medtr7g103100.1	Dehydrin_chr07_pseudomolecule_IMGAG_V3	79.47	263	33	4	117	364	110	366	4e-19	95.6
contig00581	Medtr7g071130.1	hypothetical_protein_chr07_pseudomolecule_IMGAG_V3	86.45	273	37	0	6	278	3021	2749	3e-65	248
contig00582	Medtr7g093100.1	Protein_of_unknown_function_DUF1723_chr07_pseudomolecule_IMGAG_V3	88.31	1403	155	4	1192	2591	1987	591	0	1429
contig00583	Medtr7g134330.1	Cyclin-like_F-box_chr07_pseudomolecule_IMGAG_V3	87.03	316	41	0	1292	1607	918	603	1e-80	301
contig00584	AC231338_13.7	hypothetical_protein_AC231338.1	86.29	124	17	0	365	488	31	154	5e-24	111
contig00585	Medtr8g090260.1	hypothetical_protein_chr08_pseudomolecule_IMGAG_V3	92.73	495	36	0	360	854	815	321	0	696
contig00587	Medtr3g104070.1	Nuclear_transport_factor_2_chr03_pseudomolecule_IMGAG_V3	88.43	216	25	0	1	216	157	372	9e-60	230
contig00589	Medtr2g017530.1	Ribosomal_protein_S6e_chr02_pseudomolecule_IMGAG_V3	87.66	705	87	0	403	1107	705	1	0	708
contig00591	Medtr8g132820.1	Dimeric_alpha-beta_barrel_chr08_pseudomolecule_IMGAG_V3	86.89	305	40	0	98	402	7	311	6e-77	287
contig00592	Medtr5g089540.1	Ribosomal_protein_L10;_Ribosomal_protein_60S_chr05_pseudomolecule_IMGAG_V3	89.61	866	90	0	198	1063	866	1	0	1003
contig00593	Medtr5g005490.1	hypothetical_protein_chr05_pseudomolecule_IMGAG_V3	86.67	180	24	0	33	212	1	180	9e-41	167
contig00594	Medtr7g138650.2	Dormancyauxin_associated_chr07_pseudomolecule_IMGAG_V3	88.27	375	44	0	337	711	375	1	4e-109	394
contig00595	Medtr7g123850.1	Heavy_metal_transport/detoxification_protein_chr07_pseudomolecule_IMGAG_V3	95.32	171	8	0	383	553	1260	1090	3e-73	276
contig00596	AC146550_9.1	Ribosomal_protein_S17e_AC146550.40	82.66	369	64	0	98	466	16	384	7e-58	224
contig00597	Medtr7g071350.1	hypothetical_protein_chr07_pseudomolecule_IMGAG_V3	82.04	323	58	0	51	373	602	924	7e-45	180
contig00600	Medtr5g016910.1	hypothetical_protein_chr05_pseudomolecule_IMGAG_V3	89.86	69	6	1	404	472	61	128	4e-12	73.8
contig00601	Medtr7g134910.1	hypothetical_protein_chr07_pseudomolecule_IMGAG_V3	92.32	1484	99	1	232	1715	1713	245	0	2058
contig00602	Medtr2g005640.1	SKIP/SNW_chr02_pseudomolecule_IMGAG_V3	92.48	319	24	0	498	816	1486	1168	2e-123	442
contig00603	Medtr8g016180.1	Plant_acid_phosphatase_chr08_pseudomolecule_IMGAG_V3	84.15	757	117	1	269	1025	784	31	2e-154	545
contig00605	Medtr2g097150.1	Eukaryotic_translation_initiation_factor_SUI1_chr02_pseudomolecule_IMGAG_V3	95.92	343	14	0	268	610	343	1	1e-161	569
contig00606	Medtr4g121310.2	CHCH_chr04_pseudomolecule_IMGAG_V3	85.78	429	58	1	319	747	426	1	1e-99	363
contig00607	Medtr5g035350.1	Homeodomain-related_chr05_pseudomolecule_IMGAG_V3	95.69	116	5	0	100	215	1	116	5e-48	190
contig00608	Medtr4g012910.1	Chlorophyll_A-B_binding_protein_chr04_pseudomolecule_IMGAG_V3	89.26	894	90	1	43	936	157	1044	0	1013
contig00609	Medtr2g114440.1	hypothetical_protein_chr02_pseudomolecule_IMGAG_V3	88.69	168	19	0	508	675	168	1	2e-45	182
contig00610	Medtr4g076160.1	hypothetical_protein_chr04_pseudomolecule_IMGAG_V3	90.23	532	52	0	163	694	416	947	0	642
contig00611	AC233577_20.1	BTB/POZ;_;_BTB/Kelch-associated;_AC233577.5	90.36	1660	151	4	39	1691	1	1658	0	1945
contig00612	AC229689_3.1	Knottin_AC229689.5	88.21	229	24	1	197	422	229	1	1e-61	236
contig00613	Medtr7g118170.1	Heat_shock_protein_Hsp70_chr07_pseudomolecule_IMGAG_V3	88.52	575	66	0	246	820	1950	1376	6e-176	617
contig00614	Medtr7g123960.1	Rhodanese-like_chr07_pseudomolecule_IMGAG_V3	88.19	381	45	0	29	409	110	490	2e-110	398
contig00615	Medtr4g141940.1	Histone_H3;_Histone-fold_chr04_pseudomolecule_IMGAG_V3	89.05	411	45	0	272	682	411	1	3e-128	458
contig00617	Medtr7g071070.1	hypothetical_protein_chr07_pseudomolecule_IMGAG_V3	85.67	321	46	0	329	649	866	546	4e-72	272
contig00620	Medtr7g133710.1	S-adenosylmethionine_synthetase_chr07_pseudomolecule_IMGAG_V3	90.8	1185	109	0	231	1415	1185	1	0	1485
contig00621	AC231338_13.5	hypothetical_protein_AC231338.1	87.43	191	24	0	3	193	806	616	3e-47	188
contig00625	Medtr7g093780.1	Plant_lipid_transfer/seed_storage/trypsin-alpha_amylase_inhibitor_chr07_pseudomolecule_IMGAG_V3	91.3	92	8	0	203	294	150	241	3e-26	119
contig00626	Medtr8g073610.1	hypothetical_protein_chr08_pseudomolecule_IMGAG_V3	87.86	527	61	1	388	911	753	227	8e-151	533
contig00628	Medtr4g005450.3	hypothetical_protein_chr04_pseudomolecule_IMGAG_V3	90.08	474	44	1	266	739	1	471	1e-159	563
contig00630	Medtr5g021600.1	Protein_kinase_chr05_pseudomolecule_IMGAG_V3	92.73	495	36	0	70	564	3453	3947	0	696
contig00632	Medtr2g043290.2	Thioredoxin-like_fold_chr02_pseudomolecule_IMGAG_V3	89.18	379	38	1	357	732	499	121	2e-117	422
contig00633	Medtr3g144800.1	TGS;_Small_GTP-binding_protein_domain_chr03_pseudomolecule_IMGAG_V3	85.97	670	94	0	307	976	2458	1789	1e-165	583
contig00634	Medtr2g009840.1	UDP-glucuronosyl/UDP-glucosyltransferase_chr02_pseudomolecule_IMGAG_V3	87.47	415	51	1	477	891	414	1	3e-111	402
contig00635	Medtr2g080650.1	Peroxysomal_long_chain_fatty_acyl_transporter_chr02_pseudomolecule_IMGAG_V3	93.16	234	16	0	44	277	2533	2766	4e-92	337
contig00637	Medtr7g117870.1	Photosystem_I_reaction_centre_subunit_IV/PsaE_chr07_pseudomolecule_IMGAG_V3	84.82	191	29	0	277	467	399	209	4e-35	149
contig00639	Medtr5g084920.1	hypothetical_protein_chr05_pseudomolecule_IMGAG_V3	93.6	1235	79	0	128	1362	215	1449	0	1822
contig00640	Medtr7g140770.1	Ribose_5-phosphate_isomerase_chr07_pseudomolecule_IMGAG_V3	87.4	841	104	2	215	1054	840	1	0	811
contig00645	Medtr5g084400.1	Membrane-associated_proteins_in_eicosanoid_and_glutathione_metabolism_(MAPEG)_chr05_pseudomolecule_IMGAG_V3	90.23	440	43	0	266	705	453	14	2e-150	531
contig00647	Medtr2g008570.1	Cyclin-like_F-box;_chr02_pseudomolecule_IMGAG_V3	85.82	550	75	1	5	551	550	1	3e-131	468
contig00648	Medtr3g140050.1	hypothetical_protein_chr03_pseudomolecule_IMGAG_V3	89.26	624	67	0	279	902	836	213	0	706
contig00649	Medtr7g047030.1	Pectinesterase;_Pectinesterase_inhibitor_chr07_pseudomolecule_IMGAG_V3	90.14	1410	139	0	217	1626	1665	256	0	1651
contig00650	Medtr8g106520.1	hypothetical_protein_chr08_pseudomolecule_IMGAG_V3	82.07	184	33	0	131	314	326	509	1e-21	103
contig00653	Medtr4g097480.1	Aldo/keto_reductase_chr04_pseudomolecule_IMGAG_V3	92.35	902	69	0	271	1172	926	25	0	1241
contig00654	Medtr1g019440.1	hypothetical_protein_chr01_pseudomolecule_IMGAG_V3	81.82	176	32	0	230	405	453	628	9e-19	95.6
contig00656	Medtr8g044460.1	MAP65/ASE1_chr08_pseudomolecule_IMGAG_V3	88.94	642	71	0	500	1141	2359	1718	0	710
contig00657	Medtr2g017680.1	SBP_chr02_pseudomolecule_IMGAG_V3	84.74	616	94	0	77	692	3075	3690	1e-133	476
contig00658	Medtr5g079660.1	Asparagine_synthase_chr05_pseudomolecule_IMGAG_V3	92.36	1675	122	2	276	1947	1710	39	0	2298
contig00659	Medtr1g125630.1	Extensin-like_region_chr01_pseudomolecule_IMGAG_V3	92.73	55	4	0	30	84	1106	1160	9e-14	77.8
contig00667	Medtr5g014250.1	Ribosomal_protein_S16_chr05_pseudomolecule_IMGAG_V3	84.78	92	14	0	208	299	148	239	6e-12	71.9
contig00668	AC235674_2.2	Cytochrome_b561_/_ferric_reductase_transmembrane_AC235674.1	90.39	687	66	0	119	805	1	687	0	839
contig00670	Medtr2g126320.1	Longin-like_chr02_pseudomolecule_IMGAG_V3	95.45	440	20	0	2	441	1	440	0	714
contig00672	Medtr4g095370.1	hypothetical_protein_chr04_pseudomolecule_IMGAG_V3	94.85	621	32	0	86	706	5458	6078	0	977
contig00673	Medtr5g012040.1	hypothetical_protein_chr05_pseudomolecule_IMGAG_V3	87.27	495	56	1	73	560	911	1405	1e-136	486
contig00674	Medtr3g114000.1	FeS_cluster_assembly_scaffold_IscU_chr03_pseudomolecule_IMGAG_V3	89.98	449	42	1	265	713	446	1	9e-150	529
contig00679	Medtr1g024600.1	hypothetical_protein_chr01_pseudomolecule_IMGAG_V3	91.75	97	8	0	476	572	289	385	4e-29	129
contig00681	Medtr1g076690.1	hypothetical_protein_chr01_pseudomolecule_IMGAG_V3	92.48	1024	77	0	75	1098	331	1354	0	1419
contig00682	Medtr4g110890.1	hypothetical_protein_chr04_pseudomolecule_IMGAG_V3	94.25	557	32	0	239	795	2608	2052	0	850
contig00683	Medtr5g015670.1	Ribosomal_protein_L24/L26_chr05_pseudomolecule_IMGAG_V3	88.14	430	51	0	42	471	1	430	2e-125	448
contig00684	Medtr2g014160.1	Auxin_responsive_SAUR_protein_chr02_pseudomolecule_IMGAG_V3	90.39	968	93	0	222	1189	1282	315	0	1181
contig00685	Medtr1g013340.1	Galactose-binding_like_chr01_pseudomolecule_IMGAG_V3	92.45	1020	77	0	123	1142	28	1047	0	1411
contig00687	Medtr3g111140.1	UDP-glucuronosyl/UDP-glucosyltransferase_chr03_pseudomolecule_IMGAG_V3	82.12	274	49	0	1457	1730	349	76	1e-36	155
contig00691	AC229695_7.1	hypothetical_protein_AC229695.5	87.12	264	32	2	121	383	1	263	5e-62	238
contig00692	Medtr7g025840.1	Heat_shock_protein_Hsp70_chr07_pseudomolecule_IMGAG_V3	91.02	791	71	0	1	791	772	1562	0	1005
contig00693	Medtr1g068600.1	hypothetical_protein_chr01_pseudomolecule_IMGAG_V3	90.44	293	28	0	113	405	614	906	1e-98	359
contig00694	Medtr7g111550.1	Protein_kinase_chr07_pseudomolecule_IMGAG_V3	89.13	469	49	2	283	750	3167	2700	1e-143	509
contig00696	Medtr5g013710.1	Protein_kinase_chr05_pseudomolecule_IMGAG_V3	85.05	408	60	1	492	899	747	341	8e-86	317
contig00697	Medtr2g014910.1	Clathrin_light_chain_chr02_pseudomolecule_IMGAG_V3	88.92	957	82	6	254	1201	942	1	0	965
contig00698	Medtr8g109840.1	Proteasome_component_region_PCI_chr08_pseudomolecule_IMGAG_V3	93.14	1137	78	0	49	1185	24	1160	0	1635
contig00700	Medtr4g133910.1	Protein_of_unknown_function_DUF538_chr04_pseudomolecule_IMGAG_V3	83.45	441	70	1	350	787	519	79	5e-78	291
contig00702	Medtr4g100950.1	hypothetical_protein_chr04_pseudomolecule_IMGAG_V3	91.81	171	14	0	346	516	198	28	4e-59	228
contig00703	Medtr7g021820.1	Aldo/keto_reductase_chr07_pseudomolecule_IMGAG_V3	90.99	1010	88	1	58	1067	9	1015	0	1277
contig00706	Medtr8g145020.1	Heat_shock_protein_Hsp70_chr08_pseudomolecule_IMGAG_V3	89.21	1121	121	0	131	1251	427	1547	0	1263
contig00708	Medtr1g012800.1	Ubiquitin_system_component_Cue_chr01_pseudomolecule_IMGAG_V3	82.73	550	83	1	73	622	4	541	8e-96	351
contig00709	Medtr4g137200.1	Rab_GTPase_activator_chr04_pseudomolecule_IMGAG_V3	93.48	1334	87	0	167	1500	2	1335	0	1955
contig00710	Medtr7g027010.1	Actin/actin-like_chr07_pseudomolecule_IMGAG_V3	95.1	1184	52	1	235	1418	1278	101	0	1889
contig00711	Medtr1g099000.1	Protein_of_unknown_function_DUF477_chr01_pseudomolecule_IMGAG_V3	89.94	865	87	0	214	1078	870	6	0	1025
contig00713	Medtr7g123910.1	hypothetical_protein_chr07_pseudomolecule_IMGAG_V3	95.1	102	5	0	296	397	118	219	2e-39	163
contig00714	Medtr2g008080.1	hypothetical_protein_chr02_pseudomolecule_IMGAG_V3	81.56	179	33	0	357	535	220	42	1e-18	93.7
contig00715	Medtr8g139890.1	Metridin-like_ShK_toxin;_2OG-Fe(II)_oxygenase_chr08_pseudomolecule_IMGAG_V3	93.59	843	50	2	218	1059	895	56	0	1231
contig00717	Medtr7g045640.1	hypothetical_protein_chr07_pseudomolecule_IMGAG_V3	86.27	233	32	0	153	385	273	505	3e-53	208
contig00720	Medtr2g121690.1	Ribosomal_L28e_protein_chr02_pseudomolecule_IMGAG_V3	89.49	428	45	0	93	520	1	428	2e-138	492
contig00722	Medtr2g009530.1	hypothetical_protein_chr02_pseudomolecule_IMGAG_V3	84.95	93	11	1	42	134	1	90	2e-11	69.9
contig00724	Medtr1g100280.1	Drought_induced_19_chr01_pseudomolecule_IMGAG_V3	92.9	366	26	0	392	757	1	366	1e-146	519
contig00725	Medtr5g101750.1	hypothetical_protein_chr05_pseudomolecule_IMGAG_V3	87.93	613	68	2	303	909	833	221	5e-177	620
contig00726	Medtr4g011930.1	Ferritin-like_chr04_pseudomolecule_IMGAG_V3	87.86	585	66	3	309	889	746	163	7e-164	577
contig00729	Medtr5g029710.1	Histone_H3;_Histone-fold_chr05_pseudomolecule_IMGAG_V3	84.91	411	62	0	65	475	1	411	8e-88	323
contig00731	Medtr7g094130.1	Translation_initiation_factor_IF5;_eIF4-gamma/eIF5/eIF2-epsilon_chr07_pseudomolecule_IMGAG_V3	86.37	1328	159	5	276	1590	1319	1	0	1166
contig00732	Medtr4g015950.1	Cell_division_protein_FtsZ_chr04_pseudomolecule_IMGAG_V3	91.37	1310	113	0	337	1646	1319	10	0	1701
contig00733	Medtr7g080990.1	hypothetical_protein_chr07_pseudomolecule_IMGAG_V3	93.06	1656	115	0	119	1774	182	1837	0	2371
contig00736	Medtr2g033220.1	hypothetical_protein_chr02_pseudomolecule_IMGAG_V3	94.79	634	33	0	242	875	921	288	0	995
contig00737	Medtr2g005330.1	Ras_GTPase_chr02_pseudomolecule_IMGAG_V3	89.44	606	61	1	91	693	7	612	0	690
contig00739	Medtr8g148190.1	hypothetical_protein_chr08_pseudomolecule_IMGAG_V3	88.24	85	10	0	368	452	150	66	2e-17	89.7
contig00742	Medtr7g089680.1	Protein_of_unknown_function_1935_chr07_pseudomolecule_IMGAG_V3	92.61	501	37	0	347	847	501	1	0	700
contig00743	Medtr1g065250.1	Eukaryotic_translation_initiation_factor_4E_(eIF-4E)_chr01_pseudomolecule_IMGAG_V3	89.41	614	62	1	18	628	1	614	0	698
contig00744	CU651566_3.1	Pollen_Ole_e_1_allergen_and_extensin_CU651566.9	81.93	476	86	0	25	500	1	476	4e-69	262
contig00746	Medtr6g017890.1	Histidine_triad_(HIT)_protein;_chr06_pseudomolecule_IMGAG_V3	90.82	425	39	0	319	743	462	38	6e-151	533
contig00747	Medtr3g058650.2	Hydroxymethylglutaryl-coenzyme_A_lyase_active_site_chr03_pseudomolecule_IMGAG_V3	86.57	283	37	1	24	305	1118	1400	3e-66	252
contig00748	Medtr3g169470.1	hypothetical_protein_chr03_pseudomolecule_IMGAG_V3	96.15	208	4	1	182	385	1	208	6e-95	347
contig00749	Medtr1g035030.1	hypothetical_protein_chr01_pseudomolecule_IMGAG_V3	92.41	224	16	1	123	345	555	332	2e-81	301
contig00751	Medtr4g100680.1	Ribosomal_protein_S19/S15_chr04_pseudomolecule_IMGAG_V3	90.63	459	43	0	69	527	1	459	1e-161	569
contig00754	Medtr5g006900.1	NADH:flavin_oxidoreductase/NADH_oxidase_chr05_pseudomolecule_IMGAG_V3	89.51	1115	117	0	59	1173	2	1116	0	1283
contig00755	Medtr6g099220.1	Thioredoxin_fold_chr06_pseudomolecule_IMGAG_V3	89.98	489	49	0	114	602	1	489	3e-165	581
contig00756	Medtr3g104490.1	hypothetical_protein_chr03_pseudomolecule_IMGAG_V3	84.8	737	106	1	120	850	4306	5042	2e-163	575
contig00757	Medtr8g137730.1	hypothetical_protein_chr08_pseudomolecule_IMGAG_V3	93.41	91	6	0	276	366	482	392	2e-30	133
contig00758	Medtr3g132990.1	AIG2-like_chr03_pseudomolecule_IMGAG_V3	86.23	501	69	0	174	674	567	67	1e-124	446
contig00759	Medtr3g105020.1	Ubiquitin_chr03_pseudomolecule_IMGAG_V3	88.56	201	23	0	323	523	201	1	1e-55	216
contig00760	Medtr2g091980.1	Seed_maturation_protein_chr02_pseudomolecule_IMGAG_V3	90.07	292	29	0	78	369	154	445	1e-95	349
contig00762	Medtr4g141040.1	HesB/YadR/YfhF_chr04_pseudomolecule_IMGAG_V3	88.03	735	79	1	240	965	1336	602	0	733
contig00764	Medtr7g089730.1	Ribosomal_protein_L29_chr07_pseudomolecule_IMGAG_V3	88.68	371	42	0	60	430	1	371	1e-111	402
contig00767	Medtr2g026190.1	Protein_of_unknown_function_UPF0005_chr02_pseudomolecule_IMGAG_V3	92.55	698	52	0	399	1096	773	76	0	971
contig00770	Medtr1g099940.2	Dormancyauxin_associated_chr01_pseudomolecule_IMGAG_V3	85.75	386	46	3	20	402	8	387	7e-86	317
contig00771	Medtr5g027360.1	Mob1/phocein_chr05_pseudomolecule_IMGAG_V3	94.52	547	30	0	1	547	96	642	0	813
contig00773	Medtr8g043640.1	Complex_1_LYR_protein_chr08_pseudomolecule_IMGAG_V3	89.55	402	42	0	235	636	402	1	4e-130	464
contig00775	Medtr4g078490.1	NAD-dependent_epimerase/dehydratase_chr04_pseudomolecule_IMGAG_V3	94.57	994	54	0	201	1194	38	1031	0	1542
contig00776	Medtr1g007370.1	Major_intrinsic_protein_chr01_pseudomolecule_IMGAG_V3	91.19	477	39	1	345	818	190	666	2e-173	609
contig00778	Medtr4g154870.1	RNA-binding_region_RNP-1_(RNA_recognition_motif)_chr04_pseudomolecule_IMGAG_V3	86.36	858	117	0	68	925	22	879	0	773
contig00779	Medtr3g127950.1	Aldo/keto_reductase_chr03_pseudomolecule_IMGAG_V3	88.3	265	31	0	260	524	3816	3552	1e-74	280
contig00780	Medtr3g149020.1	14-3-3_protein_chr03_pseudomolecule_IMGAG_V3	93.26	742	50	0	222	963	755	14	0	1074
contig00781	Medtr4g156860.1	Glutathione_peroxidase_chr04_pseudomolecule_IMGAG_V3	90.33	486	47	0	225	710	493	8	3e-168	591
contig00782	Medtr3g150210.1	Blue_(type_1)_copper_domain_chr03_pseudomolecule_IMGAG_V3	86	443	53	3	341	780	443	7	4e-103	375
contig00783	Medtr3g111490.1	B12D_chr03_pseudomolecule_IMGAG_V3	88.82	152	17	0	415	566	179	28	1e-40	167
contig00784	Medtr4g114260.1	hypothetical_protein_chr04_pseudomolecule_IMGAG_V3	100	37	0	0	831	867	424	388	3e-12	73.8
contig00787	Medtr1g024360.1	Short-chain_dehydrogenase/reductase_SDR;_Sterol-binding_chr01_pseudomolecule_IMGAG_V3	89.27	289	31	0	11	299	776	488	4e-89	327
contig00788	Medtr5g105710.1	hypothetical_protein_chr05_pseudomolecule_IMGAG_V3	87.63	695	86	0	49	743	1727	2421	0	696
contig00790	Medtr3g163610.1	hypothetical_protein_chr03_pseudomolecule_IMGAG_V3	90.8	1392	122	2	115	1503	241	1629	0	1737
contig00792	Medtr5g007350.1	hypothetical_protein_chr05_pseudomolecule_IMGAG_V3	83.86	446	51	5	447	883	434	1	3e-82	305
contig00793	Medtr3g133660.1	Protein_of_unknown_function_DUF1218_chr03_pseudomolecule_IMGAG_V3	87.04	486	63	0	188	673	12	497	6e-130	464
contig00795	Medtr5g016540.1	DNA-binding_WRKY_chr05_pseudomolecule_IMGAG_V3	91.61	465	39	0	334	798	1319	855	1e-174	613
contig00797	Medtr8g086820.1	Annexin_chr08_pseudomolecule_IMGAG_V3	83.88	273	24	7	426	682	398	130	3e-39	163
contig00799	Medtr8g132600.1	RpsU-divergently_transcribed_chr08_pseudomolecule_IMGAG_V3	86.47	569	74	1	307	872	1612	1044	8e-145	513
contig00800	AC146721_8.1	Ankyrin_AC146721.7	83.82	136	22	0	297	432	1308	1173	1e-18	95.6
contig00801	Medtr1g106180.2	ARF/SAR_superfamily_chr01_pseudomolecule_IMGAG_V3	95.55	382	17	0	28	409	114	495	7e-178	622
contig00802	Medtr5g089400.1	Major_intrinsic_protein_chr05_pseudomolecule_IMGAG_V3	86.29	868	119	0	285	1152	868	1	0	777
contig00804	Medtr3g034220.1	NAD-dependent_epimerase/dehydratase_chr03_pseudomolecule_IMGAG_V3	90.52	960	91	0	120	1079	1	960	0	1181
contig00806	Medtr7g096490.2	Glycerophosphoryl_diester_phosphodiesterase_chr07_pseudomolecule_IMGAG_V3	86.13	173	24	0	1	173	1582	1754	1e-36	153
contig00808	Medtr7g111880.1	Late_embryogenesis_abundant_(LEA)_group_1_chr07_pseudomolecule_IMGAG_V3	89.55	134	14	0	258	391	134	1	3e-37	155
contig00809	Medtr5g029120.1	Defender_against_death_DAD_protein_chr05_pseudomolecule_IMGAG_V3	93.15	336	23	0	243	578	375	40	4e-136	484
contig00814	Medtr2g103910.1	hypothetical_protein_chr02_pseudomolecule_IMGAG_V3	95.36	237	11	0	333	569	249	13	1e-105	383
contig00816	Medtr1g089540.1	Phosphate_permease_chr01_pseudomolecule_IMGAG_V3	85.39	657	93	2	1	654	2246	1590	4e-149	527
contig00817	Medtr7g111370.1	hypothetical_protein_chr07_pseudomolecule_IMGAG_V3	91.93	347	28	0	205	551	1015	669	1e-130	466
contig00818	Medtr2g024850.1	Ribosomal_protein_S11_chr02_pseudomolecule_IMGAG_V3	92.92	452	32	0	65	516	1	452	0	642
contig00819	Medtr8g109040.1	Ribosomal_L37ae_protein;_chr08_pseudomolecule_IMGAG_V3	86.69	278	37	0	197	474	278	1	4e-68	258
contig00821	Medtr8g099290.1	2OG-Fe(II)_oxygenase_chr08_pseudomolecule_IMGAG_V3	93.51	231	12	1	182	409	1291	1521	3e-91	335
contig00825	Medtr8g024840.1	Germin_chr08_pseudomolecule_IMGAG_V3	92.24	245	19	0	180	424	626	382	2e-91	335
contig00826	Medtr1g007820.1	hypothetical_protein_chr01_pseudomolecule_IMGAG_V3	95.87	387	7	1	1839	2225	459	836	0	648
contig00828	Medtr2g117520.1	Ribosomal_L18ae_protein_chr02_pseudomolecule_IMGAG_V3	94.34	671	38	0	115	785	600	1270	0	1029
contig00830	Medtr5g082760.1	Auxin_response_factor_chr05_pseudomolecule_IMGAG_V3	88.15	937	111	0	299	1235	4587	3651	0	977
contig00831	Medtr3g026140.1	Aldehyde_dehydrogenase_chr03_pseudomolecule_IMGAG_V3	89.41	510	51	1	118	624	1	510	5e-152	537
contig00832	Medtr2g029550.1	Protein_of_unknown_function_UPF0041_chr02_pseudomolecule_IMGAG_V3	90.94	309	28	0	102	410	1	309	5e-108	391
contig00833	AC235758_22.1	Protein_of_unknown_function_DUF1077_AC235758.1	92.57	350	26	0	263	612	238	587	4e-137	488
contig00834	Medtr5g072570.1	Annexin_chr05_pseudomolecule_IMGAG_V3	87.5	936	117	0	53	988	16	951	0	928
contig00835	Medtr3g093640.1	Protein_of_unknown_function_DUF1313_chr03_pseudomolecule_IMGAG_V3	81.36	338	63	0	303	640	519	856	1e-41	170
contig00836	Medtr8g078180.1	Protein_of_unknown_function_DUF597_chr08_pseudomolecule_IMGAG_V3	89.55	287	18	3	1	281	427	707	3e-88	325
contig00837	Medtr4g021990.1	hypothetical_protein_chr04_pseudomolecule_IMGAG_V3	91.95	807	65	0	280	1086	1647	841	0	1084
contig00840	Medtr4g160610.1	Mitochondrial_ATP_synthase_g_subunit_chr04_pseudomolecule_IMGAG_V3	88.35	369	43	0	432	800	369	1	7e-108	391
contig00841	AC233672_2.1	Alpha/beta_hydrolase_fold_AC233672.2	86.83	281	37	0	138	418	281	1	5e-70	264
contig00842	Medtr8g073390.1	Histone_H3;_Histone-fold_chr08_pseudomolecule_IMGAG_V3	88.81	411	46	0	209	619	411	1	6e-126	450
contig00843	Medtr3g145030.1	Protein_of_unknown_function_DUF260_chr03_pseudomolecule_IMGAG_V3	87.74	106	13	0	242	347	2953	3058	5e-23	107
contig00844	Medtr4g114460.1	Glycine_cleavage_H-protein_chr04_pseudomolecule_IMGAG_V3	88.72	461	46	1	110	570	1	455	7e-142	504
contig00846	Medtr7g127100.1	hypothetical_protein_chr07_pseudomolecule_IMGAG_V3	86.24	516	47	4	266	766	680	174	4e-131	468
contig00847	Medtr7g127340.1	Protein_kinase_chr07_pseudomolecule_IMGAG_V3	89.86	217	22	0	275	491	638	422	2e-67	256
contig00849	Medtr7g070950.1	Plant_lipid_transfer/seed_storage/trypsin-alpha_amylase_inhibitor_chr07_pseudomolecule_IMGAG_V3	88.67	353	40	0	31	383	2	354	1e-105	383
contig00850	Medtr2g104740.1	DnaJ_central_region_chr02_pseudomolecule_IMGAG_V3	90.7	1236	109	2	131	1360	19	1254	0	1530
contig00852	Medtr1g006920.1	Ribosomal_protein_S14;_Ribosomal_protein_L5_chr01_pseudomolecule_IMGAG_V3	97.12	555	15	1	1697	2251	554	1	0	924
contig00853	Medtr8g112630.1	hypothetical_protein_chr08_pseudomolecule_IMGAG_V3	92.81	459	33	0	198	656	1219	1677	0	648
contig00854	Medtr7g080300.1	Plant_lipid_transfer/seed_storage/trypsin-alpha_amylase_inhibitor_chr07_pseudomolecule_IMGAG_V3	93.83	81	5	0	642	722	82	2	8e-27	121
contig00855	Medtr3g010210.1	hypothetical_protein_chr03_pseudomolecule_IMGAG_V3	90.96	564	51	0	49	612	811	1374	0	714
contig00856	Medtr3g097570.1	hypothetical_protein_chr03_pseudomolecule_IMGAG_V3	88.1	1185	120	3	67	1230	210	1394	0	1243
contig00857	Medtr7g107320.1	hypothetical_protein_chr07_pseudomolecule_IMGAG_V3	93.26	549	37	0	400	948	3818	3270	0	795
contig00858	Medtr6g070300.1	hypothetical_protein_chr06_pseudomolecule_IMGAG_V3	85.68	405	55	1	79	483	212	613	2e-92	339
contig00860	Medtr5g095950.1	Late_embryogenesis_abundant_protein_2_chr05_pseudomolecule_IMGAG_V3	87.76	874	104	1	379	1249	965	92	0	880
contig00861	Medtr5g008920.1	hypothetical_protein_chr05_pseudomolecule_IMGAG_V3	87.52	609	49	4	81	689	212	793	2e-176	618
contig00862	Medtr7g135830.1	Bet_v_I_allergen_chr07_pseudomolecule_IMGAG_V3	89.94	179	18	0	93	271	12	190	1e-54	212
contig00868	Medtr7g092300.2	Helix-loop-helix_DNA-binding_chr07_pseudomolecule_IMGAG_V3	89.01	546	54	2	234	776	947	405	2e-170	599
contig00870	Medtr2g008680.1	Chlorophyll_A-B_binding_protein_chr02_pseudomolecule_IMGAG_V3	92.24	786	58	1	184	966	786	1	0	1070
contig00872	Medtr8g128950.1	Histone_H4;_Histone-fold_chr08_pseudomolecule_IMGAG_V3	87.46	287	36	0	300	586	287	1	8e-76	283
contig00873	Medtr4g129930.1	ThiJ/PfpI_chr04_pseudomolecule_IMGAG_V3	91.65	1653	138	0	77	1729	1415	3067	0	2141
contig00874	Medtr5g043990.1	Mitochondrial_ATP_synthase_epsilon_chain_chr05_pseudomolecule_IMGAG_V3	86.67	195	26	0	80	274	160	354	6e-45	180
contig00876	Medtr3g144140.1	Actin/actin-like_chr03_pseudomolecule_IMGAG_V3	94.21	1139	66	0	428	1566	1149	11	0	1735
contig00881	Medtr3g097320.1	hypothetical_protein_chr03_pseudomolecule_IMGAG_V3	86.58	693	91	2	94	785	507	1198	4e-177	620
contig00883	Medtr5g022240.1	Oxidoreductase_FAD/NAD(P)-binding_chr05_pseudomolecule_IMGAG_V3	92.73	1087	70	2	266	1346	1084	1	0	1526
contig00884	Medtr3g020370.1	Annexin_chr03_pseudomolecule_IMGAG_V3	89.07	503	52	1	299	801	968	469	7e-158	557
contig00885	Medtr3g139090.1	Ctr_copper_transporter_chr03_pseudomolecule_IMGAG_V3	90.28	432	42	0	32	463	1	432	5e-148	523
contig00886	Medtr7g096580.1	Translocon-associated_beta_chr07_pseudomolecule_IMGAG_V3	91.62	585	49	0	53	637	1	585	0	771
contig00887	Medtr1g086490.1	Cyclin-like_F-box_chr01_pseudomolecule_IMGAG_V3	95.63	343	15	0	283	625	1481	1139	3e-159	561
contig00888	Medtr7g089690.1	hypothetical_protein_chr07_pseudomolecule_IMGAG_V3	93.06	720	47	1	342	1058	1109	390	0	1027
contig00889	Medtr7g140940.1	NAD-dependent_epimerase/dehydratase_chr07_pseudomolecule_IMGAG_V3	87.1	977	123	1	102	1078	235	1208	0	934
contig00890	Medtr5g034570.1	hypothetical_protein_chr05_pseudomolecule_IMGAG_V3	94.4	1446	81	0	342	1787	261	1706	0	2224
contig00891	Medtr8g101690.1	Histone_H3;_Histone-fold_chr08_pseudomolecule_IMGAG_V3	92.01	413	33	0	308	720	567	155	4e-158	557
contig00892	Medtr2g077510.1	Phosphoglycerate_kinase;_;_chr02_pseudomolecule_IMGAG_V3	93.48	230	15	0	1	230	1211	1440	4e-92	337
contig00893	Medtr1g146930.1	Protein_of_unknown_function_DUF1685_chr01_pseudomolecule_IMGAG_V3	82.49	257	42	1	126	382	97	350	3e-35	149
contig00897	Medtr1g140670.1	hypothetical_protein_chr01_pseudomolecule_IMGAG_V3	89.13	938	101	1	1	938	1776	840	0	1043
contig00899	Medtr1g081230.2	Inorganic_pyrophosphatase_chr01_pseudomolecule_IMGAG_V3	92.85	657	47	0	228	884	298	954	0	896
contig00900	Medtr5g008510.1	Alpha/beta_hydrolase_fold_chr05_pseudomolecule_IMGAG_V3	92.75	276	20	0	261	536	1416	1141	2e-107	389
contig00902	Medtr5g018870.1	Ribosomal_protein_S4E;_RNA-binding_S4;_KOW;_;_chr05_pseudomolecule_IMGAG_V3	89.57	767	80	0	194	960	798	32	0	886
contig00903	Medtr3g029880.1	Twin-arginine_translocation_pathway_signal_chr03_pseudomolecule_IMGAG_V3	87.7	317	30	3	241	554	311	1	6e-83	307
contig00904	Medtr2g103690.1	hypothetical_protein_chr02_pseudomolecule_IMGAG_V3	88.37	1058	119	2	11	1068	431	1484	0	1068
contig00905	Medtr8g105980.1	hypothetical_protein_chr08_pseudomolecule_IMGAG_V3	93.1	377	26	0	59	435	1	377	3e-153	541
contig00906	Medtr7g127680.1	hypothetical_protein_chr07_pseudomolecule_IMGAG_V3	94.56	239	13	0	263	501	1384	1146	4e-102	371
contig00908	Medtr2g038050.1	hypothetical_protein_chr02_pseudomolecule_IMGAG_V3	93.25	311	21	0	107	417	245	555	7e-126	450
contig00910	Medtr1g014100.1	Plant_lipid_transfer/seed_storage/trypsin-alpha_amylase_inhibitor_chr01_pseudomolecule_IMGAG_V3	85.45	165	21	1	103	267	1	162	9e-31	133
contig00911	Medtr2g021440.1	Major_intrinsic_protein_chr02_pseudomolecule_IMGAG_V3	87.89	289	32	3	366	651	811	523	3e-72	272
contig00913	Medtr2g103420.1	Actin-binding_FH2_chr02_pseudomolecule_IMGAG_V3	77.65	528	113	3	1292	1816	3262	2737	2e-17	91.7
contig00914	Medtr7g021770.1	hypothetical_protein_chr07_pseudomolecule_IMGAG_V3	96.04	682	24	1	924	1605	1301	623	0	1057
contig00915	Medtr5g098330.1	Ribosomal_L18ae_protein_chr05_pseudomolecule_IMGAG_V3	91.81	537	44	0	309	845	537	1	0	716
contig00916	Medtr1g090300.1	Ribosomal_protein_L14_chr01_pseudomolecule_IMGAG_V3	91.79	402	33	0	170	571	402	1	1e-151	535
contig00918	Medtr4g149460.1	hypothetical_protein_chr04_pseudomolecule_IMGAG_V3	95.05	1353	67	0	254	1606	1799	447	0	2151
contig00919	Medtr6g009290.1	hypothetical_protein_chr06_pseudomolecule_IMGAG_V3	87.93	290	29	2	421	707	287	1	2e-77	289
contig00920	Medtr8g024770.1	Germin_chr08_pseudomolecule_IMGAG_V3	89.56	613	64	0	207	819	617	5	0	708
contig00921	Medtr2g126750.1	hypothetical_protein_chr02_pseudomolecule_IMGAG_V3	85.09	114	11	2	224	332	34	146	3e-15	83.8
contig00922	Medtr7g089760.1	eIF4-gamma/eIF5/eIF2-epsilon_chr07_pseudomolecule_IMGAG_V3	95.04	1028	51	0	333	1360	235	1262	0	1633
contig00924	Medtr8g026600.1	remorin_family_protein_chr08_pseudomolecule_IMGAG_V3	92.05	1471	114	1	148	1618	1549	3016	0	1984
contig00928	AC225517_26.1	Quinonprotein_alcohol_dehydrogenase-like_AC225517.6	93.44	366	24	0	1	366	416	51	5e-151	535
contig00929	Medtr1g125080.1	ABA/WDS_induced_protein_chr01_pseudomolecule_IMGAG_V3	87.36	269	34	0	267	535	770	502	2e-69	264
contig00930	Medtr2g052350.1	ZIM_chr02_pseudomolecule_IMGAG_V3	86.15	628	82	3	219	845	1	624	2e-151	535
contig00931	AC233660_44.1	Eukaryotic/archaeal_ribosomal_protein_S3_AC233660.2	89.36	658	70	0	80	737	1	658	0	749
contig00932	Medtr2g046220.1	Nucleosome_assembly_protein_(NAP)_chr02_pseudomolecule_IMGAG_V3	90.92	903	79	1	582	1481	911	9	0	1136
contig00933	Medtr6g094220.1	hypothetical_protein_chr06_pseudomolecule_IMGAG_V3	89.61	77	8	0	263	339	145	69	2e-17	89.7
contig00934	Medtr8g016470.1	AR791;_actin_binding_chr08_pseudomolecule_IMGAG_V3	88.78	1016	111	1	233	1245	919	1934	0	1106
contig00936	Medtr8g021190.2	Ubiquitin_chr08_pseudomolecule_IMGAG_V3	96.43	56	1	1	1	55	1319	1374	5e-17	87.7
contig00939	Medtr1g125710.1	Tyrosine_protein_kinase_chr01_pseudomolecule_IMGAG_V3	90.25	892	85	2	3	893	8041	8931	0	1063
contig00942	Medtr7g118420.1	Longin-like_chr07_pseudomolecule_IMGAG_V3	83.45	574	95	0	345	918	1036	463	5e-106	385
contig00945	Medtr6g013700.2	Cyclin-like_F-box_chr06_pseudomolecule_IMGAG_V3	93.36	1356	90	0	1845	3200	3371	2016	0	1974
contig00946	Medtr4g121860.1	Mss4-like_chr04_pseudomolecule_IMGAG_V3	90.46	388	37	0	196	583	23	410	1e-133	476
contig00947	AC233577_22.1	hypothetical_protein_AC233577.5	86.83	372	49	0	864	1235	1970	1599	7e-95	349
contig00948	Medtr8g120620.1	Tetratricopeptide-like_helical_chr08_pseudomolecule_IMGAG_V3	85.62	633	76	3	326	949	849	223	1e-150	533
contig00950	Medtr8g081340.1	Isochorismatase_hydrolase_chr08_pseudomolecule_IMGAG_V3	90.91	506	46	0	338	843	548	43	0	638
contig00951	Medtr3g080750.1	hypothetical_protein_chr03_pseudomolecule_IMGAG_V3	92.59	783	55	1	81	863	351	1130	0	1088
contig00952	Medtr1g140360.1	Protein_of_unknown_function_DUF1218_chr01_pseudomolecule_IMGAG_V3	87.5	112	14	0	363	474	503	392	1e-23	111
contig00953	Medtr6g031030.1	Eukaryotic_translation_initiation_factor_4E_(eIF-4E)_chr06_pseudomolecule_IMGAG_V3	92.62	583	43	0	375	957	677	95	0	815
contig00955	Medtr3g127760.2	hypothetical_protein_chr03_pseudomolecule_IMGAG_V3	93.13	524	36	0	359	882	666	143	0	753
contig00957	AC225507_6.1	Aspartate/other_aminotransferase_AC225507.11	85.42	288	35	4	17	299	1	286	6e-54	212
contig00959	Medtr4g125730.1	2-hydroxy-3-oxopropionate_reductase_chr04_pseudomolecule_IMGAG_V3	91.95	534	43	0	67	600	1	534	0	718
contig00960	Medtr5g013780.2	Protein_kinase_chr05_pseudomolecule_IMGAG_V3	80.86	491	94	0	307	797	1162	1652	9e-59	228
contig00964	Medtr3g163790.1	Translation_factor_chr03_pseudomolecule_IMGAG_V3	89.23	659	71	0	169	827	818	160	0	743
contig00966	Medtr4g157060.1	Myosin_II_heavy_chain-like_chr04_pseudomolecule_IMGAG_V3	89.32	777	80	1	268	1041	2723	1947	0	878
contig00967	Medtr3g121990.1	hypothetical_protein_chr03_pseudomolecule_IMGAG_V3	86.05	172	24	0	223	394	778	607	8e-36	151
contig00969	Medtr8g034640.1	Short-chain_dehydrogenase/reductase_SDR_chr08_pseudomolecule_IMGAG_V3	88.23	875	103	0	103	977	1	875	0	918
contig00970	Medtr3g150810.1	Heavy_metal_transport/detoxification_protein_chr03_pseudomolecule_IMGAG_V3	84.36	211	33	0	1	211	313	103	9e-38	157
contig00973	Medtr8g024820.1	Germin_chr08_pseudomolecule_IMGAG_V3	87.62	630	77	1	8	636	630	1	7e-178	622
contig00976	Medtr3g029850.1	Tyrosine_protein_kinase_chr03_pseudomolecule_IMGAG_V3	81.82	143	23	1	238	377	423	565	1e-12	73.8
contig00978	Medtr5g091490.2	Protein_secE/sec61-gamma_protein_chr05_pseudomolecule_IMGAG_V3	95.59	204	9	0	81	284	7	210	8e-91	333
contig00980	Medtr3g123330.1	Cytochrome_b5_chr03_pseudomolecule_IMGAG_V3	93.22	398	27	0	86	483	124	521	2e-163	575
contig00983	Medtr5g015300.1	BSD_chr05_pseudomolecule_IMGAG_V3	87.9	884	95	2	300	1183	163	1034	0	874
contig00988	Medtr4g128360.1	hypothetical_protein_chr04_pseudomolecule_IMGAG_V3	89.71	952	98	0	213	1164	422	1373	0	1110
contig00990	Medtr1g047030.1	Serine/threonine-specific_protein_phosphatase_and_bis(5-nucleosyl)-tetraphosphatase_chr01_pseudomolecule_IMGAG_V3	94.52	912	50	0	106	1017	1	912	0	1411
contig00991	Medtr2g096410.1	NusG_chr02_pseudomolecule_IMGAG_V3	90.04	472	44	1	137	605	114	585	1e-158	559
contig00992	Medtr7g089980.1	Concanavalin_A-like_lectin/glucanase_chr07_pseudomolecule_IMGAG_V3	88.81	983	109	1	21	1002	1	983	0	1043
contig00995	AC233100_69.1	Small_hydrophilic_plant_seed_protein_AC233100.6	90.84	273	25	0	160	432	1	273	1e-93	343
contig00996	Medtr5g048580.1	hypothetical_protein_chr05_pseudomolecule_IMGAG_V3	92.76	1078	75	1	282	1359	219	1293	0	1515
contig01001	Medtr4g092770.1	hypothetical_protein_chr04_pseudomolecule_IMGAG_V3	88.09	361	40	1	371	731	526	169	6e-102	371
contig01002	Medtr5g045940.1	WD40-like_chr05_pseudomolecule_IMGAG_V3	89.7	670	69	0	86	755	1050	1719	0	781
contig01003	Medtr7g121070.1	Uncharacterized_Cys-rich_domain_chr07_pseudomolecule_IMGAG_V3	89.51	553	55	1	301	853	147	696	1e-180	632
contig01005	Medtr4g136600.1	Ubiquitin;_Ribosomal_protein_S27a_chr04_pseudomolecule_IMGAG_V3	92.51	454	34	0	272	725	681	228	4e-180	630
contig01007	Medtr7g103220.1	Peptidase_M50_chr07_pseudomolecule_IMGAG_V3	91.65	1604	124	4	169	1762	1621	18	0	2097
contig01009	Medtr3g136680.1	hypothetical_protein_chr03_pseudomolecule_IMGAG_V3	87.9	595	69	1	356	950	784	193	3e-172	605
contig01011	Medtr5g100770.1	Stigma-specific_protein_Stig1_chr05_pseudomolecule_IMGAG_V3	90.5	1326	117	3	617	1939	531	1850	0	1618
contig01013	Medtr3g062020.1	hypothetical_protein_chr03_pseudomolecule_IMGAG_V3	97.5	120	2	1	47	166	1	119	6e-52	206
contig01014	Medtr4g121200.1	Isochorismatase_hydrolase_chr04_pseudomolecule_IMGAG_V3	94.31	721	41	0	81	801	70	790	0	1104
contig01016	Medtr2g129850.1	hypothetical_protein_chr02_pseudomolecule_IMGAG_V3	87.87	890	105	1	661	1550	1120	234	0	904
contig01017	Medtr3g031180.1	Thioredoxin-like_fold_chr03_pseudomolecule_IMGAG_V3	91.23	399	35	0	50	448	1	399	6e-145	513
contig01020	Medtr3g136310.3	Protein_phosphatase_2C;_chr03_pseudomolecule_IMGAG_V3	87.57	185	16	3	154	331	1373	1557	2e-41	168
contig01021	Medtr4g121170.1	Nitrilase/cyanide_hydratase_and_apolipoprotein_N-acyltransferase_chr04_pseudomolecule_IMGAG_V3	92	1175	94	0	616	1790	1231	57	0	1550
contig01023	Medtr5g028100.1	Proteasome_component_region_PCI_chr05_pseudomolecule_IMGAG_V3	93.34	1157	77	0	449	1605	1157	1	0	1683
contig01024	Medtr5g082910.1	hypothetical_protein_chr05_pseudomolecule_IMGAG_V3	83.51	279	34	2	248	520	273	1	2e-48	192
contig01025	Medtr1g039850.1	U2_auxiliary_factor_small_subunit_chr01_pseudomolecule_IMGAG_V3	89.74	78	8	0	414	491	292	369	7e-18	91.7
contig01026	Medtr1g146540.1	Lissencephaly_type-1-like_homology_motif_chr01_pseudomolecule_IMGAG_V3	90.92	782	71	0	62	843	17	798	0	987
contig01029	Medtr4g125000.1	hypothetical_protein_chr04_pseudomolecule_IMGAG_V3	83.77	1220	189	1	145	1355	347	1566	0	823
contig01030	Medtr5g043970.1	Ribosomal_protein_L34e_chr05_pseudomolecule_IMGAG_V3	90.88	329	30	0	56	384	1	329	3e-115	414
contig01036	Medtr8g026300.1	Pathogenesis-related_transcriptional_factor_and_ERF_chr08_pseudomolecule_IMGAG_V3	84.01	1163	163	6	396	1551	1147	1	0	817
contig01038	Medtr3g071310.1	hypothetical_protein_chr03_pseudomolecule_IMGAG_V3	93.7	1206	76	0	124	1329	514	1719	0	1788
contig01039	Medtr2g014110.1	Protein_of_unknown_function_chr02_pseudomolecule_IMGAG_V3	91.3	839	73	0	95	933	1	839	0	1084
contig01040	Medtr4g114600.1	Lecithin:cholesterol_acyltransferase_chr04_pseudomolecule_IMGAG_V3	90.98	1607	136	3	308	1905	1607	1	0	2024
contig01043	Medtr4g042390.1	Ribosomal_protein_L20_chr04_pseudomolecule_IMGAG_V3	96.49	114	4	0	37	150	517	404	1e-48	194
contig01044	Medtr8g106900.1	hypothetical_protein_chr08_pseudomolecule_IMGAG_V3	91.45	456	39	0	63	518	1265	1720	2e-169	595
contig01047	Medtr2g026390.1	Glutamine_synthetase_type_I_chr02_pseudomolecule_IMGAG_V3	93.19	1293	82	1	196	1488	1287	1	0	1867
contig01048	Medtr5g104040.1	hypothetical_protein_chr05_pseudomolecule_IMGAG_V3	86.52	1350	182	0	828	2177	1032	2381	0	1233
contig01051	Medtr7g093220.1	Hyaluronan/mRNA_binding_protein_chr07_pseudomolecule_IMGAG_V3	80.11	543	100	4	624	1162	454	992	4e-49	196
contig01052	Medtr3g163640.1	hypothetical_protein_chr03_pseudomolecule_IMGAG_V3	87.54	305	32	2	79	377	594	898	2e-79	295
contig01055	Medtr3g122510.1	hypothetical_protein_chr03_pseudomolecule_IMGAG_V3	92.14	1082	85	0	85	1166	292	1373	0	1471
contig01060	Medtr1g016880.1	hypothetical_protein_chr01_pseudomolecule_IMGAG_V3	84.66	313	39	1	6	309	12	324	3e-65	248
contig01061	Medtr5g010080.1	MECDP-synthase_chr05_pseudomolecule_IMGAG_V3	90.89	549	50	0	209	757	154	702	0	692
contig01066	Medtr3g150430.2	14-3-3_protein_chr03_pseudomolecule_IMGAG_V3	89.84	492	50	0	106	597	1	492	1e-164	579
contig01067	Medtr7g005140.1	LPS-induced_tumor_necrosis_factor_alpha_factor_chr07_pseudomolecule_IMGAG_V3	87.89	380	46	0	11	390	20	399	2e-107	389
contig01068	Medtr2g122500.1	hypothetical_protein_chr02_pseudomolecule_IMGAG_V3	84.36	358	41	2	462	804	499	142	3e-73	276
contig01070	AC234702_10.1	Plant_disease_resistance_response_protein_AC234702.1	83.33	624	104	0	235	858	657	34	2e-114	412
contig01071	Medtr5g020760.1	Trimeric_LpxA-like_chr05_pseudomolecule_IMGAG_V3	92.59	702	52	0	359	1060	702	1	0	979
contig01072	Medtr7g105270.1	NLI_interacting_factor_chr07_pseudomolecule_IMGAG_V3	89.62	106	11	0	197	302	574	679	3e-27	123
contig01077	Medtr5g065120.1	2OG-Fe(II)_oxygenase_chr05_pseudomolecule_IMGAG_V3	83.01	818	129	3	62	872	1	815	1e-143	509
contig01081	Medtr4g042180.1	Ribosomal_protein_S8_chr04_pseudomolecule_IMGAG_V3	97.57	370	9	0	58	427	376	745	3e-179	628
contig01083	Medtr1g009580.1	BURP_chr01_pseudomolecule_IMGAG_V3	87.84	913	111	0	310	1222	1156	244	0	930
contig01084	Medtr5g099990.1	Methionine_sulfoxide_reductase_A_chr05_pseudomolecule_IMGAG_V3	90.69	784	73	0	180	963	816	33	0	975
contig01085	Medtr5g096290.1	Las1-like_chr05_pseudomolecule_IMGAG_V3	89.08	852	93	0	241	1092	1998	2849	0	952
contig01086	Medtr1g102860.1	Tyrosine_protein_kinase_chr01_pseudomolecule_IMGAG_V3	93.62	1239	76	1	365	1603	1236	1	0	1826
contig01087	Medtr2g127090.1	hypothetical_protein_chr02_pseudomolecule_IMGAG_V3	95.51	267	11	1	131	396	2038	2304	9e-119	426
contig01088	Medtr7g008670.1	Protein_kinase_chr07_pseudomolecule_IMGAG_V3	78.44	821	177	0	110	930	1481	2301	1e-57	224
contig01090	Medtr2g011170.1	Flavodoxin/nitric_oxide_synthase_chr02_pseudomolecule_IMGAG_V3	90.65	599	56	0	204	802	599	1	0	710
contig01091	Medtr1g020820.1	SAC3/GANP;_26S_proteasome_non-ATPase_regulatory_subunit_Nin1/mts3_chr01_pseudomolecule_IMGAG_V3	92.29	804	62	0	59	862	1	804	0	1102
contig01093	Medtr8g103120.1	Inositol_polyphosphate_related_phosphatase_chr08_pseudomolecule_IMGAG_V3	87.93	323	33	2	73	392	16	335	7e-88	323
contig01094	Medtr1g106710.1	Protein_of_unknown_function_CP12_chr01_pseudomolecule_IMGAG_V3	87.47	399	47	1	194	592	396	1	5e-108	391
contig01098	Medtr5g106240.1	Short-chain_dehydrogenase/reductase_SDR_chr05_pseudomolecule_IMGAG_V3	92.98	114	8	0	753	866	109	222	4e-39	163
contig01103	Medtr7g138600.1	Ribosomal_L22e_protein_chr07_pseudomolecule_IMGAG_V3	90.08	373	37	0	286	658	373	1	1e-124	446
contig01104	Medtr2g122910.1	Ribosomal_protein_L37e;_chr02_pseudomolecule_IMGAG_V3	91.24	274	24	0	245	518	274	1	9e-97	353
contig01105	Medtr7g118390.1	Histone_core;_Histone-fold_chr07_pseudomolecule_IMGAG_V3	94.44	90	5	0	180	269	145	234	1e-32	139
contig01106	Medtr2g125760.1	Ribosomal_protein_S11_chr02_pseudomolecule_IMGAG_V3	90.02	451	45	0	347	797	1238	788	5e-152	537
contig01108	Medtr5g095410.1	Calcium-binding_EF-hand_chr05_pseudomolecule_IMGAG_V3	94	450	27	0	127	576	1	450	0	678
contig01109	Medtr3g138150.1	MIR_chr03_pseudomolecule_IMGAG_V3	89.58	96	9	1	4	98	154	59	1e-21	103
contig01110	Medtr7g005080.1	Bacterial_transketolase_chr07_pseudomolecule_IMGAG_V3	92.46	995	72	1	120	1111	1	995	0	1374
contig01112	Medtr2g008070.1	Tubby;_Cyclin-like_F-box_chr02_pseudomolecule_IMGAG_V3	93.84	1283	79	0	320	1602	1	1283	0	1917
contig01113	Medtr1g118310.1	hypothetical_protein_chr01_pseudomolecule_IMGAG_V3	84.51	213	18	3	17	229	1	198	5e-39	161
contig01114	Medtr2g126220.1	Mak16_protein_chr02_pseudomolecule_IMGAG_V3	94.3	544	31	0	53	596	1037	1580	0	833
contig01116	Medtr8g074350.1	NAD-dependent_epimerase/dehydratase_chr08_pseudomolecule_IMGAG_V3	90.29	525	51	0	152	676	1	525	0	636
contig01117	Medtr5g006360.1	Survival_protein_SurE_chr05_pseudomolecule_IMGAG_V3	88.2	907	104	1	294	1197	924	18	0	946
contig01118	Medtr5g100060.1	YjgF-like_protein_chr05_pseudomolecule_IMGAG_V3	83.64	324	51	2	295	617	238	560	2e-52	206
contig01121	Medtr4g032770.1	UDP-glucuronosyl/UDP-glucosyltransferase_chr04_pseudomolecule_IMGAG_V3	85.98	599	84	0	229	827	829	1427	3e-147	521
contig01122	Medtr8g147750.1	Curculin-like_(mannose-binding)_lectin_chr08_pseudomolecule_IMGAG_V3	84.77	151	20	1	249	399	2536	2683	2e-24	113
contig01123	Medtr8g106090.1	Plant_lipid_transfer/seed_storage/trypsin-alpha_amylase_inhibitor;_chr08_pseudomolecule_IMGAG_V3	87	400	49	2	168	567	157	553	9e-101	367
contig01125	Medtr8g133160.1	Sucrose_synthase_chr08_pseudomolecule_IMGAG_V3	93.79	2415	150	0	69	2483	1	2415	0	3598
contig01127	Medtr5g095870.1	hypothetical_protein_chr05_pseudomolecule_IMGAG_V3	86.5	274	37	0	312	585	1274	1001	1e-65	250
contig01128	Medtr5g043740.1	Sterol_desaturase_chr05_pseudomolecule_IMGAG_V3	92.31	767	59	0	189	955	26	792	0	1053
contig01129	Medtr3g010310.1	Major_intrinsic_protein_chr03_pseudomolecule_IMGAG_V3	84.33	721	113	0	274	994	721	1	8e-151	533
contig01131	Medtr3g124370.1	Spermine_synthase_chr03_pseudomolecule_IMGAG_V3	93.73	1068	67	0	339	1406	1068	1	0	1586
contig01132	Medtr8g009080.1	GroES-like_chr08_pseudomolecule_IMGAG_V3	87.75	408	47	1	288	692	408	1	3e-113	408
contig01133	Medtr4g141240.1	Protein_of_unknown_function_DUF250_chr04_pseudomolecule_IMGAG_V3	92.45	371	28	0	87	457	1178	1548	7e-145	513
contig01134	Medtr8g105120.1	Enoyl-CoA_hydratase/isomerase_chr08_pseudomolecule_IMGAG_V3	92.72	687	48	1	389	1073	1523	837	0	959
contig01135	Medtr1g020200.1	Protein_phosphatase_2C-like_chr01_pseudomolecule_IMGAG_V3	90.32	62	6	0	88	149	1342	1281	4e-13	75.8
contig01137	Medtr1g126960.2	Ribosomal_protein_L36E_chr01_pseudomolecule_IMGAG_V3	89.58	336	32	1	67	399	1	336	3e-106	385
contig01138	Medtr3g115270.1	Protein_kinase_chr03_pseudomolecule_IMGAG_V3	85.97	613	70	4	3	613	94	692	1e-148	525
contig01139	Medtr8g105940.1	Light_chain_3_(LC3)_chr08_pseudomolecule_IMGAG_V3	96.95	361	11	0	155	515	1	361	1e-179	628
contig01140	Medtr1g020540.1	Protein_of_unknown_function_DUF778_chr01_pseudomolecule_IMGAG_V3	90.74	713	63	1	186	898	1	710	0	886
contig01141	Medtr3g040770.1	Pleckstrin_homology-type_chr03_pseudomolecule_IMGAG_V3	87.44	398	50	0	114	511	1	398	2e-108	392
contig01142	Medtr4g137470.1	Cupin_chr04_pseudomolecule_IMGAG_V3	89.17	720	75	1	223	939	1191	472	0	763
contig01144	Medtr4g160590.1	Ribosomal_protein_S8_chr04_pseudomolecule_IMGAG_V3	92.31	390	30	0	267	656	1	390	2e-151	535
contig01147	Medtr7g140050.1	hypothetical_protein_chr07_pseudomolecule_IMGAG_V3	91.9	457	37	0	333	789	1515	1059	1e-174	613
contig01148	Medtr5g010800.1	hypothetical_protein_chr05_pseudomolecule_IMGAG_V3	90.75	703	65	0	237	939	1637	935	0	878
contig01149	Medtr2g091570.1	Peptidase_C26_chr02_pseudomolecule_IMGAG_V3	87.85	897	109	0	209	1105	130	1026	0	914
contig01150	AC233682_50.1	hypothetical_protein_AC233682.2	84.73	491	75	0	295	785	412	902	3e-104	379
contig01152	Medtr4g137490.1	Cupin_chr04_pseudomolecule_IMGAG_V3	86.26	211	29	0	94	304	867	1077	2e-47	188
contig01156	Medtr3g133090.1	Protein_kinase;_UspA_chr03_pseudomolecule_IMGAG_V3	95.16	1322	58	1	233	1548	2429	3750	0	2115
contig01158	Medtr4g156390.1	Ribosomal_protein_S9_chr04_pseudomolecule_IMGAG_V3	89.83	423	43	0	259	681	423	1	3e-140	498
contig01159	Medtr5g091710.1	Glycine_rich_chr05_pseudomolecule_IMGAG_V3	85.42	96	11	1	25	117	1	96	4e-13	75.8
contig01160	Medtr1g110970.1	PAK-box/P21-Rho-binding_chr01_pseudomolecule_IMGAG_V3	88.97	136	15	0	760	895	1078	943	1e-35	151
contig01161	Medtr3g008920.1	Ribosomal_protein_L5_chr03_pseudomolecule_IMGAG_V3	91.36	509	44	0	114	622	1	509	0	660
contig01162	Medtr7g135850.1	Bet_v_I_allergen_chr07_pseudomolecule_IMGAG_V3	87.24	392	48	1	1	392	399	10	2e-103	375
contig01164	Medtr3g163560.1	Eukaryotic_ribosomal_protein_L5_chr03_pseudomolecule_IMGAG_V3	86.94	911	116	1	56	963	86	996	0	858
contig01165	Medtr8g122220.1	Adenylate_cyclase_chr08_pseudomolecule_IMGAG_V3	92.99	214	15	0	667	880	393	606	4e-82	305
contig01166	Medtr7g138740.1	Alpha/beta_hydrolase_fold_chr07_pseudomolecule_IMGAG_V3	85.77	956	129	3	238	1189	953	1	0	801
contig01168	Medtr8g008610.1	ENTH/VHS;_ANTH;_chr08_pseudomolecule_IMGAG_V3	86.44	553	75	0	252	804	2415	1863	3e-141	502
contig01169	Medtr1g140580.1	Beta-lactamase-like_chr01_pseudomolecule_IMGAG_V3	89.63	1013	103	2	1	1012	5349	4338	0	1160
contig01170	Medtr4g066970.1	E1_protein_and_Def2/Der2_allergen_chr04_pseudomolecule_IMGAG_V3	91.02	401	36	0	126	526	65	465	1e-143	509
contig01171	Medtr7g071220.1	UspA_chr07_pseudomolecule_IMGAG_V3	82.45	245	43	0	319	563	223	467	6e-34	145
contig01172	Medtr1g106180.3	ARF/SAR_superfamily_chr01_pseudomolecule_IMGAG_V3	100	57	0	0	317	373	228	172	1e-24	113
contig01174	Medtr2g114640.1	NAD-dependent_epimerase/dehydratase_chr02_pseudomolecule_IMGAG_V3	93.46	1009	66	0	380	1388	1041	33	0	1443
contig01175	Medtr2g121700.1	Snf7_chr02_pseudomolecule_IMGAG_V3	86.82	478	63	0	338	815	618	141	4e-125	448
contig01176	Medtr2g077490.2	Phosphoglycerate_kinase;_;_chr02_pseudomolecule_IMGAG_V3	92.2	359	27	1	5	363	849	1206	2e-135	482
contig01177	AC235753_7.1	Methionine_sulfoxide_reductase_A_AC235753.1	86.88	587	71	2	240	820	587	1	2e-154	545
contig01178	Medtr4g160530.1	Ribosomal_protein_L31e_chr04_pseudomolecule_IMGAG_V3	90.03	381	38	0	229	609	471	91	4e-127	454
contig01179	Medtr4g098520.1	Tyrosine_protein_kinase_chr04_pseudomolecule_IMGAG_V3	94.2	448	25	1	131	577	1899	2346	0	674
contig01180	Medtr3g103640.1	hypothetical_protein_chr03_pseudomolecule_IMGAG_V3	90.77	542	50	0	222	763	1702	1161	0	678
contig01181	Medtr3g109450.1	Ribosomal_protein_L11_chr03_pseudomolecule_IMGAG_V3	89.78	499	51	0	229	727	141	639	2e-166	585
contig01183	Medtr2g130250.1	Got1-like_protein_chr02_pseudomolecule_IMGAG_V3	94.29	368	21	0	500	867	396	29	9e-160	563
contig01184	Medtr1g100460.1	Concanavalin_A-like_lectin/glucanase_chr01_pseudomolecule_IMGAG_V3	90.79	1064	95	1	60	1120	1	1064	0	1294
contig01185	Medtr3g137470.1	hypothetical_protein_chr03_pseudomolecule_IMGAG_V3	86.3	416	57	0	322	737	1147	1562	2e-102	373
contig01186	Medtr1g102980.1	hypothetical_protein_chr01_pseudomolecule_IMGAG_V3	84.43	244	38	0	5	248	2627	2384	5e-45	182
contig01187	Medtr3g093230.1	Mov34-1_chr03_pseudomolecule_IMGAG_V3	94	900	54	0	56	955	1	900	0	1356
contig01191	Medtr1g117600.1	AUX/IAA_protein_chr01_pseudomolecule_IMGAG_V3	91.56	699	38	2	129	812	17	709	0	940
contig01192	Medtr8g133680.1	hypothetical_protein_chr08_pseudomolecule_IMGAG_V3	93.92	559	34	0	389	947	777	219	0	839
contig01193	Medtr8g125620.1	1-deoxy-D-xylulose_5-phosphate_reductoisomerase;_;_chr08_pseudomolecule_IMGAG_V3	91.11	1361	101	4	140	1481	46	1405	0	1739
contig01195	Medtr1g137900.1	AAA_ATPase_chr01_pseudomolecule_IMGAG_V3	90.03	1505	149	1	294	1798	185	1688	0	1786
contig01196	Medtr1g089890.1	Peptidase_M20_chr01_pseudomolecule_IMGAG_V3	92.71	1331	97	0	219	1549	1409	79	0	1869
contig01197	Medtr6g093440.1	Ribosomal_protein_L31e_chr06_pseudomolecule_IMGAG_V3	89.84	364	37	0	408	771	1	364	3e-119	428
contig01199	Medtr5g065490.1	MORN_motif_chr05_pseudomolecule_IMGAG_V3	85.15	101	15	0	22	122	421	521	9e-15	81.8
contig01201	Medtr2g009790.1	Glutamine_amidotransferase_class-I_chr02_pseudomolecule_IMGAG_V3	85.36	724	103	1	74	794	15	738	1e-155	549
contig01202	AC146630_2.1	Alkyl_hydroperoxide_reductase/_Thiol_specific_antioxidant/_Mal_allergen_AC146630.25	94.74	647	34	0	230	876	152	798	0	1013
contig01204	Medtr7g102590.1	Exostosin-like_chr07_pseudomolecule_IMGAG_V3	89.36	94	8	2	146	238	1606	1514	3e-18	91.7
contig01206	Medtr8g129390.1	Plasma-membrane_proton-efflux_P-type_ATPase_chr08_pseudomolecule_IMGAG_V3	94.01	1770	106	0	1201	2970	1	1770	0	2668
contig01210	Medtr6g083370.1	Galactose_mutarotase-like;_chr06_pseudomolecule_IMGAG_V3	88.7	1018	115	0	99	1116	1018	1	0	1106
contig01212	Medtr1g076720.1	Phenylalanine/histidine_ammonia-lyase_chr01_pseudomolecule_IMGAG_V3	88.53	2083	239	0	358	2440	2139	57	0	2234
contig01213	Medtr8g125200.1	HhH-GPD_chr08_pseudomolecule_IMGAG_V3	89.04	228	25	0	246	473	2960	2733	7e-67	254
contig01215	Medtr2g132820.1	Bacterial_transketolase_chr02_pseudomolecule_IMGAG_V3	93.97	2039	123	0	311	2349	170	2208	0	3067
contig01216	Medtr1g013930.1	Plant_lipid_transfer/seed_storage/trypsin-alpha_amylase_inhibitor_chr01_pseudomolecule_IMGAG_V3	91.42	233	20	0	1	233	217	449	6e-82	303
contig01218	Medtr2g037310.1	RNA_binding_S1_chr02_pseudomolecule_IMGAG_V3	86.68	713	95	0	184	896	97	809	0	660
contig01219	Medtr2g120820.1	Protein_kinase_chr02_pseudomolecule_IMGAG_V3	93.78	1431	83	2	237	1664	1	1428	0	2123
contig01220	Medtr1g007060.1	hypothetical_protein_chr01_pseudomolecule_IMGAG_V3	96.45	141	0	2	167	306	1	137	2e-59	230
contig01222	Medtr3g012920.1	Ribosomal_protein_S4_chr03_pseudomolecule_IMGAG_V3	89.8	539	55	0	120	658	52	590	0	632
contig01224	Medtr5g027690.1	Phosphoribulokinase/uridine_kinase_chr05_pseudomolecule_IMGAG_V3	93.98	1079	65	0	363	1441	158	1236	0	1624
contig01226	Medtr4g066990.1	DnaJ_central_region_chr04_pseudomolecule_IMGAG_V3	92.34	1254	90	2	189	1439	1	1251	0	1612
contig01227	Medtr4g022890.1	Cytochrome_c_assembly_protein_chr04_pseudomolecule_IMGAG_V3	93.26	697	29	2	165	843	970	274	0	955
contig01228	Medtr5g016520.1	Proteasome_alpha-subunit_chr05_pseudomolecule_IMGAG_V3	95.61	752	33	0	141	892	1	752	0	1229
contig01229	Medtr1g120930.1	hypothetical_protein_chr01_pseudomolecule_IMGAG_V3	83.65	936	153	0	270	1205	1143	208	0	642
contig01231	Medtr3g163270.1	hypothetical_protein_chr03_pseudomolecule_IMGAG_V3	84.45	508	79	0	69	576	1080	1587	6e-105	381
contig01233	Medtr3g079810.1	I/LWEQ_chr03_pseudomolecule_IMGAG_V3	81.27	411	65	1	232	642	2811	2413	5e-56	218
contig01234	Medtr3g019800.1	hypothetical_protein_chr03_pseudomolecule_IMGAG_V3	94.03	67	4	0	502	568	280	214	6e-21	101
contig01235	Medtr1g024840.1	hypothetical_protein_chr01_pseudomolecule_IMGAG_V3	90.35	518	50	0	205	722	2	519	5e-180	630
contig01236	Medtr8g148830.1	Heavy_metal_transport/detoxification_protein_chr08_pseudomolecule_IMGAG_V3	80.5	200	39	0	143	342	233	34	9e-17	87.7
contig01237	Medtr3g103250.1	hypothetical_protein_chr03_pseudomolecule_IMGAG_V3	93.45	1023	67	0	293	1315	1341	319	0	1497
contig01238	Medtr3g101960.1	Ras_GTPase;_chr03_pseudomolecule_IMGAG_V3	85.89	581	82	0	358	938	593	13	3e-141	502
contig01239	Medtr6g025400.1	Short-chain_dehydrogenase/reductase_SDR_chr06_pseudomolecule_IMGAG_V3	80.54	776	151	0	298	1073	776	1	7e-93	341
contig01240	Medtr3g151490.1	Concanavalin_A-like_lectin/glucanase_chr03_pseudomolecule_IMGAG_V3	89.49	1465	142	1	345	1809	1527	75	0	1697
contig01243	Medtr5g018600.1	Thioredoxin-like_fold;_chr05_pseudomolecule_IMGAG_V3	82.17	471	80	1	7	473	828	1298	2e-70	266
contig01244	Medtr4g160720.1	Snf7_chr04_pseudomolecule_IMGAG_V3	85.78	232	33	0	1	232	313	82	3e-50	198
contig01246	Medtr7g111900.1	Fatty_acid_desaturase_chr07_pseudomolecule_IMGAG_V3	93.65	1165	74	0	512	1676	1179	15	0	1723
contig01247	Medtr7g121080.1	DNA_binding_protein_S1FA_chr07_pseudomolecule_IMGAG_V3	89.5	219	23	0	106	324	37	255	2e-66	252
contig01250	Medtr8g147030.1	Glycine_cleavage_system_T_protein_chr08_pseudomolecule_IMGAG_V3	90.89	1229	109	1	248	1476	1301	76	0	1544
contig01251	Medtr7g107650.1	Gibberellin_regulated_protein_chr07_pseudomolecule_IMGAG_V3	88.15	363	43	0	180	542	363	1	2e-104	379
contig01252	Medtr3g086350.1	N-6_Adenine-specific_DNA_methylase_chr03_pseudomolecule_IMGAG_V3	93.6	687	34	6	5	682	1995	1310	0	973
contig01253	Medtr2g030130.1	Mo25-like_chr02_pseudomolecule_IMGAG_V3	92.28	1011	77	1	356	1366	1	1010	0	1378
contig01254	Medtr4g129250.1	RNA-binding_region_RNP-1_(RNA_recognition_motif)_chr04_pseudomolecule_IMGAG_V3	88.42	1287	116	8	356	1630	1361	96	0	1314
contig01255	Medtr4g165820.1	Cytochrome_b561_/_ferric_reductase_transmembrane_chr04_pseudomolecule_IMGAG_V3	91.25	720	63	0	147	866	953	1672	0	928
contig01257	Medtr3g123290.1	Ubiquitin;_Ribosomal_protein_L40e_chr03_pseudomolecule_IMGAG_V3	93.28	387	26	0	15	401	1	387	2e-159	561
contig01258	Medtr7g089860.1	hypothetical_protein_chr07_pseudomolecule_IMGAG_V3	90.05	794	73	2	621	1408	927	134	0	940
contig01259	Medtr5g034560.1	hypothetical_protein_chr05_pseudomolecule_IMGAG_V3	90.91	308	25	1	313	620	348	44	4e-106	385
contig01260	Medtr1g127070.1	RNA_polymerase_III_subunit_RPC82_chr01_pseudomolecule_IMGAG_V3	86.81	144	19	0	158	301	394	251	3e-31	135
contig01261	Medtr4g121500.1	HSP20-like_chaperone_chr04_pseudomolecule_IMGAG_V3	85.53	235	34	0	284	518	355	121	1e-49	196
contig01263	AC231342_7.1	hypothetical_protein_AC231342.3	84.62	117	18	0	439	555	1147	1031	2e-17	89.7
contig01264	Medtr4g042370.1	Ribosomal_protein_L33_chr04_pseudomolecule_IMGAG_V3	91.54	201	17	0	1113	1313	1	201	2e-69	264
contig01265	Medtr4g114390.1	ParB-like_nuclease_chr04_pseudomolecule_IMGAG_V3	86.16	383	44	2	14	393	2	378	7e-92	337
contig01267	Medtr2g022240.1	Ribosomal_L38e_protein_chr02_pseudomolecule_IMGAG_V3	93.42	228	15	0	174	401	290	63	6e-91	333
contig01268	Medtr4g130240.1	hypothetical_protein_chr04_pseudomolecule_IMGAG_V3	93.74	591	36	1	197	786	2296	1706	0	870
contig01269	Medtr5g073360.1	Phosphate-induced_protein_1_conserved_region_chr05_pseudomolecule_IMGAG_V3	86.9	916	113	3	69	978	35	949	0	848
contig01270	Medtr4g156510.1	RNA-binding_region_RNP-1_(RNA_recognition_motif);_Aldo/keto_reductase_chr04_pseudomolecule_IMGAG_V3	90.21	327	32	0	175	501	2762	3088	4e-109	394
contig01273	Medtr3g109370.1	Cys/Met_metabolism_pyridoxal-phosphate-dependent_enzymes;_;_chr03_pseudomolecule_IMGAG_V3	78.83	647	134	1	724	1370	658	1301	5e-48	192
contig01274	Medtr7g012190.1	IQ_calmodulin-binding_region_chr07_pseudomolecule_IMGAG_V3	92.57	1454	108	0	250	1703	3069	1616	0	2026
contig01275	Medtr3g103230.1	B12D_chr03_pseudomolecule_IMGAG_V3	88.59	263	30	0	191	453	263	1	7e-76	283
contig01276	Medtr1g090280.1	hypothetical_protein_chr01_pseudomolecule_IMGAG_V3	93.43	609	40	0	180	788	240	848	0	890
contig01277	Medtr8g074740.1	NAD-dependent_epimerase/dehydratase_chr08_pseudomolecule_IMGAG_V3	85.68	426	61	0	344	769	1002	577	5e-99	361
contig01278	Medtr2g018410.1	hypothetical_protein_chr02_pseudomolecule_IMGAG_V3	84.95	412	59	1	132	543	386	794	5e-87	321
contig01280	Medtr1g132570.1	hypothetical_protein_chr01_pseudomolecule_IMGAG_V3	86.6	776	104	0	62	837	227	1002	0	714
contig01281	Medtr1g099160.1	hypothetical_protein_chr01_pseudomolecule_IMGAG_V3	85.66	1088	141	5	97	1172	1005	2089	0	900
contig01282	Medtr1g065430.1	hypothetical_protein_chr01_pseudomolecule_IMGAG_V3	82.61	1133	197	0	113	1245	497	1629	0	684
contig01283	Medtr2g088240.1	Kelch-type_beta_propeller_chr02_pseudomolecule_IMGAG_V3	89.26	978	105	0	31	1008	1	978	0	1106
contig01284	Medtr4g158740.1	hypothetical_protein_chr04_pseudomolecule_IMGAG_V3	86.18	123	17	0	239	361	275	153	2e-23	109
contig01285	Medtr4g022490.2	Vesicle_transport_v-SNARE_chr04_pseudomolecule_IMGAG_V3	90.05	945	70	4	508	1434	1598	660	0	1136
contig01286	Medtr7g093160.1	2OG-Fe(II)_oxygenase_chr07_pseudomolecule_IMGAG_V3	90.58	605	54	1	158	762	1069	1670	0	743
contig01287	Medtr2g114390.1	GTP_cyclohydrolase_II_chr02_pseudomolecule_IMGAG_V3	92.49	466	35	0	33	498	649	184	0	646
contig01288	Medtr7g021550.1	Ycf1_chr07_pseudomolecule_IMGAG_V3	88.24	170	20	0	232	401	2173	2004	2e-44	178
contig01291	Medtr8g109570.1	Adenylate_kinase_chr08_pseudomolecule_IMGAG_V3	92.62	732	54	0	97	828	1	732	0	1023
contig01293	Medtr4g087200.1	hypothetical_protein_chr04_pseudomolecule_IMGAG_V3	91.28	218	19	0	283	500	1630	1413	3e-75	281
contig01294	Medtr8g127870.2	hypothetical_protein_chr08_pseudomolecule_IMGAG_V3	92.2	372	29	0	239	610	432	61	3e-143	507
contig01296	Medtr8g084190.1	hypothetical_protein_chr08_pseudomolecule_IMGAG_V3	90.76	541	47	1	100	637	804	264	0	640
contig01297	Medtr1g143500.1	Ribosomal_protein_L18P/L5E_chr01_pseudomolecule_IMGAG_V3	88.03	284	34	0	36	319	62	345	7e-79	293
contig01299	Medtr8g089960.1	2OG-Fe(II)_oxygenase_chr08_pseudomolecule_IMGAG_V3	90.34	1097	103	1	236	1329	1097	1	0	1330
contig01300	Medtr8g031940.1	Phospholipid/glycerol_acyltransferase_chr08_pseudomolecule_IMGAG_V3	88.46	1508	168	2	243	1744	1518	11	0	1602
contig01301	Medtr4g160370.1	Translation_protein_SH3-like_chr04_pseudomolecule_IMGAG_V3	84.51	297	46	0	275	571	616	912	1e-57	224
contig01302	Medtr4g049910.1	Cyclin-like_F-box;_FBD;_chr04_pseudomolecule_IMGAG_V3	92.89	942	62	3	173	1111	1479	2418	0	1316
contig01303	Medtr2g114660.1	hypothetical_protein_chr02_pseudomolecule_IMGAG_V3	85.92	497	70	0	702	1198	793	297	7e-121	434
contig01304	Medtr8g145010.1	Initiation_factor_3_chr08_pseudomolecule_IMGAG_V3	89.95	587	44	1	274	845	226	812	0	716
contig01305	Medtr4g078800.1	Glyoxalase/bleomycin_resistance_protein/dioxygenase_chr04_pseudomolecule_IMGAG_V3	85.63	501	72	0	374	874	840	340	2e-117	422
contig01309	Medtr8g136740.1	Pectinesterase_inhibitor_chr08_pseudomolecule_IMGAG_V3	86.33	512	64	2	325	833	521	13	7e-114	410
contig01310	Medtr2g085140.1	RNA_polymerase_Rbp10_chr02_pseudomolecule_IMGAG_V3	86.54	156	21	0	164	319	94	249	3e-33	143
contig01312	Medtr7g089300.1	Glutaredoxin-related_protein;_Glutaredoxin_active_site_chr07_pseudomolecule_IMGAG_V3	88.56	542	56	2	297	832	542	1	2e-163	575
contig01313	Medtr2g025880.1	Metridin-like_ShK_toxin;_2OG-Fe(II)_oxygenase_chr02_pseudomolecule_IMGAG_V3	90.6	319	30	0	154	472	98	416	2e-109	394
contig01314	AC235668_16.2	Ribosomal_protein_L31_AC235668.1	87.91	397	48	0	166	562	403	7	9e-113	406
contig01320	Medtr7g100510.1	Protein_kinase_chr07_pseudomolecule_IMGAG_V3	94.36	2127	120	0	424	2550	1	2127	0	3231
contig01321	Medtr6g033490.1	hypothetical_protein_chr06_pseudomolecule_IMGAG_V3	89.72	214	22	0	439	652	3	216	2e-65	250
contig01322	Medtr6g101880.1	hypothetical_protein_chr06_pseudomolecule_IMGAG_V3	92.58	795	58	1	1	794	946	1740	0	1100
contig01323	Medtr4g156400.1	hypothetical_protein_chr04_pseudomolecule_IMGAG_V3	90.55	931	80	4	418	1347	1111	188	0	1124
contig01326	Medtr1g146500.1	hypothetical_protein_chr01_pseudomolecule_IMGAG_V3	94.69	1808	90	3	1	1804	2244	439	0	2771
contig01329	Medtr4g158540.1	Enoyl-CoA_hydratase/isomerase_chr04_pseudomolecule_IMGAG_V3	91.15	418	35	2	61	477	2423	2007	6e-147	519
contig01336	Medtr5g014050.1	hypothetical_protein_chr05_pseudomolecule_IMGAG_V3	86.15	390	54	0	620	1009	2759	2370	5e-94	345
contig01337	Medtr4g021640.1	hypothetical_protein_chr04_pseudomolecule_IMGAG_V3	81.35	327	37	3	375	683	558	238	3e-45	182
contig01340	Medtr4g073450.1	hypothetical_protein_chr04_pseudomolecule_IMGAG_V3	90.29	1628	149	1	498	2116	5054	3427	0	1982
contig01341	Medtr1g146030.1	Chalcone-flavanone_isomerase_chr01_pseudomolecule_IMGAG_V3	90.31	413	40	0	82	494	226	638	3e-141	502
contig01342	Medtr8g133010.1	Thioredoxin_fold_chr08_pseudomolecule_IMGAG_V3	87.36	641	57	2	148	776	11	639	0	656
contig01343	Medtr7g005250.1	MtN3_and_saliva_related_transmembrane_protein_chr07_pseudomolecule_IMGAG_V3	84.49	619	94	2	462	1079	618	1	1e-125	450
contig01344	Medtr5g013740.2	RAI1_like_chr05_pseudomolecule_IMGAG_V3	90.85	634	58	0	440	1073	1890	1257	0	797
contig01345	Medtr2g114070.1	Histone_H4;_Histone-fold_chr02_pseudomolecule_IMGAG_V3	90.06	312	31	0	41	352	1	312	9e-103	373
contig01347	Medtr3g151450.1	Protein_of_unknown_function_DUF339_chr03_pseudomolecule_IMGAG_V3	80.77	260	49	1	7	265	232	491	7e-24	111
contig01348	Medtr3g012700.1	NAD-dependent_epimerase/dehydratase_chr03_pseudomolecule_IMGAG_V3	88.79	963	108	0	209	1171	981	19	0	1053
contig01349	Medtr3g094170.1	hypothetical_protein_chr03_pseudomolecule_IMGAG_V3	89.86	365	37	0	168	532	695	331	8e-120	430
contig01350	Medtr4g125110.1	hypothetical_protein_chr04_pseudomolecule_IMGAG_V3	87.64	89	11	0	196	284	227	139	2e-17	89.7
contig01352	Medtr3g041150.1	hypothetical_protein_chr03_pseudomolecule_IMGAG_V3	87.84	148	18	0	137	284	941	794	6e-36	151
contig01353	Medtr5g029860.1	hypothetical_protein_chr05_pseudomolecule_IMGAG_V3	92	900	69	1	140	1039	322	1218	0	1209
contig01355	Medtr4g098490.1	Basic-leucine_zipper_(bZIP)_transcription_factor_chr04_pseudomolecule_IMGAG_V3	86.7	421	49	3	68	485	1	417	6e-103	375
contig01357	Medtr7g020670.1	Hrf1_chr07_pseudomolecule_IMGAG_V3	90.79	825	76	0	95	919	139	963	0	1033
contig01358	Medtr1g006540.1	ATPase_FliI/YscN_chr01_pseudomolecule_IMGAG_V3	98.87	1507	17	0	302	1808	1508	2	0	2853
contig01359	Medtr2g015120.1	Rubber_elongation_factor_chr02_pseudomolecule_IMGAG_V3	83.75	566	80	1	278	831	76	641	1e-112	406
contig01360	Medtr7g124360.1	Heat_shock_protein_Hsp20_chr07_pseudomolecule_IMGAG_V3	88.71	248	28	0	306	553	289	536	1e-71	270
contig01361	Medtr7g025640.1	Enoyl-CoA_hydratase/isomerase_chr07_pseudomolecule_IMGAG_V3	81.55	271	29	2	400	670	1681	1432	3e-39	163
contig01363	Medtr1g093170.1	hypothetical_protein_chr01_pseudomolecule_IMGAG_V3	84.48	174	27	0	168	341	1135	1308	4e-30	131
contig01364	Medtr7g008980.1	hypothetical_protein_chr07_pseudomolecule_IMGAG_V3	94.04	1057	62	1	288	1344	6144	5089	0	1588
contig01365	Medtr4g154660.1	Thioredoxin_domain_2;_chr04_pseudomolecule_IMGAG_V3	88.89	1098	116	2	36	1130	1	1095	0	1160
contig01366	AC233663_8.1	Chaperonin_Cpn60_AC233663.2	92.51	1322	99	0	294	1615	1511	190	0	1836
contig01367	Medtr3g101280.1	Myo-inositol-1-phosphate_synthase_chr03_pseudomolecule_IMGAG_V3	93.41	1533	101	0	88	1620	1	1533	0	2238
contig01370	Medtr7g107390.1	hypothetical_protein_chr07_pseudomolecule_IMGAG_V3	93.25	696	47	0	258	953	1050	355	0	1007
contig01371	Medtr8g137680.1	hypothetical_protein_chr08_pseudomolecule_IMGAG_V3	89.64	927	86	3	121	1040	1401	2324	0	1066
contig01372	Medtr8g145290.1	IQ_calmodulin-binding_region;_Cyclic_nucleotide-binding;_Ion_transport_protein_chr08_pseudomolecule_IMGAG_V3	92	150	12	0	7	156	2047	2196	2e-51	202
contig01373	Medtr2g008170.1	Actin/actin-like_chr02_pseudomolecule_IMGAG_V3	94.88	1132	58	0	96	1227	1	1132	0	1784
contig01374	Medtr2g104860.1	hypothetical_protein_chr02_pseudomolecule_IMGAG_V3	94.79	748	39	0	118	865	263	1010	0	1174
contig01375	Medtr7g025700.1	Heat_shock_protein_Hsp70;_chr07_pseudomolecule_IMGAG_V3	89.86	937	94	1	5	940	337	1273	0	1096
contig01376	Medtr5g093190.1	UBX;_UBA-like;_SEP_chr05_pseudomolecule_IMGAG_V3	89.22	816	88	0	206	1021	1262	447	0	920
contig01377	Medtr4g114750.1	Synaptobrevin_chr04_pseudomolecule_IMGAG_V3	93.06	663	46	0	125	787	1	663	0	950
contig01380	Medtr3g154090.1	Forkhead-associated_chr03_pseudomolecule_IMGAG_V3	82.35	527	93	0	257	783	2760	3286	1e-82	307
contig01381	Medtr4g097560.1	hypothetical_protein_chr04_pseudomolecule_IMGAG_V3	88.39	155	18	0	284	438	155	1	4e-40	165
contig01382	Medtr8g145330.1	hypothetical_protein_chr08_pseudomolecule_IMGAG_V3	91.74	1561	129	0	252	1812	2135	575	0	2072
contig01383	Medtr1g102830.1	hypothetical_protein_chr01_pseudomolecule_IMGAG_V3	91.23	684	56	1	215	898	921	242	0	878
contig01385	Medtr4g062150.1	Chloroplast_Ycf2_chr04_pseudomolecule_IMGAG_V3	84.23	336	49	2	196	530	384	52	3e-47	188
contig01386	Medtr2g103510.1	Protein_of_unknown_function_DUF26_chr02_pseudomolecule_IMGAG_V3	86.99	684	89	0	223	906	741	58	3e-178	624
contig01388	Medtr3g138070.1	hypothetical_protein_chr03_pseudomolecule_IMGAG_V3	87.5	784	98	0	251	1034	4661	5444	0	777
contig01390	Medtr2g103010.1	Rieske_[2Fe-2S]_region;_chr02_pseudomolecule_IMGAG_V3	91.92	693	50	3	114	803	1	690	0	912
contig01392	Medtr4g032650.1	hypothetical_protein_chr04_pseudomolecule_IMGAG_V3	84.47	161	24	1	232	392	160	1	2e-24	113
contig01393	Medtr1g146830.1	TMPIT-like_chr01_pseudomolecule_IMGAG_V3	93.52	880	55	2	217	1095	208	1086	0	1277
contig01394	Medtr6g025060.1	Cytochrome_c1_chr06_pseudomolecule_IMGAG_V3	95.88	826	34	0	347	1172	921	96	0	1368
contig01395	Medtr7g117470.1	DENN;_uDENN_chr07_pseudomolecule_IMGAG_V3	92.03	1117	89	0	260	1376	3840	2724	0	1509
contig01397	Medtr1g022850.1	Ribosomal_protein_S17_chr01_pseudomolecule_IMGAG_V3	88.53	436	50	0	42	477	13	448	3e-131	468
contig01398	Medtr7g009880.1	Gibberellin_regulated_protein_chr07_pseudomolecule_IMGAG_V3	91.82	330	27	0	59	388	1	330	6e-123	440
contig01400	Medtr4g120660.1	RNA-binding_region_RNP-1_(RNA_recognition_motif)_chr04_pseudomolecule_IMGAG_V3	91.38	603	49	1	339	941	600	1	0	779
contig01401	Medtr7g148430.1	Pollen_Ole_e_1_allergen_and_extensin_chr07_pseudomolecule_IMGAG_V3	90.79	315	29	0	13	327	1	315	2e-109	394
contig01402	Medtr2g077020.1	Lg106-like_chr02_pseudomolecule_IMGAG_V3	92.94	354	25	0	263	616	354	1	5e-142	504
contig01404	Medtr3g031560.1	Hypothetical_plant_protein_chr03_pseudomolecule_IMGAG_V3	86.4	691	94	0	341	1031	2460	1770	5e-178	624
contig01405	Medtr5g046630.1	Pentatricopeptide_repeat_chr05_pseudomolecule_IMGAG_V3	93.36	979	63	2	259	1236	444	1421	0	1409
contig01406	Medtr4g122000.1	Fumarate_lyase;_FAD_dependent_oxidoreductase_chr04_pseudomolecule_IMGAG_V3	77.62	1300	288	1	430	1726	262	1561	6e-70	266
contig01407	Medtr1g137330.1	RNA-binding_region_RNP-1_(RNA_recognition_motif)_chr01_pseudomolecule_IMGAG_V3	90.03	642	55	3	101	733	1	642	0	753
contig01409	Medtr2g085560.1	Heat_shock_protein_Hsp20_chr02_pseudomolecule_IMGAG_V3	82.94	170	29	0	874	1043	1184	1353	3e-22	107
contig01410	Medtr5g030090.1	hypothetical_protein_chr05_pseudomolecule_IMGAG_V3	88.32	351	41	0	90	440	13	363	5e-102	371
contig01411	Medtr2g011050.1	hypothetical_protein_chr02_pseudomolecule_IMGAG_V3	88.58	534	43	1	192	725	1142	1657	5e-171	601
contig01412	Medtr1g079000.1	Ubiquitin_chr01_pseudomolecule_IMGAG_V3	86.59	440	59	0	43	482	1	440	3e-112	404
contig01413	Medtr7g121440.1	Vacuolar_(H+)-ATPase_G_subunit_chr07_pseudomolecule_IMGAG_V3	90.78	141	13	0	494	634	239	99	2e-43	176
contig01415	Medtr8g137750.1	hypothetical_protein_chr08_pseudomolecule_IMGAG_V3	92.17	115	9	0	210	324	280	166	9e-38	157
contig01418	Medtr4g097450.1	General_substrate_transporter_chr04_pseudomolecule_IMGAG_V3	93.28	491	33	0	115	605	2687	3177	0	712
contig01419	Medtr5g090240.1	hypothetical_protein_chr05_pseudomolecule_IMGAG_V3	85.05	194	29	0	17	210	428	235	3e-37	155
contig01424	Medtr2g006700.1	hypothetical_protein_chr02_pseudomolecule_IMGAG_V3	91.76	1298	104	1	179	1473	292	1589	0	1721
contig01426	Medtr7g032510.1	Methyltransferase_type_12_chr07_pseudomolecule_IMGAG_V3	94.26	801	46	0	31	831	1675	875	0	1223
contig01427	Medtr6g070860.1	SFT2-like_chr06_pseudomolecule_IMGAG_V3	89.62	790	79	1	143	932	1222	436	0	912
contig01428	Medtr5g037490.1	hypothetical_protein_chr05_pseudomolecule_IMGAG_V3	93.8	1049	64	1	1	1048	521	1569	0	1556
contig01431	Medtr1g106700.1	Cytochrome_c_oxidase_subunit_Vc_chr01_pseudomolecule_IMGAG_V3	90.16	193	19	0	82	274	1	193	2e-60	232
contig01434	Medtr2g052360.1	Ribosomal_protein_L18_chr02_pseudomolecule_IMGAG_V3	91.44	362	31	0	199	560	140	501	2e-132	472
contig01435	Medtr5g035270.1	Ubiquitin;_Ribosomal_protein_S27a_chr05_pseudomolecule_IMGAG_V3	91.43	467	40	0	43	509	1	467	1e-173	609
contig01439	Medtr4g081470.1	Beta-Ig-H3/fasciclin_chr04_pseudomolecule_IMGAG_V3	85.98	756	103	1	331	1086	753	1	0	654
contig01440	Medtr8g101670.1	ETC_complex_I_subunit_conserved_region_chr08_pseudomolecule_IMGAG_V3	92.49	453	34	0	326	778	453	1	2e-179	628
contig01441	Medtr7g094160.1	hypothetical_protein_chr07_pseudomolecule_IMGAG_V3	90.85	732	64	1	233	961	1271	540	0	916
contig01442	Medtr5g007780.1	hypothetical_protein_chr05_pseudomolecule_IMGAG_V3	90.09	1171	113	1	130	1297	3161	4331	0	1398
contig01445	Medtr4g064750.1	B-cell_receptor-associated_31-like_chr04_pseudomolecule_IMGAG_V3	89.68	620	64	0	142	761	1	620	0	722
contig01446	Medtr5g102570.1	hypothetical_protein_chr05_pseudomolecule_IMGAG_V3	91.73	266	22	0	255	520	1795	1530	2e-96	353
contig01447	Medtr3g017000.1	hypothetical_protein_chr03_pseudomolecule_IMGAG_V3	90.23	215	19	2	287	500	840	627	2e-63	244
contig01450	Medtr4g026300.1	Arginase/agmatinase/formiminoglutamase_chr04_pseudomolecule_IMGAG_V3	91.46	984	84	0	160	1143	984	1	0	1251
contig01451	Medtr5g020760.2	Trimeric_LpxA-like_chr05_pseudomolecule_IMGAG_V3	83.13	166	28	0	427	592	355	520	2e-22	107
contig01454	Medtr4g165600.1	hypothetical_protein_chr04_pseudomolecule_IMGAG_V3	86.96	184	21	1	263	446	181	1	7e-42	170
contig01455	Medtr3g017160.1	CDP-alcohol_phosphatidyltransferase_chr03_pseudomolecule_IMGAG_V3	87.31	134	17	0	213	346	1062	929	4e-30	131
contig01456	Medtr8g125010.1	hypothetical_protein_chr08_pseudomolecule_IMGAG_V3	92.33	1512	116	0	386	1897	1873	362	0	2077
contig01458	Medtr8g112240.1	Nucleosome_assembly_protein_(NAP)_chr08_pseudomolecule_IMGAG_V3	83.94	274	44	0	231	504	68	341	7e-49	194
contig01459	Medtr8g099250.1	hypothetical_protein_chr08_pseudomolecule_IMGAG_V3	85.04	2199	329	0	238	2436	1087	3285	0	1750
contig01462	Medtr5g094900.1	Longin-like_chr05_pseudomolecule_IMGAG_V3	91.86	614	50	0	136	749	478	1091	0	821
contig01464	Medtr3g076170.1	Bet_v_I_allergen_chr03_pseudomolecule_IMGAG_V3	87.9	471	54	1	215	682	471	1	3e-134	478
contig01465	Medtr5g023520.1	Cytochrome_P450_chr05_pseudomolecule_IMGAG_V3	83.51	1407	229	1	141	1544	4	1410	0	946
contig01466	Medtr5g033920.1	Mitochondrial_substrate_carrier_chr05_pseudomolecule_IMGAG_V3	85.05	963	135	2	304	1263	13	969	0	765
contig01467	Medtr1g146270.1	hypothetical_protein_chr01_pseudomolecule_IMGAG_V3	94	50	3	0	440	489	59	10	9e-13	75.8
contig01468	Medtr8g052910.1	Ribosomal_protein_S4E;_RNA-binding_S4;_KOW;_;_chr08_pseudomolecule_IMGAG_V3	90.64	342	32	0	243	584	798	457	3e-118	424
contig01469	Medtr4g032510.1	hypothetical_protein_chr04_pseudomolecule_IMGAG_V3	87.85	395	42	2	455	843	638	244	4e-109	394
contig01470	Medtr8g024780.1	Cupin_chr08_pseudomolecule_IMGAG_V3	87.02	624	78	1	19	639	1	624	3e-168	591
contig01471	Medtr2g103820.1	hypothetical_protein_chr02_pseudomolecule_IMGAG_V3	79.78	277	44	4	158	425	55	328	3e-17	89.7
contig01473	Medtr1g093440.1	hypothetical_protein_chr01_pseudomolecule_IMGAG_V3	92.47	744	56	0	305	1048	2151	1408	0	1031
contig01474	Medtr5g022960.1	hypothetical_protein_chr05_pseudomolecule_IMGAG_V3	87.82	238	29	0	245	482	49	286	3e-63	242
contig01475	Medtr1g132810.1	hypothetical_protein_chr01_pseudomolecule_IMGAG_V3	91.36	359	28	1	311	666	744	386	3e-129	462
contig01476	Medtr3g097220.1	Tetratricopeptide-like_helical_chr03_pseudomolecule_IMGAG_V3	91.95	870	70	0	117	986	1	870	0	1170
contig01477	Medtr6g005940.1	UspA_chr06_pseudomolecule_IMGAG_V3	93.58	374	24	0	215	588	155	528	3e-156	551
contig01478	Medtr8g125500.1	hypothetical_protein_chr08_pseudomolecule_IMGAG_V3	77.66	685	153	0	680	1364	2042	1358	1e-33	145
contig01483	Medtr7g080540.1	Calcium-binding_EF-hand_chr07_pseudomolecule_IMGAG_V3	87.6	250	31	0	218	467	10	259	1e-65	250
contig01484	Medtr4g128420.1	IQ_calmodulin-binding_region_chr04_pseudomolecule_IMGAG_V3	88.01	392	44	1	2	393	389	1	4e-111	400
contig01486	Medtr4g155640.1	Double-stranded_RNA_binding;_DEAD/DEAH_box_helicase;_ATP-requiring_DNA_helicase_RecQ;_;_chr04_pseudomolecule_IMGAG_V3	94.65	243	13	0	1	243	2880	3122	7e-105	379
contig01487	Medtr3g163430.1	Heavy_metal_transport/detoxification_protein_chr03_pseudomolecule_IMGAG_V3	88.71	434	46	1	249	682	13	443	4e-131	468
contig01491	Medtr6g089260.1	Leucine-rich_repeat_chr06_pseudomolecule_IMGAG_V3	90.91	77	7	0	513	589	188	112	2e-19	97.6
contig01492	AC233662_59.1	RNA-binding_S4_AC233662.1	89.77	264	25	2	11	273	409	671	6e-79	293
contig01495	Medtr7g132970.1	Protein_of_unknown_function_CP12_chr07_pseudomolecule_IMGAG_V3	90.31	227	22	0	216	442	148	374	2e-73	276
contig01496	Medtr3g073380.1	Short-chain_dehydrogenase/reductase_SDR_chr03_pseudomolecule_IMGAG_V3	87.16	662	67	2	158	801	897	236	0	654
contig01498	Medtr6g069910.1	Band_7_protein_chr06_pseudomolecule_IMGAG_V3	89.21	871	94	0	285	1155	871	1	0	981
contig01500	Medtr5g088050.1	Nucleotidyl_transferase;_Trimeric_LpxA-like_chr05_pseudomolecule_IMGAG_V3	94.01	1086	65	0	292	1377	1086	1	0	1637
contig01502	Medtr2g088260.1	hypothetical_protein_chr02_pseudomolecule_IMGAG_V3	92.17	1418	111	0	205	1622	2798	1381	0	1931
contig01504	Medtr4g109950.1	Helix-turn-helix_motif_chr04_pseudomolecule_IMGAG_V3	87.8	410	50	0	320	729	429	20	1e-115	416
contig01505	Medtr8g137790.1	hypothetical_protein_chr08_pseudomolecule_IMGAG_V3	84.28	159	25	0	143	301	37	195	8e-26	117
contig01510	Medtr1g124500.1	Major_intrinsic_protein_chr01_pseudomolecule_IMGAG_V3	91.97	585	47	0	847	1431	1	585	0	787
contig01512	Medtr3g102710.1	Oxysterol-binding_protein;_Pleckstrin_homology-type_chr03_pseudomolecule_IMGAG_V3	92.84	1607	115	0	247	1853	4135	2529	0	2274
contig01513	Medtr2g126300.1	Embryo-specific_3_chr02_pseudomolecule_IMGAG_V3	85.21	311	46	0	445	755	488	178	4e-66	252
contig01516	Medtr8g044810.1	Transferase_chr08_pseudomolecule_IMGAG_V3	82.5	200	35	0	1172	1371	890	1089	7e-26	119
contig01517	Medtr7g140020.1	hypothetical_protein_chr07_pseudomolecule_IMGAG_V3	92.66	531	39	0	367	897	854	324	0	743
contig01522	Medtr5g032440.1	Glycine_hydroxymethyltransferase;_chr05_pseudomolecule_IMGAG_V3	94	1100	66	0	64	1163	458	1557	0	1657
contig01523	Medtr8g119500.1	Tyrosine_protein_kinase_chr08_pseudomolecule_IMGAG_V3	88.77	641	63	2	302	939	2068	1434	0	698
contig01525	Medtr8g138370.1	Pectinesterase_inhibitor_chr08_pseudomolecule_IMGAG_V3	86.1	525	66	2	158	681	87	605	2e-127	456
contig01526	Medtr7g035080.1	Protein_of_unknown_function_UPF0054_chr07_pseudomolecule_IMGAG_V3	92.02	789	63	0	251	1039	5164	4376	0	1065
contig01527	Medtr3g150430.1	14-3-3_protein_chr03_pseudomolecule_IMGAG_V3	92.7	315	23	0	455	769	783	469	2e-123	442
contig01528	Medtr5g026660.1	Cytochrome_P450_chr05_pseudomolecule_IMGAG_V3	88.89	207	23	0	108	314	1566	1772	4e-59	228
contig01529	Medtr7g127380.1	HesB/YadR/YfhF_chr07_pseudomolecule_IMGAG_V3	89.28	345	37	0	203	547	483	139	6e-108	391
contig01530	Medtr2g010800.1	Thioredoxin-like_fold;_chr02_pseudomolecule_IMGAG_V3	89.29	364	39	0	263	626	375	12	2e-114	412
contig01531	Medtr4g114250.1	hypothetical_protein_chr04_pseudomolecule_IMGAG_V3	92.07	353	28	0	293	645	353	1	4e-134	478
contig01532	Medtr5g095740.1	Homeodomain-related;_chr05_pseudomolecule_IMGAG_V3	89.33	675	69	1	118	792	2262	2933	0	763
contig01535	Medtr7g090000.1	Acyl_carrier_protein-like_chr07_pseudomolecule_IMGAG_V3	89.57	393	41	0	288	680	393	1	4e-127	454
contig01536	Medtr2g049500.2	Aldehyde_dehydrogenase_chr02_pseudomolecule_IMGAG_V3	88.96	1467	158	1	298	1760	1500	34	0	1622
contig01537	Medtr7g140640.1	Tetratricopeptide-like_helical;_chr07_pseudomolecule_IMGAG_V3	93.26	905	61	0	45	949	1	905	0	1310
contig01541	Medtr7g120830.1	Transcription_factor_CBF/NF-Y/archaeal_histone_chr07_pseudomolecule_IMGAG_V3	88.67	415	33	3	28	433	85	494	2e-125	448
contig01544	Medtr1g023670.1	Gibberellin_regulated_protein_chr01_pseudomolecule_IMGAG_V3	85.19	162	24	0	137	298	276	115	6e-30	131
contig01545	Medtr3g093120.1	Acid_phosphatase_(Class_B)_chr03_pseudomolecule_IMGAG_V3	93.13	1164	80	0	148	1311	2129	966	0	1673
contig01546	Medtr1g127100.1	PAR1_chr01_pseudomolecule_IMGAG_V3	81.09	238	42	1	262	499	192	426	9e-24	111
contig01548	Medtr1g028490.1	hypothetical_protein_chr01_pseudomolecule_IMGAG_V3	88.51	348	40	0	90	437	985	1332	2e-102	373
contig01550	Medtr2g074380.1	hypothetical_protein_chr02_pseudomolecule_IMGAG_V3	94.92	59	3	0	866	924	253	195	2e-18	93.7
contig01553	Medtr1g090200.1	Tyrosine_protein_kinase_chr01_pseudomolecule_IMGAG_V3	89.51	906	95	0	117	1022	27	932	0	1043
contig01554	Medtr8g106580.1	hypothetical_protein_chr08_pseudomolecule_IMGAG_V3	89.07	878	93	1	86	963	1416	2290	0	975
contig01555	Medtr4g109610.1	Acetohydroxy_acid_isomeroreductase;_;_chr04_pseudomolecule_IMGAG_V3	90.14	1734	162	1	262	1986	1734	1	0	2089
contig01556	Medtr5g034150.1	Multi_antimicrobial_extrusion_protein_MatE_chr05_pseudomolecule_IMGAG_V3	91.42	268	17	2	170	437	2237	1976	5e-93	341
contig01559	Medtr3g098290.1	Ribosomal_protein_S13_chr03_pseudomolecule_IMGAG_V3	87.8	500	55	1	52	545	2	501	9e-144	509
contig01560	Medtr7g105290.1	hypothetical_protein_chr07_pseudomolecule_IMGAG_V3	92.03	615	49	0	378	992	3099	2485	0	831
contig01561	Medtr7g092560.1	ATPase_FliI/YscN_chr07_pseudomolecule_IMGAG_V3	90.81	1437	128	2	206	1641	31	1464	0	1790
contig01562	Medtr4g136190.1	Aquaporin_chr04_pseudomolecule_IMGAG_V3	88.11	698	83	0	185	882	106	803	0	726
contig01565	Medtr8g115430.1	Ribosomal_protein_L7Ae/L30e/S12e/Gadd45_chr08_pseudomolecule_IMGAG_V3	85.91	440	50	1	36	475	1	428	2e-101	369
contig01567	Medtr5g006570.1	Ribosomal_protein_S3Ae_chr05_pseudomolecule_IMGAG_V3	86.48	762	103	0	61	822	25	786	0	694
contig01569	Medtr7g120710.1	DNA-binding_WRKY_chr07_pseudomolecule_IMGAG_V3	90.86	810	68	2	400	1206	2165	1359	0	977
contig01571	Medtr7g029710.1	FMN-binding_split_barrel_chr07_pseudomolecule_IMGAG_V3	87.9	537	65	0	254	790	627	91	1e-155	549
contig01572	Medtr3g142850.2	Silent_information_regulator_protein_Sir2_chr03_pseudomolecule_IMGAG_V3	87.83	838	93	2	100	937	8513	9341	0	850
contig01574	Medtr7g111250.1	hypothetical_protein_chr07_pseudomolecule_IMGAG_V3	84.44	270	33	2	227	496	261	1	7e-51	200
contig01576	Medtr1g111640.1	hypothetical_protein_chr01_pseudomolecule_IMGAG_V3	80.1	201	40	0	110	310	674	474	8e-15	81.8
contig01577	Medtr3g040950.1	hypothetical_protein_chr03_pseudomolecule_IMGAG_V3	83.87	657	103	3	299	953	499	1154	6e-122	438
contig01579	Medtr7g010550.1	hypothetical_protein_chr07_pseudomolecule_IMGAG_V3	91.22	1458	122	2	336	1790	1827	373	0	1867
contig01580	Medtr4g081710.1	hypothetical_protein_chr04_pseudomolecule_IMGAG_V3	85.27	129	19	0	92	220	1	129	3e-22	105
contig01581	Medtr5g035220.1	hypothetical_protein_chr05_pseudomolecule_IMGAG_V3	92.3	1272	98	0	56	1327	265	1536	0	1744
contig01583	Medtr3g105840.1	2OG-Fe(II)_oxygenase_chr03_pseudomolecule_IMGAG_V3	91.93	942	76	0	76	1017	1	942	0	1265
contig01584	Medtr5g019520.1	Creatinase;_Peptidase_M24_chr05_pseudomolecule_IMGAG_V3	91.49	1104	94	0	196	1299	1968	865	0	1443
contig01585	Medtr3g076670.2	ATP_synthase_subunit_H_chr03_pseudomolecule_IMGAG_V3	92.96	213	15	0	278	490	213	1	8e-82	303
contig01586	Medtr7g077280.1	Short-chain_dehydrogenase/reductase_SDR_chr07_pseudomolecule_IMGAG_V3	92.98	57	4	0	645	701	882	826	1e-14	81.8
contig01587	Medtr7g129890.1	hypothetical_protein_chr07_pseudomolecule_IMGAG_V3	91.07	291	26	0	324	614	230	520	9e-102	371
contig01591	AC202489_13.1	hypothetical_protein_AC202489.10	91.17	317	28	0	1	317	2550	2234	7e-113	406
contig01592	Medtr5g038450.1	hypothetical_protein_chr05_pseudomolecule_IMGAG_V3	81.56	640	113	3	280	918	864	229	1e-84	313
contig01596	Medtr5g011710.1	Multi_antimicrobial_extrusion_protein_MatE_chr05_pseudomolecule_IMGAG_V3	87.48	671	84	0	585	1255	2264	1594	0	664
contig01597	Medtr2g033420.1	hypothetical_protein_chr02_pseudomolecule_IMGAG_V3	90.76	747	54	2	1	732	1320	574	0	944
contig01598	Medtr8g128270.1	Xylose_isomerase-like_TIM_barrel;_chr08_pseudomolecule_IMGAG_V3	92.34	1358	104	0	315	1672	68	1425	0	1867
contig01599	Medtr4g134510.1	Mitochondrial_substrate_carrier_chr04_pseudomolecule_IMGAG_V3	92.02	902	69	1	385	1286	899	1	0	1213
contig01601	Medtr1g073680.1	Pyruvate_kinase;_;_;_chr01_pseudomolecule_IMGAG_V3	94.34	1590	84	1	272	1855	1	1590	0	2399
contig01602	Medtr3g097460.1	Protein_of_unknown_function_DUF250_chr03_pseudomolecule_IMGAG_V3	93.76	1009	54	1	172	1180	1019	20	0	1509
contig01603	Medtr8g132830.1	GroES-like_chr08_pseudomolecule_IMGAG_V3	89.24	762	82	0	177	938	762	1	0	860
contig01604	Medtr5g006990.1	Protein_of_unknown_function_DUF581_chr05_pseudomolecule_IMGAG_V3	91.51	601	51	0	65	665	456	1056	0	787
contig01605	Medtr6g013830.1	Blue_(type_1)_copper_domain_chr06_pseudomolecule_IMGAG_V3	86.32	519	62	2	59	571	25	540	1e-115	416
contig01607	Medtr2g045980.1	hypothetical_protein_chr02_pseudomolecule_IMGAG_V3	92.11	114	9	0	214	327	753	640	1e-36	155
contig01609	Medtr1g149650.1	hypothetical_protein_chr01_pseudomolecule_IMGAG_V3	89.54	669	70	0	164	832	252	920	0	771
contig01610	Medtr4g096600.1	Histone_H2A;_Histone-fold_chr04_pseudomolecule_IMGAG_V3	88.97	145	16	0	1	145	251	395	5e-39	161
contig01611	Medtr1g039920.1	Pyrophosphate-dependent_phosphofructokinase_PfpB_chr01_pseudomolecule_IMGAG_V3	93.48	1627	106	0	242	1868	1787	161	0	2385
contig01612	Medtr8g129960.1	hypothetical_protein_chr08_pseudomolecule_IMGAG_V3	90.22	225	22	0	107	331	225	449	4e-72	272
contig01613	AC233684_7.1	NADH/Ubiquinone/plastoquinone_(complex_I);_Immunoglobulin/major_histocompatibility_complex_AC233684.2	89.6	471	46	1	228	695	491	961	3e-153	541
contig01614	Medtr7g100190.1	Thioredoxin-like_fold;_chr07_pseudomolecule_IMGAG_V3	89.82	737	69	1	691	1421	737	1	0	868
contig01621	Medtr7g140970.1	hypothetical_protein_chr07_pseudomolecule_IMGAG_V3	86.52	675	73	4	532	1200	862	1524	2e-174	613
contig01623	AC233674_3.1	Cyclin-like_F-box_AC233674.1	89.28	345	36	1	137	480	1764	1420	1e-105	383
contig01624	Medtr4g011400.1	Macrophage_migration_inhibitory_factor_chr04_pseudomolecule_IMGAG_V3	88	250	26	1	273	518	274	25	2e-67	256
contig01625	Medtr6g083930.1	hypothetical_protein_chr06_pseudomolecule_IMGAG_V3	91.35	798	69	0	28	825	250	1047	0	1035
contig01626	Medtr3g136110.1	Photosystem_II_oxygen_evolving_complex_protein_PsbP_chr03_pseudomolecule_IMGAG_V3	91.23	627	55	0	347	973	256	882	0	733
contig01627	Medtr7g037670.1	Glucose-6-phosphate_dehydrogenase_chr07_pseudomolecule_IMGAG_V3	92.69	876	64	0	1	876	673	1548	0	1229
contig01631	Medtr4g097740.1	Aldo/keto_reductase_chr04_pseudomolecule_IMGAG_V3	84.91	371	52	1	1	367	641	271	1e-77	289
contig01632	Medtr4g096490.1	hypothetical_protein_chr04_pseudomolecule_IMGAG_V3	93.66	2460	153	1	321	2777	4817	2358	0	3636
contig01636	Medtr8g121700.1	C2_chr08_pseudomolecule_IMGAG_V3	90.88	1360	123	1	138	1496	1786	3145	0	1705
contig01637	Medtr5g097040.1	Tetratricopeptide-like_helical_chr05_pseudomolecule_IMGAG_V3	88.07	528	51	1	107	634	1	516	4e-159	561
contig01639	Medtr5g017390.1	Protein_of_unknown_function_DUF1685_chr05_pseudomolecule_IMGAG_V3	85.32	504	62	2	521	1021	517	23	1e-115	416
contig01640	Medtr2g130050.1	hypothetical_protein_chr02_pseudomolecule_IMGAG_V3	89.79	1117	111	1	72	1185	5	1121	0	1306
contig01641	Medtr8g096400.1	Plant_lipid_transfer/seed_storage/trypsin-alpha_amylase_inhibitor_chr08_pseudomolecule_IMGAG_V3	90.25	277	27	0	382	658	277	1	3e-91	335
contig01642	Medtr3g138860.1	hypothetical_protein_chr03_pseudomolecule_IMGAG_V3	90.8	1598	132	3	255	1849	2307	722	0	2002
contig01643	AC234702_4.1	Histone_core;_Histone-fold_AC234702.1	86.71	414	49	3	72	482	19	429	7e-101	367
contig01644	Medtr3g156390.3	hypothetical_protein_chr03_pseudomolecule_IMGAG_V3	90.51	158	15	0	292	449	159	2	5e-49	194
contig01645	Medtr6g013290.1	emp24/gp25L/p24_chr06_pseudomolecule_IMGAG_V3	87.29	236	30	0	990	1225	929	694	2e-59	230
contig01646	Medtr8g025250.1	hypothetical_protein_chr08_pseudomolecule_IMGAG_V3	88.78	508	53	1	265	772	2533	2030	7e-157	553
contig01648	Medtr2g021880.1	Bromodomain_chr02_pseudomolecule_IMGAG_V3	89.36	1513	155	1	296	1808	1507	1	0	1725
contig01649	Medtr1g046680.1	Peptidase_M20_chr01_pseudomolecule_IMGAG_V3	87.21	1251	160	0	234	1484	1341	91	0	1211
contig01650	AC233577_32.1	hypothetical_protein_AC233577.5	89.74	1589	148	3	174	1747	1558	3146	0	1857
contig01651	Medtr4g128530.1	C2;_GRAM_chr04_pseudomolecule_IMGAG_V3	92.93	410	29	0	323	732	2230	1821	8e-166	583
contig01653	Medtr8g096920.1	Ribosomal_protein_L25_chr08_pseudomolecule_IMGAG_V3	88.94	642	71	0	338	979	729	88	0	710
contig01657	Medtr3g159530.1	Protein_kinase_chr03_pseudomolecule_IMGAG_V3	89.26	121	13	0	217	337	3255	3375	6e-32	137
contig01658	Medtr1g124660.1	Ribosomal_protein_S13_chr01_pseudomolecule_IMGAG_V3	90.99	455	39	2	207	659	455	1	3e-159	561
contig01659	Medtr2g049600.1	Initiation_factor_2B_alpha/beta/delta_chr02_pseudomolecule_IMGAG_V3	90.65	1112	104	0	331	1442	1119	8	0	1380
contig01660	Medtr8g119930.1	Protein_of_unknown_function_DUF250_chr08_pseudomolecule_IMGAG_V3	92.9	606	43	0	305	910	1038	433	0	860
contig01661	Medtr7g089960.1	hypothetical_protein_chr07_pseudomolecule_IMGAG_V3	90.59	861	75	2	189	1043	40	900	0	1057
contig01662	Medtr5g073780.1	hypothetical_protein_chr05_pseudomolecule_IMGAG_V3	94.72	284	15	0	60	343	1189	1472	4e-124	444
contig01663	Medtr3g144400.1	hypothetical_protein_chr03_pseudomolecule_IMGAG_V3	92.59	486	28	3	213	691	3734	3250	0	664
contig01666	Medtr8g009280.1	Dynamin_central_region;_Dynamin;_Dynamin_GTPase_effector_chr08_pseudomolecule_IMGAG_V3	92.66	627	46	0	307	933	1959	2585	0	878
contig01667	Medtr5g103040.1	hypothetical_protein_chr05_pseudomolecule_IMGAG_V3	89.25	558	59	1	217	774	1270	714	9e-178	622
contig01670	Medtr8g102250.1	Cell_division_protein_FtsZ_chr08_pseudomolecule_IMGAG_V3	85.33	518	73	2	3	517	518	1	6e-114	410
contig01671	Medtr1g121570.1	hypothetical_protein_chr01_pseudomolecule_IMGAG_V3	91.58	285	24	0	1	285	2944	3228	3e-103	375
contig01673	Medtr4g160490.1	Snf7_chr04_pseudomolecule_IMGAG_V3	80.59	572	105	3	242	810	651	83	2e-61	236
contig01674	Medtr3g093420.1	Chlorophyll_A-B_binding_protein_chr03_pseudomolecule_IMGAG_V3	90.27	678	66	0	232	909	837	160	0	821
contig01675	Medtr5g090670.1	Rubrerythrin;_Ferritin-like_chr05_pseudomolecule_IMGAG_V3	91.99	549	42	2	269	816	720	173	0	724
contig01676	Medtr8g093040.1	hypothetical_protein_chr08_pseudomolecule_IMGAG_V3	93.17	410	28	0	294	703	780	371	4e-168	591
contig01677	Medtr3g086610.1	hypothetical_protein_chr03_pseudomolecule_IMGAG_V3	92.65	599	44	0	174	772	249	847	0	839
contig01679	Medtr2g100520.1	RNA-binding_S4_chr02_pseudomolecule_IMGAG_V3	86.89	1755	206	5	223	1959	1022	2770	0	1653
contig01683	Medtr2g022360.1	hypothetical_protein_chr02_pseudomolecule_IMGAG_V3	91.47	258	19	3	8	264	3281	3026	5e-85	313
contig01685	Medtr1g023860.1	Cystinosin/ERS1p_repeat_chr01_pseudomolecule_IMGAG_V3	93.24	340	23	0	322	661	184	523	3e-138	492
contig01686	Medtr1g111350.1	hypothetical_protein_chr01_pseudomolecule_IMGAG_V3	85.38	342	47	1	270	611	321	659	7e-74	278
contig01687	Medtr5g012140.2	hypothetical_protein_chr05_pseudomolecule_IMGAG_V3	89.01	546	60	0	282	827	211	756	7e-173	607
contig01688	Medtr2g077520.2	hypothetical_protein_chr02_pseudomolecule_IMGAG_V3	96.48	284	10	0	1	284	1213	1496	4e-136	484
contig01690	Medtr3g156450.1	Cell_division_protein_FtsZ_chr03_pseudomolecule_IMGAG_V3	92.68	1339	98	0	206	1544	1	1339	0	1877
contig01692	Medtr5g049410.3	Amino_acid-binding_ACT_chr05_pseudomolecule_IMGAG_V3	91.18	828	71	1	8	833	828	1	0	1057
contig01693	AC235678_9.1	hypothetical_protein_AC235678.1	85.58	430	52	4	147	570	786	1211	9e-93	341
contig01694	Medtr5g034090.1	hypothetical_protein_chr05_pseudomolecule_IMGAG_V3	91.25	80	7	0	324	403	354	433	2e-21	103
contig01699	Medtr8g133200.1	SAC3/GANP;_Eukaryotic_translation_initiation_factor_3_subunit_12;_Winged_helix_repressor_DNA-binding_chr08_pseudomolecule_IMGAG_V3	89.76	664	68	0	88	751	45	708	0	777
contig01701	Medtr7g135870.1	Bet_v_I_allergen_chr07_pseudomolecule_IMGAG_V3	86.98	215	27	1	379	592	394	180	1e-49	196
contig01703	Medtr8g105760.1	Pex19_protein_chr08_pseudomolecule_IMGAG_V3	88.43	743	77	2	252	985	747	5	0	789
contig01704	Medtr3g101370.1	hypothetical_protein_chr03_pseudomolecule_IMGAG_V3	83.14	421	68	1	340	760	651	234	7e-71	268
contig01705	Medtr7g093430.1	General_substrate_transporter_chr07_pseudomolecule_IMGAG_V3	84.14	1318	209	0	122	1439	182	1499	0	955
contig01706	Medtr7g124040.1	hypothetical_protein_chr07_pseudomolecule_IMGAG_V3	78.89	379	78	2	103	480	459	836	9e-21	101
contig01707	Medtr8g088390.1	Phosphoserine_aminotransferase;_;_chr08_pseudomolecule_IMGAG_V3	90.99	1287	113	1	306	1589	1287	1	0	1628
contig01708	Medtr7g118380.1	hypothetical_protein_chr07_pseudomolecule_IMGAG_V3	87.29	118	8	2	11	121	118	1	1e-23	109
contig01710	Medtr4g023010.1	Ycf1_chr04_pseudomolecule_IMGAG_V3	84.52	717	102	2	572	1285	744	34	2e-152	539
contig01711	Medtr5g100020.1	hypothetical_protein_chr05_pseudomolecule_IMGAG_V3	92.42	620	47	0	157	776	273	892	0	856
contig01712	Medtr2g015150.1	Enoyl-CoA_hydratase/isomerase_chr02_pseudomolecule_IMGAG_V3	80.45	716	137	1	61	773	1	716	3e-82	305
contig01714	Medtr5g037140.1	hypothetical_protein_chr05_pseudomolecule_IMGAG_V3	89.44	161	17	0	249	409	1490	1330	6e-46	184
contig01717	Medtr4g011880.1	Protein_of_unknown_function_DUF538_chr04_pseudomolecule_IMGAG_V3	91.81	513	42	0	226	738	513	1	0	684
contig01719	Medtr1g086330.1	Ribosome_recycling_factor_chr01_pseudomolecule_IMGAG_V3	92.22	604	47	0	232	835	186	789	0	799
contig01720	Medtr2g030480.1	hypothetical_protein_chr02_pseudomolecule_IMGAG_V3	89.54	306	32	0	158	463	306	1	9e-97	353
contig01721	Medtr7g010060.1	Peptidase_M41_chr07_pseudomolecule_IMGAG_V3	83.5	200	33	0	1188	1387	1521	1322	2e-30	135
contig01725	Medtr8g029420.1	Cytochrome_b5_chr08_pseudomolecule_IMGAG_V3	87.78	401	46	1	303	700	401	1	2e-111	402
contig01726	Medtr2g010460.1	Inorganic_pyrophosphatase_chr02_pseudomolecule_IMGAG_V3	92.69	876	61	1	323	1198	873	1	0	1225
contig01728	Medtr3g104730.1	Selenium-binding_protein_chr03_pseudomolecule_IMGAG_V3	91.1	1415	126	0	207	1621	1467	53	0	1806
contig01729	AC235668_15.1	Eukaryotic/archaeal_ribosomal_protein_S3_AC235668.1	86.54	327	43	1	60	386	1	326	2e-78	291
contig01730	Medtr1g124780.1	hypothetical_protein_chr01_pseudomolecule_IMGAG_V3	91.57	261	22	0	62	322	1	261	9e-94	343
contig01731	Medtr7g096730.1	V-ATPase_subunit_C_chr07_pseudomolecule_IMGAG_V3	92.47	1142	77	1	30	1162	1	1142	0	1590
contig01732	Medtr3g147810.1	Chlorophyll_A-B_binding_protein_chr03_pseudomolecule_IMGAG_V3	92.4	803	61	0	68	870	1	803	0	1108
contig01735	AC235671_7.1	Peptidoglycan-binding_LysM_AC235671.2	79.09	971	182	4	256	1223	1119	167	1e-85	317
contig01737	Medtr6g080780.1	Glutamine_synthetase_type_I_chr06_pseudomolecule_IMGAG_V3	90.62	1055	99	0	78	1132	10	1064	0	1306
contig01738	Medtr6g013730.1	Cyclin-like_F-box;_F-box_protein_interaction_domain_chr06_pseudomolecule_IMGAG_V3	87.12	295	38	0	331	625	4175	3881	1e-75	283
contig01740	Medtr7g103070.1	hypothetical_protein_chr07_pseudomolecule_IMGAG_V3	81.63	147	24	1	396	542	144	1	1e-12	73.8
contig01741	Medtr5g105970.1	hypothetical_protein_chr05_pseudomolecule_IMGAG_V3	89.02	82	9	0	247	328	135	216	6e-18	91.7
contig01742	Medtr4g006650.2	NAD-dependent_epimerase/dehydratase_chr04_pseudomolecule_IMGAG_V3	83.44	948	151	2	114	1055	981	34	8e-179	626
contig01745	Medtr5g016140.1	Alpha/beta_hydrolase_fold_chr05_pseudomolecule_IMGAG_V3	87.58	918	114	0	302	1219	918	1	0	916
contig01746	Medtr7g146140.1	Harpin-induced_1_chr07_pseudomolecule_IMGAG_V3	87.35	1067	135	0	72	1138	2791	3857	0	1045
contig01747	Medtr8g012340.1	RNA_polymerase_Rpb4_chr08_pseudomolecule_IMGAG_V3	95.44	417	19	0	301	717	417	1	0	676
contig01750	AC235753_14.2	N-6_Adenine-specific_DNA_methylase;_Exodeoxyribonuclease_III_xth_AC235753.1	88.48	547	57	2	11	554	1140	1683	3e-164	577
contig01752	Medtr2g097890.1	Protein_kinase;_chr02_pseudomolecule_IMGAG_V3	79.78	1009	204	0	607	1615	1196	188	3e-105	383
contig01753	Medtr5g098360.1	Ribosomal_L18ae_protein_chr05_pseudomolecule_IMGAG_V3	85.52	525	76	0	238	762	537	13	3e-122	438
contig01754	Medtr3g020640.1	NADPH-dependent_FMN_reductase_chr03_pseudomolecule_IMGAG_V3	85.64	564	78	1	230	793	573	13	2e-132	472
contig01755	Medtr6g093570.1	3-hydroxyacyl-CoA_dehydrogenase_chr06_pseudomolecule_IMGAG_V3	91.44	876	75	0	424	1299	887	12	0	1142
contig01757	Medtr4g121730.1	Chaperone_DnaK_chr04_pseudomolecule_IMGAG_V3	83.46	133	22	0	826	958	635	503	6e-17	89.7
contig01760	Medtr4g134690.1	Sec61beta_chr04_pseudomolecule_IMGAG_V3	93.53	232	15	0	110	341	246	15	3e-93	341
contig01761	Medtr3g005850.1	hypothetical_protein_chr03_pseudomolecule_IMGAG_V3	87.06	371	48	0	294	664	2253	1883	3e-97	355
contig01762	Medtr8g144610.1	Protein_of_unknown_function_DUF788_chr08_pseudomolecule_IMGAG_V3	90.23	522	50	1	328	848	522	1	1e-177	622
contig01763	Medtr4g005600.1	Fatty_acid_desaturase_chr04_pseudomolecule_IMGAG_V3	90.14	842	83	0	99	940	1214	2055	0	1011
contig01767	Medtr7g140540.1	Protein_kinase_chr07_pseudomolecule_IMGAG_V3	90.85	1639	144	2	631	2266	1663	28	0	2052
contig01770	Medtr1g090050.1	hypothetical_protein_chr01_pseudomolecule_IMGAG_V3	86.48	466	62	1	314	779	1249	785	1e-115	416
contig01772	Medtr8g102630.1	hypothetical_protein_chr08_pseudomolecule_IMGAG_V3	88.12	682	78	1	325	1003	942	261	0	706
contig01773	Medtr3g012840.1	Deoxynucleoside_kinase_chr03_pseudomolecule_IMGAG_V3	92.86	378	27	0	522	899	378	755	2e-151	535
contig01774	Medtr5g106580.1	Longin-like_chr05_pseudomolecule_IMGAG_V3	97.48	476	12	0	283	758	476	1	0	807
contig01776	AC233100_3.1	Sin3_associated_polypeptide_p18_AC233100.6	91.23	456	39	1	250	704	456	1	1e-164	579
contig01778	Medtr3g138480.1	Protein_phosphatase_2C;_chr03_pseudomolecule_IMGAG_V3	91.67	1069	89	0	382	1450	1069	1	0	1413
contig01780	Medtr1g020700.1	Cyclin-like_F-box_chr01_pseudomolecule_IMGAG_V3	90.06	1439	114	5	28	1447	760	2188	0	1727
contig01782	Medtr7g107220.1	Methyltransferase_type_11_chr07_pseudomolecule_IMGAG_V3	85.02	414	62	0	573	986	414	1	2e-89	329
contig01783	Medtr5g099200.1	Ubiquinone_biosynthesis_O-methyltransferase_chr05_pseudomolecule_IMGAG_V3	91.91	853	56	3	142	982	902	51	0	1140
contig01784	Medtr5g014270.1	CD9/CD37/CD63_antigen_chr05_pseudomolecule_IMGAG_V3	88.81	849	74	2	201	1028	22	870	0	952
contig01786	Medtr2g107420.1	hypothetical_protein_chr02_pseudomolecule_IMGAG_V3	91.62	334	28	0	223	556	633	300	7e-123	440
contig01791	Medtr5g103870.1	Protein_of_unknown_function_UPF0172_chr05_pseudomolecule_IMGAG_V3	94.29	280	16	0	286	565	615	336	2e-119	428
contig01792	Medtr4g009360.1	D-3-phosphoglycerate_dehydrogenase_chr04_pseudomolecule_IMGAG_V3	93.1	319	21	1	1	318	624	942	6e-126	450
contig01793	Medtr2g034240.1	Sec20_chr02_pseudomolecule_IMGAG_V3	93.75	416	26	0	417	832	860	445	6e-164	577
contig01797	Medtr8g112900.1	Band_7_protein_chr08_pseudomolecule_IMGAG_V3	80.3	198	39	0	85	282	631	828	1e-15	83.8
contig01800	Medtr2g021920.1	Protein_of_unknown_function_DUF1000_chr02_pseudomolecule_IMGAG_V3	92.64	598	44	0	295	892	610	13	0	837
contig01802	Medtr3g008490.1	Prefoldin_beta-like_chr03_pseudomolecule_IMGAG_V3	95.4	435	20	0	76	510	36	470	0	704
contig01803	Medtr1g086420.2	NAD-dependent_epimerase/dehydratase_chr01_pseudomolecule_IMGAG_V3	92.68	1066	78	0	200	1265	139	1204	0	1495
contig01805	Medtr3g101730.1	hypothetical_protein_chr03_pseudomolecule_IMGAG_V3	82.3	627	102	3	278	895	839	213	6e-96	351
contig01806	Medtr1g019460.1	Photosystem_II_protein_PsbX_chr01_pseudomolecule_IMGAG_V3	90.64	374	23	1	151	512	378	5	2e-134	478
contig01808	Medtr6g094250.1	Plastid_and_cyanobacterial_ribosomal_protein_PSRP-3/Ycf65_chr06_pseudomolecule_IMGAG_V3	91.72	302	25	0	263	564	185	486	6e-111	400
contig01812	Medtr2g126140.1	Glyoxalase/bleomycin_resistance_protein/dioxygenase_chr02_pseudomolecule_IMGAG_V3	87.88	297	33	1	139	432	397	693	2e-80	299
contig01815	Medtr4g093110.1	hypothetical_protein_chr04_pseudomolecule_IMGAG_V3	92.41	725	52	1	242	963	215	939	0	997
contig01817	Medtr7g021650.1	NADH/Ubiquinone/plastoquinone_(complex_I)_chr07_pseudomolecule_IMGAG_V3	95.2	1376	58	4	8	1376	77	1451	0	1806
contig01827	Medtr3g142500.1	Longin-like_chr03_pseudomolecule_IMGAG_V3	94.69	226	12	0	565	790	226	1	2e-96	353
contig01828	Medtr4g154710.2	hypothetical_protein_chr04_pseudomolecule_IMGAG_V3	90.74	324	30	0	254	577	477	154	3e-104	379
contig01829	Medtr4g136550.1	Raffinose_synthase_chr04_pseudomolecule_IMGAG_V3	87.85	428	50	2	26	452	475	901	4e-117	420
contig01830	Medtr8g105410.1	Acyl-CoA_dehydrogenase_C-terminal-like;_chr08_pseudomolecule_IMGAG_V3	84.79	1920	292	0	222	2141	19	1938	0	1457
contig01831	Medtr7g134480.1	hypothetical_protein_chr07_pseudomolecule_IMGAG_V3	90.1	192	19	0	237	428	192	1	9e-60	230
contig01832	Medtr4g154520.1	Annexin_chr04_pseudomolecule_IMGAG_V3	85.81	916	130	0	178	1093	17	932	0	785
contig01834	Medtr8g109010.1	hypothetical_protein_chr08_pseudomolecule_IMGAG_V3	84.11	749	110	4	137	879	683	1428	1e-146	519
contig01835	Medtr1g020360.1	Glycine_cleavage_system_P-protein_chr01_pseudomolecule_IMGAG_V3	92.27	3170	224	3	125	3282	1	3161	0	4353
contig01838	Medtr2g103750.1	Dihydroneopterin_aldolase_family_chr02_pseudomolecule_IMGAG_V3	87.66	397	49	0	272	668	429	33	3e-110	398
contig01840	Medtr1g013740.2	ATP-requiring_DNA_helicase_RecQ;_chr01_pseudomolecule_IMGAG_V3	96.7	91	3	0	241	331	1030	940	6e-38	157
contig01841	Medtr3g107090.1	Nucleotidyl_transferase_chr03_pseudomolecule_IMGAG_V3	93.09	1477	90	2	329	1805	1536	72	0	2123
contig01842	AC233659_29.1	Protein_kinase-like;_Homeodomain-related_AC233659.1	90.16	61	6	0	347	407	660	600	2e-12	73.8
contig01843	Medtr3g020820.1	Ankyrin_chr03_pseudomolecule_IMGAG_V3	87.52	537	54	2	55	579	5	540	8e-153	539
contig01846	Medtr1g034940.1	C2_chr01_pseudomolecule_IMGAG_V3	89.22	501	51	1	20	517	14	514	3e-159	561
contig01847	Medtr4g104410.1	hypothetical_protein_chr04_pseudomolecule_IMGAG_V3	89.9	960	79	5	103	1047	1	957	0	1120
contig01848	Medtr3g136120.1	Ribosomal_protein_S11_chr03_pseudomolecule_IMGAG_V3	90.18	397	39	0	12	408	3	399	3e-134	478
contig01849	Medtr8g112930.1	Band_7_protein_chr08_pseudomolecule_IMGAG_V3	77.91	575	127	0	38	612	965	391	2e-30	133
contig01851	AC202596_11.1	hypothetical_protein_AC202596.21	91.51	106	8	1	807	911	1	106	1e-29	131
contig01852	Medtr1g009620.1	BURP_chr01_pseudomolecule_IMGAG_V3	88.78	98	11	0	58	155	104	201	8e-23	107
contig01854	Medtr4g136340.1	Appr>p_cyclic_nucleotide_phosphodiesterase_chr04_pseudomolecule_IMGAG_V3	87.93	555	67	0	74	628	555	1	1e-161	569
contig01855	Medtr8g120700.1	Methyl-CpG_binding_chr08_pseudomolecule_IMGAG_V3	89.92	516	49	1	151	666	1178	1690	6e-173	607
contig01856	AC233109_30.1	hypothetical_protein_AC233109.4	96.83	63	2	0	378	440	379	441	2e-23	109
contig01858	Medtr2g029180.1	2OG-Fe(II)_oxygenase_chr02_pseudomolecule_IMGAG_V3	92.69	930	68	0	67	996	9	938	0	1304
contig01859	Medtr1g008610.1	BURP_chr01_pseudomolecule_IMGAG_V3	85.33	709	98	2	202	910	276	978	1e-162	573
contig01860	AC233668_17.1	AUX/IAA_protein_AC233668.2	89.77	567	52	2	120	686	1	561	0	656
contig01865	Medtr3g083780.1	Ribosomal_protein_L10E_chr03_pseudomolecule_IMGAG_V3	87.19	648	82	1	21	667	1	648	2e-176	618
contig01866	Medtr4g110840.2	Ribosomal_protein_S13_chr04_pseudomolecule_IMGAG_V3	91.78	304	25	0	1	304	353	50	2e-112	404
contig01867	Medtr7g118120.1	AAA_ATPase;_26S_proteasome_subunit_P45_chr07_pseudomolecule_IMGAG_V3	90.85	1344	111	3	160	1497	1338	1	0	1683
contig01868	Medtr7g103920.1	Nitrate_reductase_NADH_dependant_chr07_pseudomolecule_IMGAG_V3	90.2	837	82	0	136	972	1	837	0	1009
contig01869	Medtr7g084420.1	Eukaryotic_phosphomannomutase_chr07_pseudomolecule_IMGAG_V3	94.02	736	44	0	64	799	1	736	0	1110
contig01870	Medtr8g125470.1	RNA_dependent_RNA_polymerase_chr08_pseudomolecule_IMGAG_V3	84.36	275	40	2	335	609	966	695	1e-47	190
contig01872	Medtr6g028420.1	Ribosomal_protein_L34e_chr06_pseudomolecule_IMGAG_V3	93.39	575	38	0	104	678	1867	2441	0	839
contig01873	Medtr5g067820.1	2OG-Fe(II)_oxygenase_chr05_pseudomolecule_IMGAG_V3	86.96	966	124	2	33	997	1	965	0	900
contig01877	AC225518_19.2	Protein_of_unknown_function_DUF81_AC225518.12	90.15	1269	122	1	191	1459	1413	148	0	1520
contig01878	Medtr3g067110.1	UDP-glucuronosyl/UDP-glucosyltransferase_chr03_pseudomolecule_IMGAG_V3	83.14	1388	234	0	45	1432	31	1418	0	896
contig01879	Medtr5g092850.1	Protein_of_unknown_function_UPF0025;_Metallophosphoesterase_chr05_pseudomolecule_IMGAG_V3	94.75	571	30	0	184	754	1	571	0	894
contig01881	Medtr3g122460.1	Ubiquitin-associated;_Nascent_polypeptide-associated_complex_NAC_chr03_pseudomolecule_IMGAG_V3	88.42	475	52	1	291	762	208	682	3e-141	502
contig01883	Medtr3g005130.1	Ribosomal_protein_S19e_chr03_pseudomolecule_IMGAG_V3	91.53	248	21	0	221	468	432	185	2e-88	325
contig01885	Medtr5g020750.1	Inorganic_pyrophosphatase_chr05_pseudomolecule_IMGAG_V3	89.6	596	61	1	199	793	642	47	0	682
contig01886	Medtr5g025600.1	XYPPX_repeat_chr05_pseudomolecule_IMGAG_V3	81.24	517	56	12	179	685	35	520	7e-56	218
contig01888	Medtr4g100760.1	hypothetical_protein_chr04_pseudomolecule_IMGAG_V3	88.91	658	70	1	205	859	472	1129	0	722
contig01889	Medtr3g163210.1	Phytochelatin_synthetase-like_conserved_region_chr03_pseudomolecule_IMGAG_V3	91	700	63	0	207	906	1443	2142	0	888
contig01892	Medtr7g123890.1	hypothetical_protein_chr07_pseudomolecule_IMGAG_V3	87.42	1145	141	1	1245	2389	222	1363	0	1124
contig01893	Medtr5g048960.1	SBP_chr05_pseudomolecule_IMGAG_V3	87.31	134	16	1	344	476	352	219	2e-27	123
contig01897	AC233677_9.1	hypothetical_protein_AC233677.2	90.16	1291	121	2	1	1288	1617	330	0	1544
contig01899	Medtr8g129030.1	hypothetical_protein_chr08_pseudomolecule_IMGAG_V3	92.88	267	19	0	278	544	487	221	2e-104	379
contig01900	Medtr3g162820.1	AAA_ATPase;_26S_proteasome_subunit_P45_chr03_pseudomolecule_IMGAG_V3	81.85	1058	192	0	278	1335	148	1205	4e-163	575
contig01905	Medtr8g144750.1	Ribosomal_protein_L35_chr08_pseudomolecule_IMGAG_V3	86.93	352	46	0	238	589	431	80	1e-90	333
contig01906	Medtr4g165710.1	hypothetical_protein_chr04_pseudomolecule_IMGAG_V3	88.17	389	46	0	59	447	1009	1397	6e-113	406
contig01907	Medtr3g132820.1	No_apical_meristem_(NAM)_protein_chr03_pseudomolecule_IMGAG_V3	89.09	1320	141	1	106	1422	1120	2439	0	1471
contig01909	Medtr5g019930.1	hypothetical_protein_chr05_pseudomolecule_IMGAG_V3	93.28	1906	101	3	213	2100	231	2127	0	2787
contig01910	Medtr2g110470.1	IspG_protein;_Dihydropteroate_synthase-like_chr02_pseudomolecule_IMGAG_V3	91.57	2217	186	1	307	2523	2223	8	0	2904
contig01914	Medtr4g092520.1	Concanavalin_A-like_lectin/glucanase_chr04_pseudomolecule_IMGAG_V3	93.43	563	37	0	133	695	84	646	0	823
contig01915	Medtr2g095270.1	Arf_GTPase_activating_protein_chr02_pseudomolecule_IMGAG_V3	90.92	1233	103	3	143	1375	1	1224	0	1544
contig01916	Medtr1g143760.1	Prefoldin_alpha-like_chr01_pseudomolecule_IMGAG_V3	91.28	436	38	0	76	511	24	459	1e-159	563
contig01918	Medtr1g099840.1	AAA_ATPase;_26S_proteasome_subunit_P45_chr01_pseudomolecule_IMGAG_V3	93.87	1272	78	0	264	1535	1272	1	0	1903
contig01919	Medtr3g138400.1	Nonaspanin_(TM9SF)_chr03_pseudomolecule_IMGAG_V3	94.61	1911	103	0	174	2084	1911	1	0	2904
contig01920	Medtr8g145620.1	Tyrosine_protein_kinase;_NAF_chr08_pseudomolecule_IMGAG_V3	90.77	813	75	0	793	1605	837	25	0	1017
contig01922	Medtr3g157050.1	Proteasome_component_region_PCI;_chr03_pseudomolecule_IMGAG_V3	92.74	1460	100	1	74	1527	1	1460	0	2014
contig01923	Medtr3g092580.1	hypothetical_protein_chr03_pseudomolecule_IMGAG_V3	81.15	504	95	0	194	697	513	10	2e-64	246
contig01924	Medtr5g089240.1	Microsomal_signal_peptidase_25_kDa_subunit_chr05_pseudomolecule_IMGAG_V3	87.12	233	30	0	552	784	233	1	9e-58	224
contig01925	Medtr8g115300.1	Tyrosine_protein_kinase_chr08_pseudomolecule_IMGAG_V3	93.49	1029	67	0	229	1257	1	1029	0	1509
contig01926	Medtr3g068850.1	>Medtr3g068940.1	82.58	155	27	0	434	588	1565	1411	4e-18	93.7
contig01927	Medtr8g105200.1	Pathogenesis-related_transcriptional_factor_and_ERF_chr08_pseudomolecule_IMGAG_V3	90.28	72	7	0	216	287	87	16	8e-17	87.7
contig01929	Medtr5g024810.1	Hydroxymethylglutaryl-coenzyme_A_reductase_chr05_pseudomolecule_IMGAG_V3	86.28	984	132	1	132	1115	2239	3219	0	876
contig01930	AC225507_18.1	GAT;_ENTH/VHS_AC225507.11	91.56	474	40	0	273	746	2505	2032	1e-177	622
contig01931	Medtr2g038450.1	Basic-leucine_zipper_(bZIP)_transcription_factor_chr02_pseudomolecule_IMGAG_V3	90.34	145	14	0	165	309	244	100	9e-44	176
contig01932	AC147714_2.1	hypothetical_protein_AC147714.8	90.22	92	9	0	1	92	3566	3657	4e-24	111
contig01935	Medtr4g012590.1	Transferase_chr04_pseudomolecule_IMGAG_V3	83.72	1474	213	6	330	1782	1469	2	0	890
contig01936	Medtr4g078940.1	hypothetical_protein_chr04_pseudomolecule_IMGAG_V3	92.01	651	46	2	282	926	920	270	0	870
contig01937	Medtr8g026780.1	AMP-dependent_synthetase_and_ligase;_Exocyst_complex_component_Sec10_chr08_pseudomolecule_IMGAG_V3	91.18	726	60	2	259	980	3022	3747	0	920
contig01940	Medtr2g103840.1	hypothetical_protein_chr02_pseudomolecule_IMGAG_V3	89.69	291	30	0	213	503	542	252	2e-92	339
contig01942	Medtr8g106240.1	Transaldolase_chr08_pseudomolecule_IMGAG_V3	91.86	1646	125	1	303	1948	3141	1505	0	2208
contig01944	Medtr3g105910.1	hypothetical_protein_chr03_pseudomolecule_IMGAG_V3	90.88	570	46	2	156	719	756	187	0	710
contig01945	Medtr3g093060.1	hypothetical_protein_chr03_pseudomolecule_IMGAG_V3	93.86	586	33	2	455	1038	881	297	0	862
contig01946	Medtr8g044120.1	Ribosomal_protein_S19e_chr08_pseudomolecule_IMGAG_V3	91	411	37	0	269	679	411	1	2e-147	521
contig01947	Medtr8g044000.2	Protein_of_unknown_function_DUF667_chr08_pseudomolecule_IMGAG_V3	96.32	571	21	0	83	653	85	655	0	965
contig01948	Medtr2g097830.1	DNA-binding_WRKY_chr02_pseudomolecule_IMGAG_V3	86.11	144	20	0	250	393	231	374	2e-28	127
contig01949	Medtr8g145730.1	hypothetical_protein_chr08_pseudomolecule_IMGAG_V3	92.48	1224	92	0	1	1224	579	1802	0	1697
contig01953	Medtr1g071470.1	hypothetical_protein_chr01_pseudomolecule_IMGAG_V3	90.25	277	27	0	65	341	1	277	2e-91	335
contig01955	Medtr1g135120.1	Short-chain_dehydrogenase/reductase_SDR_chr01_pseudomolecule_IMGAG_V3	86.2	971	131	2	67	1037	1665	2632	0	848
contig01956	Medtr2g017910.1	hypothetical_protein_chr02_pseudomolecule_IMGAG_V3	91.74	109	9	0	374	482	985	877	7e-34	145
contig01957	Medtr4g103670.1	Aminotransferase_class-III;_;_chr04_pseudomolecule_IMGAG_V3	88.38	482	56	0	12	493	865	1346	3e-144	511
contig01958	Medtr8g146410.1	Ferredoxin_chr08_pseudomolecule_IMGAG_V3	90.98	488	43	1	334	820	615	128	5e-174	611
contig01959	Medtr1g010610.1	NAD-dependent_epimerase/dehydratase_chr01_pseudomolecule_IMGAG_V3	77.9	448	99	0	1650	2097	1516	1963	6e-21	103
contig01960	Medtr8g089790.1	Transferase_chr08_pseudomolecule_IMGAG_V3	80.69	1155	211	3	225	1379	121	1263	3e-145	515
contig01961	Medtr8g102210.1	hypothetical_protein_chr08_pseudomolecule_IMGAG_V3	87.4	389	40	3	389	771	1	386	9e-102	371
contig01962	Medtr7g046920.1	Pectinesterase;_Pectinesterase_inhibitor_chr07_pseudomolecule_IMGAG_V3	88.02	1077	129	0	196	1272	1667	591	0	1112
contig01964	Medtr2g037650.1	Ribosomal_protein_S6_chr02_pseudomolecule_IMGAG_V3	88.76	516	58	0	222	737	196	711	1e-159	563
contig01965	Medtr5g013020.2	Ribosomal_protein_L1;_chr05_pseudomolecule_IMGAG_V3	89.88	504	43	4	301	799	1105	605	3e-162	571
contig01966	Medtr5g045000.1	Lg106-like_chr05_pseudomolecule_IMGAG_V3	92	300	24	0	294	593	525	226	4e-112	404
contig01967	AC229695_2.1	hypothetical_protein_AC229695.5	91.45	269	22	1	9	276	3265	3533	7e-94	343
contig01968	Medtr3g123420.1	Cyclin-like_F-box_chr03_pseudomolecule_IMGAG_V3	89.78	489	50	0	241	729	489	1	3e-150	531
contig01969	Medtr3g109390.1	Lung_seven_transmembrane_receptor_chr03_pseudomolecule_IMGAG_V3	89.81	1227	125	0	258	1484	88	1314	0	1441
contig01971	Medtr7g096600.1	Plant_lipid_transfer/seed_storage/trypsin-alpha_amylase_inhibitor_chr07_pseudomolecule_IMGAG_V3	87.64	89	11	0	338	426	1070	982	3e-17	89.7
contig01972	Medtr4g107720.1	Homeodomain-like;_chr04_pseudomolecule_IMGAG_V3	86.52	1283	170	1	4	1286	2110	831	0	1168
contig01973	Medtr4g157420.1	hypothetical_protein_chr04_pseudomolecule_IMGAG_V3	88.3	393	46	0	192	584	631	239	3e-115	414
contig01974	Medtr2g100750.1	hypothetical_protein_chr02_pseudomolecule_IMGAG_V3	91.59	345	29	0	312	656	716	372	5e-127	454
contig01976	Medtr5g067290.1	hypothetical_protein_chr05_pseudomolecule_IMGAG_V3	82.46	268	35	2	316	571	282	15	2e-39	163
contig01977	Medtr1g093090.1	Germin_chr01_pseudomolecule_IMGAG_V3	90.03	632	63	0	66	697	31	662	0	753
contig01978	Medtr4g135730.1	hypothetical_protein_chr04_pseudomolecule_IMGAG_V3	88.44	640	74	0	113	752	1011	372	0	682
contig01980	Medtr4g128720.1	hypothetical_protein_chr04_pseudomolecule_IMGAG_V3	84.66	502	68	2	248	740	591	90	2e-105	383
contig01981	Medtr2g080460.1	Plant_lipid_transfer_protein/Par_allergen_chr02_pseudomolecule_IMGAG_V3	90.75	1276	100	3	435	1692	1666	391	0	1600
contig01982	Medtr5g083380.1	Pathogenesis-related_transcriptional_factor_and_ERF_chr05_pseudomolecule_IMGAG_V3	89.49	447	47	0	248	694	1437	991	6e-145	513
contig01983	Medtr8g088920.1	hypothetical_protein_chr08_pseudomolecule_IMGAG_V3	90.58	605	57	0	195	799	885	281	0	747
contig01984	Medtr5g012030.1	Calcium-binding_EF-hand_chr05_pseudomolecule_IMGAG_V3	88.74	435	49	0	113	547	10	444	5e-133	474
contig01985	Medtr7g035190.1	Histone_deacetylation_protein_Rxt3_chr07_pseudomolecule_IMGAG_V3	86.83	926	120	1	216	1139	1	926	0	862
contig01986	AC146550_7.1	Ribosomal_protein_S17e_AC146550.40	83.02	324	55	0	97	420	1	324	1e-52	206
contig01987	Medtr6g030650.1	hypothetical_protein_chr06_pseudomolecule_IMGAG_V3	85.71	1190	151	3	339	1509	1723	534	0	1019
contig01988	Medtr5g105940.3	emp24/gp25L/p24_chr05_pseudomolecule_IMGAG_V3	92.44	569	43	0	184	752	614	46	0	787
contig01991	Medtr4g155240.1	Protein_kinase_chr04_pseudomolecule_IMGAG_V3	91.56	1268	103	2	411	1677	1580	316	0	1653
contig01994	Medtr7g085160.1	hypothetical_protein_chr07_pseudomolecule_IMGAG_V3	82.01	289	52	0	8	296	941	1229	5e-39	161
contig01995	AC146565_11.1	hypothetical_protein_AC146565.27	90.16	61	6	0	163	223	523	463	8e-13	73.8
contig01997	Medtr3g016960.1	Photosystem_I_psaG/psaK_protein_chr03_pseudomolecule_IMGAG_V3	93.52	216	14	0	364	579	223	438	7e-86	317
contig01998	Medtr5g105700.1	Beta-Ig-H3/fasciclin_chr05_pseudomolecule_IMGAG_V3	85.3	660	97	0	211	870	118	777	1e-152	539
contig02000	Medtr5g068520.1	ATP-dependent_Clp_protease_adaptor_protein_ClpS_chr05_pseudomolecule_IMGAG_V3	93.37	362	24	0	239	600	363	2	4e-149	527
contig02001	Medtr5g009130.1	Cytochrome_P450_chr05_pseudomolecule_IMGAG_V3	90.3	134	13	0	2	135	2362	2229	2e-39	163
contig02002	Medtr2g118360.1	hypothetical_protein_chr02_pseudomolecule_IMGAG_V3	88.52	967	111	0	214	1180	1186	220	0	1037
contig02003	Medtr8g026300.2	Pathogenesis-related_transcriptional_factor_and_ERF_chr08_pseudomolecule_IMGAG_V3	85.56	374	48	1	111	484	349	716	2e-85	315
contig02006	Medtr2g092290.1	Curculin-like_(mannose-binding)_lectin;_Apple-like_chr02_pseudomolecule_IMGAG_V3	86.97	522	59	3	743	1255	794	1315	1e-135	484
contig02007	Medtr4g095960.1	Retrieval_of_early_ER_protein_Rer1_chr04_pseudomolecule_IMGAG_V3	85.86	382	48	2	9	387	379	1	3e-87	321
contig02010	Medtr7g088800.1	Heavy_metal_transport/detoxification_protein_chr07_pseudomolecule_IMGAG_V3	91.28	218	19	0	104	321	1	218	2e-75	281
contig02012	Medtr5g079520.1	SelT/selW/selH_selenoprotein_chr05_pseudomolecule_IMGAG_V3	90.15	548	48	1	200	741	146	693	0	660
contig02014	Medtr7g081040.1	Protein_kinase_chr07_pseudomolecule_IMGAG_V3	90.63	1323	112	3	300	1619	1314	1	0	1633
contig02015	Medtr7g081050.2	Cytidylyltransferase_chr07_pseudomolecule_IMGAG_V3	95.01	501	22	1	4	501	166	666	0	791
contig02016	Medtr1g126490.1	hypothetical_protein_chr01_pseudomolecule_IMGAG_V3	89.43	473	43	3	388	856	474	5	1e-135	484
contig02017	Medtr3g137720.1	Carbohydrate-binding-like_fold_chr03_pseudomolecule_IMGAG_V3	94.27	558	32	0	140	697	76	633	0	852
contig02019	Medtr4g121750.1	Bromodomain_chr04_pseudomolecule_IMGAG_V3	83.48	1598	222	7	669	2242	1595	16	0	1088
contig02020	Medtr2g104610.1	Beta-Ig-H3/fasciclin;_Myristoyl-CoA:protein_N-myristoyltransferase_chr02_pseudomolecule_IMGAG_V3	81.4	344	64	0	533	876	1004	661	2e-42	174
contig02022	Medtr7g077840.1	Aminotransferase_class-III;_chr07_pseudomolecule_IMGAG_V3	88.42	1442	164	1	108	1546	1	1442	0	1530
contig02024	Medtr7g092310.1	hypothetical_protein_chr07_pseudomolecule_IMGAG_V3	91.04	212	19	0	1	212	716	927	8e-72	270
contig02025	Medtr1g099870.1	Translationally_controlled_tumor_protein_chr01_pseudomolecule_IMGAG_V3	89.71	68	7	0	229	296	2211	2144	1e-14	79.8
contig02026	Medtr3g110700.1	hypothetical_protein_chr03_pseudomolecule_IMGAG_V3	88.27	375	41	1	187	558	375	1	5e-108	391
contig02027	Medtr3g150940.1	MtN3_and_saliva_related_transmembrane_protein_chr03_pseudomolecule_IMGAG_V3	89.62	684	71	0	487	1170	689	6	0	793
contig02028	Medtr4g122010.1	hypothetical_protein_chr04_pseudomolecule_IMGAG_V3	92.03	1380	110	0	223	1602	1643	264	0	1863
contig02030	Medtr3g040700.1	Plant_disease_resistance_response_protein_chr03_pseudomolecule_IMGAG_V3	79.81	317	64	0	319	635	452	136	8e-27	121
contig02031	Medtr6g024990.1	UBX_chr06_pseudomolecule_IMGAG_V3	84.93	670	89	2	208	868	696	30	3e-150	531
contig02032	Medtr1g017030.1	Enhancer_of_rudimentary_chr01_pseudomolecule_IMGAG_V3	87.59	290	36	0	315	604	308	19	1e-77	289
contig02034	Medtr1g043790.1	Tyrosine_protein_kinase_chr01_pseudomolecule_IMGAG_V3	92.17	1685	104	7	81	1745	1439	3115	0	2280
contig02038	Medtr7g083810.1	Peroxisomal_biogenesis_factor_11_chr07_pseudomolecule_IMGAG_V3	91.34	704	61	0	251	954	711	8	0	912
contig02039	Medtr4g115810.1	hypothetical_protein_chr04_pseudomolecule_IMGAG_V3	83.46	127	21	0	152	278	191	65	2e-16	85.7
contig02041	Medtr2g045660.1	Galactose-binding_like_chr02_pseudomolecule_IMGAG_V3	90.06	775	77	0	78	852	1405	2179	0	926
contig02042	Medtr3g028600.1	Multi_antimicrobial_extrusion_protein_MatE_chr03_pseudomolecule_IMGAG_V3	90.76	1635	139	1	143	1777	1	1623	0	2058
contig02043	Medtr5g013460.1	Protein_of_unknown_function_UPF0005_chr05_pseudomolecule_IMGAG_V3	90.1	677	65	2	266	941	689	14	0	795
contig02045	Medtr2g056290.1	hypothetical_protein_chr02_pseudomolecule_IMGAG_V3	84.16	221	35	0	678	898	462	682	1e-38	161
contig02046	Medtr1g127110.1	Cell_division_protein_FtsZ_chr01_pseudomolecule_IMGAG_V3	93.01	887	60	1	7	891	1112	226	0	1261
contig02048	Medtr1g089730.1	hypothetical_protein_chr01_pseudomolecule_IMGAG_V3	83.93	585	80	5	251	827	2275	1697	2e-108	392
contig02049	Medtr1g065930.1	Thioredoxin_domain_2_chr01_pseudomolecule_IMGAG_V3	94.41	429	24	0	78	506	1	429	0	660
contig02050	Medtr3g117470.1	hypothetical_protein_chr03_pseudomolecule_IMGAG_V3	92.7	795	58	0	259	1053	1038	244	0	1116
contig02054	Medtr2g120620.1	hypothetical_protein_chr02_pseudomolecule_IMGAG_V3	89.24	753	78	1	319	1068	5502	4750	0	846
contig02057	Medtr4g149540.2	Glutathione_peroxidase_chr04_pseudomolecule_IMGAG_V3	89.48	732	77	0	393	1124	1397	666	0	841
contig02061	Medtr3g122720.1	Sigma_54_modulation_protein/ribosomal_protein_S30EA_chr03_pseudomolecule_IMGAG_V3	89.4	717	67	2	352	1068	235	942	0	817
contig02063	Medtr4g092710.2	PspA/IM30_chr04_pseudomolecule_IMGAG_V3	91.18	941	69	3	115	1051	30	960	0	1205
contig02070	Medtr5g032860.1	hypothetical_protein_chr05_pseudomolecule_IMGAG_V3	92.05	88	7	0	879	966	172	85	6e-26	119
contig02071	AC235674_13.2	hypothetical_protein_AC235674.1	83.64	489	65	3	1673	2155	1976	2455	9e-91	335
contig02072	Medtr5g010290.1	hypothetical_protein_chr05_pseudomolecule_IMGAG_V3	92.14	1362	105	2	81	1441	5552	6912	0	1836
contig02075	Medtr3g079580.2	Cellulose_synthase_chr03_pseudomolecule_IMGAG_V3	88.9	829	92	0	1	829	1399	571	0	914
contig02076	Medtr5g093920.1	hypothetical_protein_chr05_pseudomolecule_IMGAG_V3	95.83	1008	41	1	242	1249	1879	873	0	1657
contig02077	Medtr7g075750.1	hypothetical_protein_chr07_pseudomolecule_IMGAG_V3	90.61	607	57	0	132	738	375	981	0	751
contig02079	Medtr4g023640.1	Thiolase_chr04_pseudomolecule_IMGAG_V3	78.35	665	144	0	978	1642	631	1295	4e-43	176
contig02081	Medtr7g133460.1	Protein_of_unknown_function_DUF952_chr07_pseudomolecule_IMGAG_V3	88.43	363	42	0	46	408	1	363	1e-106	387
contig02083	Medtr8g006170.1	DnaJ_central_region_chr08_pseudomolecule_IMGAG_V3	89.98	1278	119	3	203	1477	1272	1	0	1507
contig02084	Medtr3g156420.1	ER_lumen_protein_retaining_receptor;_Orn/DAP/Arg_decarboxylase_2_chr03_pseudomolecule_IMGAG_V3	79.29	449	91	2	377	824	217	664	2e-31	137
contig02087	Medtr4g090150.1	Peptidase_M20_chr04_pseudomolecule_IMGAG_V3	92.75	1351	83	1	180	1530	355	1690	0	1921
contig02092	Medtr1g125430.1	Small_GTP-binding_protein_domain;_Translation_factor_chr01_pseudomolecule_IMGAG_V3	87.81	558	66	2	1760	2316	1627	2183	8e-156	551
contig02095	Medtr3g132850.1	Calcium-binding_EF-hand_chr03_pseudomolecule_IMGAG_V3	87.37	396	50	0	113	508	891	1286	1e-107	389
contig02096	Medtr5g016440.1	Homeodomain-related;_chr05_pseudomolecule_IMGAG_V3	82.42	182	32	0	166	347	139	320	2e-22	107
contig02097	Medtr3g123490.1	Uncharacterized_domain_2_chr03_pseudomolecule_IMGAG_V3	95.24	546	25	1	197	741	546	1	0	868
contig02098	Medtr1g006050.1	Cytochrome_c_assembly_protein_chr01_pseudomolecule_IMGAG_V3	97.99	596	12	0	1	596	1503	908	0	1086
contig02099	Medtr4g144640.1	Sybindin-like_protein_chr04_pseudomolecule_IMGAG_V3	89.13	515	50	2	282	790	515	1	1e-161	569
contig02100	Medtr8g037300.1	RNA-binding_region_RNP-1_(RNA_recognition_motif)_chr08_pseudomolecule_IMGAG_V3	85.34	1098	161	0	29	1126	4202	5299	0	900
contig02101	Medtr5g105660.1	hypothetical_protein_chr05_pseudomolecule_IMGAG_V3	85.34	116	14	1	354	469	1371	1483	7e-18	91.7
contig02103	Medtr1g016620.1	Tyrosine_protein_kinase;_NAF_chr01_pseudomolecule_IMGAG_V3	85.21	1285	168	4	313	1590	1270	1	0	1011
contig02104	Medtr4g042740.1	hypothetical_protein_chr04_pseudomolecule_IMGAG_V3	89.25	986	100	2	96	1075	279	1264	0	1106
contig02105	Medtr8g021190.1	Ubiquitin_chr08_pseudomolecule_IMGAG_V3	90.49	410	39	0	1	410	410	1	5e-142	504
contig02107	Medtr8g148490.1	Protein_of_unknown_function_DUF751_chr08_pseudomolecule_IMGAG_V3	87.46	343	40	1	152	491	576	234	3e-91	335
contig02109	Medtr3g024680.1	Chaperonin_Cpn60/TCP-1_chr03_pseudomolecule_IMGAG_V3	94	1584	95	0	368	1951	4293	2710	0	2387
contig02110	Medtr4g144400.1	DDT_chr04_pseudomolecule_IMGAG_V3	92.21	1143	89	0	206	1348	1551	2693	0	1560
contig02112	Medtr5g023140.1	Rhodanese-like_chr05_pseudomolecule_IMGAG_V3	88.71	558	63	0	267	824	1	558	8e-173	607
contig02113	Medtr3g103900.1	Protein_of_unknown_function_DUF493_chr03_pseudomolecule_IMGAG_V3	91.25	526	40	2	261	783	618	96	0	670
contig02116	Medtr4g141670.1	hypothetical_protein_chr04_pseudomolecule_IMGAG_V3	91.3	1771	148	1	345	2109	2445	675	0	2292
contig02119	Medtr7g118360.2	Proteasome_component_region_PCI_chr07_pseudomolecule_IMGAG_V3	87.24	1850	231	3	435	2279	2648	799	0	1776
contig02120	Medtr1g099730.1	hypothetical_protein_chr01_pseudomolecule_IMGAG_V3	85.05	776	116	0	74	849	226	1001	3e-176	618
contig02124	Medtr5g076080.1	Protein_kinase;_NAF_chr05_pseudomolecule_IMGAG_V3	92.9	747	38	1	1008	1754	732	1	0	1080
contig02126	Medtr2g005450.1	Protein_kinase_chr02_pseudomolecule_IMGAG_V3	92.54	858	64	0	391	1248	154	1011	0	1193
contig02128	Medtr1g047280.1	Methylenetetrahydrofolate_reductase_chr01_pseudomolecule_IMGAG_V3	92.7	1301	93	2	741	2040	3	1302	0	1810
contig02129	Medtr7g096940.1	hypothetical_protein_chr07_pseudomolecule_IMGAG_V3	80.11	377	69	1	35	411	16	386	6e-37	155
contig02131	Medtr3g034400.1	Gamma_interferon_inducible_lysosomal_thiol_reductase_GILT_chr03_pseudomolecule_IMGAG_V3	88.74	453	51	0	150	602	926	1378	4e-139	494
contig02132	Medtr7g104450.1	Multi_antimicrobial_extrusion_protein_MatE_chr07_pseudomolecule_IMGAG_V3	92.16	1364	107	0	183	1546	1442	79	0	1731
contig02133	Medtr4g125490.1	glycine-rich_protein_chr04_pseudomolecule_IMGAG_V3	92.42	66	5	0	371	436	135	200	4e-18	91.7
contig02134	Medtr1g024940.1	Mov34-1_chr01_pseudomolecule_IMGAG_V3	94.6	944	49	2	254	1197	942	1	0	1451
contig02135	Medtr3g164000.1	NmrA-like_chr03_pseudomolecule_IMGAG_V3	89.92	982	99	0	262	1243	193	1174	0	1162
contig02137	Medtr7g089600.1	hypothetical_protein_chr07_pseudomolecule_IMGAG_V3	87.23	321	38	1	347	664	321	1	7e-83	307
contig02138	Medtr5g097830.1	UDP-glucuronosyl/UDP-glucosyltransferase_chr05_pseudomolecule_IMGAG_V3	83.45	1432	219	7	313	1730	1428	1	0	926
contig02139	Medtr6g089630.1	Kunitz_inhibitor_ST1-like_chr06_pseudomolecule_IMGAG_V3	85.99	157	22	0	59	215	14	170	2e-31	137
contig02142	Medtr2g110810.1	hypothetical_protein_chr02_pseudomolecule_IMGAG_V3	84	200	29	1	36	235	1	197	2e-32	139
contig02143	Medtr2g097200.1	Blue_(type_1)_copper_domain_chr02_pseudomolecule_IMGAG_V3	91.06	369	30	1	137	505	52	417	2e-130	466
contig02144	Medtr5g104880.1	Ribosomal_protein_S26E_chr05_pseudomolecule_IMGAG_V3	90.98	388	33	2	49	436	1	386	1e-133	476
contig02145	AC225518_16.1	Protein_of_unknown_function_DUF814_AC225518.12	95.22	648	30	1	398	1044	648	1	0	997
contig02146	Medtr1g068710.1	hypothetical_protein_chr01_pseudomolecule_IMGAG_V3	89.74	575	56	1	275	846	678	104	0	668
contig02148	Medtr1g017070.1	hypothetical_protein_chr01_pseudomolecule_IMGAG_V3	90.94	960	84	1	149	1108	103	1059	0	1209
contig02150	Medtr4g155510.1	Breast_carcinoma_amplified_sequence_2_chr04_pseudomolecule_IMGAG_V3	87.42	485	58	1	160	644	40	521	4e-133	474
contig02152	Medtr4g022160.1	NAD-dependent_epimerase/dehydratase_chr04_pseudomolecule_IMGAG_V3	82.12	945	169	0	344	1288	986	42	1e-150	533
contig02153	AC235094_2.1	hypothetical_protein_AC235094.1	92.46	982	74	0	165	1146	307	1288	0	1360
contig02154	AC233100_71.1	Glutaredoxin-related_protein;_Thioredoxin-like_fold_AC233100.6	88.24	289	29	1	1207	1495	980	1263	2e-81	303
contig02155	Medtr8g129000.1	Haloacid_dehalogenase-like_hydrolase_chr08_pseudomolecule_IMGAG_V3	90.45	691	66	0	411	1101	211	901	0	846
contig02156	Medtr1g106920.1	UspA_chr01_pseudomolecule_IMGAG_V3	88.89	477	53	0	90	566	1	477	1e-148	525
contig02157	Medtr2g018820.2	NUDIX_hydrolase_chr02_pseudomolecule_IMGAG_V3	92.06	1184	94	0	222	1405	457	1640	0	1602
contig02158	Medtr1g147170.1	2OG-Fe(II)_oxygenase_chr01_pseudomolecule_IMGAG_V3	83.69	607	93	3	94	694	980	1586	9e-111	400
contig02159	Medtr2g122050.1	AUX/IAA_protein_chr02_pseudomolecule_IMGAG_V3	89.82	658	55	4	180	828	808	154	0	757
contig02161	Medtr1g030990.1	hypothetical_protein_chr01_pseudomolecule_IMGAG_V3	92.78	374	27	0	218	591	101	474	4e-149	527
contig02162	Medtr6g093540.1	hypothetical_protein_chr06_pseudomolecule_IMGAG_V3	89.71	68	7	0	797	864	145	212	3e-14	79.8
contig02163	Medtr3g128200.1	Early_nodulin_93_ENOD93_protein_chr03_pseudomolecule_IMGAG_V3	88.1	353	42	0	8	360	1	353	1e-100	367
contig02165	Medtr2g034360.1	Longin-like_chr02_pseudomolecule_IMGAG_V3	88.52	575	66	0	43	617	44	618	6e-176	617
contig02167	Medtr5g019440.1	CemA_chr05_pseudomolecule_IMGAG_V3	92.86	420	29	1	1057	1475	33	452	2e-166	587
contig02169	Medtr4g012880.1	hypothetical_protein_chr04_pseudomolecule_IMGAG_V3	91.21	182	13	1	171	352	531	709	9e-60	230
contig02171	Medtr7g087570.3	hypothetical_protein_chr07_pseudomolecule_IMGAG_V3	92.41	435	31	1	1	433	996	1430	2e-169	595
contig02172	Medtr2g042680.1	hypothetical_protein_chr02_pseudomolecule_IMGAG_V3	80.18	227	45	0	70	296	2698	2924	2e-18	93.7
contig02173	Medtr5g027490.1	NmrA-like_chr05_pseudomolecule_IMGAG_V3	81.2	234	44	0	216	449	516	283	5e-25	115
contig02175	Medtr5g077130.1	Beta-lactamase-like_chr05_pseudomolecule_IMGAG_V3	90.6	777	73	0	259	1035	777	1	0	961
contig02176	Medtr3g150940.2	MtN3_and_saliva_related_transmembrane_protein_chr03_pseudomolecule_IMGAG_V3	90.13	628	57	2	234	856	1295	668	0	743
contig02177	Medtr2g126600.1	CBS_chr02_pseudomolecule_IMGAG_V3	89.13	745	75	1	109	853	28	766	0	837
contig02178	Medtr3g156410.1	Gibberellin_regulated_protein_chr03_pseudomolecule_IMGAG_V3	90.16	193	19	0	190	382	312	120	2e-60	232
contig02179	AC233070_20.1	CHCH_AC233070.4	94.25	313	18	0	469	781	317	5	4e-134	478
contig02180	Medtr2g088460.1	2OG-Fe(II)_oxygenase_chr02_pseudomolecule_IMGAG_V3	91.63	466	39	0	11	476	3098	3563	1e-175	615
contig02181	Medtr3g138720.2	NAD-dependent_epimerase/dehydratase_chr03_pseudomolecule_IMGAG_V3	90.03	863	74	2	240	1102	851	1	0	1033
contig02183	Medtr2g018430.2	Protein_kinase_chr02_pseudomolecule_IMGAG_V3	91.53	59	5	0	297	355	2666	2608	5e-14	77.8
contig02186	Medtr1g089530.1	Phosphate_permease_chr01_pseudomolecule_IMGAG_V3	88.98	1406	155	0	248	1653	1406	1	0	1558
contig02187	Medtr3g169480.1	Ribosomal_protein_S4_chr03_pseudomolecule_IMGAG_V3	95.38	606	19	1	199	795	1	606	0	946
contig02189	AC235668_5.1	WD40-like_AC235668.1	89.17	720	78	0	290	1009	686	1405	0	809
contig02190	Medtr1g100420.1	SART-1_protein_chr01_pseudomolecule_IMGAG_V3	90.97	299	27	0	242	540	2022	2320	4e-104	379
contig02192	Medtr4g107200.1	Winged_helix_repressor_DNA-binding;_chr04_pseudomolecule_IMGAG_V3	93.08	318	22	0	65	382	1090	1407	1e-127	456
contig02195	Medtr3g133440.1	Thioredoxin_fold_chr03_pseudomolecule_IMGAG_V3	92.98	114	8	0	253	366	428	315	1e-39	163
contig02196	Medtr8g147360.1	Pyrophosphate-dependent_phosphofructokinase_PfpB_chr08_pseudomolecule_IMGAG_V3	92.4	1710	130	0	291	2000	1710	1	0	2359
contig02197	Medtr7g107680.1	hypothetical_protein_chr07_pseudomolecule_IMGAG_V3	90.13	152	15	0	57	208	202	353	2e-45	182
contig02198	Medtr2g077980.1	hypothetical_protein_chr02_pseudomolecule_IMGAG_V3	93.21	1163	75	2	53	1214	268	1427	0	1667
contig02199	AC233783_18.2	Helix-loop-helix_DNA-binding_AC233783.1	87.35	577	59	7	4	575	161	728	4e-148	523
contig02202	Medtr8g113080.1	hypothetical_protein_chr08_pseudomolecule_IMGAG_V3	83.8	852	102	5	470	1291	351	1196	1e-175	617
contig02203	Medtr5g083130.1	hypothetical_protein_chr05_pseudomolecule_IMGAG_V3	84.51	665	103	0	371	1035	931	267	3e-141	502
contig02204	Medtr1g106600.1	hypothetical_protein_chr01_pseudomolecule_IMGAG_V3	91.32	795	69	0	332	1126	1118	324	0	1029
contig02205	Medtr5g035800.1	Spermine_synthase_chr05_pseudomolecule_IMGAG_V3	92.27	905	70	0	250	1154	1032	128	0	1239
contig02206	Medtr8g112530.1	TB2/DP1_and_HVA22_related_protein_chr08_pseudomolecule_IMGAG_V3	93.35	496	33	0	526	1021	502	7	0	722
contig02208	AC235668_12.1	Small_GTP-binding_protein_domain_AC235668.1	92.19	64	5	0	1	64	393	330	7e-17	87.7
contig02209	Medtr3g122450.2	Ubiquitin-associated;_Nascent_polypeptide-associated_complex_NAC_chr03_pseudomolecule_IMGAG_V3	92.39	473	36	0	179	651	657	185	0	652
contig02215	Medtr5g082800.1	GCN5-like_1_chr05_pseudomolecule_IMGAG_V3	87.75	408	50	0	266	673	408	1	1e-114	412
contig02216	Medtr2g021360.1	Mov34-1_chr02_pseudomolecule_IMGAG_V3	94.95	930	47	0	275	1204	930	1	0	1471
contig02217	Medtr2g043110.1	hypothetical_protein_chr02_pseudomolecule_IMGAG_V3	85.75	414	59	0	166	579	1441	1854	1e-96	353
contig02218	Medtr6g005050.1	Ribosomal_protein_S17_chr06_pseudomolecule_IMGAG_V3	91.1	281	25	0	75	355	1	281	2e-98	359
contig02222	Medtr6g031190.1	Lipopolysaccharide-modifying_protein_chr06_pseudomolecule_IMGAG_V3	86.12	209	29	0	585	793	1646	1854	9e-46	184
contig02224	Medtr3g076210.1	Target_SNARE_coiled-coil_region_chr03_pseudomolecule_IMGAG_V3	94.12	697	35	1	156	846	705	9	0	1059
contig02225	Medtr4g069780.1	BRCT_chr04_pseudomolecule_IMGAG_V3	91.74	593	45	2	264	856	2443	1855	0	753
contig02226	Medtr2g122450.1	2Fe-2S_Ferredoxin-like_fold_chr02_pseudomolecule_IMGAG_V3	90.48	399	37	1	278	675	173	571	2e-135	482
contig02232	Medtr8g092670.1	SecY_protein;_ABC_transporter_related_chr08_pseudomolecule_IMGAG_V3	92.38	420	22	3	193	612	1431	1022	9e-162	569
contig02233	Medtr3g144480.1	Protein_of_unknown_function_DUF502_chr03_pseudomolecule_IMGAG_V3	93.24	769	51	1	21	788	9	777	0	1104
contig02236	Medtr7g133380.1	hypothetical_protein_chr07_pseudomolecule_IMGAG_V3	87.08	960	121	1	251	1207	1371	412	0	916
contig02237	Medtr3g093240.1	Mov34-1_chr03_pseudomolecule_IMGAG_V3	92.16	867	68	0	215	1081	1	867	0	1179
contig02238	Medtr2g052490.1	Phenylacetic_acid_degradation-related_protein_chr02_pseudomolecule_IMGAG_V3	88.94	470	52	0	87	556	17	486	1e-146	519
contig02241	Medtr4g110030.1	Aspartate/other_aminotransferase;_;_chr04_pseudomolecule_IMGAG_V3	92.21	1271	99	0	1703	2973	1271	1	0	1735
contig02242	Medtr5g044030.1	hypothetical_protein_chr05_pseudomolecule_IMGAG_V3	93.62	658	42	0	277	934	1177	520	0	971
contig02245	Medtr5g011880.1	Cornichon_chr05_pseudomolecule_IMGAG_V3	85.18	398	59	0	45	442	1	398	2e-74	280
contig02246	Medtr1g099930.1	Ribosomal_L22e_protein_chr01_pseudomolecule_IMGAG_V3	87.7	374	45	1	206	578	374	1	2e-101	369
contig02247	Medtr8g119780.1	Nitrate_reductase_NADH_dependant_chr08_pseudomolecule_IMGAG_V3	83.86	254	26	2	39	292	2843	3081	3e-47	188
contig02250	Medtr2g018000.1	Heat_shock_protein_DnaJ_chr02_pseudomolecule_IMGAG_V3	87.21	1032	120	2	91	1116	1026	1	0	1003
contig02252	Medtr5g065220.1	hypothetical_protein_chr05_pseudomolecule_IMGAG_V3	90.11	263	26	0	67	329	18	280	2e-85	315
contig02253	Medtr4g160620.1	Mitochondrial_ATP_synthase_g_subunit_chr04_pseudomolecule_IMGAG_V3	89.11	358	39	0	133	490	7	364	7e-111	400
contig02254	Medtr7g088410.1	hypothetical_protein_chr07_pseudomolecule_IMGAG_V3	89.2	1000	108	0	138	1137	317	1316	0	1126
contig02255	Medtr4g142750.1	hypothetical_protein_chr04_pseudomolecule_IMGAG_V3	86.1	1158	138	8	1	1142	1390	240	0	985
contig02260	Medtr5g021180.1	hypothetical_protein_chr05_pseudomolecule_IMGAG_V3	93.62	486	31	0	293	778	1857	1372	0	718
contig02261	Medtr7g139390.1	Protein_of_unknown_function_DUF649_chr07_pseudomolecule_IMGAG_V3	92.47	837	60	1	237	1073	849	16	0	1156
contig02262	Medtr2g103320.1	hypothetical_protein_chr02_pseudomolecule_IMGAG_V3	90.96	863	78	0	261	1123	1125	263	0	1092
contig02263	Medtr8g102930.1	Ubiquitin_chr08_pseudomolecule_IMGAG_V3	92.7	644	44	1	463	1103	666	23	0	900
contig02264	Medtr8g129420.1	hypothetical_protein_chr08_pseudomolecule_IMGAG_V3	82.87	572	74	6	115	671	13	575	4e-94	345
contig02265	Medtr5g026980.1	Cyclin-like_F-box_chr05_pseudomolecule_IMGAG_V3	86.41	898	114	3	144	1037	1718	825	0	799
contig02267	Medtr1g122330.1	GRAS_transcription_factor_chr01_pseudomolecule_IMGAG_V3	91.45	152	13	0	1343	1494	1456	1607	9e-50	198
contig02269	AC235757_51.1	hypothetical_protein_AC235757.1	87.12	365	47	0	3	367	6678	7042	3e-96	351
contig02271	Medtr4g049720.1	Protein_of_unknown_function_DUF642_chr04_pseudomolecule_IMGAG_V3	81.83	743	135	0	137	879	1094	352	3e-111	402
contig02272	Medtr4g121820.1	Octicosapeptide/Phox/Bem1p_chr04_pseudomolecule_IMGAG_V3	84.67	711	94	3	94	792	1	708	3e-154	545
contig02274	Medtr2g017860.1	Pathogenesis-related_transcriptional_factor_and_ERF_chr02_pseudomolecule_IMGAG_V3	88.71	425	36	2	270	688	1683	1265	1e-130	466
contig02276	Medtr4g115280.1	Asparagine_synthase_chr04_pseudomolecule_IMGAG_V3	92.12	292	23	0	198	489	2277	1986	7e-110	396
contig02277	Medtr4g023560.1	Cytochrome_b5_chr04_pseudomolecule_IMGAG_V3	87.93	381	46	0	127	507	22	402	6e-108	391
contig02278	Medtr3g164060.1	hypothetical_protein_chr03_pseudomolecule_IMGAG_V3	90.1	313	31	0	405	717	624	936	4e-103	375
contig02279	Medtr1g073750.1	Tyrosine_protein_kinase_chr01_pseudomolecule_IMGAG_V3	79.11	1254	224	6	222	1442	1844	3092	1e-117	424
contig02281	Medtr7g105960.2	Single-stranded_nucleic_acid_binding_R3H_chr07_pseudomolecule_IMGAG_V3	92.54	134	10	0	350	483	3818	3685	1e-46	186
contig02282	Medtr3g105640.1	hypothetical_protein_chr03_pseudomolecule_IMGAG_V3	90.4	677	56	4	290	959	3372	2698	0	785
contig02283	Medtr8g090280.1	Glyoxalase/bleomycin_resistance_protein/dioxygenase_chr08_pseudomolecule_IMGAG_V3	91.65	563	44	1	53	612	20	582	0	739
contig02284	Medtr4g133920.1	Protein_of_unknown_function_DUF538_chr04_pseudomolecule_IMGAG_V3	89.41	406	43	0	112	517	81	486	5e-130	464
contig02289	Medtr7g088390.1	Parallel_beta-helix_repeat_chr07_pseudomolecule_IMGAG_V3	82.18	202	36	0	669	870	629	830	1e-24	115
contig02291	Medtr3g124950.1	Thioredoxin_domain_2;_Thioredoxin_fold_chr03_pseudomolecule_IMGAG_V3	90.12	516	48	1	102	617	80	592	2e-175	615
contig02292	Medtr8g139700.1	Acyl_carrier_protein_(ACP)_chr08_pseudomolecule_IMGAG_V3	93.02	172	12	0	306	477	340	511	2e-64	246
contig02293	AC235567_24.1	Protein_of_unknown_function_DUF926_AC235567.1	92.8	389	28	0	207	595	1448	1060	9e-156	549
contig02294	Medtr4g109950.2	Helix-turn-helix_motif_chr04_pseudomolecule_IMGAG_V3	96.72	122	4	0	34	155	104	225	8e-54	210
contig02296	AC233662_33.1	hypothetical_protein_AC233662.1	85.42	432	51	3	734	1156	347	775	9e-96	351
contig02298	Medtr2g117260.1	hypothetical_protein_chr02_pseudomolecule_IMGAG_V3	90.36	934	81	3	542	1469	1350	420	0	1126
contig02299	Medtr5g038160.1	Leucine-rich_repeat_chr05_pseudomolecule_IMGAG_V3	91.6	131	10	1	321	450	974	1104	7e-40	165
contig02300	Medtr2g009020.1	hypothetical_protein_chr02_pseudomolecule_IMGAG_V3	89.59	1037	102	2	116	1152	1241	2271	0	1191
contig02301	Medtr7g008470.1	Thioredoxin_domain_2;_Thioredoxin_fold;_chr07_pseudomolecule_IMGAG_V3	86.32	307	42	0	162	468	384	78	2e-73	276
contig02302	AC233651_10.1	Ribonuclease_T2_AC233651.1	89.33	300	32	0	725	1024	420	121	7e-93	341
contig02303	Medtr5g084510.1	hypothetical_protein_chr05_pseudomolecule_IMGAG_V3	93.37	603	37	1	294	893	776	174	0	874
contig02304	Medtr3g101890.1	Chaperone_DnaJ_chr03_pseudomolecule_IMGAG_V3	90.72	1326	108	4	322	1641	1317	1	0	1643
contig02305	Medtr2g017350.1	hypothetical_protein_chr02_pseudomolecule_IMGAG_V3	84.17	701	102	2	169	869	2771	2080	2e-130	466
contig02306	Medtr1g118100.1	hypothetical_protein_chr01_pseudomolecule_IMGAG_V3	84.08	333	49	2	65	394	1	332	6e-59	228
contig02308	Medtr4g165840.1	hypothetical_protein_chr04_pseudomolecule_IMGAG_V3	88.29	598	61	2	76	664	320	917	2e-179	628
contig02309	Medtr3g103780.1	Rubber_elongation_factor_chr03_pseudomolecule_IMGAG_V3	88.33	617	72	0	239	855	635	19	0	652
contig02310	Medtr4g130400.1	Leucine-rich_repeat_chr04_pseudomolecule_IMGAG_V3	84.32	810	118	1	719	1519	475	1284	1e-172	607
contig02311	Medtr4g149560.3	hypothetical_protein_chr04_pseudomolecule_IMGAG_V3	85.42	734	103	1	243	972	923	190	3e-172	605
contig02312	Medtr7g089910.1	Protein_of_unknown_function_DUF538_chr07_pseudomolecule_IMGAG_V3	91	411	37	0	192	602	103	513	3e-147	521
contig02318	Medtr8g039850.1	Annexin_chr08_pseudomolecule_IMGAG_V3	88.04	510	61	0	198	707	987	478	6e-149	527
contig02321	Medtr2g011410.1	Harpin-induced_1_chr02_pseudomolecule_IMGAG_V3	85.78	612	79	2	20	628	3	609	1e-146	519
contig02322	Medtr7g120940.1	Pyruvate_kinase;_;_;_chr07_pseudomolecule_IMGAG_V3	89.95	1503	151	0	35	1537	1	1503	0	1782
contig02323	Medtr5g101560.1	ATP_synthase_subunit_H_chr05_pseudomolecule_IMGAG_V3	94.84	213	11	0	346	558	213	1	2e-91	335
contig02324	Medtr4g134760.1	Tyrosine_protein_kinase;_NAF_chr04_pseudomolecule_IMGAG_V3	90.1	1525	139	3	200	1724	1533	21	0	1820
contig02325	Medtr5g083500.1	Cation_efflux_protein_chr05_pseudomolecule_IMGAG_V3	90.87	219	20	0	266	484	1431	1213	2e-73	276
contig02326	Medtr4g089770.1	Cytidylyltransferase_chr04_pseudomolecule_IMGAG_V3	91.6	833	64	1	87	919	32	858	0	1098
contig02329	Medtr5g084540.2	Squalene/phytoene_synthase_chr05_pseudomolecule_IMGAG_V3	90.13	1033	102	0	1	1033	1033	1	0	1239
contig02331	Medtr3g100980.1	Short-chain_dehydrogenase/reductase_SDR_chr03_pseudomolecule_IMGAG_V3	89.14	359	38	1	1	359	494	851	3e-109	394
contig02333	Medtr5g093010.1	hypothetical_protein_chr05_pseudomolecule_IMGAG_V3	84.53	866	134	0	4	869	2518	1653	0	654
contig02334	Medtr5g073720.1	Protein_kinase_chr05_pseudomolecule_IMGAG_V3	89.84	728	71	2	437	1164	953	229	0	842
contig02335	Medtr5g090140.1	Protein_kinase_chr05_pseudomolecule_IMGAG_V3	93.24	74	4	1	30	102	461	534	1e-20	99.6
contig02336	Medtr2g010950.1	hypothetical_protein_chr02_pseudomolecule_IMGAG_V3	89.47	285	24	2	308	589	282	1	2e-86	319
contig02337	AC233659_11.2	Clathrin_light_chain_AC233659.1	90.44	795	66	3	171	961	1	789	0	963
contig02339	Medtr4g106900.1	SNF2-related_chr04_pseudomolecule_IMGAG_V3	88.38	585	52	3	447	1018	1337	756	1e-177	622
contig02340	Medtr7g111960.1	Actin/actin-like_chr07_pseudomolecule_IMGAG_V3	93.39	1134	75	0	97	1230	1	1134	0	1653
contig02341	Medtr2g097450.1	UDP-glucuronosyl/UDP-glucosyltransferase_chr02_pseudomolecule_IMGAG_V3	89.02	874	96	0	94	967	886	13	0	971
contig02342	Medtr3g159730.1	General_substrate_transporter;_Sugar_transporter_superfamily_chr03_pseudomolecule_IMGAG_V3	80	645	129	0	165	809	73	717	6e-67	256
contig02343	Medtr8g109550.1	hypothetical_protein_chr08_pseudomolecule_IMGAG_V3	88.95	1367	151	0	42	1408	225	1591	0	1513
contig02344	Medtr8g068450.1	SecY_protein;_ABC_transporter_related_chr08_pseudomolecule_IMGAG_V3	91.6	131	11	0	350	480	1431	1301	2e-42	172
contig02350	Medtr8g034620.2	Short-chain_dehydrogenase/reductase_SDR_chr08_pseudomolecule_IMGAG_V3	91.2	216	18	1	4	218	227	12	6e-72	270
contig02351	AC233682_12.1	hypothetical_protein_AC233682.2	93.55	62	4	0	329	390	137	76	1e-17	91.7
contig02355	Medtr8g026240.1	Mitochondrial_ribosome_chr08_pseudomolecule_IMGAG_V3	92.55	349	25	1	116	464	8	355	3e-134	478
contig02356	Medtr1g103090.1	hypothetical_protein_chr01_pseudomolecule_IMGAG_V3	87.35	245	28	1	16	260	1	242	1e-61	236
contig02357	Medtr8g136770.1	Pectinesterase_inhibitor_chr08_pseudomolecule_IMGAG_V3	87.65	243	30	0	275	517	276	518	7e-64	244
contig02360	Medtr6g089770.1	CoA-binding_chr06_pseudomolecule_IMGAG_V3	91.83	894	73	0	446	1339	972	79	0	1193
contig02361	Medtr7g006100.1	Transaldolase_subfamily;_chr07_pseudomolecule_IMGAG_V3	93.07	548	38	0	1	548	785	1332	0	785
contig02363	Medtr1g031950.1	Tyrosine_protein_kinase;_Amino_acid-binding_ACT_chr01_pseudomolecule_IMGAG_V3	83.15	279	41	2	419	691	2018	2296	3e-42	172
contig02364	Medtr5g103870.2	Protein_of_unknown_function_UPF0172_chr05_pseudomolecule_IMGAG_V3	93.01	458	32	0	14	471	458	1	0	654
contig02365	Medtr3g024660.1	hypothetical_protein_chr03_pseudomolecule_IMGAG_V3	87.66	1361	165	1	301	1661	1791	434	0	1362
contig02369	Medtr2g121260.1	ABC_transporter_related;_GMC_oxidoreductase_chr02_pseudomolecule_IMGAG_V3	90.01	1321	132	0	527	1847	27	1347	0	1572
contig02370	Medtr8g018790.1	hypothetical_protein_chr08_pseudomolecule_IMGAG_V3	93.41	182	12	0	303	484	533	714	3e-70	266
contig02371	Medtr7g104240.1	Protein_of_unknown_function_DUF341_chr07_pseudomolecule_IMGAG_V3	89.27	699	75	0	48	746	6	704	0	791
contig02374	Medtr3g016800.1	hypothetical_protein_chr03_pseudomolecule_IMGAG_V3	88.35	412	48	0	183	594	2271	2682	1e-121	436
contig02376	Medtr3g151010.1	Cyclin-like_F-box_chr03_pseudomolecule_IMGAG_V3	91.56	237	20	0	80	316	554	790	3e-84	311
contig02379	Medtr8g081940.1	Multi_antimicrobial_extrusion_protein_MatE_chr08_pseudomolecule_IMGAG_V3	85.41	939	133	2	9	946	12	947	0	763
contig02381	Medtr8g086480.1	Pectinacetylesterase_chr08_pseudomolecule_IMGAG_V3	91.91	1150	93	0	214	1363	1186	37	0	1542
contig02384	Medtr3g076590.1	TOM7_chr03_pseudomolecule_IMGAG_V3	85.71	126	18	0	129	254	81	206	8e-23	107
contig02385	AC233577_44.1	hypothetical_protein_AC233577.5	88.14	253	30	0	55	307	1	253	7e-70	264
contig02387	AC235022_14.1	Ribosomal_protein_L44E_AC235022.1	90.57	318	30	0	30	347	1	318	1e-108	392
contig02390	CU013523_25.1	hypothetical_protein_CU013523.3	80.55	365	65	2	46	407	690	329	2e-36	153
contig02391	Medtr5g096050.1	Blue_(type_1)_copper_domain_chr05_pseudomolecule_IMGAG_V3	87.23	556	68	1	379	931	587	32	2e-151	535
contig02394	Medtr7g134740.1	hypothetical_protein_chr07_pseudomolecule_IMGAG_V3	90.57	159	15	0	146	304	368	210	8e-50	196
contig02395	Medtr1g112210.1	Snf7_chr01_pseudomolecule_IMGAG_V3	93.22	708	48	0	233	940	708	1	0	1023
contig02397	Medtr2g130270.1	hypothetical_protein_chr02_pseudomolecule_IMGAG_V3	91.52	625	53	0	298	922	179	803	0	819
contig02399	Medtr6g080510.1	hypothetical_protein_chr06_pseudomolecule_IMGAG_V3	92.05	390	31	0	205	594	597	208	3e-149	527
contig02402	Medtr2g007880.1	Ribosomal_protein_L10_chr02_pseudomolecule_IMGAG_V3	88.48	686	76	1	38	720	1	686	0	729
contig02404	Medtr3g136030.1	hypothetical_protein_chr03_pseudomolecule_IMGAG_V3	81.23	554	61	7	1	530	741	207	2e-77	289
contig02405	Medtr2g006620.1	T-complex_11_chr02_pseudomolecule_IMGAG_V3	93.68	364	19	2	1	363	597	957	3e-149	527
contig02407	Medtr3g139470.1	Protein_of_unknown_function_UPF0012_chr03_pseudomolecule_IMGAG_V3	90.02	962	87	1	146	1107	122	1074	0	1154
contig02409	Medtr7g134290.2	Pectinacetylesterase_chr07_pseudomolecule_IMGAG_V3	85.85	311	44	0	248	558	470	160	6e-71	268
contig02413	Medtr2g021870.1	Eukaryotic_translation_initiation_factor_4E_(eIF-4E)_chr02_pseudomolecule_IMGAG_V3	89.28	541	56	2	182	721	139	678	6e-170	597
contig02414	Medtr8g039550.1	Cytochrome_P450_chr08_pseudomolecule_IMGAG_V3	85	180	24	1	147	323	143	322	6e-32	139
contig02417	Medtr8g090170.1	PpiC-type_peptidyl-prolyl_cis-trans_isomerase_chr08_pseudomolecule_IMGAG_V3	83.48	351	58	0	123	473	15	365	2e-61	236
contig02418	Medtr2g010100.1	Chaperone_DnaK_chr02_pseudomolecule_IMGAG_V3	89.79	1048	102	2	71	1116	1619	575	0	1219
contig02421	Medtr2g098050.1	hypothetical_protein_chr02_pseudomolecule_IMGAG_V3	89.74	624	64	0	272	895	1153	530	0	729
contig02422	Medtr4g012240.1	Aspartate/other_aminotransferase;_chr04_pseudomolecule_IMGAG_V3	94.87	156	8	0	545	700	223	68	3e-64	246
contig02423	Medtr2g091830.1	hypothetical_protein_chr02_pseudomolecule_IMGAG_V3	87.24	196	25	0	60	255	1	196	6e-48	190
contig02424	Medtr5g020630.1	NmrA-like_chr05_pseudomolecule_IMGAG_V3	85.98	920	129	0	61	980	11	930	0	801
contig02432	Medtr2g014460.1	hypothetical_protein_chr02_pseudomolecule_IMGAG_V3	92.6	716	53	0	169	884	325	1040	0	999
contig02433	Medtr5g020460.1	Tubby;_Cyclin-like_F-box_chr05_pseudomolecule_IMGAG_V3	94.72	303	14	2	25	326	950	1251	2e-128	458
contig02435	Medtr2g038790.1	IQ_calmodulin-binding_region;_CG-1_chr02_pseudomolecule_IMGAG_V3	89.83	964	90	2	22	983	3736	4693	0	1130
contig02436	Medtr3g115100.1	Translation_factor_chr03_pseudomolecule_IMGAG_V3	90.42	1242	117	2	295	1535	1470	230	0	1503
contig02437	AC225519_20.2	Transthyretin_AC225519.5	91.34	254	22	0	711	964	490	237	3e-89	329
contig02441	Medtr5g022570.1	Uncharacterized_Cys-rich_domain_chr05_pseudomolecule_IMGAG_V3	90.75	1005	82	6	1	1000	999	1	0	1116
contig02442	Medtr1g137650.1	NAD-dependent_epimerase/dehydratase_chr01_pseudomolecule_IMGAG_V3	87.37	744	94	0	210	953	1119	376	0	729
contig02443	Medtr4g011860.1	Bet_v_I_allergen_chr04_pseudomolecule_IMGAG_V3	86.99	515	64	1	234	745	106	620	2e-136	486
contig02444	Medtr3g162860.1	hypothetical_protein_chr03_pseudomolecule_IMGAG_V3	79.79	287	58	0	507	793	479	193	4e-23	109
contig02446	Medtr5g025570.1	SWIB/MDM2_chr05_pseudomolecule_IMGAG_V3	93.33	375	25	0	296	670	402	28	2e-154	545
contig02447	Medtr5g017840.1	Plant_self-incompatibility_S1_chr05_pseudomolecule_IMGAG_V3	88.75	978	110	0	225	1202	1465	488	0	1066
contig02448	Medtr8g146290.1	hypothetical_protein_chr08_pseudomolecule_IMGAG_V3	81.94	310	47	3	413	716	307	1	4e-38	159
contig02449	Medtr8g021280.1	Tyrosine_protein_kinase_chr08_pseudomolecule_IMGAG_V3	91.34	1305	110	1	157	1458	1	1305	0	1687
contig02451	Medtr8g109590.1	Protein_kinase_chr08_pseudomolecule_IMGAG_V3	91.4	1244	107	0	62	1305	1678	2921	0	1618
contig02452	Medtr1g108380.1	NAD-dependent_epimerase/dehydratase_chr01_pseudomolecule_IMGAG_V3	89.79	989	86	1	425	1413	308	1281	0	1179
contig02453	Medtr8g027030.1	hypothetical_protein_chr08_pseudomolecule_IMGAG_V3	94.94	672	33	1	117	787	227	898	0	1055
contig02454	Medtr1g009310.1	CS_chr01_pseudomolecule_IMGAG_V3	85.61	848	110	3	204	1039	888	41	0	708
contig02456	Medtr8g090100.1	Cyclin-like_F-box_chr08_pseudomolecule_IMGAG_V3	89.94	1014	99	1	244	1257	2488	1478	0	1197
contig02457	Medtr4g114970.1	hypothetical_protein_chr04_pseudomolecule_IMGAG_V3	92.81	1098	78	1	209	1305	1990	3087	0	1542
contig02458	Medtr4g008960.1	hypothetical_protein_chr04_pseudomolecule_IMGAG_V3	89.3	710	67	2	307	1016	1924	1224	0	803
contig02459	Medtr4g095330.1	Ribonuclease_H_chr04_pseudomolecule_IMGAG_V3	91.4	826	70	1	53	878	675	1499	0	1066
contig02460	Medtr5g013120.1	Palmitoyl_protein_thioesterase_chr05_pseudomolecule_IMGAG_V3	90.59	914	86	0	319	1232	984	71	0	1130
contig02461	AC234703_5.2	Heat_shock_protein_Hsp70;_Immunoglobulin-like_AC234703.1	86.4	2383	285	6	633	2991	2368	1	0	2173
contig02462	Medtr5g006390.1	hypothetical_protein_chr05_pseudomolecule_IMGAG_V3	93.46	963	63	0	193	1155	1757	795	0	1409
contig02463	Medtr3g151440.1	hypothetical_protein_chr03_pseudomolecule_IMGAG_V3	87.19	531	67	1	190	719	93	623	2e-142	505
contig02465	Medtr3g166490.1	Eukaryotic_ribosomal_protein_L5_chr03_pseudomolecule_IMGAG_V3	83.13	166	28	0	277	442	364	199	8e-23	107
contig02467	Medtr5g016490.1	Retrieval_of_early_ER_protein_Rer1_chr05_pseudomolecule_IMGAG_V3	91.74	230	19	0	417	646	620	391	2e-82	305
contig02469	Medtr3g102180.1	hypothetical_protein_chr03_pseudomolecule_IMGAG_V3	85.52	221	32	0	878	1098	1882	1662	2e-45	184
contig02472	Medtr8g122030.1	Inorganic_H+_pyrophosphatase_chr08_pseudomolecule_IMGAG_V3	92.88	2288	163	0	46	2333	1	2288	0	3243
contig02474	Medtr8g133810.1	Thioredoxin_fold_chr08_pseudomolecule_IMGAG_V3	88.47	399	46	0	615	1013	594	992	2e-118	426
contig02477	Medtr4g015430.1	PAR1_chr04_pseudomolecule_IMGAG_V3	89.2	528	57	0	238	765	528	1	2e-169	595
contig02478	Medtr4g101180.1	Short-chain_dehydrogenase/reductase_SDR_chr04_pseudomolecule_IMGAG_V3	80.45	619	112	1	713	1322	497	1115	5e-73	276
contig02479	Medtr3g163530.1	Major_intrinsic_protein_chr03_pseudomolecule_IMGAG_V3	87.54	674	84	0	228	901	43	716	0	670
contig02480	Medtr6g030880.1	hypothetical_protein_chr06_pseudomolecule_IMGAG_V3	85.89	248	35	0	26	273	2369	2616	5e-55	214
contig02481	Medtr7g089190.1	Homeodomain-related_chr07_pseudomolecule_IMGAG_V3	85.1	416	62	0	139	554	315	730	8e-91	333
contig02484	Medtr2g024510.1	Cullin;_Winged_helix_repressor_DNA-binding_chr02_pseudomolecule_IMGAG_V3	95.5	666	30	0	1	666	1714	2379	0	1082
contig02485	Medtr3g139550.1	Heat_shock_protein_Hsp20_chr03_pseudomolecule_IMGAG_V3	90.27	257	25	0	96	352	1	257	4e-84	311
contig02486	Medtr8g105730.1	Ribosomal_protein_S30_chr08_pseudomolecule_IMGAG_V3	91.52	165	14	0	150	314	189	25	9e-56	216
contig02487	Medtr5g029140.1	NAD-dependent_epimerase/dehydratase_chr05_pseudomolecule_IMGAG_V3	88.79	883	78	3	3	864	34	916	0	944
contig02490	Medtr5g067520.1	S1/P1_nuclease_chr05_pseudomolecule_IMGAG_V3	86.84	866	114	0	78	943	1	866	0	813
contig02491	Medtr5g013140.1	protein_binding_chr05_pseudomolecule_IMGAG_V3	90.35	373	33	1	1	370	1157	785	6e-126	450
contig02492	Medtr2g091770.1	hypothetical_protein_chr02_pseudomolecule_IMGAG_V3	92.81	654	47	0	301	954	938	285	0	924
contig02493	Medtr8g116380.1	hypothetical_protein_chr08_pseudomolecule_IMGAG_V3	85.19	108	16	0	460	567	392	285	1e-16	87.7
contig02495	AC233676_25.1	2OG-Fe(II)_oxygenase_AC233676.2	84.36	1074	165	1	178	1248	1113	40	0	793
contig02496	Medtr2g014790.1	CBS_chr02_pseudomolecule_IMGAG_V3	90.74	756	64	2	241	996	5744	4995	0	936
contig02497	Medtr8g096830.1	Tyrosine_protein_kinase_chr08_pseudomolecule_IMGAG_V3	95.41	436	20	0	1	436	656	1091	0	706
contig02500	Medtr5g073570.1	Cyclin-like_F-box_chr05_pseudomolecule_IMGAG_V3	92.99	1356	95	0	213	1568	1281	2636	0	1935
contig02501	Medtr5g106780.1	Homoserine_kinase;_chr05_pseudomolecule_IMGAG_V3	83.04	566	94	1	48	611	548	1113	3e-97	355
contig02502	Medtr4g084280.1	Splicing_factor_PWI_chr04_pseudomolecule_IMGAG_V3	88.01	1068	110	5	154	1203	2744	3811	0	1088
contig02503	Medtr1g100490.1	Pseudouridine_synthase_chr01_pseudomolecule_IMGAG_V3	92.68	355	25	1	88	442	1111	758	6e-138	490
contig02505	Medtr5g014520.1	Nonaspanin_(TM9SF)_chr05_pseudomolecule_IMGAG_V3	94.03	67	4	0	1609	1675	184	118	2e-20	101
contig02506	Medtr7g139430.1	Mevalonate_kinase;_chr07_pseudomolecule_IMGAG_V3	89.87	1165	118	0	277	1441	1165	1	0	1374
contig02507	Medtr4g097010.1	SH3_chr04_pseudomolecule_IMGAG_V3	91.7	771	64	0	230	1000	1956	1186	0	1021
contig02508	Medtr5g009770.1	Galactose_mutarotase-like_chr05_pseudomolecule_IMGAG_V3	91.06	123	11	0	81	203	915	793	4e-38	157
contig02509	Medtr1g005140.1	NADH/Ubiquinone/plastoquinone_(complex_I)_chr01_pseudomolecule_IMGAG_V3	97.7	479	11	0	533	1011	592	114	0	829
contig02510	Medtr4g130210.1	Ribosomal_protein_S9_chr04_pseudomolecule_IMGAG_V3	88.32	428	50	0	236	663	430	3	2e-126	452
contig02512	Medtr3g036520.1	Protein_of_unknown_function_DUF1118_chr03_pseudomolecule_IMGAG_V3	86.02	565	61	1	141	705	8	554	1e-136	486
contig02513	Medtr2g008290.1	MtN3_and_saliva_related_transmembrane_protein_chr02_pseudomolecule_IMGAG_V3	88.93	488	45	3	49	530	935	451	3e-149	527
contig02516	Medtr4g093240.1	hypothetical_protein_chr04_pseudomolecule_IMGAG_V3	95.08	61	3	0	217	277	165	225	6e-20	97.6
contig02520	Medtr7g037830.1	hypothetical_protein_chr07_pseudomolecule_IMGAG_V3	92.24	322	25	0	1	322	1454	1775	5e-123	440
contig02521	Medtr1g076830.1	RNA-binding_region_RNP-1_(RNA_recognition_motif)_chr01_pseudomolecule_IMGAG_V3	88.4	293	34	0	768	1060	539	247	7e-84	311
contig02522	Medtr8g122300.1	Nodulin-like_chr08_pseudomolecule_IMGAG_V3	87.5	112	14	0	1695	1806	238	127	2e-23	111
contig02523	Medtr4g142280.1	Homeodomain-related;_chr04_pseudomolecule_IMGAG_V3	83	647	104	2	1	647	641	1	1e-111	402
contig02524	Medtr4g005080.1	hypothetical_protein_chr04_pseudomolecule_IMGAG_V3	96.55	435	14	1	943	1376	247	681	0	735
contig02531	Medtr3g133240.1	hypothetical_protein_chr03_pseudomolecule_IMGAG_V3	85.26	597	58	6	284	856	951	361	2e-136	486
contig02534	Medtr5g032240.1	AUX/IAA_protein_chr05_pseudomolecule_IMGAG_V3	90.2	949	84	2	303	1242	60	1008	0	1142
contig02536	Medtr3g115120.1	Bacterial_transketolase_chr03_pseudomolecule_IMGAG_V3	92.41	1027	75	1	284	1307	170	1196	0	1413
contig02537	Medtr3g148640.1	hypothetical_protein_chr03_pseudomolecule_IMGAG_V3	84.21	456	66	2	163	615	1354	902	2e-88	325
contig02538	Medtr2g104190.1	Light_chain_3_(LC3)_chr02_pseudomolecule_IMGAG_V3	88.76	267	30	0	137	403	60	326	3e-78	291
contig02539	Medtr3g040270.1	hypothetical_protein_chr03_pseudomolecule_IMGAG_V3	80.47	430	83	1	550	978	1118	689	8e-44	178
contig02540	Medtr4g160310.1	Protein_of_unknown_function_DUF706_chr04_pseudomolecule_IMGAG_V3	79.78	648	129	2	409	1055	295	941	2e-59	230
contig02541	Medtr3g029140.1	Cyclin-like_F-box_chr03_pseudomolecule_IMGAG_V3	94.44	72	3	1	451	521	1025	954	1e-21	103
contig02543	Medtr1g108550.1	CS_chr01_pseudomolecule_IMGAG_V3	91.33	392	30	2	123	513	120	508	2e-139	496
contig02546	Medtr1g086770.2	Cupin_region_chr01_pseudomolecule_IMGAG_V3	86.93	153	20	0	1	153	1325	1173	2e-34	145
contig02547	Medtr4g152170.1	hypothetical_protein_chr04_pseudomolecule_IMGAG_V3	87.22	712	90	1	526	1237	2209	1499	0	682
contig02548	Medtr2g038830.1	hypothetical_protein_chr02_pseudomolecule_IMGAG_V3	90.05	874	85	2	57	929	1604	2476	0	1027
contig02549	Medtr5g035640.1	BURP_chr05_pseudomolecule_IMGAG_V3	80.88	387	74	0	1541	1927	1483	1869	3e-44	180
contig02551	Medtr5g005640.1	hypothetical_protein_chr05_pseudomolecule_IMGAG_V3	85.43	247	36	0	194	440	259	505	4e-52	204
contig02553	Medtr5g032730.1	hypothetical_protein_chr05_pseudomolecule_IMGAG_V3	86.75	1087	144	0	195	1281	1895	809	0	1013
contig02555	Medtr5g035980.1	hypothetical_protein_chr05_pseudomolecule_IMGAG_V3	87.83	337	41	0	1	337	772	436	7e-94	343
contig02559	Medtr1g025740.1	Tyrosine_protein_kinase;_Calcium-binding_EF-hand_chr01_pseudomolecule_IMGAG_V3	96.45	197	7	0	5	201	2458	2262	6e-91	335
contig02562	Medtr2g122600.1	Ribosomal_protein_S11_chr02_pseudomolecule_IMGAG_V3	84.9	298	45	0	37	334	2287	1990	8e-61	234
contig02564	AC234842_15.1	hypothetical_protein_AC234842.1	86.93	352	46	0	1	352	808	457	7e-91	333
contig02567	Medtr2g092340.1	Phosphoenolpyruvate_carboxylase_chr02_pseudomolecule_IMGAG_V3	85.36	765	111	1	323	1086	2901	2137	5e-177	620
contig02569	Medtr8g118790.2	Bile_acid:sodium_symporter_chr08_pseudomolecule_IMGAG_V3	93.32	1018	68	0	403	1420	216	1233	0	1479
contig02570	Medtr1g031160.1	Gibberellin_regulated_protein_chr01_pseudomolecule_IMGAG_V3	85.95	299	38	2	3	298	8	305	4e-65	248
contig02571	AC146793_6.1	hypothetical_protein_AC146793.7	90.61	724	62	4	40	758	1334	612	0	868
contig02574	Medtr7g088500.1	Ribosomal_protein_L5_chr07_pseudomolecule_IMGAG_V3	91.37	672	57	1	199	869	807	136	0	864
contig02575	Medtr1g083470.2	hypothetical_protein_chr01_pseudomolecule_IMGAG_V3	91.91	556	45	0	135	690	1703	1148	0	745
contig02576	Medtr3g020220.1	hypothetical_protein_chr03_pseudomolecule_IMGAG_V3	78.82	255	54	0	235	489	940	1194	2e-13	77.8
contig02577	Medtr5g010770.1	Cyclin-like_F-box;_F-box_protein_interaction_domain_chr05_pseudomolecule_IMGAG_V3	92.75	814	58	1	120	933	1617	2429	0	1096
contig02578	Medtr7g092290.1	Acyl_carrier_protein-like_chr07_pseudomolecule_IMGAG_V3	93.61	360	23	0	248	607	360	1	2e-150	531
contig02580	Medtr3g163200.1	Calcium-binding_EF-hand_chr03_pseudomolecule_IMGAG_V3	86.67	240	32	0	864	1103	402	163	7e-57	222
contig02581	Medtr7g138390.3	Leucine-rich_repeat_2_chr07_pseudomolecule_IMGAG_V3	89	309	29	3	1	304	2178	1870	2e-78	291
contig02582	Medtr5g068360.1	Heavy_metal_transport/detoxification_protein_chr05_pseudomolecule_IMGAG_V3	87.73	1377	167	1	256	1632	2226	852	0	1384
contig02583	Medtr4g104400.1	Biotin_and_thiamin_synthesis_associated_chr04_pseudomolecule_IMGAG_V3	90.83	1134	101	1	258	1388	1134	1	0	1419
contig02584	Medtr2g007070.1	hypothetical_protein_chr02_pseudomolecule_IMGAG_V3	87.27	110	14	0	277	386	490	599	8e-23	107
contig02585	Medtr3g162410.1	Nucleotidyl_transferase;_Trimeric_LpxA-like_chr03_pseudomolecule_IMGAG_V3	91.74	1416	117	0	292	1707	1557	142	0	1879
contig02586	Medtr8g078700.1	AUX/IAA_protein_chr08_pseudomolecule_IMGAG_V3	88.68	1016	105	2	185	1200	5	1010	0	1102
contig02590	Medtr3g128230.1	DALR_anticodon_binding;_chr03_pseudomolecule_IMGAG_V3	91.47	1266	100	2	1	1264	1534	275	0	1649
contig02591	Medtr3g148700.1	hypothetical_protein_chr03_pseudomolecule_IMGAG_V3	90.6	1660	153	1	64	1720	280	1939	0	2050
contig02592	Medtr7g104950.1	hypothetical_protein_chr07_pseudomolecule_IMGAG_V3	85.1	1154	151	4	377	1512	512	1662	0	926
contig02593	Medtr7g130420.1	TspO/MBR-related_protein_chr07_pseudomolecule_IMGAG_V3	83.22	298	50	0	362	659	414	117	8e-49	194
contig02594	Medtr3g030970.1	Concanavalin_A-like_lectin/glucanase_chr03_pseudomolecule_IMGAG_V3	83.7	184	30	0	405	588	571	388	2e-28	127
contig02599	Medtr5g012180.1	Heat_shock_chaperonin-binding;_Tetratricopeptide-like_helical_chr05_pseudomolecule_IMGAG_V3	85.65	1164	156	4	52	1211	1	1157	0	965
contig02600	Medtr3g097910.1	2OG-Fe(II)_oxygenase_chr03_pseudomolecule_IMGAG_V3	89.72	107	10	1	18	123	898	1004	7e-26	117
contig02604	AC225519_18.1	Alpha-helical_ferredoxin_AC225519.5	93.9	672	41	0	38	709	61	732	0	1007
contig02607	Medtr3g114230.1	Thioredoxin_fold_chr03_pseudomolecule_IMGAG_V3	89.31	346	37	0	276	621	39	384	1e-108	392
contig02608	Medtr8g145140.1	Protein_of_unknown_function_UPF0057_chr08_pseudomolecule_IMGAG_V3	92.7	233	17	0	219	451	233	1	5e-89	327
contig02610	Medtr3g123390.2	Rhodanese-like_chr03_pseudomolecule_IMGAG_V3	92.14	700	52	2	338	1037	699	3	0	938
contig02613	Medtr5g007170.1	hypothetical_protein_chr05_pseudomolecule_IMGAG_V3	88.05	293	34	1	5	297	7	298	2e-79	295
contig02615	Medtr4g133890.1	Plant_lipid_transfer/seed_storage/trypsin-alpha_amylase_inhibitor_chr04_pseudomolecule_IMGAG_V3	83.8	395	61	1	68	462	1	392	5e-72	272
contig02616	Medtr8g006090.3	PRIB5_chr08_pseudomolecule_IMGAG_V3	80.3	406	80	0	1	406	478	73	6e-42	170
contig02617	Medtr4g125690.1	hypothetical_protein_chr04_pseudomolecule_IMGAG_V3	87.17	187	24	0	82	268	1	187	5e-45	180
contig02620	Medtr8g031720.1	Ycf1_chr08_pseudomolecule_IMGAG_V3	86.01	479	67	0	157	635	588	110	3e-116	418
contig02622	Medtr4g081720.1	Ribosomal_protein_L11_chr04_pseudomolecule_IMGAG_V3	84.76	492	75	0	147	638	492	1	5e-105	381
contig02625	Medtr6g102020.1	hypothetical_protein_chr06_pseudomolecule_IMGAG_V3	96.85	127	4	0	391	517	750	876	1e-56	220
contig02627	Medtr8g120690.1	Methyl-CpG_binding_chr08_pseudomolecule_IMGAG_V3	83.59	256	42	0	71	326	808	1063	5e-43	174
contig02629	Medtr3g100690.1	hypothetical_protein_chr03_pseudomolecule_IMGAG_V3	91.7	1132	81	4	32	1156	1997	3122	0	1485
contig02630	Medtr3g133380.1	E1-E2_ATPase-associated_region_chr03_pseudomolecule_IMGAG_V3	92.53	736	55	0	985	1720	2488	1753	0	1023
contig02633	Medtr7g140860.2	Aldo/keto_reductase_chr07_pseudomolecule_IMGAG_V3	87.76	98	12	0	1	98	73	170	2e-20	99.6
contig02637	Medtr2g126130.1	Glyoxalase/extradiol_ring-cleavage_dioxygenase_chr02_pseudomolecule_IMGAG_V3	88.89	99	11	0	318	416	167	69	4e-23	109
contig02638	Medtr7g010160.1	Ribosomal_protein_L34e_chr07_pseudomolecule_IMGAG_V3	89.94	348	32	1	324	668	603	256	2e-113	408
contig02639	Medtr5g096020.1	hypothetical_protein_chr05_pseudomolecule_IMGAG_V3	86.89	1022	128	2	501	1516	1233	2254	0	955
contig02640	Medtr7g111050.1	hypothetical_protein_chr07_pseudomolecule_IMGAG_V3	88.78	526	59	0	274	799	1343	818	2e-163	575
contig02641	Medtr3g123880.1	hypothetical_protein_chr03_pseudomolecule_IMGAG_V3	92.82	975	64	1	181	1149	1152	178	0	1380
contig02642	Medtr4g031780.1	Dynamin_central_region;_Dynamin;_Dynamin_GTPase_effector;_Pleckstrin_homology-type_chr04_pseudomolecule_IMGAG_V3	91.7	2772	217	4	443	3204	2769	1	0	3657
contig02645	Medtr2g110190.1	hypothetical_protein_chr02_pseudomolecule_IMGAG_V3	89.32	103	11	0	869	971	276	174	2e-25	117
contig02646	Medtr2g110920.1	Thioredoxin-like_fold_chr02_pseudomolecule_IMGAG_V3	90.61	426	35	2	296	716	480	55	4e-146	517
contig02650	Medtr5g015590.1	hypothetical_protein_chr05_pseudomolecule_IMGAG_V3	92.65	816	57	1	150	965	186	998	0	1138
contig02652	Medtr8g093950.1	hypothetical_protein_chr08_pseudomolecule_IMGAG_V3	92.58	1362	97	2	287	1644	3433	2072	0	1887
contig02653	Medtr5g084880.2	UTP--glucose-1-phosphate_uridylyltransferase_chr05_pseudomolecule_IMGAG_V3	93.47	1164	72	2	323	1482	1413	250	0	1693
contig02654	Medtr1g065570.1	RNA-binding_region_RNP-1_(RNA_recognition_motif)_chr01_pseudomolecule_IMGAG_V3	89.2	537	48	2	275	811	854	328	2e-172	605
contig02656	Medtr5g076260.1	AUX/IAA_protein_chr05_pseudomolecule_IMGAG_V3	93.55	341	22	0	5	345	703	1043	2e-141	502
contig02657	Medtr6g094000.1	hypothetical_protein_chr06_pseudomolecule_IMGAG_V3	90.65	107	10	0	204	310	89	195	3e-30	133
contig02658	Medtr5g106000.2	Thiolase;_chr05_pseudomolecule_IMGAG_V3	93.62	486	31	0	319	804	1146	661	0	718
contig02660	Medtr2g074230.1	hypothetical_protein_chr02_pseudomolecule_IMGAG_V3	85.81	289	40	1	178	466	505	218	1e-62	240
contig02661	Medtr2g052770.1	hypothetical_protein_chr02_pseudomolecule_IMGAG_V3	94	300	18	0	4	303	600	899	1e-126	452
contig02662	Medtr4g115570.1	hypothetical_protein_chr04_pseudomolecule_IMGAG_V3	82.81	221	35	1	267	484	40	260	3e-30	133
contig02663	Medtr7g046710.1	2Fe-2S_Ferredoxin-like_fold_chr07_pseudomolecule_IMGAG_V3	88.08	411	49	0	63	473	55	465	1e-118	426
contig02667	Medtr2g034050.1	Mlo-related_protein_chr02_pseudomolecule_IMGAG_V3	92.81	431	31	0	5	435	3035	3465	1e-173	609
contig02668	Medtr5g008730.1	hypothetical_protein_chr05_pseudomolecule_IMGAG_V3	82.08	1027	154	6	147	1158	1349	338	8e-139	494
contig02669	Medtr7g138390.1	Leucine-rich_repeat_2_chr07_pseudomolecule_IMGAG_V3	88.68	574	61	2	3	573	1315	1887	3e-174	611
contig02670	Medtr3g043720.1	NADH/Ubiquinone/plastoquinone_(complex_I)_chr03_pseudomolecule_IMGAG_V3	95.58	362	16	0	288	649	2614	2253	3e-168	591
contig02671	Medtr1g005800.1	hypothetical_protein_chr01_pseudomolecule_IMGAG_V3	99.07	108	1	0	97	204	262	369	1e-52	206
contig02672	Medtr1g121550.1	hypothetical_protein_chr01_pseudomolecule_IMGAG_V3	90.68	794	74	0	108	901	1	794	0	946
contig02675	Medtr5g017370.3	hypothetical_protein_chr05_pseudomolecule_IMGAG_V3	93.9	246	15	0	90	335	1294	1049	2e-101	369
contig02676	Medtr8g081750.1	hypothetical_protein_chr08_pseudomolecule_IMGAG_V3	84.93	146	13	3	469	614	207	343	2e-21	103
contig02677	Medtr1g025880.1	Ribosomal_protein_S9_chr01_pseudomolecule_IMGAG_V3	90.72	474	44	0	334	807	618	145	4e-168	591
contig02678	Medtr8g139650.1	Cyclin-like_F-box_chr08_pseudomolecule_IMGAG_V3	87.9	719	84	1	158	876	813	98	0	731
contig02679	Medtr3g105080.1	hypothetical_protein_chr03_pseudomolecule_IMGAG_V3	87.75	1200	142	3	322	1519	435	1631	0	1193
contig02685	Medtr4g132680.1	G10_protein_chr04_pseudomolecule_IMGAG_V3	93.54	263	17	0	129	391	1	263	4e-107	387
contig02687	Medtr3g013090.3	Cellulose_synthase_chr03_pseudomolecule_IMGAG_V3	87.21	297	29	2	340	627	1943	2239	2e-76	285
contig02691	Medtr4g110840.1	Ribosomal_protein_S13_chr04_pseudomolecule_IMGAG_V3	93.8	274	17	0	45	318	186	459	2e-113	408
contig02693	Medtr1g017000.1	Glutathione_peroxidase_chr01_pseudomolecule_IMGAG_V3	89.53	707	74	0	23	729	1	707	0	815
contig02694	Medtr4g137870.1	Plant_integral_membrane_protein_chr04_pseudomolecule_IMGAG_V3	90.96	564	42	2	229	786	744	1304	0	712
contig02695	Medtr1g024140.1	Homeodomain-related_chr01_pseudomolecule_IMGAG_V3	89.69	1939	184	5	88	2016	2658	726	0	2240
contig02699	Medtr3g064540.1	Citrate_synthase_chr03_pseudomolecule_IMGAG_V3	91.78	1520	125	0	395	1914	1551	32	0	2022
contig02700	Medtr3g159830.1	hypothetical_protein_chr03_pseudomolecule_IMGAG_V3	88.19	144	16	1	112	254	121	264	3e-33	143
contig02702	Medtr2g005330.2	Ras_GTPase_chr02_pseudomolecule_IMGAG_V3	89.02	510	54	1	819	1326	1263	1772	6e-159	561
contig02705	Medtr4g121550.1	Methylmalonate-semialdehyde_dehydrogenase_chr04_pseudomolecule_IMGAG_V3	92.12	1307	97	2	81	1384	1	1304	0	1766
contig02708	Medtr1g008350.1	hypothetical_protein_chr01_pseudomolecule_IMGAG_V3	85.81	937	132	1	503	1438	3782	2846	0	706
contig02709	Medtr8g016170.1	Plant_acid_phosphatase_chr08_pseudomolecule_IMGAG_V3	85.09	644	92	2	164	807	785	146	6e-142	504
contig02715	AC233662_57.1	Short-chain_dehydrogenase/reductase_SDR_AC233662.1	83.33	108	18	0	434	541	651	544	1e-11	71.9
contig02716	Medtr2g097160.1	Proteasome_component_region_PCI_chr02_pseudomolecule_IMGAG_V3	89.66	551	42	5	221	769	165	702	3e-177	620
contig02717	Medtr8g020930.1	Longin-like_chr08_pseudomolecule_IMGAG_V3	95.45	528	24	0	293	820	534	7	0	856
contig02718	Medtr4g121950.1	Lactate/malate_dehydrogenase_chr04_pseudomolecule_IMGAG_V3	92.34	1071	81	1	32	1101	1	1071	0	1465
contig02719	Medtr2g080800.1	hypothetical_protein_chr02_pseudomolecule_IMGAG_V3	88.54	1326	151	1	331	1655	1755	430	0	1415
contig02723	Medtr5g065150.1	hypothetical_protein_chr05_pseudomolecule_IMGAG_V3	92.31	169	13	0	379	547	169	1	3e-60	232
contig02726	Medtr3g086860.1	Glutamate_decarboxylase;_chr03_pseudomolecule_IMGAG_V3	78.12	946	205	2	217	1161	88	1032	1e-55	218
contig02727	Medtr5g029010.1	hypothetical_protein_chr05_pseudomolecule_IMGAG_V3	85.56	935	135	0	253	1187	1344	410	0	757
contig02728	Medtr8g122820.1	Nonaspanin_(TM9SF)_chr08_pseudomolecule_IMGAG_V3	92.34	261	20	0	1846	2106	1	261	6e-98	359
contig02729	Medtr5g075050.1	Longin-like_chr05_pseudomolecule_IMGAG_V3	79.27	521	105	1	879	1396	662	142	5e-42	172
contig02734	Medtr1g024210.1	Helix-loop-helix_DNA-binding_chr01_pseudomolecule_IMGAG_V3	89.09	953	101	2	288	1239	1860	910	0	1051
contig02735	Medtr4g033520.3	hypothetical_protein_chr04_pseudomolecule_IMGAG_V3	86.87	495	63	2	95	588	26	519	1e-125	450
contig02736	Medtr4g152100.1	Acyl_carrier_protein_(ACP)_chr04_pseudomolecule_IMGAG_V3	90.12	415	41	0	92	506	1	415	4e-140	498
contig02737	Medtr5g016180.2	Tetratricopeptide-like_helical;_chr05_pseudomolecule_IMGAG_V3	84.89	470	56	3	76	542	3566	4023	2e-101	369
contig02738	AC235675_2.1	hypothetical_protein_AC235675.1	94.5	109	6	0	1	109	949	1057	2e-41	168
contig02739	Medtr8g145050.1	Pentatricopeptide_repeat_chr08_pseudomolecule_IMGAG_V3	88.61	1493	143	6	430	1901	2965	1479	0	1534
contig02740	Medtr5g005270.1	Helix-loop-helix_DNA-binding_chr05_pseudomolecule_IMGAG_V3	85.45	1752	249	2	361	2112	1149	2894	0	1443
contig02741	Medtr4g069920.1	Beta-Ig-H3/fasciclin_chr04_pseudomolecule_IMGAG_V3	81.99	272	40	4	249	520	867	605	2e-29	129
contig02742	Medtr5g024010.1	WD40-like_chr05_pseudomolecule_IMGAG_V3	94.76	840	44	0	445	1284	6487	5648	0	1316
contig02745	Medtr1g078960.1	Syntaxin/epimorphin_family_chr01_pseudomolecule_IMGAG_V3	90.52	791	69	3	522	1312	785	1	0	955
contig02746	Medtr2g019000.1	Pyruvate_decarboxylase/indolepyruvate_decarboxylase_chr02_pseudomolecule_IMGAG_V3	83.77	647	98	3	91	733	1890	2533	4e-121	434
contig02747	Medtr8g025640.1	hypothetical_protein_chr08_pseudomolecule_IMGAG_V3	90.37	935	79	1	167	1090	935	1	0	1152
contig02749	Medtr8g121390.1	Raffinose_synthase_chr08_pseudomolecule_IMGAG_V3	82.23	197	35	0	92	288	1390	1586	4e-24	113
contig02751	Medtr5g020530.1	Galactose_mutarotase-like_chr05_pseudomolecule_IMGAG_V3	92.26	878	68	0	80	957	60	937	0	1201
contig02753	Medtr1g146140.1	hypothetical_protein_chr01_pseudomolecule_IMGAG_V3	83.07	384	65	0	184	567	1349	966	2e-64	246
contig02754	Medtr6g005720.1	hypothetical_protein_chr06_pseudomolecule_IMGAG_V3	87.18	312	39	1	280	591	466	156	1e-78	293
contig02756	Medtr5g040620.1	Ran-interacting_Mog1_protein_chr05_pseudomolecule_IMGAG_V3	90.57	583	55	0	117	699	598	16	0	720
contig02757	Medtr3g094810.1	NADH/Ubiquinone/plastoquinone_(complex_I)_chr03_pseudomolecule_IMGAG_V3	90.28	1368	131	2	28	1393	2558	3925	0	1641
contig02758	Medtr1g126190.1	Heavy_metal_transport/detoxification_protein_chr01_pseudomolecule_IMGAG_V3	89.96	239	24	0	182	420	1	239	5e-76	283
contig02759	Medtr7g090250.1	Mitochodrial_transcription_termination_factor-related_chr07_pseudomolecule_IMGAG_V3	91.9	420	34	0	267	686	6297	5878	7e-160	563
contig02761	Medtr5g007450.1	Di-trans-poly-cis-decaprenylcistransferase_chr05_pseudomolecule_IMGAG_V3	90.16	1077	105	1	177	1252	589	1665	0	1287
contig02763	Medtr3g166930.1	Pyruvate_decarboxylase/indolepyruvate_decarboxylase_chr03_pseudomolecule_IMGAG_V3	88.55	1755	200	1	322	2076	1824	71	0	1877
contig02765	Medtr7g076490.1	Plant_disease_resistance_response_protein_chr07_pseudomolecule_IMGAG_V3	81.43	377	67	1	311	687	504	131	5e-47	188
contig02766	Medtr2g005600.1	tRNA_pseudouridine_synthase_chr02_pseudomolecule_IMGAG_V3	96.77	62	2	0	1	62	1022	1083	6e-23	107
contig02767	Medtr5g094700.1	Plant_protein_of_unknown_function_chr05_pseudomolecule_IMGAG_V3	90.34	932	87	1	363	1294	1644	716	0	1130
contig02772	Medtr2g126810.1	Thioredoxin_fold_chr02_pseudomolecule_IMGAG_V3	92.72	756	54	1	295	1049	756	1	0	1055
contig02775	Medtr6g099660.2	Short-chain_dehydrogenase/reductase_SDR_chr06_pseudomolecule_IMGAG_V3	92.08	530	42	0	2	531	925	1454	0	718
contig02776	Medtr2g118520.1	Beta-lactamase-like_chr02_pseudomolecule_IMGAG_V3	87.93	547	66	0	600	1146	47	593	5e-159	561
contig02777	Medtr8g138420.1	Ribosomal_protein_L14_chr08_pseudomolecule_IMGAG_V3	91.23	399	35	0	27	425	40	438	6e-145	513
contig02778	Medtr2g110320.1	Protein_of_unknown_function_DUF584_chr02_pseudomolecule_IMGAG_V3	88.36	146	17	0	326	471	467	322	6e-37	155
contig02784	Medtr8g068380.1	UspA_chr08_pseudomolecule_IMGAG_V3	86.62	471	60	1	235	702	489	19	7e-120	430
contig02787	Medtr2g037940.1	Prefoldin_alpha-like_chr02_pseudomolecule_IMGAG_V3	92.83	572	38	1	48	616	8	579	0	805
contig02792	Medtr7g127250.1	PEBP_chr07_pseudomolecule_IMGAG_V3	92.95	525	37	0	49	573	1	525	0	747
contig02795	Medtr5g090480.1	Peptidase_S49_chr05_pseudomolecule_IMGAG_V3	87.5	112	14	0	417	528	1018	907	8e-24	111
contig02796	Medtr3g080300.2	Phosphoribosyltransferase;_Phosphoribulokinase/uridine_kinase_chr03_pseudomolecule_IMGAG_V3	79.97	574	115	0	690	1263	581	1154	5e-58	226
contig02798	Medtr5g089320.1	Mov34-1_chr05_pseudomolecule_IMGAG_V3	96.93	456	14	0	2	457	478	933	0	793
contig02799	Medtr7g070860.1	hypothetical_protein_chr07_pseudomolecule_IMGAG_V3	90.19	214	21	0	180	393	378	591	4e-68	258
contig02804	Medtr3g150660.1	hypothetical_protein_chr03_pseudomolecule_IMGAG_V3	84.74	485	74	0	406	890	509	25	4e-103	375
contig02805	Medtr4g134020.1	hypothetical_protein_chr04_pseudomolecule_IMGAG_V3	94.4	500	28	0	336	835	2984	2485	0	769
contig02806	Medtr3g149500.1	Fumarate_lyase;_Argininosuccinate_lyase_chr03_pseudomolecule_IMGAG_V3	90.11	1132	112	0	284	1415	1554	423	0	1356
contig02808	Medtr3g136710.1	Calcium-binding_EF-hand;_Homeodomain-related_chr03_pseudomolecule_IMGAG_V3	92.09	1125	89	0	570	1694	4268	3144	0	1524
contig02809	Medtr7g099920.1	Major_intrinsic_protein_chr07_pseudomolecule_IMGAG_V3	85.71	147	21	0	675	821	351	205	7e-28	125
contig02810	Medtr7g089920.1	Biotin-binding_site_chr07_pseudomolecule_IMGAG_V3	85.45	591	86	0	107	697	1504	914	9e-138	490
contig02813	Medtr3g159990.1	Ribophorin_I_chr03_pseudomolecule_IMGAG_V3	90.1	1777	175	1	224	1999	1851	75	0	2119
contig02817	Medtr4g158240.1	hypothetical_protein_chr04_pseudomolecule_IMGAG_V3	89.76	703	64	4	202	900	4863	5561	0	799
contig02818	Medtr3g040790.1	Protein_kinase_chr03_pseudomolecule_IMGAG_V3	88.72	1073	121	0	520	1592	62	1134	0	1168
contig02821	Medtr5g101740.1	Tubulin_binding_cofactor_A_chr05_pseudomolecule_IMGAG_V3	83.48	351	43	1	164	499	155	505	2e-67	256
contig02824	Medtr7g040180.1	UDP-glucuronosyl/UDP-glucosyltransferase_chr07_pseudomolecule_IMGAG_V3	89.47	133	14	0	1	133	1191	1323	9e-37	153
contig02826	Medtr5g091430.1	hypothetical_protein_chr05_pseudomolecule_IMGAG_V3	91.54	1135	95	1	72	1206	1059	2192	0	1481
contig02828	Medtr1g032070.1	Thioredoxin_fold;_chr01_pseudomolecule_IMGAG_V3	85.29	578	84	1	91	667	728	151	6e-130	464
contig02829	Medtr4g104040.1	Tetratricopeptide-like_helical_chr04_pseudomolecule_IMGAG_V3	87.01	462	60	0	58	519	1709	2170	5e-123	440
contig02830	AC225528_2.1	Raffinose_synthase_AC225528.10	89.86	69	7	0	523	591	683	751	2e-14	81.8
contig02831	Medtr3g148010.1	hypothetical_protein_chr03_pseudomolecule_IMGAG_V3	92.63	1017	75	0	148	1164	2085	1069	0	1421
contig02833	Medtr2g005410.2	KH_chr02_pseudomolecule_IMGAG_V3	94.95	317	16	0	1	317	620	936	2e-141	502
contig02834	Medtr4g078540.1	RNA-binding_region_RNP-1_(RNA_recognition_motif)_chr04_pseudomolecule_IMGAG_V3	90.6	617	49	3	323	930	619	3	0	751
contig02839	Medtr3g137740.1	Calcium-binding_EF-hand_chr03_pseudomolecule_IMGAG_V3	84.69	627	77	4	292	906	2049	1430	1e-134	480
contig02840	Medtr8g145150.1	ATP_phosphoribosyltransferase;_;_chr08_pseudomolecule_IMGAG_V3	92.66	1008	73	1	314	1321	1122	116	0	1403
contig02842	Medtr7g034810.1	Protein_of_unknown_function_DUF1442_chr07_pseudomolecule_IMGAG_V3	86.99	692	62	4	177	865	667	1	0	674
contig02843	Medtr3g157340.1	Methyltransferase_type_11_chr03_pseudomolecule_IMGAG_V3	89.35	1061	113	0	261	1321	1068	8	0	1207
contig02847	Medtr8g106370.1	Plant_lipid_transfer/seed_storage/trypsin-alpha_amylase_inhibitor_chr08_pseudomolecule_IMGAG_V3	86.76	136	18	0	411	546	262	127	1e-28	127
contig02849	Medtr2g129660.1	Oxidoreductase_FAD/NAD(P)-binding_chr02_pseudomolecule_IMGAG_V3	92.14	1119	85	1	194	1309	1137	19	0	1475
contig02850	Medtr5g062410.1	hypothetical_protein_chr05_pseudomolecule_IMGAG_V3	94.87	78	4	0	1235	1312	272	195	6e-27	123
contig02852	Medtr7g138960.1	Histone_H2A;_Histone-fold_chr07_pseudomolecule_IMGAG_V3	88.7	354	40	0	120	473	43	396	3e-106	385
contig02856	AC235665_52.2	hypothetical_protein_AC235665.2	89.89	732	69	3	267	998	83	809	0	844
contig02859	AC233572_11.1	hypothetical_protein_AC233572.2	91.19	1010	83	2	215	1221	1043	37	0	1289
contig02861	Medtr2g104320.3	Prephenate_dehydratase_with_ACT_region_chr02_pseudomolecule_IMGAG_V3	88.41	69	8	0	4	72	697	765	4e-12	73.8
contig02862	Medtr1g132840.1	hypothetical_protein_chr01_pseudomolecule_IMGAG_V3	88.87	512	55	2	355	865	4570	4060	5e-155	547
contig02863	Medtr7g112140.1	hypothetical_protein_chr07_pseudomolecule_IMGAG_V3	86.38	345	46	1	587	930	669	1013	1e-81	303
contig02866	Medtr3g144020.1	TLDc_chr03_pseudomolecule_IMGAG_V3	91.08	785	70	0	10	794	812	1596	0	1001
contig02869	Medtr1g010050.1	Protein_of_unknown_function_DUF599_chr01_pseudomolecule_IMGAG_V3	92.55	322	24	0	102	423	1	322	2e-125	448
contig02870	Medtr8g128850.1	t-snare_chr08_pseudomolecule_IMGAG_V3	87.52	1026	118	4	365	1387	1019	1	0	999
contig02872	Medtr3g137550.1	Plant_lipid_transfer/seed_storage/trypsin-alpha_amylase_inhibitor_chr03_pseudomolecule_IMGAG_V3	82.88	146	25	0	502	647	362	217	9e-18	91.7
contig02874	Medtr8g089410.1	Ras_GTPase_chr08_pseudomolecule_IMGAG_V3	95.62	594	26	0	345	938	594	1	0	971
contig02875	Medtr3g037120.1	Cytochrome_P450_chr03_pseudomolecule_IMGAG_V3	84.76	1096	161	1	240	1329	1541	446	0	850
contig02877	Medtr5g016660.1	CBS_chr05_pseudomolecule_IMGAG_V3	90.95	674	58	1	374	1047	671	1	0	848
contig02878	Medtr1g037460.1	Protein_of_unknown_function_DUF250_chr01_pseudomolecule_IMGAG_V3	93.1	1029	67	3	343	1367	1029	1	0	1455
contig02880	AC235756_21.1	2OG-Fe(II)_oxygenase_AC235756.1	85.27	679	97	1	2	680	1155	1830	1e-155	549
contig02882	Medtr2g010570.1	hypothetical_protein_chr02_pseudomolecule_IMGAG_V3	88.79	428	45	1	251	678	58	482	5e-130	464
contig02884	Medtr5g026110.1	Bystin_chr05_pseudomolecule_IMGAG_V3	88.75	471	50	3	645	1113	25	494	8e-130	464
contig02885	Medtr8g043480.1	Transferase_chr08_pseudomolecule_IMGAG_V3	88.6	386	44	0	1155	1540	386	1	2e-115	416
contig02886	Medtr5g094880.1	Ethylene_insensitive_3_chr05_pseudomolecule_IMGAG_V3	87.54	1164	130	3	3	1154	542	1702	0	1158
contig02887	Medtr3g103060.1	hypothetical_protein_chr03_pseudomolecule_IMGAG_V3	89.16	489	53	0	153	641	120	608	2e-155	549
contig02888	Medtr7g104820.1	Chloroplast_protein_import_component_Toc34_chr07_pseudomolecule_IMGAG_V3	89.7	864	85	2	217	1076	9	872	0	995
contig02889	Medtr2g042710.1	hypothetical_protein_chr02_pseudomolecule_IMGAG_V3	84.88	172	26	0	217	388	436	265	4e-31	135
contig02890	Medtr8g034840.1	Malic_oxidoreductase_chr08_pseudomolecule_IMGAG_V3	94.31	1371	77	1	1	1371	441	1810	0	2091
contig02891	Medtr4g163310.1	Lipid-binding_START_chr04_pseudomolecule_IMGAG_V3	87.93	953	96	4	159	1101	199	1142	0	975
contig02892	Medtr7g012110.1	Complex_1_LYR_protein_chr07_pseudomolecule_IMGAG_V3	86.08	237	33	0	403	639	252	16	5e-53	208
contig02894	Medtr5g028080.1	hypothetical_protein_chr05_pseudomolecule_IMGAG_V3	88.51	322	34	1	9	330	128	446	3e-93	341
contig02895	Medtr7g087540.1	hypothetical_protein_chr07_pseudomolecule_IMGAG_V3	93.13	800	55	0	35	834	1854	2653	0	1150
contig02896	Medtr6g071490.1	Translation_initiation_factor_IF6_chr06_pseudomolecule_IMGAG_V3	91.69	734	61	0	153	886	1	734	0	971
contig02897	Medtr8g068280.1	hypothetical_protein_chr08_pseudomolecule_IMGAG_V3	100	69	0	0	206	274	84	152	1e-31	137
contig02900	Medtr3g162340.1	Helix-loop-helix_DNA-binding_chr03_pseudomolecule_IMGAG_V3	87.25	408	46	2	168	572	1194	790	2e-107	389
contig02902	Medtr1g102810.1	AAA_ATPase_chr01_pseudomolecule_IMGAG_V3	92.69	479	35	0	788	1266	494	16	0	672
contig02904	Medtr5g101260.1	MAP65/ASE1_chr05_pseudomolecule_IMGAG_V3	93.26	1751	112	4	151	1897	1	1749	0	2508
contig02905	Medtr4g070050.1	hypothetical_protein_chr04_pseudomolecule_IMGAG_V3	85.45	962	89	6	166	1103	237	1171	0	813
contig02907	Medtr7g099660.1	Peptide_chain_release_factor_eRF/aRF_subunit_1_chr07_pseudomolecule_IMGAG_V3	92.83	1311	91	1	96	1406	1	1308	0	1850
contig02908	Medtr2g049540.1	Chloroplast_Ycf2_chr02_pseudomolecule_IMGAG_V3	87.99	791	88	3	5	794	2845	2061	0	799
contig02909	Medtr3g151860.1	Phenylacetic_acid_degradation-related_protein_chr03_pseudomolecule_IMGAG_V3	83.14	427	69	1	172	595	468	42	3e-72	272
contig02910	Medtr3g086330.1	hypothetical_protein_chr03_pseudomolecule_IMGAG_V3	92.1	1164	92	0	295	1458	1525	362	0	1503
contig02911	Medtr4g101090.1	HUA2_chr04_pseudomolecule_IMGAG_V3	82.64	697	110	4	185	870	989	1685	7e-112	404
contig02912	Medtr5g035600.1	hypothetical_protein_chr05_pseudomolecule_IMGAG_V3	83.99	381	59	2	95	474	777	1156	2e-67	256
contig02913	Medtr7g126780.2	Protein_of_unknown_function_DUF662_chr07_pseudomolecule_IMGAG_V3	92.47	332	25	0	308	639	176	507	9e-129	460
contig02914	Medtr7g105330.1	hypothetical_protein_chr07_pseudomolecule_IMGAG_V3	91.22	205	18	0	275	479	473	677	1e-69	264
contig02915	Medtr1g093610.1	RNA-binding_region_RNP-1_(RNA_recognition_motif)_chr01_pseudomolecule_IMGAG_V3	92.39	723	55	0	45	767	1	723	0	997
contig02918	Medtr7g138830.1	Alpha/beta_hydrolase_fold_chr07_pseudomolecule_IMGAG_V3	87.38	919	116	0	410	1328	960	42	0	902
contig02919	Medtr3g103380.1	Enoyl-CoA_hydratase/isomerase_chr03_pseudomolecule_IMGAG_V3	82.82	553	95	0	110	662	819	267	1e-93	343
contig02920	Medtr2g008040.1	MtN3_and_saliva_related_transmembrane_protein_chr02_pseudomolecule_IMGAG_V3	80.89	246	44	1	66	311	284	42	5e-24	111
contig02921	AC235662_22.1	Leucine-rich_repeat_AC235662.1	83.65	318	52	0	53	370	35	352	8e-56	218
contig02922	Medtr1g099950.1	hypothetical_protein_chr01_pseudomolecule_IMGAG_V3	92.3	870	67	0	136	1005	870	1	0	1193
contig02925	Medtr7g105960.1	Single-stranded_nucleic_acid_binding_R3H_chr07_pseudomolecule_IMGAG_V3	91.74	944	78	0	252	1195	1062	119	0	1211
contig02934	Medtr5g106070.1	Beta-Ig-H3/fasciclin_chr05_pseudomolecule_IMGAG_V3	82.48	605	91	4	1	593	665	1266	2e-95	349
contig02935	Medtr8g146650.1	RNA-binding_region_RNP-1_(RNA_recognition_motif)_chr08_pseudomolecule_IMGAG_V3	91.49	1011	80	4	223	1228	1232	223	0	1261
contig02936	Medtr5g045390.1	emp24/gp25L/p24_chr05_pseudomolecule_IMGAG_V3	86.75	83	11	0	823	905	216	134	2e-13	77.8
contig02939	Medtr1g005340.1	hypothetical_protein_chr01_pseudomolecule_IMGAG_V3	97.36	568	12	2	2	566	1348	781	0	952
contig02940	Medtr5g065740.1	N-acyl-L-amino-acid_amidohydrolase_chr05_pseudomolecule_IMGAG_V3	87.57	941	117	0	22	962	1067	127	0	938
contig02941	Medtr1g132670.1	hypothetical_protein_chr01_pseudomolecule_IMGAG_V3	91.34	127	11	0	278	404	275	401	5e-40	165
contig02942	Medtr6g076960.1	Aldo/keto_reductase_chr06_pseudomolecule_IMGAG_V3	90.09	343	34	0	290	632	385	43	1e-113	410
contig02944	Medtr7g130220.2	NAD-dependent_epimerase/dehydratase_chr07_pseudomolecule_IMGAG_V3	91.27	733	62	1	409	1139	960	228	0	940
contig02945	Medtr5g044870.1	hypothetical_protein_chr05_pseudomolecule_IMGAG_V3	92.34	705	54	0	513	1217	1115	411	0	969
contig02947	Medtr3g162650.1	SAM_dependent_carboxyl_methyltransferase_chr03_pseudomolecule_IMGAG_V3	88.05	1105	115	4	33	1121	1	1104	0	1138
contig02950	Medtr5g013740.1	RAI1_like_chr05_pseudomolecule_IMGAG_V3	88.31	419	34	3	187	602	1583	1989	2e-123	442
contig02953	Medtr7g120580.1	Ankyrin_chr07_pseudomolecule_IMGAG_V3	87.71	407	49	1	147	552	461	867	2e-111	402
contig02955	Medtr3g064280.1	Protein_of_unknown_function_DUF250_chr03_pseudomolecule_IMGAG_V3	95.59	227	10	0	265	491	1206	980	4e-102	371
contig02958	Medtr3g086130.1	hypothetical_protein_chr03_pseudomolecule_IMGAG_V3	91.49	188	16	0	630	817	216	29	2e-64	246
contig02963	Medtr8g116250.1	Tyrosine_protein_kinase_chr08_pseudomolecule_IMGAG_V3	92.44	899	67	1	331	1228	2682	1784	0	1235
contig02966	Medtr8g128190.1	hypothetical_protein_chr08_pseudomolecule_IMGAG_V3	85.38	1060	124	7	139	1182	540	1584	0	864
contig02967	Medtr3g149180.1	hypothetical_protein_chr03_pseudomolecule_IMGAG_V3	85.65	1094	148	2	135	1225	1698	611	0	922
contig02968	Medtr8g084150.1	Bromodomain_chr08_pseudomolecule_IMGAG_V3	85.75	849	115	2	122	964	46	894	0	716
contig02969	Medtr4g144630.1	Tyrosine_protein_kinase;_Calcium-binding_EF-hand_chr04_pseudomolecule_IMGAG_V3	93.16	1492	97	2	53	1539	21	1512	0	2139
contig02972	Medtr4g128310.1	hypothetical_protein_chr04_pseudomolecule_IMGAG_V3	92.4	329	24	1	299	627	6074	6401	9e-125	446
contig02975	Medtr5g099480.1	Protein_of_unknown_function_UPF0136_chr05_pseudomolecule_IMGAG_V3	89.08	348	38	0	315	662	349	2	2e-107	389
contig02976	Medtr7g134670.2	Cupin_region_chr07_pseudomolecule_IMGAG_V3	82.28	615	104	1	292	901	3173	2559	4e-97	355
contig02977	Medtr2g008380.1	UDP-glucuronosyl/UDP-glucosyltransferase_chr02_pseudomolecule_IMGAG_V3	86.72	128	17	0	95	222	4012	3885	1e-26	119
contig02978	Medtr5g016580.1	UDP-glucuronosyl/UDP-glucosyltransferase_chr05_pseudomolecule_IMGAG_V3	88.79	758	85	0	58	815	32	789	0	829
contig02979	Medtr2g130010.1	Histidinol_dehydrogenase_chr02_pseudomolecule_IMGAG_V3	93.35	1309	87	0	265	1573	1435	127	0	1905
contig02981	Medtr8g129980.1	Protein_secE/sec61-gamma_protein_chr08_pseudomolecule_IMGAG_V3	91.75	206	16	1	31	235	206	1	1e-70	266
contig02982	Medtr1g111510.1	hypothetical_protein_chr01_pseudomolecule_IMGAG_V3	90.1	505	47	1	185	686	5978	6482	4e-171	601
contig02983	Medtr4g023340.1	AMP-dependent_synthetase_and_ligase_chr04_pseudomolecule_IMGAG_V3	87.27	1595	203	0	99	1693	24	1618	0	1534
contig02984	Medtr4g107830.1	Protein_of_unknown_function_UPF0089_chr04_pseudomolecule_IMGAG_V3	89.72	924	77	3	128	1036	2139	3059	0	1084
contig02985	Medtr3g102230.1	hypothetical_protein_chr03_pseudomolecule_IMGAG_V3	90	140	11	1	1	140	3421	3285	1e-39	163
contig02987	Medtr1g025810.2	Ubiquitin_interacting_motif_chr01_pseudomolecule_IMGAG_V3	83.93	224	24	3	387	601	1282	1062	2e-36	153
contig02988	Medtr1g065920.1	hypothetical_protein_chr01_pseudomolecule_IMGAG_V3	86.05	86	9	1	87	169	58	143	6e-12	71.9
contig02990	Medtr4g097230.1	hypothetical_protein_chr04_pseudomolecule_IMGAG_V3	93	1286	87	1	131	1416	256	1538	0	1832
contig02992	Medtr5g024160.1	HMG1/2_(high_mobility_group)_box_chr05_pseudomolecule_IMGAG_V3	87.65	243	27	1	245	487	15	254	1e-62	240
contig02994	AC148471_46.1	TIR;_Disease_resistance_protein;_WD40-like_AC148471.15	88.46	104	12	0	556	659	4576	4473	2e-23	111
contig02997	Medtr7g011570.1	Ubiquitin_chr07_pseudomolecule_IMGAG_V3	91.39	360	31	0	423	782	360	1	4e-131	468
contig02998	Medtr4g090060.1	hypothetical_protein_chr04_pseudomolecule_IMGAG_V3	87.77	466	54	1	48	513	2378	2840	2e-131	468
contig03001	Medtr4g136700.1	Protein_of_unknown_function_DUF1296_chr04_pseudomolecule_IMGAG_V3	91.21	273	15	2	170	436	1	270	7e-82	303
contig03002	Medtr7g107050.1	hypothetical_protein_chr07_pseudomolecule_IMGAG_V3	89.69	737	70	1	295	1031	1004	274	0	860
contig03003	Medtr4g095450.1	hypothetical_protein_chr04_pseudomolecule_IMGAG_V3	86.51	1008	136	0	427	1434	1278	271	0	920
contig03008	Medtr7g100440.1	Galactose_mutarotase-like_chr07_pseudomolecule_IMGAG_V3	91.95	1068	86	0	226	1293	1	1068	0	1435
contig03009	Medtr4g161030.1	FeS_assembly_ATPase_SufC_chr04_pseudomolecule_IMGAG_V3	93.57	482	26	4	427	905	858	379	0	680
contig03010	Medtr1g076560.1	Homeodomain-like_chr01_pseudomolecule_IMGAG_V3	91.33	750	65	0	157	906	1	750	0	971
contig03013	Medtr6g080940.1	NUDIX_hydrolase_chr06_pseudomolecule_IMGAG_V3	92.83	530	38	0	16	545	149	678	0	716
contig03014	Medtr8g120640.1	Delayed-early_response_protein/equilibrative_nucleoside_transporter_chr08_pseudomolecule_IMGAG_V3	90.7	258	24	0	172	429	31	288	5e-87	321
contig03015	Medtr1g016250.2	Protein_phosphatase_2C;_chr01_pseudomolecule_IMGAG_V3	94.47	850	47	0	60	909	165	1014	0	1312
contig03017	Medtr4g039160.1	hypothetical_protein_chr04_pseudomolecule_IMGAG_V3	92.66	395	23	2	183	574	196	587	2e-154	545
contig03018	Medtr5g029450.1	CS_chr05_pseudomolecule_IMGAG_V3	91.72	652	52	1	240	889	1127	476	0	858
contig03019	Medtr1g102710.1	hypothetical_protein_chr01_pseudomolecule_IMGAG_V3	92.93	552	39	0	424	975	2930	2379	0	785
contig03021	Medtr8g132810.1	Protein_of_unknown_function_DUF581_chr08_pseudomolecule_IMGAG_V3	84.62	208	24	3	230	437	196	395	4e-34	145
contig03022	Medtr4g032760.3	Cytochrome_P450_chr04_pseudomolecule_IMGAG_V3	91.62	370	31	0	1	370	7	376	2e-137	488
contig03023	Medtr7g135560.1	Ribosomal_protein_L33_chr07_pseudomolecule_IMGAG_V3	91.51	212	14	2	518	725	246	457	4e-70	266
contig03025	Medtr5g005250.1	WD40-like_chr05_pseudomolecule_IMGAG_V3	91.4	802	64	5	233	1032	1031	233	0	1003
contig03026	Medtr4g141640.1	hypothetical_protein_chr04_pseudomolecule_IMGAG_V3	83.05	584	99	0	119	702	107	690	2e-102	373
contig03028	Medtr5g009400.2	AMP-dependent_synthetase_and_ligase_chr05_pseudomolecule_IMGAG_V3	94.25	905	49	3	1	903	395	1298	0	1358
contig03030	Medtr6g013070.1	Plant_specific_mitochondrial_import_receptor_subunit_TOM20_chr06_pseudomolecule_IMGAG_V3	93.75	48	3	0	135	182	57	104	9e-12	71.9
contig03034	Medtr3g122430.1	hypothetical_protein_chr03_pseudomolecule_IMGAG_V3	91.48	963	82	0	298	1260	4370	3408	0	1259
contig03037	Medtr8g128740.1	AMP-dependent_synthetase_and_ligase_chr08_pseudomolecule_IMGAG_V3	89.3	430	46	0	170	599	41	470	5e-137	488
contig03040	Medtr2g111520.1	Pathogenesis-related_transcriptional_factor_and_ERF_chr02_pseudomolecule_IMGAG_V3	92.56	457	34	0	855	1311	747	291	0	636
contig03042	Medtr2g104520.1	Acid_phosphatase/vanadium-dependent_haloperoxidase_related_chr02_pseudomolecule_IMGAG_V3	89.47	76	8	0	386	461	312	237	7e-17	87.7
contig03043	Medtr4g128880.1	2OG-Fe(II)_oxygenase_chr04_pseudomolecule_IMGAG_V3	87.26	1044	131	1	207	1248	1056	13	0	1009
contig03045	Medtr1g105740.1	hypothetical_protein_chr01_pseudomolecule_IMGAG_V3	92.87	435	28	1	243	677	2333	1902	1e-174	613
contig03046	Medtr1g121460.2	CD9/CD37/CD63_antigen_chr01_pseudomolecule_IMGAG_V3	90.72	388	33	1	29	416	606	990	6e-135	480
contig03047	Medtr1g089990.1	hypothetical_protein_chr01_pseudomolecule_IMGAG_V3	85.79	183	26	0	180	362	326	508	1e-37	157
contig03053	Medtr2g014720.1	Tyrosinase_chr02_pseudomolecule_IMGAG_V3	89.43	662	59	4	76	726	103	764	0	739
contig03054	Medtr5g034310.1	Octicosapeptide/Phox/Bem1p_chr05_pseudomolecule_IMGAG_V3	83.33	600	100	0	129	728	5	604	1e-109	396
contig03058	CU571152_22.1	Forkhead-associated_CU571152.5	91.55	1254	101	3	1	1252	1251	1	0	1626
contig03059	Medtr8g105860.1	hypothetical_protein_chr08_pseudomolecule_IMGAG_V3	83.49	218	36	0	258	475	185	402	2e-34	147
contig03061	Medtr5g021430.1	Protein_of_unknown_function_UPF0183_chr05_pseudomolecule_IMGAG_V3	95.02	1205	60	0	285	1489	1205	1	0	1913
contig03062	Medtr3g079900.1	hypothetical_protein_chr03_pseudomolecule_IMGAG_V3	89.08	467	45	2	222	682	4437	4903	2e-123	442
contig03067	Medtr4g149530.2	Glutathione_peroxidase_chr04_pseudomolecule_IMGAG_V3	92.59	499	37	0	65	563	21	519	0	696
contig03068	Medtr4g101000.1	Cytochrome_P450_chr04_pseudomolecule_IMGAG_V3	88.08	688	82	0	240	927	2426	1739	0	714
contig03073	Medtr4g107740.1	hypothetical_protein_chr04_pseudomolecule_IMGAG_V3	90.71	226	21	0	289	514	293	68	3e-75	281
contig03074	Medtr6g102190.1	BURP_chr06_pseudomolecule_IMGAG_V3	83.09	615	101	2	222	833	1	615	7e-105	381
contig03075	Medtr7g005800.1	Isocitrate_lyase_and_phosphorylmutase;_chr07_pseudomolecule_IMGAG_V3	88.72	470	52	1	1	469	291	760	6e-142	504
contig03076	Medtr1g073900.1	hypothetical_protein_chr01_pseudomolecule_IMGAG_V3	87.94	423	45	2	141	557	3717	3295	1e-118	426
contig03079	Medtr8g102130.1	hypothetical_protein_chr08_pseudomolecule_IMGAG_V3	89.51	791	83	0	125	915	398	1188	0	910
contig03080	Medtr5g047990.1	hypothetical_protein_chr05_pseudomolecule_IMGAG_V3	90.64	299	24	2	84	381	350	645	2e-98	359
contig03081	Medtr3g064260.1	Forkhead-associated_chr03_pseudomolecule_IMGAG_V3	92.59	1215	90	0	276	1490	882	2096	0	1695
contig03084	Medtr3g020040.1	Pathogenesis-related_transcriptional_factor_and_ERF_chr03_pseudomolecule_IMGAG_V3	85.87	92	13	0	359	450	3	94	4e-14	79.8
contig03087	Medtr5g106610.1	Protein_kinase;_Tetratricopeptide-like_helical_chr05_pseudomolecule_IMGAG_V3	92.53	830	62	0	843	1672	1043	214	0	1154
contig03089	Medtr4g158960.1	Protein_of_unknown_function_DUF502_chr04_pseudomolecule_IMGAG_V3	92.61	798	53	1	286	1077	798	1	0	1074
contig03090	Medtr7g014830.1	hypothetical_protein_chr07_pseudomolecule_IMGAG_V3	88.19	398	47	0	108	505	201	598	1e-115	416
contig03091	Medtr3g109290.1	hypothetical_protein_chr03_pseudomolecule_IMGAG_V3	89.69	223	23	0	174	396	26	248	2e-68	260
contig03092	Medtr4g111380.1	hypothetical_protein_chr04_pseudomolecule_IMGAG_V3	88.02	793	89	1	339	1131	987	201	0	821
contig03093	Medtr8g137400.1	Enoyl-CoA_hydratase/isomerase_chr08_pseudomolecule_IMGAG_V3	89.16	784	84	1	191	974	786	4	0	872
contig03095	Medtr3g102680.1	hypothetical_protein_chr03_pseudomolecule_IMGAG_V3	85.61	841	121	0	60	900	1519	2359	0	708
contig03099	Medtr5g018580.1	hypothetical_protein_chr05_pseudomolecule_IMGAG_V3	87.39	222	28	0	369	590	222	1	4e-56	218
contig03100	Medtr4g128610.1	Sas10/Utp3_chr04_pseudomolecule_IMGAG_V3	82.58	178	28	1	233	410	1854	1680	2e-21	103
contig03102	Medtr8g122170.1	hypothetical_protein_chr08_pseudomolecule_IMGAG_V3	91.51	106	9	0	189	294	71	176	2e-32	139
contig03103	Medtr5g045140.1	Calcium-binding_EF-hand_chr05_pseudomolecule_IMGAG_V3	91.17	385	33	1	724	1107	1910	1526	2e-136	486
contig03104	AC231342_22.1	hypothetical_protein_AC231342.3	85.92	277	32	2	73	348	78	348	6e-61	234
contig03105	Medtr1g107060.1	hypothetical_protein_chr01_pseudomolecule_IMGAG_V3	90.75	627	57	1	151	776	2438	3064	0	775
contig03107	Medtr2g009510.1	hypothetical_protein_chr02_pseudomolecule_IMGAG_V3	89.24	158	14	1	413	567	158	1	5e-43	174
contig03108	Medtr7g092790.1	2-dehydro-3-deoxyphosphooctonate_aldolase_chr07_pseudomolecule_IMGAG_V3	93.65	851	54	0	187	1037	19	869	0	1259
contig03109	Medtr5g021720.1	hypothetical_protein_chr05_pseudomolecule_IMGAG_V3	89.43	1041	110	0	167	1207	318	1358	0	1191
contig03111	Medtr8g044480.1	Histone-fold/TFIID-TAF/NF-Y_chr08_pseudomolecule_IMGAG_V3	91.29	758	63	1	209	963	1	758	0	975
contig03112	Medtr4g022150.1	Protein_kinase;_NAF_chr04_pseudomolecule_IMGAG_V3	79.86	700	136	5	384	1081	119	815	3e-59	230
contig03113	Medtr2g024780.1	Galactose-binding_like_chr02_pseudomolecule_IMGAG_V3	89.34	1182	126	0	148	1329	1182	1	0	1344
contig03115	Medtr7g021330.1	Protein_phosphatase_2C-like;_chr07_pseudomolecule_IMGAG_V3	88.07	587	58	4	1	576	9	594	3e-161	567
contig03118	Medtr3g026420.1	Sugar_transporter;_Major_facilitator_superfamily_chr03_pseudomolecule_IMGAG_V3	83.72	172	26	2	45	216	1314	1483	8e-22	103
contig03119	Medtr8g112580.1	Plant_lipid_transfer/seed_storage/trypsin-alpha_amylase_inhibitor_chr08_pseudomolecule_IMGAG_V3	87.12	365	38	1	37	401	1	356	2e-98	359
contig03122	Medtr2g080750.1	hypothetical_protein_chr02_pseudomolecule_IMGAG_V3	92.74	827	60	0	1	827	650	1476	0	1164
contig03124	Medtr1g074300.1	ATP-requiring_DNA_helicase_RecQ;_;_chr01_pseudomolecule_IMGAG_V3	89.88	593	54	2	464	1050	2164	1572	0	692
contig03125	Medtr7g096990.1	Light_regulated_Lir1_chr07_pseudomolecule_IMGAG_V3	87.11	349	45	0	137	485	85	433	2e-91	335
contig03126	Medtr3g122910.1	hypothetical_protein_chr03_pseudomolecule_IMGAG_V3	90.47	955	66	5	320	1259	200	1144	0	1172
contig03130	Medtr7g121390.1	hypothetical_protein_chr07_pseudomolecule_IMGAG_V3	89.24	1227	107	4	331	1542	1589	373	0	1396
contig03131	Medtr5g010890.1	AAA_ATPase;_Chloroplast_Ycf2_chr05_pseudomolecule_IMGAG_V3	89.76	459	38	1	1	450	883	425	5e-154	545
contig03132	Medtr5g038930.1	Thioredoxin_fold;_chr05_pseudomolecule_IMGAG_V3	87.54	345	43	0	297	641	382	38	1e-93	343
contig03136	Medtr8g119890.1	Ribosomal_protein_L7AE_chr08_pseudomolecule_IMGAG_V3	93.54	387	25	0	210	596	387	1	9e-162	569
contig03137	Medtr4g161090.1	Transcriptional_factor_B3;_Auxin_response_factor;_Aux/IAA_ARF_dimerisation_chr04_pseudomolecule_IMGAG_V3	93.41	1548	99	1	105	1649	6328	7875	0	2256
contig03138	AC235662_4.1	Protein_kinase_AC235662.1	86.98	860	111	1	193	1051	878	19	0	809
contig03140	Medtr8g115740.1	Histone-fold/TFIID-TAF/NF-Y_chr08_pseudomolecule_IMGAG_V3	84.52	252	39	0	205	456	1	252	6e-48	190
contig03141	Medtr4g144500.1	Tyrosine_protein_kinase_chr04_pseudomolecule_IMGAG_V3	96.11	591	23	0	266	856	941	351	0	989
contig03142	Medtr3g151640.1	Frigida-like_chr03_pseudomolecule_IMGAG_V3	87.12	458	58	1	488	944	1	458	3e-120	432
contig03143	Medtr5g007180.1	Lipid-binding_START_chr05_pseudomolecule_IMGAG_V3	93.32	719	46	2	26	743	730	13	0	1029
contig03147	Medtr7g111390.1	hypothetical_protein_chr07_pseudomolecule_IMGAG_V3	80.8	276	50	1	223	495	1187	912	2e-27	123
contig03148	Medtr6g086510.1	TNFR/CD27/30/40/95_cysteine-rich_region_chr06_pseudomolecule_IMGAG_V3	89.44	180	19	0	186	365	554	733	1e-52	206
contig03152	Medtr2g038540.1	hypothetical_protein_chr02_pseudomolecule_IMGAG_V3	86.92	879	111	3	45	920	2866	3743	0	775
contig03153	Medtr8g134240.1	Light_chain_3_(LC3)_chr08_pseudomolecule_IMGAG_V3	92.72	357	26	0	163	519	1	357	3e-141	502
contig03155	Medtr7g080780.1	Calcium-binding_EF-hand_chr07_pseudomolecule_IMGAG_V3	86.29	518	71	0	147	664	537	20	6e-130	464
contig03157	Medtr3g136590.1	Phospholipase/Carboxylesterase_chr03_pseudomolecule_IMGAG_V3	81.69	295	54	0	133	427	53	347	2e-37	157
contig03163	AC233653_5.1	hypothetical_protein_AC233653.2	85.74	470	64	1	153	619	1702	1233	8e-110	396
contig03165	Medtr2g113680.1	hypothetical_protein_chr02_pseudomolecule_IMGAG_V3	90.04	261	26	0	16	276	1538	1798	6e-84	311
contig03166	Medtr3g105160.1	hypothetical_protein_chr03_pseudomolecule_IMGAG_V3	88.73	346	36	1	74	419	291	633	1e-102	373
contig03169	Medtr3g098160.1	hypothetical_protein_chr03_pseudomolecule_IMGAG_V3	91.3	655	57	0	206	860	399	1053	0	846
contig03170	Medtr3g105200.1	hypothetical_protein_chr03_pseudomolecule_IMGAG_V3	94.12	68	4	0	66	133	68	1	2e-21	103
contig03173	Medtr2g088520.1	hypothetical_protein_chr02_pseudomolecule_IMGAG_V3	84.98	426	58	1	3	422	535	960	2e-92	339
contig03177	Medtr5g020020.1	hypothetical_protein_chr05_pseudomolecule_IMGAG_V3	91.33	300	26	0	383	682	719	420	2e-107	389
contig03179	Medtr2g126360.1	Ribonuclease_H_chr02_pseudomolecule_IMGAG_V3	91.64	1304	106	3	19	1322	3620	2320	0	1697
contig03181	Medtr1g042200.2	2OG-Fe(II)_oxygenase_chr01_pseudomolecule_IMGAG_V3	85.78	211	30	0	413	623	816	606	1e-44	180
contig03182	Medtr3g083690.1	AAA_ATPase;_26S_proteasome_subunit_P45_chr03_pseudomolecule_IMGAG_V3	88.73	1145	118	3	349	1493	1239	106	0	1239
contig03183	Medtr2g029130.1	PAP_fibrillin_chr02_pseudomolecule_IMGAG_V3	86.8	924	101	2	125	1036	40	954	0	886
contig03184	Medtr5g026960.1	Ankyrin_chr05_pseudomolecule_IMGAG_V3	88.97	526	58	0	467	992	538	13	1e-165	583
contig03186	Medtr2g052930.1	Protein_kinase;_NAF_chr02_pseudomolecule_IMGAG_V3	88.82	1270	133	2	43	1306	44	1310	0	1350
contig03187	AC225507_4.1	hypothetical_protein_AC225507.11	93.12	276	19	0	54	329	332	607	7e-110	396
contig03188	Medtr3g124230.1	hypothetical_protein_chr03_pseudomolecule_IMGAG_V3	90.24	1516	130	3	222	1734	1820	320	0	1838
contig03194	Medtr8g138610.1	hypothetical_protein_chr08_pseudomolecule_IMGAG_V3	86.43	339	46	0	78	416	28	366	5e-83	307
contig03195	Medtr4g097000.1	Terpenoid_synthase_chr04_pseudomolecule_IMGAG_V3	92.89	1111	79	0	367	1477	1128	18	0	1576
contig03196	Medtr3g162380.1	UspA_chr03_pseudomolecule_IMGAG_V3	90.51	411	39	0	221	631	126	536	2e-142	505
contig03198	Medtr3g009960.1	ThiamineS;_2Fe-2S_Ferredoxin-like_fold_chr03_pseudomolecule_IMGAG_V3	91.42	303	26	0	173	475	3	305	5e-109	394
contig03199	AC233659_21.1	Glutaredoxin-related_protein;_Thioredoxin-like_fold_AC233659.1	91.72	1462	117	2	71	1529	16	1476	0	1885
contig03200	Medtr5g106160.1	hypothetical_protein_chr05_pseudomolecule_IMGAG_V3	91.49	235	20	0	167	401	356	122	2e-70	266
contig03201	Medtr8g073680.1	Cyclin-like;_;_chr08_pseudomolecule_IMGAG_V3	88.89	621	59	3	1	614	444	1061	0	640
contig03202	Medtr4g115240.1	hypothetical_protein_chr04_pseudomolecule_IMGAG_V3	93.64	818	46	1	339	1156	1115	304	0	1211
contig03203	Medtr2g014690.1	hypothetical_protein_chr02_pseudomolecule_IMGAG_V3	89.51	1297	131	1	1	1297	1484	193	0	1493
contig03204	Medtr7g099890.1	PEBP_chr07_pseudomolecule_IMGAG_V3	94.04	570	34	0	211	780	1147	578	0	819
contig03206	Medtr3g159920.1	Major_facilitator_superfamily_chr03_pseudomolecule_IMGAG_V3	89.86	1184	117	2	141	1322	1	1183	0	1382
contig03207	Medtr3g097230.1	hypothetical_protein_chr03_pseudomolecule_IMGAG_V3	91.33	565	46	1	107	668	2063	2627	0	728
contig03208	Medtr5g076890.1	Alpha/beta_hydrolase_fold_chr05_pseudomolecule_IMGAG_V3	80.92	718	129	4	332	1045	792	79	2e-84	313
contig03209	Medtr2g038870.1	hypothetical_protein_chr02_pseudomolecule_IMGAG_V3	90.32	217	21	0	209	425	657	441	5e-70	264
contig03210	Medtr1g023540.1	hypothetical_protein_chr01_pseudomolecule_IMGAG_V3	84.71	935	138	4	32	961	1795	2729	0	690
contig03212	Medtr5g092620.1	hypothetical_protein_chr05_pseudomolecule_IMGAG_V3	94.08	896	46	4	1	891	1642	2535	0	1330
contig03214	Medtr1g093510.1	Serine/threonine-specific_protein_phosphatase_and_bis(5-nucleosyl)-tetraphosphatase_chr01_pseudomolecule_IMGAG_V3	94.36	1134	58	3	167	1295	1133	1	0	1681
contig03215	Medtr2g129890.1	SKIP/SNW_chr02_pseudomolecule_IMGAG_V3	88.8	1848	187	4	196	2029	1842	1	0	2022
contig03216	Medtr2g123420.1	hypothetical_protein_chr02_pseudomolecule_IMGAG_V3	90.24	902	85	3	482	1382	1557	658	0	1066
contig03217	Medtr5g011320.1	Cyclin-like_F-box_chr05_pseudomolecule_IMGAG_V3	84.09	729	116	0	283	1011	1918	2646	3e-148	525
contig03218	Medtr4g092220.1	hypothetical_protein_chr04_pseudomolecule_IMGAG_V3	92.34	757	58	0	223	979	941	1697	0	1041
contig03219	Medtr2g014470.3	Lissencephaly_type-1-like_homology_motif_chr02_pseudomolecule_IMGAG_V3	87.77	556	52	4	9	552	8554	8003	2e-157	555
contig03220	Medtr3g101480.1	hypothetical_protein_chr03_pseudomolecule_IMGAG_V3	86.67	285	38	0	957	1241	781	1065	1e-69	264
contig03222	Medtr4g137160.1	Protein_kinase_chr04_pseudomolecule_IMGAG_V3	89.91	753	66	2	131	873	1	753	0	890
contig03226	Medtr5g020700.1	NmrA-like_chr05_pseudomolecule_IMGAG_V3	90.38	946	91	0	197	1142	955	10	0	1154
contig03230	Medtr3g068130.1	Pollen_Ole_e_1_allergen_and_extensin_chr03_pseudomolecule_IMGAG_V3	89.23	427	46	0	275	701	438	12	2e-135	482
contig03231	Medtr3g142630.1	No_apical_meristem_(NAM)_protein_chr03_pseudomolecule_IMGAG_V3	88.35	455	44	3	412	860	990	539	2e-131	470
contig03233	Medtr1g096260.1	hypothetical_protein_chr01_pseudomolecule_IMGAG_V3	82.17	516	89	1	264	776	786	271	2e-77	289
contig03235	Medtr8g026570.1	hypothetical_protein_chr08_pseudomolecule_IMGAG_V3	89.12	377	35	2	83	456	1	374	4e-115	414
contig03236	Medtr3g064390.1	Transferase_chr03_pseudomolecule_IMGAG_V3	83.67	1133	154	5	42	1155	34	1154	0	791
contig03237	Medtr1g031260.1	Ribosomal_L32p_protein_chr01_pseudomolecule_IMGAG_V3	88.11	370	43	1	153	521	69	438	8e-104	377
contig03238	Medtr3g123410.1	Protein_of_unknown_function_DUF791_chr03_pseudomolecule_IMGAG_V3	94.61	538	24	3	478	1012	1380	845	0	817
contig03239	Medtr3g139240.1	hypothetical_protein_chr03_pseudomolecule_IMGAG_V3	88.8	625	67	1	174	795	114	738	0	680
contig03242	Medtr3g144720.1	FBD_chr03_pseudomolecule_IMGAG_V3	84.12	277	44	0	69	345	578	854	9e-51	200
contig03245	Medtr2g017430.1	Helix-loop-helix_DNA-binding_chr02_pseudomolecule_IMGAG_V3	94.92	59	3	0	973	1031	869	811	5e-18	93.7
contig03246	Medtr5g067450.1	Alpha/beta_hydrolase_fold_chr05_pseudomolecule_IMGAG_V3	87.36	261	32	1	1	261	286	27	2e-65	248
contig03248	Medtr1g111410.1	BSD_chr01_pseudomolecule_IMGAG_V3	86.44	789	86	2	171	938	116	904	0	737
contig03251	Medtr8g125440.1	Tyrosine_protein_kinase_chr08_pseudomolecule_IMGAG_V3	92.03	1179	82	2	169	1335	1	1179	0	1596
contig03253	Medtr3g148890.1	GRAM_chr03_pseudomolecule_IMGAG_V3	93.42	653	43	0	286	938	125	777	0	954
contig03256	Medtr5g028160.1	Protein_of_unknown_function_DUF760_chr05_pseudomolecule_IMGAG_V3	90.42	1127	103	3	726	1851	1629	2751	0	1358
contig03257	Medtr4g145110.1	Concanavalin_A-like_lectin/glucanase_chr04_pseudomolecule_IMGAG_V3	91.68	1527	124	1	302	1828	1621	98	0	2016
contig03258	Medtr6g104340.1	hypothetical_protein_chr06_pseudomolecule_IMGAG_V3	89.52	105	11	0	191	295	1	105	1e-26	121
contig03259	Medtr8g146080.1	Ribosomal_protein_L10_chr08_pseudomolecule_IMGAG_V3	86.02	558	78	0	202	759	699	142	4e-137	488
contig03262	Medtr1g108410.2	hypothetical_protein_chr01_pseudomolecule_IMGAG_V3	90.73	464	43	0	65	528	322	785	8e-165	579
contig03263	Medtr7g075630.1	hypothetical_protein_chr07_pseudomolecule_IMGAG_V3	93.4	424	28	0	232	655	1915	1492	1e-176	618
contig03264	Medtr4g076130.1	Ribosomal_protein_L9_chr04_pseudomolecule_IMGAG_V3	88.61	474	54	0	160	633	104	577	3e-144	511
contig03267	Medtr8g136700.1	hypothetical_protein_chr08_pseudomolecule_IMGAG_V3	88.49	252	26	1	579	830	689	937	3e-70	266
contig03271	Medtr1g135250.1	hypothetical_protein_chr01_pseudomolecule_IMGAG_V3	86.1	223	31	0	243	465	1856	1634	3e-49	196
contig03272	Medtr5g015110.1	Branched-chain_amino_acid_aminotransferase_II_chr05_pseudomolecule_IMGAG_V3	90.1	1232	113	2	303	1531	1227	2	0	1473
contig03274	Medtr5g029530.1	Aldo/keto_reductase_chr05_pseudomolecule_IMGAG_V3	89.44	852	78	3	174	1016	1330	482	0	969
contig03279	Medtr4g115080.1	Protein_of_unknown_function_DUF833_chr04_pseudomolecule_IMGAG_V3	87.28	401	42	2	110	510	1	392	1e-107	389
contig03280	Medtr8g132430.1	hypothetical_protein_chr08_pseudomolecule_IMGAG_V3	85.71	168	24	0	292	459	168	1	1e-33	143
contig03282	Medtr4g137630.1	Blue_(type_1)_copper_domain_chr04_pseudomolecule_IMGAG_V3	86.19	362	50	0	286	647	362	1	4e-87	321
contig03285	Medtr6g031010.1	hypothetical_protein_chr06_pseudomolecule_IMGAG_V3	90.86	186	14	1	486	668	436	251	1e-59	230
contig03288	Medtr1g120420.1	hypothetical_protein_chr01_pseudomolecule_IMGAG_V3	90.23	1280	110	4	26	1296	223	1496	0	1536
contig03289	Medtr5g104010.1	Calcium-binding_EF-hand_chr05_pseudomolecule_IMGAG_V3	92.39	368	26	2	180	547	681	316	1e-138	492
contig03292	Medtr3g166220.1	Protein_kinase_chr03_pseudomolecule_IMGAG_V3	80.62	609	112	2	17	619	1678	2286	1e-69	264
contig03293	Medtr8g088990.1	RNA-binding_region_RNP-1_(RNA_recognition_motif)_chr08_pseudomolecule_IMGAG_V3	81.02	374	47	2	1	362	431	792	2e-52	206
contig03294	Medtr4g009050.1	hypothetical_protein_chr04_pseudomolecule_IMGAG_V3	92.61	176	13	0	217	392	323	148	2e-64	246
contig03296	Medtr7g071330.1	Histone_H3;_Histone-fold_chr07_pseudomolecule_IMGAG_V3	86.36	176	24	0	47	222	1	176	1e-38	159
contig03298	Medtr3g107170.3	Zinc/iron_permease_chr03_pseudomolecule_IMGAG_V3	93.66	1340	85	0	1	1340	2806	1467	0	1982
contig03299	Medtr7g096930.1	Aspartate_kinase_region_chr07_pseudomolecule_IMGAG_V3	85.62	1092	156	1	482	1572	1298	207	0	912
contig03301	Medtr2g125750.1	Galactose-binding_like_chr02_pseudomolecule_IMGAG_V3	89.98	599	57	2	4	599	514	1112	0	698
contig03303	Medtr4g009250.1	hypothetical_protein_chr04_pseudomolecule_IMGAG_V3	90.72	97	9	0	39	135	44	140	3e-27	121
contig03305	Medtr3g100510.1	Cyclin-like_F-box_chr03_pseudomolecule_IMGAG_V3	83.96	268	43	0	227	494	1364	1097	9e-48	190
contig03308	Medtr3g039710.1	hypothetical_protein_chr03_pseudomolecule_IMGAG_V3	91.14	79	7	0	405	483	133	211	2e-20	101
contig03309	Medtr2g113790.1	hypothetical_protein_chr02_pseudomolecule_IMGAG_V3	95.1	572	28	0	232	803	2573	2002	0	912
contig03311	Medtr5g089860.1	Pleckstrin_homology-type_chr05_pseudomolecule_IMGAG_V3	85.6	361	52	0	169	529	67	427	1e-81	303
contig03313	Medtr4g136900.1	YT521-B-like_protein_chr04_pseudomolecule_IMGAG_V3	87.7	870	101	2	31	894	1159	290	0	868
contig03314	Medtr7g127360.2	Phospholipid/glycerol_acyltransferase_chr07_pseudomolecule_IMGAG_V3	90.41	1074	94	1	209	1282	1143	79	0	1320
contig03315	Medtr7g138070.1	Drought_induced_19_chr07_pseudomolecule_IMGAG_V3	92.43	251	19	0	1	251	251	1	7e-95	347
contig03316	Medtr5g065290.1	2OG-Fe(II)_oxygenase_chr05_pseudomolecule_IMGAG_V3	93.33	90	6	0	1	90	123	212	4e-30	131
contig03320	Medtr4g157140.1	Ubiquitin_fusion_degradation_protein_UFD1_chr04_pseudomolecule_IMGAG_V3	94.02	970	48	5	135	1101	1	963	0	1433
contig03321	Medtr7g020690.2	Proline_dehydrogenase_chr07_pseudomolecule_IMGAG_V3	91.42	513	43	1	944	1456	371	882	0	660
contig03323	Medtr7g107490.1	Calcium-binding_EF-hand_chr07_pseudomolecule_IMGAG_V3	79.68	620	102	7	122	723	1	614	7e-53	208
contig03324	Medtr7g139400.1	hypothetical_protein_chr07_pseudomolecule_IMGAG_V3	90	560	53	1	57	613	278	837	0	662
contig03325	Medtr7g134090.1	hypothetical_protein_chr07_pseudomolecule_IMGAG_V3	93.34	1006	67	0	714	1719	985	1990	0	1423
contig03326	Medtr7g110920.1	Adenylosuccinate_synthetase_chr07_pseudomolecule_IMGAG_V3	91.28	1445	121	3	328	1771	1456	16	0	1846
contig03328	Medtr8g005380.1	Plant_acid_phosphatase_chr08_pseudomolecule_IMGAG_V3	87.81	804	69	6	100	898	943	1722	0	815
contig03332	Medtr3g097300.2	BTB/POZ;_;_chr03_pseudomolecule_IMGAG_V3	84.13	441	70	0	166	606	1127	1567	3e-86	319
contig03334	Medtr7g124180.1	UDP-glucuronosyl/UDP-glucosyltransferase_chr07_pseudomolecule_IMGAG_V3	84.51	1272	190	3	2	1273	1265	1	0	944
contig03337	Medtr7g094110.1	Methyltransferase_type_12_chr07_pseudomolecule_IMGAG_V3	93.06	764	50	1	482	1245	1023	263	0	1090
contig03339	Medtr5g083360.1	Translation_initiation_factor_IF5_chr05_pseudomolecule_IMGAG_V3	88.04	535	64	0	329	863	453	987	1e-156	553
contig03342	Medtr2g046550.1	Protein_kinase_chr02_pseudomolecule_IMGAG_V3	92.03	615	49	0	275	889	4341	3727	0	831
contig03343	Medtr7g103120.1	WD40-like_chr07_pseudomolecule_IMGAG_V3	94.22	1038	58	1	149	1184	1	1038	0	1576
contig03344	Medtr4g096490.2	hypothetical_protein_chr04_pseudomolecule_IMGAG_V3	87.08	480	62	0	202	681	417	896	9e-129	460
contig03345	Medtr5g017670.1	Uncharacterized_Cys-rich_domain_chr05_pseudomolecule_IMGAG_V3	94.02	117	7	0	19	135	412	528	1e-43	176
contig03347	Medtr3g021590.1	Ribosomal_protein_L27_chr03_pseudomolecule_IMGAG_V3	85.9	532	69	3	285	810	551	20	2e-123	442
[truncated: 10,640 more rows]
