# Supplementary material for: Transcriptome sequencing of lentil based on second-generation technology permits large-scale unigene assembly and SSR marker discovery
Source: BMC Genomics. 2011 May 25;12:265. doi: 10.1186/1471-2164-12-265 (PMC3113791; doi:10.1186/1471-2164-12-265)
Supplement: Additional file 4 — Bioinformatic annotation (BLASTX) of lentil unigene set against nr databse of Genbank. This file contains the BLAST results obtained as a result of comparison of lentil unigene set against nr databse of GenBank at an E value < 10-10. [file 1471-2164-12-265-S4.XLS]

## Sheet: Sheet2.1
Contig name	genbank ID	Annotations	% identity	alignment_length	mismatches	gap_openings	q_start	q_end	s_start	s_end	e value	score
contig00001	gi|13359451|dbj|BAB33421.1|	putative senescence-associated protein [Pisum sativum]	77.31	216	45	2	3182	2547	1	212	2e-88	332
contig00002	gi|157358359|emb|CAO66019.1|	unnamed protein product [Vitis vinifera]	68.67	150	47	4	971	522	1	125	1e-45	190
contig00003	gi|149941236|emb|CAO02550.1|	putative ribosomal protein S3 [Vigna unguiculata]	94.34	53	3	0	160	2	23	75	2e-22	108
contig00006	gi|1703042|sp|Q06931|ABR17_PEA	RecName: Full=ABA-responsive protein ABR17 >gi|20631|emb|CAA78829.1| ABA-responsive protein [Pisum sativum]	88.46	78	9	0	239	6	21	98	7e-34	138
contig00008	gi|3293555|gb|AAC25775.1|	chlorophyll a/b binding protein [Medicago sativa]	97.37	266	6	1	1100	306	1	266	2e-148	529
contig00009	gi|115788|sp|P07371|CB22_PEA	RecName: Full=Chlorophyll a-b binding protein AB80 chloroplastic; AltName: Full=LHCII type I CAB-AB80; Short=LHCP; Flags: Precursor >gi|169053|gb|AAA63413.1| cab precursor >gi|169055|gb|AAA33651.1| polypeptide 15 precursor >gi|223990|prf||1006296A protein	98.45	194	3	0	3	584	45	238	2e-122	396
contig00010	gi|157357381|emb|CAO63909.1|	unnamed protein product [Vitis vinifera]	96.67	60	2	0	588	409	116	175	2e-24	116
contig00013	gi|145408591|ref|YP_001152215.1|	ORF44l [Pinus koraiensis] >gi|145048840|gb|ABP35457.1| ORF44l [Pinus koraiensis]	97.67	43	1	0	326	198	2	44	6e-18	93.6
contig00014	gi|13375171|emb|CAC34554.1|	dehydrin [Pistacia vera]	59.09	66	22	4	191	9	153	218	1e-11	72.8
contig00016	gi|20671|emb|CAA49149.1|	chlorophyll a/b-binding protein [Pisum sativum] >gi|141448064|gb|ABO87611.1| chloroplast chlorophyll-a/b binding protein [Pisum sativum]	97.64	212	3	2	59	688	1	210	2e-142	419
contig00017	gi|217071352|gb|ACJ84036.1|	unknown [Medicago truncatula]	97.44	78	2	0	244	477	1	78	3e-40	167
contig00018	gi|109157229|pdb|2BHW|A	Chain A Pea Light-Harvesting Complex Ii At 2.5 Angstrom Resolution >gi|109157230|pdb|2BHW|B Chain B	100	104	0	0	3	314	129	232	3e-54	214
contig00019	gi|147826550|emb|CAN70790.1|	hypothetical protein [Vitis vinifera]	98.82	85	1	0	1621	1875	42	126	5e-38	164
contig00022	gi|7339559|emb|CAB82859.1|	seed albumin PA1 [Pisum sativum]	82.31	130	21	1	608	225	1	130	3e-58	228
contig00025	gi|18203442|sp|Q9S8P4|RHRE_PEA	RecName: Full=Rhicadhesin receptor; AltName: Full=Germin-like protein; Flags: Precursor >gi|6689034|emb|CAB65369.1| germin-like protein [Pisum sativum]	91.8	183	15	0	439	987	34	216	9e-91	338
contig00027	gi|226897921|gb|ACO90355.1|	16.5 kDa oleosin [Glycine max] >gi|255625581|gb|ACU13135.1| unknown [Glycine max]	75.97	154	31	2	91	534	10	163	1e-48	197
contig00028	gi|2055230|dbj|BAA19769.1|	SRC2 [Glycine max]	75	36	9	0	416	309	113	148	1e-11	55.1
contig00029	gi|217073344|gb|ACJ85031.1|	unknown [Medicago truncatula]	75.63	238	58	0	17	730	1	238	2e-95	353
contig00030	gi|217075672|gb|ACJ86196.1|	unknown [Medicago truncatula]	84.54	97	15	0	79	369	11	107	1e-36	155
contig00031	gi|137582|sp|P13918|VCLC_PEA	RecName: Full=Vicilin; Flags: Precursor >gi|313671|emb|CAA32239.1| vicilin [Pisum sativum]	87.15	459	56	1	1558	191	1	459	0	701
contig00032	gi|137582|sp|P13918|VCLC_PEA	RecName: Full=Vicilin; Flags: Precursor >gi|313671|emb|CAA32239.1| vicilin [Pisum sativum]	87.69	195	24	0	43	627	1	195	9e-95	342
contig00033	gi|217075258|gb|ACJ85989.1|	unknown [Medicago truncatula]	60	75	30	1	396	620	11	84	5e-11	72.4
contig00034	gi|119095|sp|P21745|EA30_VICFA	RecName: Full=Embryonic abundant protein VF30.1; Flags: Precursor	90.67	268	25	0	45	848	1	268	2e-141	506
contig00035	gi|217073344|gb|ACJ85031.1|	unknown [Medicago truncatula]	77.11	83	19	0	369	121	39	121	7e-45	139
contig00036	gi|255581578|ref|XP_002531594.1|	40S ribosomal protein S5 putative [Ricinus communis] >gi|223528790|gb|EEF30797.1| 40S ribosomal protein S5	94.74	190	10	0	109	678	22	211	4e-89	332
contig00037	gi|56809381|gb|AAW31512.1|	light-harvesting chlorophyll-a/b binding protein Lhcb2 [Pisum sativum]	98.87	265	3	0	68	862	1	265	5e-140	501
contig00038	gi|22008|emb|CAA38758.1|	legumin A2 primary translation product [Vicia faba var. minor]	85.15	478	51	2	1534	161	23	500	0	771
contig00041	gi|255640486|gb|ACU20529.1|	unknown [Glycine max]	96.36	55	2	0	424	260	144	198	5e-21	103
contig00042	gi|254938914|emb|CAR47883.1|	Bowman-Birk inhibitor [Lens culinaris]	98.25	114	2	0	510	169	1	114	4e-63	244
contig00043	gi|217071562|gb|ACJ84141.1|	unknown [Medicago truncatula]	86.11	180	24	1	725	189	1	180	1e-84	317
contig00045	gi|1703042|sp|Q06931|ABR17_PEA	RecName: Full=ABA-responsive protein ABR17 >gi|20631|emb|CAA78829.1| ABA-responsive protein [Pisum sativum]	94.27	157	9	0	68	538	1	157	3e-69	265
contig00047	gi|132106|sp|P07689|RBS3_PEA	RecName: Full=Ribulose bisphosphate carboxylase small chain 3A chloroplastic; Short=RuBisCO small subunit 3A; Flags: Precursor >gi|20855|emb|CAA27864.1| ribulose bisphosphate carboxylase [Pisum sativum] >gi|225288|prf||1211236A carboxylase	88.02	167	20	0	711	211	14	180	2e-84	316
contig00048	gi|217070954|gb|ACJ83837.1|	unknown [Medicago truncatula]	95.02	221	11	0	881	219	1	221	2e-121	439
contig00049	gi|217075034|gb|ACJ85877.1|	unknown [Medicago truncatula]	97.48	159	4	0	864	388	1	159	2e-85	320
contig00050	gi|224153544|ref|XP_002337367.1|	predicted protein [Populus trichocarpa] >gi|222838925|gb|EEE77276.1| predicted protein [Populus trichocarpa]	97.92	48	1	0	309	452	77	124	1e-35	94.7
contig00051	gi|7688242|emb|CAB89812.1|	convicilin [Lens culinaris]	99.42	518	3	0	38	1591	1	518	0	882
contig00052	gi|217075500|gb|ACJ86110.1|	unknown [Medicago truncatula]	85.84	113	16	0	48	386	1	113	3e-22	109
contig00053	gi|153012165|ref|YP_001381680.1|	NADH-plastoquinone oxidoreductase subunit 7 [Medicago truncatula]	94.32	264	15	0	595	1386	130	393	0	497
contig00054	gi|9187460|emb|CAB96990.1|	putative 14-kDa proline-rich protein [Cicer arietinum]	71.43	133	33	2	773	390	1	131	2e-38	163
contig00055	gi|5139543|emb|CAB45653.1|	putative tonoplast intrinsic protein [Pisum sativum]	97.6	250	6	0	168	917	1	250	6e-126	454
contig00056	gi|132106|sp|P07689|RBS3_PEA	RecName: Full=Ribulose bisphosphate carboxylase small chain 3A chloroplastic; Short=RuBisCO small subunit 3A; Flags: Precursor >gi|20855|emb|CAA27864.1| ribulose bisphosphate carboxylase [Pisum sativum] >gi|225288|prf||1211236A carboxylase	89.77	88	9	0	140	403	1	88	3e-38	160
contig00057	gi|1134882|emb|CAA92583.1|	cysteine protease [Pisum sativum]	93.71	350	22	0	67	1116	1	350	0	650
contig00058	gi|217075466|gb|ACJ86093.1|	unknown [Medicago truncatula]	92.31	143	10	1	54	479	1	143	2e-62	241
contig00059	gi|217070954|gb|ACJ83837.1|	unknown [Medicago truncatula]	91.23	57	5	0	361	191	165	221	2e-23	112
contig00060	gi|217070954|gb|ACJ83837.1|	unknown [Medicago truncatula]	91.07	56	5	0	325	158	166	221	5e-23	110
contig00061	gi|2605887|gb|AAB84193.1|	dormancy-associated protein [Pisum sativum]	90.48	105	10	0	693	379	7	111	7e-39	164
contig00062	gi|2765097|emb|CAA72090.1|	P54 protein [Pisum sativum]	89.63	482	48	1	1605	166	1	482	0	773
contig00063	gi|217071452|gb|ACJ84086.1|	unknown [Medicago truncatula]	97.56	164	4	0	148	639	1	164	6e-89	330
contig00064	gi|217071452|gb|ACJ84086.1|	unknown [Medicago truncatula]	97.56	164	4	0	698	207	1	164	1e-88	330
contig00065	gi|255637531|gb|ACU19092.1|	unknown [Glycine max]	87.06	309	40	0	1171	245	1	309	1e-154	550
contig00066	gi|217071692|gb|ACJ84206.1|	unknown [Medicago truncatula]	74.17	151	39	0	99	551	1	151	4e-67	258
contig00067	gi|205277580|gb|ACI02057.1|	fabatin precursor [Vicia faba]	85.14	74	11	0	450	229	1	74	1e-26	122
contig00068	gi|113570|sp|P08688|ALB2_PEA	RecName: Full=Albumin-2; AltName: Full=PA2 >gi|169029|gb|AAA02981.1| albumin 2 >gi|169033|gb|AAA33641.1| major seed albumin >gi|225836|prf||1314296A albumin	89.61	231	24	0	975	283	1	231	2e-122	443
contig00069	gi|29539109|emb|CAD87730.1|	allergen Len c 1.0101 [Lens culinaris]	94.15	188	11	0	3	566	231	418	1e-79	300
contig00070	gi|197294122|ref|YP_002149743.1|	acetyl-CoA carboxylase carboxyltransferase beta subunit [Cicer arietinum] >gi|221271808|sp|B5LMN4|ACCD_CICAR RecName: Full=Acetyl-coenzyme A carboxylase carboxyl transferase subunit beta; Short=Acetyl-CoA carboxylase carboxyltransferase subunit beta; Short=ACCase subunit beta >gi|197089810|gb|ACH41080.1| acetyl-CoA carboxylase carboxyltransferase beta subunit [Cicer arietinum]	79.4	199	41	0	1309	713	262	460	9e-85	318
contig00071	gi|255628279|gb|ACU14484.1|	unknown [Glycine max]	76.52	230	54	2	64	753	7	234	5e-102	375
contig00072	gi|50402524|gb|AAT76618.1|	aquaporin [Vicia faba]	97.92	288	6	0	1186	323	1	288	9e-161	570
contig00073	gi|217075466|gb|ACJ86093.1|	unknown [Medicago truncatula]	93.38	151	9	1	114	563	55	205	6e-71	255
contig00074	gi|10241560|emb|CAB71128.2|	cationic peroxidase [Cicer arietinum]	94.31	334	19	0	1405	404	1	334	1e-177	627
contig00075	gi|282925|pir||S26688	legumin K - garden pea	88.4	500	54	1	1702	215	1	500	0	755
contig00076	gi|131384|sp|P14226|PSBO_PEA	RecName: Full=Oxygen-evolving enhancer protein 1 chloroplastic; Short=OEE1; AltName: Full=33 kDa subunit of oxygen evolving system of photosystem II; AltName: Full=OEC 33 kDa subunit; AltName: Full=33 kDa thylakoid membrane protein; Flags: Precursor >gi|20621|emb|CAA33408.1| unnamed protein product [Pisum sativum] >gi|344004|dbj|BAA02554.1| precursor for 33-kDa protein of photosystem II [Pisum sa…	97.47	316	8	0	1153	206	14	329	9e-174	613
contig00077	gi|260600300|gb|ACX46987.1|	ubiquitin [Guzmania wittmackii x Guzmania lingulata]	100	166	0	0	1	498	213	378	4e-86	322
contig00078	gi|602359|emb|CAA57492.1|	Type II chlorophyll a/b binding protein from photosystem I [Pisum sativum]	95.98	249	10	0	1450	704	21	269	7e-143	511
contig00079	gi|124226|sp|P24922|IF5A2_NICPL	RecName: Full=Eukaryotic translation initiation factor 5A-2; Short=eIF-5A-2; AltName: Full=eIF-4D >gi|19702|emb|CAA45104.1| eukaryotic initiation factor 5A (2) [Nicotiana plumbaginifolia]	97.48	159	4	0	80	556	1	159	6e-85	318
contig00080	gi|113366|sp|P13603|ADH1_TRIRP	RecName: Full=Alcohol dehydrogenase 1 >gi|21951|emb|CAA32934.1| unnamed protein product [Trifolium repens]	93.54	325	21	0	976	2	2	326	6e-170	600
contig00081	gi|113361|sp|P12886|ADH1_PEA	RecName: Full=Alcohol dehydrogenase 1 >gi|20639|emb|CAA29609.1| alcohol dehydrogenase [Pisum sativum]	93.22	177	12	0	780	250	204	380	0	340
contig00082	gi|217071130|gb|ACJ83925.1|	unknown [Medicago truncatula]	92.44	172	13	0	923	408	1	172	2e-81	307
contig00083	gi|54019689|emb|CAH55771.1|	seed albumin 2 [Pisum sativum]	86.67	45	5	1	134	3	1	45	2e-14	81.6
contig00084	gi|75331682|sp|Q93WH6|LEC_LENCC	RecName: Full=Lectin; Contains: RecName: Full=Lectin beta chain; Contains: RecName: Full=Lectin alpha chain; Flags: Precursor >gi|26800840|emb|CAC42123.2| lectin [Lens culinaris] >gi|26800842|emb|CAC42124.2| lectin [Lens culinaris]	98.91	275	3	0	1044	220	1	275	2e-134	482
contig00086	gi|32363409|sp|Q9FY14|TIP1_MEDTR	RecName: Full=Probable aquaporin TIP-type; AltName: Full=MtAQP1 >gi|9716259|emb|CAC01618.1| aquaporin [Medicago truncatula]	91.04	67	3	1	3	194	184	250	8e-21	103
contig00087	gi|71534874|gb|AAZ32841.1|	embryonic abundant protein precursor-like protein [Medicago sativa]	73.16	190	50	2	1079	513	1	189	7e-108	282
contig00088	gi|217071356|gb|ACJ84038.1|	unknown [Medicago truncatula]	75.25	202	41	3	962	384	1	202	1e-59	234
contig00089	gi|224062663|ref|XP_002300869.1|	predicted protein [Populus trichocarpa] >gi|118481342|gb|ABK92614.1| unknown [Populus trichocarpa] >gi|222842595|gb|EEE80142.1| predicted protein [Populus trichocarpa]	94.94	178	9	0	901	368	1	178	4e-96	355
contig00090	gi|310570|gb|AAC37469.1|	a Lea protein with hydrophobic domain high pI value (11.6); 15kD protein; putative	79.01	181	35	1	72	605	1	181	8e-53	211
contig00091	gi|217071278|gb|ACJ83999.1|	unknown [Medicago truncatula]	82.05	156	28	0	59	526	1	156	8e-74	281
contig00092	gi|87162581|gb|ABD28376.1|	Photosystem I reaction centre subunit XI PsaL [Medicago truncatula]	94.63	205	11	0	170	784	10	214	6e-92	341
contig00093	gi|2270994|gb|AAB71227.1|	Ca+2-binding EF hand protein [Glycine max] >gi|255625919|gb|ACU13304.1| unknown [Glycine max]	76.15	239	57	1	97	813	1	237	3e-107	392
contig00094	gi|255647164|gb|ACU24050.1|	unknown [Glycine max]	43.97	116	64	3	48	392	15	118	3e-12	76.3
contig00096	gi|26800846|emb|CAC42126.2|	lectin [Lens ervoides]	79.81	104	21	0	548	237	22	125	2e-41	172
contig00097	gi|239735425|dbj|BAH70483.1|	dehydrin a [Vicia monantha]	86.13	173	23	1	518	3	1	173	3e-35	151
contig00099	gi|137582|sp|P13918|VCLC_PEA	RecName: Full=Vicilin; Flags: Precursor >gi|313671|emb|CAA32239.1| vicilin [Pisum sativum]	81.63	98	18	0	94	387	320	417	6e-42	132
contig00100	gi|29539111|emb|CAD87731.1|	allergen Len c 1.0102 [Lens culinaris]	98.8	415	5	0	120	1364	1	415	0	722
contig00101	gi|225427031|ref|XP_002271593.1|	PREDICTED: hypothetical protein [Vitis vinifera] >gi|147854118|emb|CAN80709.1| hypothetical protein [Vitis vinifera] >gi|157327808|emb|CAO16497.1| unnamed protein product [Vitis vinifera]	57.78	90	38	1	710	441	1	81	2e-22	67.4
contig00102	gi|255645993|gb|ACU23484.1|	unknown [Glycine max]	89.02	255	28	0	986	222	1	255	1e-100	370
contig00103	gi|217071062|gb|ACJ83891.1|	unknown [Medicago truncatula]	97.93	145	3	0	136	570	1	145	4e-70	268
contig00104	gi|224084852|ref|XP_002307422.1|	predicted protein [Populus trichocarpa] >gi|222856871|gb|EEE94418.1| predicted protein [Populus trichocarpa]	97.75	89	2	0	80	346	8	96	3e-42	175
contig00105	gi|87240540|gb|ABD32398.1|	Short-chain dehydrogenase/reductase SDR [Medicago truncatula]	90.44	293	28	0	67	945	1	293	4e-152	541
contig00106	gi|255639078|gb|ACU19839.1|	unknown [Glycine max]	99.3	142	1	0	754	329	1	142	1e-75	287
contig00107	gi|585416|sp|P38414|LOX1_LENCU	RecName: Full=Lipoxygenase >gi|467565|emb|CAA50483.1| lipoxygenase [Lens culinaris]	98.85	866	10	0	2814	217	1	866	0	1704
contig00108	gi|541746|emb|CAA53730.1|	lipoxygenase [Pisum sativum]	92.36	825	63	0	2475	1	1	825	0	1488
contig00111	gi|255645056|gb|ACU23027.1|	unknown [Glycine max]	82.12	330	59	0	1221	232	17	346	2e-138	496
contig00112	gi|37783271|gb|AAP42504.1|	anionic peroxidase swpa5 [Ipomoea batatas]	71.43	56	16	0	293	126	4	59	3e-18	77.4
contig00113	gi|255586392|ref|XP_002533843.1|	60S ribosomal protein L38 putative [Ricinus communis] >gi|223526222|gb|EEF28545.1| 60S ribosomal protein L38	81.93	83	15	0	476	228	14	96	2e-30	134
contig00114	gi|10334842|gb|AAG15416.1|	seed maturation protein [Glycine tomentella]	73.53	68	18	0	76	279	9	76	3e-21	105
contig00115	gi|29539109|emb|CAD87730.1|	allergen Len c 1.0101 [Lens culinaris]	97.35	264	7	0	1	792	28	291	4e-117	425
contig00116	gi|255627367|gb|ACU14028.1|	unknown [Glycine max]	86.5	200	25	1	48	641	1	200	1e-100	370
contig00117	gi|225463055|ref|XP_002268417.1|	PREDICTED: hypothetical protein [Vitis vinifera]	67.29	483	158	2	1721	273	55	535	4e-175	619
contig00118	gi|113361|sp|P12886|ADH1_PEA	RecName: Full=Alcohol dehydrogenase 1 >gi|20639|emb|CAA29609.1| alcohol dehydrogenase [Pisum sativum]	92.38	105	8	0	315	1	58	162	9e-54	212
contig00119	gi|217071146|gb|ACJ83933.1|	unknown [Medicago truncatula]	84.43	167	25	3	782	285	1	161	3e-45	186
contig00120	gi|217075120|gb|ACJ85920.1|	unknown [Medicago truncatula]	96.24	133	5	0	37	435	1	133	1e-59	233
contig00122	gi|2765097|emb|CAA72090.1|	P54 protein [Pisum sativum]	94	50	3	0	401	252	433	482	3e-19	98.2
contig00123	gi|20975622|emb|CAD31716.1|	putative ripening related protein [Cicer arietinum]	81.08	37	7	0	1	111	116	152	9e-12	73.2
contig00124	gi|113361|sp|P12886|ADH1_PEA	RecName: Full=Alcohol dehydrogenase 1 >gi|20639|emb|CAA29609.1| alcohol dehydrogenase [Pisum sativum]	99.39	165	1	0	514	20	216	380	8e-91	336
contig00125	gi|13449404|ref|NP_085587.1|	cytochrome c oxidase subunit 1 [Arabidopsis thaliana] >gi|112253911|ref|YP_717165.1| cytochrome c oxidase subunit 1 [Brassica napus] >gi|45593157|sp|P60620|COX1_ARATH RecName: Full=Cytochrome c oxidase subunit 1; AltName: Full=Cytochrome c oxidase polypeptide I >gi|45593158|sp|P60621|COX1_RAPSA RecName: Full=Cytochrome c oxidase subunit 1; AltName: Full=Cytochrome c oxidase polypeptide I >gi|2974…	98.29	526	9	0	1597	20	1	526	0	991
contig00126	gi|27466894|gb|AAO12854.1|	thioredoxin h [Pisum sativum]	84.82	112	17	0	62	397	1	112	7e-49	197
contig00128	gi|1052778|emb|CAA51786.1|	ferritin [Pisum sativum]	97.84	232	5	0	970	275	22	253	7e-118	427
contig00129	gi|126170|sp|P05692|LEGJ_PEA	RecName: Full=Legumin J; Contains: RecName: Full=Legumin J alpha chain; AltName: Full=Legumin J acidic chain; Contains: RecName: Full=Legumin J beta chain; AltName: Full=Legumin J basic chain; Flags: Precursor >gi|20783|emb|CAA30067.1| legumin [Pisum sativum]	85.28	299	35	1	871	2	107	405	1e-142	375
contig00130	gi|87241023|gb|ABD32881.1|	Nascent polypeptide-associated complex NAC; UBA-like [Medicago truncatula]	90.64	203	17	1	58	660	1	203	3e-86	322
contig00131	gi|137584|sp|P08438|VCL_VICFA	RecName: Full=Vicilin; Flags: Precursor >gi|22057|emb|CAA68559.1| vicilin [Vicia faba var. minor]	89.74	78	8	0	134	367	253	330	1e-42	147
contig00132	gi|137579|sp|P02855|VCLA_PEA	RecName: Full=Provicilin; AltName: Full=Type A	87.13	101	13	0	67	369	160	260	6e-43	176
contig00133	gi|255551855|ref|XP_002516973.1|	60S ribosomal protein L19 putative [Ricinus communis] >gi|223544061|gb|EEF45587.1| 60S ribosomal protein L19	99.4	166	1	0	1315	818	1	166	2e-78	297
contig00134	gi|3893097|emb|CAA27483.1|	unnamed protein product [Pisum sativum]	98.06	360	7	0	143	1222	5	364	0	694
contig00135	gi|153012187|ref|YP_001381703.1|	photosystem II CP47 chlorophyll apoprotein [Medicago truncatula]	98.82	508	6	0	499	2022	1	508	0	971
contig00136	gi|224091140|ref|XP_002309194.1|	predicted protein [Populus trichocarpa] >gi|222855170|gb|EEE92717.1| predicted protein [Populus trichocarpa]	98.99	99	1	0	859	563	125	223	8e-79	209
contig00137	gi|217072476|gb|ACJ84598.1|	unknown [Medicago truncatula]	93.43	198	13	0	610	17	13	210	6e-99	363
contig00138	gi|217072476|gb|ACJ84598.1|	unknown [Medicago truncatula]	93.62	392	24	1	85	1257	9	400	0	730
contig00139	gi|62909963|dbj|BAD97439.1|	peroxidase [Pisum sativum]	97	333	10	0	2	1000	5	337	0	650
contig00140	gi|87241023|gb|ABD32881.1|	Nascent polypeptide-associated complex NAC; UBA-like [Medicago truncatula]	94.32	88	5	0	695	432	116	203	2e-38	162
contig00141	gi|217073214|gb|ACJ84966.1|	unknown [Medicago truncatula]	96.59	205	7	0	981	367	1	205	8e-107	391
contig00144	gi|224135271|ref|XP_002327607.1|	predicted protein [Populus trichocarpa] >gi|118487921|gb|ABK95782.1| unknown [Populus trichocarpa] >gi|222836161|gb|EEE74582.1| predicted protein [Populus trichocarpa]	96.94	98	3	0	845	552	1	98	3e-49	199
contig00145	gi|255538108|ref|XP_002510119.1|	Xylem serine proteinase 1 precursor putative [Ricinus communis] >gi|223550820|gb|EEF52306.1| Xylem serine proteinase 1 precursor	55.56	54	21	1	4	156	666	719	5e-16	59.3
contig00146	gi|46237496|emb|CAG25587.1|	histone H1 [Pisum sativum]	86.99	123	16	1	66	434	1	118	5e-29	132
contig00148	gi|217073418|gb|ACJ85068.1|	unknown [Medicago truncatula]	96.03	252	10	0	76	831	1	252	2e-141	506
contig00151	gi|118588|sp|P28641|DHN3_PEA	RecName: Full=Dehydrin DHN3 >gi|20709|emb|CAA44789.1| pea dehydrin DHN3 [Pisum sativum]	75.51	98	19	1	179	457	135	232	9e-27	124
contig00152	gi|225464938|ref|XP_002275366.1|	PREDICTED: hypothetical protein [Vitis vinifera]	68.25	126	35	3	3	365	278	398	5e-52	163
contig00155	gi|75102461|sp|Q41060|SBP65_PEA	RecName: Full=Seed biotin-containing protein SBP65; AltName: Full=Seed biotinylated protein of 65 kDa >gi|512402|emb|CAA53474.1| sbp65a [Pisum sativum] >gi|2228250|gb|AAC49857.1| SBP65 [Pisum sativum]	70.45	247	59	3	1004	306	224	461	1e-89	283
contig00156	gi|6850934|emb|CAB71030.1|	lectin-like protein [Cicer arietinum]	63.03	165	55	3	73	549	1	164	9e-44	181
contig00157	gi|130275|sp|P16002|PLAS_PEA	RecName: Full=Plastocyanin chloroplastic; Flags: Precursor >gi|20846|emb|CAA34212.1| unnamed protein product [Pisum sativum] >gi|226940|prf||1611464A plastocyanin	93.45	168	11	0	757	254	1	168	8e-68	261
contig00158	gi|1351963|sp|P48534|APX1_PEA	RecName: Full=L-ascorbate peroxidase cytosolic; Short=AP; AltName: Full=PsAPx01 >gi|20648|emb|CAA43992.1| L-ascorbate peroxidase [Pisum sativum] >gi|169043|gb|AAA33645.1| ascorbate peroxidase	97.2	250	7	0	1088	339	1	250	9e-120	434
contig00159	gi|266945|sp|P30707|RL9_PEA	RecName: Full=60S ribosomal protein L9; AltName: Full=Gibberellin-regulated protein GA >gi|20727|emb|CAA46273.1| GA [Pisum sativum]	98.4	188	3	0	711	148	1	188	2e-99	365
contig00160	gi|33694227|gb|AAQ24852.1|	10 kDa photosystem II polypeptide [Trifolium pratense]	91.6	131	11	0	153	545	1	131	5e-57	225
contig00161	gi|124360303|gb|ABN08316.1|	NAD-dependent epimerase/dehydratase [Medicago truncatula]	73.33	330	85	3	19	999	1	328	2e-130	469
contig00162	gi|11992263|gb|AAG42488.1|AF319776_1	glycinin subunit G7 [Glycine max] >gi|11992265|gb|AAG42489.1|AF319777_1 glycinin subunit G7 [Glycine max]	61.51	239	87	5	108	809	20	248	1e-75	288
contig00163	gi|225433644|ref|XP_002264430.1|	PREDICTED: hypothetical protein [Vitis vinifera] >gi|157353326|emb|CAO45252.1| unnamed protein product [Vitis vinifera]	65.35	303	105	0	1325	417	88	390	3e-108	397
contig00164	gi|62909957|dbj|BAD97436.1|	peroxidase [Pisum sativum]	88.24	340	40	0	30	1049	1	340	7e-171	604
contig00165	gi|255625939|gb|ACU13314.1|	unknown [Glycine max]	79.82	114	23	0	831	490	13	126	2e-20	103
contig00166	gi|126170|sp|P05692|LEGJ_PEA	RecName: Full=Legumin J; Contains: RecName: Full=Legumin J alpha chain; AltName: Full=Legumin J acidic chain; Contains: RecName: Full=Legumin J beta chain; AltName: Full=Legumin J basic chain; Flags: Precursor >gi|20783|emb|CAA30067.1| legumin [Pisum sativum]	93.33	120	8	0	475	116	384	503	3e-59	230
contig00167	gi|87240460|gb|ABD32318.1|	Mitochondrial import inner membrane translocase subunit Tim17/22 [Medicago truncatula]	81.42	183	33	2	64	609	1	182	1e-66	256
contig00168	gi|255629938|gb|ACU15321.1|	unknown [Glycine max]	99.44	178	1	0	821	288	1	178	3e-96	355
contig00169	gi|78191472|gb|ABB29957.1|	unknown [Solanum tuberosum]	85.27	129	19	0	236	622	66	194	2e-81	222
contig00170	gi|62466136|gb|AAX83293.1|	ribosomal protein S7 [Medicago sativa]	90.65	139	13	0	1465	1881	1	139	3e-63	247
contig00171	gi|2507443|sp|P50906|TCTP_PEA	RecName: Full=Translationally-controlled tumor protein homolog; Short=TCTP; AltName: Full=23 kDa callus protein; AltName: Full=p23; AltName: Full=PsRCI22-3 >gi|1675196|gb|AAB19090.1| callus protein P23 [Pisum sativum]	97.01	167	5	0	79	579	1	167	2e-89	333
contig00172	gi|4585271|gb|AAD25354.1|AF115314_1	seed maturation protein PM22; late embryogenesis abundant protein; LEA protein [Glycine max]	82.07	145	26	0	652	218	1	145	3e-64	248
contig00173	gi|42521309|gb|AAS18240.1|	enolase [Glycine max]	93.47	444	29	0	1655	324	1	444	0	831
contig00174	gi|255628585|gb|ACU14637.1|	unknown [Glycine max]	71.01	69	17	1	409	212	4	72	1e-21	105
contig00175	gi|255637221|gb|ACU18941.1|	unknown [Glycine max]	80.23	258	51	1	958	185	1	254	1e-100	370
contig00176	gi|75220301|sp|O82711|PIP22_PEA	RecName: Full=Kunitz-type trypsin inhibitor-like 2 protein; AltName: Full=Protease inhibitor from pea 2; Flags: Precursor >gi|3650368|emb|CAA09607.1| profucosidase [Pisum sativum]	92.17	217	17	0	771	121	1	217	1e-107	393
contig00177	gi|225430822|ref|XP_002268407.1|	PREDICTED: hypothetical protein [Vitis vinifera]	54.73	402	153	5	140	1258	35	435	1e-112	410
contig00178	gi|122249720|sp|A0AT28|NLTP1_LENCU	RecName: Full=Non-specific lipid-transfer protein 1; Short=LTP1; Flags: Precursor >gi|60735408|gb|AAX35806.1| lipid transfer protein 1 precursor [Lens culinaris]	100	118	0	0	624	271	1	118	5e-52	208
contig00179	gi|255629085|gb|ACU14887.1|	unknown [Glycine max]	95.08	122	6	0	149	514	20	141	2e-61	239
contig00180	gi|255626763|gb|ACU13726.1|	unknown [Glycine max]	79.27	246	51	1	12	749	1	245	3e-115	419
contig00181	gi|3122060|sp|O24534|EF1A_VICFA	RecName: Full=Elongation factor 1-alpha; Short=EF-1-alpha >gi|2598657|emb|CAA10847.1| elongation factor 1-alpha (EF1-a) [Vicia faba]	98.62	436	6	0	171	1478	1	436	0	845
contig00182	gi|255629085|gb|ACU14887.1|	unknown [Glycine max]	98.32	119	2	0	180	536	22	140	5e-61	238
contig00183	gi|131390|sp|P16059|PSBP_PEA	RecName: Full=Oxygen-evolving enhancer protein 2 chloroplastic; Short=OEE2; AltName: Full=23 kDa subunit of oxygen evolving system of photosystem II; AltName: Full=OEC 23 kDa subunit; AltName: Full=23 kDa thylakoid membrane protein; Flags: Precursor >gi|20617|emb|CAA33557.1| unnamed protein product [Pisum sativum] >gi|344006|dbj|BAA02553.1| precursor for 23-kDa protein of photosystem II [Pisum sa…	98.84	259	2	1	1209	436	1	259	6e-142	508
contig00184	gi|758248|emb|CAA68708.1|	vicilin precursor [Pisum sativum]	83.33	72	12	0	1	216	142	213	2e-17	92
contig00185	gi|217073766|gb|ACJ85243.1|	unknown [Medicago truncatula]	79.49	156	32	1	83	550	59	213	7e-77	236
contig00186	gi|225435243|ref|XP_002282163.1|	PREDICTED: hypothetical protein [Vitis vinifera]	67.92	53	17	0	170	12	50	102	2e-13	75.1
contig00187	gi|130275|sp|P16002|PLAS_PEA	RecName: Full=Plastocyanin chloroplastic; Flags: Precursor >gi|20846|emb|CAA34212.1| unnamed protein product [Pisum sativum] >gi|226940|prf||1611464A plastocyanin	90.2	51	5	0	274	122	1	51	2e-17	92
contig00188	gi|222142531|gb|ACM45952.1|	serine hydroxymethyltransferase 2 [Glycine max]	92.18	486	38	0	11	1468	11	496	0	890
contig00189	gi|899367|emb|CAA61747.1|	HMGI/Y [Pisum sativum] >gi|1435175|emb|CAA67752.1| HMG-I/Y [Pisum sativum]	86.81	144	19	0	95	526	11	154	7e-39	165
contig00192	gi|119931|sp|P09911|FER1_PEA	RecName: Full=Ferredoxin-1 chloroplastic; AltName: Full=Ferredoxin I; Flags: Precursor >gi|169087|gb|AAA33665.1| ferredoxin I precursor	91.28	149	12	1	615	172	1	149	1e-61	240
contig00193	gi|217075404|gb|ACJ86062.1|	unknown [Medicago truncatula]	98.28	58	1	0	356	183	15	72	3e-51	112
contig00194	gi|585416|sp|P38414|LOX1_LENCU	RecName: Full=Lipoxygenase >gi|467565|emb|CAA50483.1| lipoxygenase [Lens culinaris]	100	51	0	0	2	154	816	866	9e-22	106
contig00195	gi|217075456|gb|ACJ86088.1|	unknown [Medicago truncatula]	39.2	125	54	6	309	1	4	125	6e-13	77
contig00196	gi|217070940|gb|ACJ83830.1|	unknown [Medicago truncatula]	98.8	83	1	0	21	269	1	83	1e-42	175
contig00197	gi|17369981|sp|Q9ZT05|PSAK_MEDSA	RecName: Full=Photosystem I reaction center subunit psaK chloroplastic; AltName: Full=Photosystem I subunit X; AltName: Full=PSI-K; Flags: Precursor >gi|3885511|gb|AAC77926.1| similar to PSI-K subunit of photosystem I from barley [Medicago sativa]	93.69	111	7	0	115	447	1	111	5e-52	207
contig00198	gi|116779103|gb|ABK21141.1|	unknown [Picea sitchensis] >gi|116780938|gb|ABK21889.1| unknown [Picea sitchensis] >gi|116784251|gb|ABK23273.1| unknown [Picea sitchensis] >gi|224284968|gb|ACN40213.1| unknown [Picea sitchensis]	91.95	87	7	0	569	309	1	87	1e-42	176
contig00200	gi|255625737|gb|ACU13213.1|	unknown [Glycine max]	95	160	8	0	93	572	1	160	2e-80	303
contig00202	gi|125380244|gb|ABN41201.1|	phloem specific protein [Pisum sativum]	90	120	12	1	25	384	5	122	3e-38	162
contig00203	gi|25809052|gb|AAN74634.1|	heat shock protein [Pisum sativum]	97.86	140	3	0	663	244	1	140	1e-57	226
contig00204	gi|81176251|ref|YP_398330.1|	photosystem I assembly protein Ycf3 [Lactuca sativa] >gi|78675169|dbj|BAE47595.1| photosystem I assembly protein ycf3 [Lactuca sativa] >gi|255631288|gb|ACU16011.1| unknown [Glycine max] >gi|225200|prf||1211235AE ORF 82	100	82	0	0	1034	789	1	82	2e-40	172
contig00206	gi|225456751|ref|XP_002275944.1|	PREDICTED: hypothetical protein [Vitis vinifera]	61.47	218	83	3	3	653	3	206	8e-131	261
contig00207	gi|729442|sp|P38661|PDIA6_MEDSA	RecName: Full=Probable protein disulfide-isomerase A6; AltName: Full=P5; Flags: Precursor >gi|166380|gb|AAB46930.1| glucose-regulated endoplasmic reticular protein precursor [Medicago sativa]	88.98	363	40	1	108	1196	3	364	5e-180	635
contig00208	gi|118486174|gb|ABK94930.1|	unknown [Populus trichocarpa]	82.79	337	54	4	1148	150	24	356	2e-143	513
contig00210	gi|217074782|gb|ACJ85751.1|	unknown [Medicago truncatula]	93.58	218	14	0	145	798	28	245	1e-113	413
contig00211	gi|37051105|dbj|BAC81649.1|	glutathione S-transferase [Pisum sativum]	91.03	234	21	0	1038	337	1	234	8e-114	414
contig00212	gi|255633842|gb|ACU17282.1|	unknown [Glycine max]	91.94	124	10	0	21	392	1	124	1e-64	249
contig00213	gi|124360831|gb|ABN08803.1|	H+-transporting two-sector ATPase alpha/beta subunit	96.31	461	17	0	2039	657	17	477	0	863
contig00214	gi|255629057|gb|ACU14873.1|	unknown [Glycine max]	82.95	88	15	0	551	288	2	89	5e-27	124
contig00216	gi|194466125|gb|ACF74293.1|	universal stress protein [Arachis hypogaea]	83.65	159	25	1	766	293	8	166	1e-71	273
contig00217	gi|585416|sp|P38414|LOX1_LENCU	RecName: Full=Lipoxygenase >gi|467565|emb|CAA50483.1| lipoxygenase [Lens culinaris]	90.27	185	18	0	21	575	682	866	2e-95	352
contig00218	gi|217071358|gb|ACJ84039.1|	unknown [Medicago truncatula]	95.83	72	3	0	488	273	36	107	5e-31	138
contig00219	gi|255626455|gb|ACU13572.1|	unknown [Glycine max]	98.89	90	1	0	554	285	46	135	2e-41	173
contig00220	gi|217075666|gb|ACJ86193.1|	unknown [Medicago truncatula]	96.58	146	5	0	73	510	1	146	6e-50	201
contig00221	gi|255565061|ref|XP_002523523.1|	ribosomal protein L39e putative [Ricinus communis] >gi|223537230|gb|EEF38862.1| ribosomal protein L39e	89.66	58	6	0	75	248	10	67	8e-16	86.7
contig00222	gi|8778823|gb|AAF79822.1|AC026875_2	T6D22.2 [Arabidopsis thaliana]	86.59	507	68	4	70	1590	1	489	0	872
contig00223	gi|2497905|sp|Q41657|MT2_VICFA	RecName: Full=Metallothionein-like protein type 2 >gi|747906|emb|CAA54471.1| metallothionein [Vicia faba] >gi|47076862|dbj|BAD18381.1| type 2 metallothionein [Vicia faba] >gi|205277594|gb|ACI02064.1| metallothionein [Vicia faba]	94.44	54	3	0	428	267	24	77	1e-18	96.7
contig00224	gi|157337363|emb|CAO21709.1|	unnamed protein product [Vitis vinifera]	97.92	96	2	0	208	495	56	151	5e-48	182
contig00225	gi|170010|gb|AAA33985.1|	late embryongenesis abundant protein [Glycine max] >gi|384333|prf||1905420A late embryogenesis abundant protein	45.45	121	42	3	170	460	40	160	8e-15	86.3
contig00226	gi|585416|sp|P38414|LOX1_LENCU	RecName: Full=Lipoxygenase >gi|467565|emb|CAA50483.1| lipoxygenase [Lens culinaris]	98.84	86	1	0	260	3	595	680	5e-44	180
contig00227	gi|255630837|gb|ACU15781.1|	unknown [Glycine max]	75	76	19	1	40	267	1	75	2e-25	118
contig00228	gi|87240756|gb|ABD32614.1|	Peptidase T2 asparaginase 2 [Medicago truncatula]	93.54	325	19	1	65	1033	1	325	1e-170	603
contig00229	gi|148372347|gb|ABQ63097.1|	photosystem I subunit PsaD [Glycine max] >gi|255627695|gb|ACU14192.1| unknown [Glycine max]	81.69	213	32	3	902	285	1	210	7e-91	338
contig00230	gi|148372347|gb|ABQ63097.1|	photosystem I subunit PsaD [Glycine max] >gi|255627695|gb|ACU14192.1| unknown [Glycine max]	66.04	106	29	4	36	332	1	102	4e-25	117
contig00231	gi|121489623|emb|CAJ87510.1|	putative glutamine synthetase [Pisum sativum]	96.11	334	13	0	132	1133	16	349	0	646
contig00232	gi|255628729|gb|ACU14709.1|	unknown [Glycine max]	82.21	163	29	0	171	659	1	163	5e-70	268
contig00233	gi|255566866|ref|XP_002524416.1|	60S acidic ribosomal protein P1 putative [Ricinus communis] >gi|223536300|gb|EEF37951.1| 60S acidic ribosomal protein P1	68.18	110	35	0	46	375	1	110	7e-17	90.9
contig00235	gi|22053|emb|CAA68525.1|	vicilin precursor [Vicia faba var. minor]	86.75	83	11	0	293	45	83	165	2e-28	120
contig00236	gi|115466684|ref|NP_001056941.1|	Os06g0172600 [Oryza sativa (japonica cultivar-group)] >gi|226499664|ref|NP_001149323.1| LOC100282946 [Zea mays] >gi|224119458|ref|XP_002318077.1| predicted protein [Populus trichocarpa] >gi|224131468|ref|XP_002321092.1| predicted protein [Populus trichocarpa] >gi|224135953|ref|XP_002322202.1| predicted protein [Populus trichocarpa] >gi|225442365|ref|XP_002281376.1| PREDICTED: hypothetical protein…	100	62	0	0	412	227	1	62	1e-21	105
contig00237	gi|37051096|dbj|BAC81645.1|	class1 chitinase [Pisum sativum]	92.91	296	21	0	1198	311	1	296	3e-172	609
contig00238	gi|77540216|gb|ABA86966.1|	triosephosphate isomerase [Glycine max] >gi|255645039|gb|ACU23019.1| unknown [Glycine max]	91.3	253	22	0	76	834	1	253	3e-119	432
contig00239	gi|3860308|emb|CAA10123.1|	hypothetical protein [Cicer arietinum]	89.92	129	10	3	797	420	1	129	7e-56	221
contig00240	gi|255628969|gb|ACU14829.1|	unknown [Glycine max]	63.25	117	37	5	4	336	1	114	3e-26	122
contig00241	gi|217075745|gb|ACJ86232.1|	unknown [Medicago truncatula]	89.13	138	15	0	733	320	1	138	1e-66	257
contig00242	gi|9909849|emb|CAC04380.1|	lipoxygenase [Pisum sativum]	94.69	320	17	0	1137	178	546	865	4e-179	631
contig00243	gi|2459611|gb|AAB71759.1|	lipoxygenase [Pisum sativum]	92.17	166	13	0	3	500	703	868	2e-84	315
contig00244	gi|1168410|sp|P46257|ALF2_PEA	RecName: Full=Fructose-bisphosphate aldolase cytoplasmic isozyme 2 >gi|927505|emb|CAA61947.1| fructose-1	96.02	352	13	1	88	1140	8	359	0	660
contig00245	gi|255625655|gb|ACU13172.1|	unknown [Glycine max] >gi|255642299|gb|ACU21414.1| unknown [Glycine max]	95.08	183	9	0	818	270	1	183	1e-99	366
contig00246	gi|255632848|gb|ACU16777.1|	unknown [Glycine max]	75.53	94	18	1	539	273	1	94	2e-32	142
contig00247	gi|255627311|gb|ACU14000.1|	unknown [Glycine max]	70.05	187	56	3	743	183	46	218	1e-57	227
contig00248	gi|255627799|gb|ACU14244.1|	unknown [Glycine max]	88.1	168	20	0	794	291	1	168	1e-72	276
contig00249	gi|14715258|emb|CAC44123.1|	N3 like protein [Medicago truncatula]	89.37	254	27	0	1113	352	1	254	2e-118	429
contig00250	gi|217075480|gb|ACJ86100.1|	unknown [Medicago truncatula]	91.3	161	14	1	928	446	1	160	5e-60	235
contig00251	gi|217073248|gb|ACJ84983.1|	unknown [Medicago truncatula]	96.69	332	11	0	1483	488	1	332	4e-174	615
contig00252	gi|1703043|sp|Q06930|ABR18_PEA	RecName: Full=ABA-responsive protein ABR18 >gi|20633|emb|CAA78828.1| ABA-responsive protein [Pisum sativum]	90.84	131	12	0	86	478	1	131	3e-59	230
contig00253	gi|224112569|ref|XP_002332745.1|	predicted protein [Populus trichocarpa] >gi|222833073|gb|EEE71550.1| predicted protein [Populus trichocarpa]	94.24	330	19	0	148	1137	3	332	2e-168	596
contig00254	gi|217075456|gb|ACJ86088.1|	unknown [Medicago truncatula]	42.54	268	126	12	63	782	4	215	1e-35	154
contig00255	gi|219522337|gb|ACL14488.1|	methionine synthase [Cicer arietinum]	93.58	763	49	0	2578	290	1	763	0	1357
contig00256	gi|55977041|sp|P68427|H32_PEA	RecName: Full=Histone H3.2 >gi|55977043|sp|P68428|H32_WHEAT RecName: Full=Histone H3.2 >gi|55977044|sp|P68429|H32_MEDSA RecName: Full=Histone H3.2; AltName: Full=Histone H3.1; AltName: Full=Major histone H3 >gi|55977045|sp|P68430|H32_ONOVI RecName: Full=Histone H3.2 >gi|19607|emb|CAA31964.1| unnamed protein product [Medicago sativa] >gi|19609|emb|CAA31965.1| unnamed protein product [Medicago sati…	100	136	0	0	106	513	1	136	9e-69	263
contig00257	gi|255632942|gb|ACU16825.1|	unknown [Glycine max]	98.63	73	1	0	7	225	83	155	8e-28	126
contig00258	gi|255628253|gb|ACU14471.1|	unknown [Glycine max]	90.78	206	19	0	893	276	1	206	2e-105	386
contig00259	gi|217075006|gb|ACJ85863.1|	unknown [Medicago truncatula]	71.78	404	114	1	1540	329	21	423	8e-176	621
contig00261	gi|18375|emb|CAA78515.1|	dehydrin-cognate [Pisum sativum]	89.86	217	20	3	126	770	1	216	2e-38	164
contig00262	gi|226499354|ref|NP_001147027.1|	polyubiquitin containing 7 ubiquitin monomers [Zea mays] >gi|195606596|gb|ACG25128.1| polyubiquitin containing 7 ubiquitin monomers [Zea mays]	100	168	0	0	506	3	82	249	8e-88	326
contig00263	gi|217073152|gb|ACJ84935.1|	unknown [Medicago truncatula]	96.52	201	7	0	605	1207	1	201	6e-110	402
contig00265	gi|31096349|gb|AAP43511.1|	oxygen-evolving enhancer protein 3 precursor [Pisum sativum]	94.02	234	14	0	614	1315	1	234	4e-99	366
contig00266	gi|27805541|sp|Q8MCR5|MATK_LENER	RecName: Full=Maturase K; AltName: Full=Intron maturase >gi|21929971|gb|AAM82082.1|AF522090_1 maturase [Lens ervoides]	100	423	0	0	745	2013	1	423	0	824
contig00267	gi|75220301|sp|O82711|PIP22_PEA	RecName: Full=Kunitz-type trypsin inhibitor-like 2 protein; AltName: Full=Protease inhibitor from pea 2; Flags: Precursor >gi|3650368|emb|CAA09607.1| profucosidase [Pisum sativum]	86.79	53	7	0	73	231	1	53	9e-12	73.2
contig00269	gi|255626283|gb|ACU13486.1|	unknown [Glycine max]	72.88	59	16	0	69	245	1	59	5e-17	90.5
contig00270	gi|493730|emb|CAA55318.1|	lipoxygenase [Pisum sativum]	96.29	863	32	0	39	2627	1	863	0	1667
contig00272	gi|224093023|ref|XP_002309783.1|	predicted protein [Populus trichocarpa] >gi|222852686|gb|EEE90233.1| predicted protein [Populus trichocarpa]	88.41	69	8	0	46	252	1	69	5e-20	100
contig00273	gi|92896027|gb|ABE93033.1|	hypothetical protein MtrDRAFT_AC136139g5v2 [Medicago truncatula]	95.08	61	3	0	556	374	1	61	1e-27	126
contig00274	gi|217072844|gb|ACJ84782.1|	unknown [Medicago truncatula]	91.21	239	17	1	989	285	21	259	9e-80	301
contig00278	gi|109255190|gb|ABG27020.1|	SKP1-like b [Medicago truncatula] >gi|217071548|gb|ACJ84134.1| unknown [Medicago truncatula] >gi|217075170|gb|ACJ85945.1| unknown [Medicago truncatula]	92.9	155	11	0	535	71	1	155	1e-71	273
contig00279	gi|73623473|gb|AAZ78659.1|	aquaporin [Phaseolus vulgaris] >gi|73623475|gb|AAZ78660.1| aquaporin [Phaseolus vulgaris]	87.15	249	32	0	950	204	1	249	2e-81	306
contig00280	gi|255625759|gb|ACU13224.1|	unknown [Glycine max]	90.65	139	13	0	765	349	1	139	2e-67	260
contig00281	gi|75220641|sp|Q32904|CB23_PEA	RecName: Full=Chlorophyll a-b binding protein 3 chloroplastic; AltName: Full=LHCII type III CAB-3; Flags: Precursor >gi|309673|gb|AAA84545.1| light harvesting protein	95.27	275	13	1	105	929	1	273	2e-130	469
contig00282	gi|87240702|gb|ABD32560.1|	Mitochondrial substrate carrier [Medicago truncatula]	94.71	340	15	2	16	1026	25	364	7e-163	578
contig00283	gi|75102461|sp|Q41060|SBP65_PEA	RecName: Full=Seed biotin-containing protein SBP65; AltName: Full=Seed biotinylated protein of 65 kDa >gi|512402|emb|CAA53474.1| sbp65a [Pisum sativum] >gi|2228250|gb|AAC49857.1| SBP65 [Pisum sativum]	35.25	244	110	6	168	755	8	224	6e-18	95.5
contig00284	gi|217072212|gb|ACJ84466.1|	unknown [Medicago truncatula]	81.04	211	40	0	85	717	1	211	3e-98	362
contig00286	gi|255645788|gb|ACU23386.1|	unknown [Glycine max]	86.28	277	37	1	96	923	13	289	2e-120	436
contig00287	gi|255580943|ref|XP_002531290.1|	protein with unknown function [Ricinus communis] >gi|223529123|gb|EEF31103.1| protein with unknown function [Ricinus communis]	73.74	99	26	0	299	3	1	99	7e-35	152
contig00288	gi|217075104|gb|ACJ85912.1|	unknown [Medicago truncatula]	97.15	246	7	0	1134	397	1	246	1e-133	480
contig00289	gi|1928880|gb|AAB51380.1|	dehydrin 2 [Pisum sativum]	68.93	103	32	3	528	220	164	250	5e-21	106
contig00290	gi|13430182|gb|AAK25758.1|AF334838_1	ribosomal protein L17 [Castanea sativa]	100	131	0	0	795	403	1	131	3e-70	269
contig00291	gi|255626455|gb|ACU13572.1|	unknown [Glycine max]	92.73	55	4	1	212	376	46	97	7e-19	96.7
contig00292	gi|217074208|gb|ACJ85464.1|	unknown [Medicago truncatula] >gi|224284028|gb|ACN39752.1| unknown [Picea sitchensis] >gi|224284100|gb|ACN39787.1| unknown [Picea sitchensis] >gi|224286854|gb|ACN41130.1| unknown [Picea sitchensis] >gi|255627305|gb|ACU13997.1| unknown [Glycine max] >gi|255645449|gb|ACU23220.1| unknown [Glycine max]	100	181	0	0	858	316	1	181	2e-99	366
contig00293	gi|77744871|gb|ABB02389.1|	temperature-induced lipocalin' [Populus balsamifera] >gi|209967465|gb|ACJ02357.1| temperature-induced lipocalin [Populus tremula x Populus alba]	82.32	181	32	1	921	379	5	183	3e-66	256
contig00294	gi|1279224|emb|CAA66108.1|	specific tissue protein 1 [Cicer arietinum]	57.32	239	64	5	58	660	1	237	4e-66	255
contig00296	gi|217075006|gb|ACJ85863.1|	unknown [Medicago truncatula]	68.04	194	62	1	636	55	7	199	6e-80	300
contig00297	gi|196154823|ref|YP_001381726.2|	RNA polymerase beta' subunit [Medicago truncatula]	91.2	739	64	2	2215	2	1	737	0	1292
contig00298	gi|217075254|gb|ACJ85987.1|	unknown [Medicago truncatula]	98.36	122	2	0	67	432	1	122	2e-62	243
contig00299	gi|255626631|gb|ACU13660.1|	unknown [Glycine max]	93.05	187	13	0	842	282	1	187	2e-92	343
contig00300	gi|255641595|gb|ACU21070.1|	unknown [Glycine max]	84.33	319	50	0	1199	243	1	319	1e-158	563
contig00301	gi|217071046|gb|ACJ83883.1|	unknown [Medicago truncatula]	70.1	204	56	3	877	281	1	199	3e-53	213
contig00302	gi|87240526|gb|ABD32384.1|	Peptidase A1 pepsin [Medicago truncatula]	68.46	409	108	5	125	1288	33	437	3e-157	559
contig00303	gi|255626673|gb|ACU13681.1|	unknown [Glycine max]	77.78	198	44	0	804	211	1	198	1e-62	244
contig00304	gi|225426743|ref|XP_002282339.1|	PREDICTED: hypothetical protein [Vitis vinifera] >gi|157357153|emb|CAO63647.1| unnamed protein product [Vitis vinifera]	87.25	298	36	1	1187	300	1	298	7e-152	541
contig00305	gi|7573584|emb|CAB87834.1|	putative kinetochore protein [Vicia faba var. minor]	95.54	112	5	0	60	395	5	116	2e-54	214
contig00306	gi|55168340|gb|AAV44205.1|	unknow protein [Oryza sativa Japonica Group]	93.4	106	7	0	605	922	24	129	1e-56	197
contig00307	gi|255634977|gb|ACU17847.1|	unknown [Glycine max]	84.75	223	34	0	134	802	1	223	6e-111	405
contig00308	gi|53828196|emb|CAH59632.1|	mitochondrial phosphate translocator [Medicago truncatula]	83.74	123	17	2	119	478	3	125	2e-39	164
contig00309	gi|157345989|emb|CAO15686.1|	unnamed protein product [Vitis vinifera]	83.14	439	73	3	61	1374	1	435	0	744
contig00311	gi|77744885|gb|ABB02396.1|	temperature-induced lipocalin [Medicago truncatula] >gi|217075703|gb|ACJ86211.1| unknown [Medicago truncatula]	86.52	89	12	0	495	229	96	184	4e-43	177
contig00312	gi|260766929|gb|ACX50406.1|	histone H4 [Eriobotrya japonica]	100	82	0	0	125	370	22	103	1e-38	162
contig00313	gi|197294149|ref|YP_002149770.1|	ribosomal protein S3 [Cicer arietinum] >gi|197089837|gb|ACH41107.1| ribosomal protein S3 [Cicer arietinum]	75.68	222	54	1	3519	4184	1	218	7e-86	324
contig00314	gi|224068474|ref|XP_002326129.1|	predicted protein [Populus trichocarpa] >gi|222833322|gb|EEE71799.1| predicted protein [Populus trichocarpa]	61.9	63	24	1	1	189	79	140	1e-37	83.2
contig00315	gi|255632978|gb|ACU16843.1|	unknown [Glycine max]	69.28	153	46	2	22	477	1	152	8e-57	223
contig00316	gi|255647987|gb|ACU24450.1|	unknown [Glycine max]	78.32	346	73	6	3	1034	21	362	8e-140	501
contig00317	gi|118150|sp|P25804|CYSP_PEA	RecName: Full=Cysteine proteinase 15A; AltName: Full=Turgor-responsive protein 15A; Flags: Precursor >gi|20679|emb|CAA38242.1| unnamed protein product [Pisum sativum]	97	333	10	0	134	1132	31	363	5e-176	621
contig00318	gi|255636971|gb|ACU18818.1|	unknown [Glycine max]	65.08	441	152	4	1750	434	1	404	3e-133	480
contig00319	gi|193850547|gb|ACF22877.1|	putative ribosomal protein S15 [Glycine max] >gi|255626173|gb|ACU13431.1| unknown [Glycine max]	99.23	130	1	0	696	307	1	130	9e-68	260
contig00320	gi|1173198|sp|P46298|RS13_PEA	RecName: Full=40S ribosomal protein S13 >gi|396639|emb|CAA80974.1| ribosomal protein S13 [Pisum sativum]	98.68	151	2	0	739	287	1	151	3e-78	295
contig00321	gi|255638035|gb|ACU19332.1|	unknown [Glycine max]	91.89	259	20	1	973	200	1	259	6e-124	447
contig00322	gi|217075054|gb|ACJ85887.1|	unknown [Medicago truncatula]	75	52	13	0	71	226	13	64	2e-13	80.5
contig00323	gi|4103987|gb|AAD01907.1|	5 10-methylenetetrahydrofolate dehydrogenase-5	94.56	294	16	0	116	997	1	294	4e-153	545
contig00324	gi|1168192|sp|P42654|1433B_VICFA	RecName: Full=14-3-3-like protein B; AltName: Full=VFA-1433B >gi|695767|emb|CAA88416.1| 14-3-3 brain protein homolog [Vicia faba]	99.62	261	1	0	151	933	1	261	3e-131	473
contig00325	gi|52353081|emb|CAH55772.1|	putative His-Asp phosphotransfer protein [Pisum sativum]	96.1	154	6	0	180	641	1	154	3e-68	262
contig00326	gi|52550577|gb|AAU14999.2|	MtN19-like protein [Pisum sativum]	73.17	328	88	1	1132	149	100	426	8e-145	517
contig00327	gi|217075242|gb|ACJ85981.1|	unknown [Medicago truncatula]	96.05	152	6	0	88	543	1	152	8e-71	271
contig00328	gi|217075691|gb|ACJ86205.1|	unknown [Medicago truncatula]	79.71	69	12	2	815	615	1	68	3e-19	100
contig00329	gi|54311695|emb|CAH61462.1|	trypsin protein inhibitor 3 [Cicer arietinum]	83.96	187	29	2	252	809	22	207	3e-87	325
contig00330	gi|28629385|gb|AAO49652.1|	photosystem I-N subunit [Phaseolus vulgaris]	76.61	171	39	2	63	572	1	170	6e-51	204
contig00331	gi|75304713|sp|Q8W3Y4|METK_PHALU	RecName: Full=S-adenosylmethionine synthetase; Short=AdoMet synthetase; AltName: Full=Methionine adenosyltransferase; Short=MAT >gi|18157331|dbj|BAB83761.1| S-adenosylmethionine synthetase [Phaseolus lunatus]	94.87	390	20	0	91	1260	3	392	0	728
contig00332	gi|224078584|ref|XP_002305564.1|	predicted protein [Populus trichocarpa] >gi|222848528|gb|EEE86075.1| predicted protein [Populus trichocarpa]	84.1	283	45	0	73	921	8	290	6e-142	508
contig00333	gi|217071344|gb|ACJ84032.1|	unknown [Medicago truncatula]	97.45	235	6	0	1015	311	1	235	1e-125	426
contig00334	gi|255626455|gb|ACU13572.1|	unknown [Glycine max]	98.91	92	1	0	439	164	46	137	3e-42	176
contig00335	gi|217071120|gb|ACJ83920.1|	unknown [Medicago truncatula]	99.29	140	1	0	741	322	1	140	6e-62	241
contig00336	gi|113200509|gb|AAU21499.2|	oleosin 1 [Arachis hypogaea] >gi|152032022|gb|ABS28870.1| oleosin 17.8 [Arachis hypogaea]	67.05	176	58	1	104	631	1	168	8e-41	171
contig00337	gi|255640342|gb|ACU20459.1|	unknown [Glycine max]	64.75	139	38	5	86	469	1	130	1e-36	157
contig00338	gi|32328736|emb|CAE00462.1|	albumin 1 [Medicago truncatula]	45.54	112	59	3	655	326	1	111	1e-14	84.3
contig00339	gi|124360124|gb|ABN08140.1|	DNA-directed RNA polymerase 14 to 18 kDa subunit [Medicago truncatula]	96.55	145	5	0	681	247	1	145	5e-63	244
contig00340	gi|255556687|ref|XP_002519377.1|	cinnamoyl-CoA reductase putative [Ricinus communis] >gi|223541444|gb|EEF42994.1| cinnamoyl-CoA reductase	64.99	337	114	3	3	1001	4	334	7e-125	451
contig00341	gi|197294119|ref|YP_002149740.1|	ATP synthase CF1 alpha subunit [Cicer arietinum] >gi|197089807|gb|ACH41077.1| ATP synthase CF1 alpha subunit [Cicer arietinum]	97.64	467	11	0	800	2200	1	467	0	829
contig00342	gi|62287132|sp|Q9SWB6|PM36_SOYBN	RecName: Full=Seed maturation protein PM36 >gi|5802242|gb|AAD51624.1| seed maturation protein PM36 [Glycine max]	70.8	226	66	1	35	712	4	228	2e-88	330
contig00343	gi|217071198|gb|ACJ83959.1|	unknown [Medicago truncatula]	96.34	191	7	0	69	641	1	191	7e-99	363
contig00344	gi|255632306|gb|ACU16511.1|	unknown [Glycine max]	90.8	163	15	0	225	713	4	166	3e-81	306
contig00346	gi|255631866|gb|ACU16300.1|	unknown [Glycine max]	78.57	98	21	1	66	359	1	97	2e-38	163
contig00348	gi|217073650|gb|ACJ85185.1|	unknown [Medicago truncatula]	80.39	153	30	0	712	254	3	155	2e-69	266
contig00350	gi|22053|emb|CAA68525.1|	vicilin precursor [Vicia faba var. minor]	77.46	71	16	0	25	237	167	237	2e-16	88.6
contig00351	gi|113361|sp|P12886|ADH1_PEA	RecName: Full=Alcohol dehydrogenase 1 >gi|20639|emb|CAA29609.1| alcohol dehydrogenase [Pisum sativum]	99.19	123	1	0	2	370	220	342	2e-81	253
contig00352	gi|282925|pir||S26688	legumin K - garden pea	96.25	80	3	0	265	504	78	157	7e-60	131
contig00353	gi|87240515|gb|ABD32373.1|	Ribosomal protein S6e [Medicago truncatula]	98.65	223	3	0	670	2	1	223	1e-98	363
contig00354	gi|255633110|gb|ACU16910.1|	unknown [Glycine max] >gi|255647454|gb|ACU24191.1| unknown [Glycine max]	91.18	68	6	0	346	143	1	68	2e-18	95.5
contig00355	gi|29420787|dbj|BAC66615.1|	L-asparaginase [Glycine max]	90.22	92	6	1	267	1	125	216	3e-40	167
contig00357	gi|84468302|dbj|BAE71234.1|	hypothetical protein [Trifolium pratense]	81.82	121	22	1	90	452	221	340	3e-64	211
contig00358	gi|217075178|gb|ACJ85949.1|	unknown [Medicago truncatula]	93.69	206	13	0	843	226	1	206	3e-106	389
contig00359	gi|225447820|ref|XP_002269616.1|	PREDICTED: hypothetical protein [Vitis vinifera] >gi|157352366|emb|CAO43429.1| unnamed protein product [Vitis vinifera]	84.29	70	11	0	188	397	1	70	2e-29	133
contig00360	gi|217075466|gb|ACJ86093.1|	unknown [Medicago truncatula]	96.36	165	6	0	181	675	41	205	9e-80	300
contig00361	gi|224141221|ref|XP_002323973.1|	predicted protein [Populus trichocarpa] >gi|222866975|gb|EEF04106.1| predicted protein [Populus trichocarpa]	77.29	273	61	2	1118	303	17	287	3e-122	442
contig00362	gi|217075250|gb|ACJ85985.1|	unknown [Medicago truncatula]	91.74	230	19	0	1004	315	1	230	1e-107	394
contig00364	gi|169057|gb|AAA33652.1|	carbonic anhydrase >gi|227784|prf||1710354A carbonic anhydrase	95.86	314	13	0	89	1030	16	329	2e-160	569
contig00365	gi|255645839|gb|ACU23410.1|	unknown [Glycine max]	81.29	294	54	1	1070	192	1	294	6e-135	484
contig00366	gi|255637828|gb|ACU19234.1|	unknown [Glycine max]	79.48	346	70	2	118	1152	2	346	6e-149	531
contig00367	gi|255626197|gb|ACU13443.1|	unknown [Glycine max]	97.93	193	4	0	138	716	1	193	4e-93	345
contig00368	gi|1928880|gb|AAB51380.1|	dehydrin 2 [Pisum sativum]	85.11	47	6	1	216	79	1	47	1e-14	82.8
contig00369	gi|124359308|gb|ABD28456.2|	Ribosomal protein S21e [Medicago truncatula]	89.25	93	10	1	500	222	15	106	2e-41	171
contig00371	gi|255632741|gb|ACU16722.1|	unknown [Glycine max]	60.53	76	30	0	509	282	29	104	9e-21	104
contig00372	gi|217075570|gb|ACJ86145.1|	unknown [Medicago truncatula]	75.73	206	50	0	33	650	1	206	2e-80	301
contig00373	gi|9294489|dbj|BAB02708.1|	IRE homolog; protein kinase-like protein [Arabidopsis thaliana]	83.33	84	14	1	259	8	1191	1273	1e-38	152
contig00374	gi|34304715|gb|AAQ63461.1|	calmodulin 4 [Daucus carota] >gi|34304717|gb|AAQ63462.1| calmodulin 8 [Daucus carota]	100	149	0	0	813	367	1	149	7e-79	298
contig00375	gi|120658|sp|P12858|G3PA_PEA	RecName: Full=Glyceraldehyde-3-phosphate dehydrogenase A chloroplastic; AltName: Full=NADP-dependent glyceraldehydephosphate dehydrogenase subunit A; Flags: Precursor >gi|12159|emb|CAA36396.1| glyceraldehyde-3-phosphate dehydrogenase [Pisum sativum]	97.28	405	11	0	68	1282	1	405	0	679
contig00376	gi|255632081|gb|ACU16393.1|	unknown [Glycine max]	77.04	135	31	0	790	386	72	206	3e-54	216
contig00378	gi|255626769|gb|ACU13729.1|	unknown [Glycine max]	98.89	90	1	0	439	170	1	90	4e-38	160
contig00379	gi|7008011|dbj|BAA90878.1|	PsAD2 [Pisum sativum]	81.25	96	18	0	22	309	1	96	6e-19	97.4
contig00380	gi|255626603|gb|ACU13646.1|	unknown [Glycine max]	75.61	123	30	1	506	138	15	136	1e-36	156
contig00381	gi|226088581|dbj|BAH37035.1|	catalase 1 [Pisum sativum]	97.77	494	11	0	1799	318	1	494	0	1028
contig00382	gi|973249|gb|AAB41550.1|	vestitone reductase	76.83	82	19	0	246	1	17	98	9e-36	136
contig00383	gi|225428963|ref|XP_002263938.1|	PREDICTED: hypothetical protein [Vitis vinifera]	94.64	56	3	0	559	392	1	56	6e-27	124
contig00384	gi|217071236|gb|ACJ83978.1|	unknown [Medicago truncatula]	90.32	62	6	0	38	223	1	62	7e-36	120
contig00385	gi|217075456|gb|ACJ86088.1|	unknown [Medicago truncatula]	44.02	184	47	9	33	416	7	189	1e-22	110
contig00386	gi|255590603|ref|XP_002535312.1|	60S ribosomal protein L16 putative [Ricinus communis] >gi|223523477|gb|EEF27073.1| 60S ribosomal protein L16	83.75	640	104	2	852	2771	3	613	0	947
contig00387	gi|217075616|gb|ACJ86168.1|	unknown [Medicago truncatula]	97.78	180	4	0	735	196	1	180	6e-83	311
contig00388	gi|17025878|gb|AAL32127.1|	aquaporin [Medicago truncatula]	94.08	287	17	0	42	902	1	287	5e-156	555
contig00389	gi|122249721|sp|A0AT29|NLTP2_LENCU	RecName: Full=Non-specific lipid-transfer protein 2; Short=LTP2; Contains: RecName: Full=Non-specific lipid-transfer protein 7; Short=LTP7; Flags: Precursor >gi|60735410|gb|AAX35807.1| lipid transfer protein 2 precursor [Lens culinaris]	99.15	118	1	0	41	394	1	118	3e-52	208
contig00390	gi|217071214|gb|ACJ83967.1|	unknown [Medicago truncatula] >gi|217075528|gb|ACJ86124.1| unknown [Medicago truncatula]	93.13	131	9	0	73	465	1	131	1e-57	227
contig00391	gi|1703043|sp|Q06930|ABR18_PEA	RecName: Full=ABA-responsive protein ABR18 >gi|20633|emb|CAA78828.1| ABA-responsive protein [Pisum sativum]	93.15	73	5	0	503	285	43	115	7e-45	140
contig00393	gi|5902715|sp|Q39315|ACBP_BRANA	RecName: Full=Acyl-CoA-binding protein; Short=ACBP >gi|509265|emb|CAA54390.1| acyl-CoA binding protein [Brassica napus]	79.76	84	17	0	213	464	1	84	8e-33	144
contig00394	gi|122006|sp|P25470|H2A1_PEA	RecName: Full=Histone H2A.1	97.2	107	3	0	145	465	25	131	8e-40	167
contig00395	gi|217075456|gb|ACJ86088.1|	unknown [Medicago truncatula]	53.08	211	67	7	843	307	7	212	8e-48	194
contig00396	gi|255628991|gb|ACU14840.1|	unknown [Glycine max]	91.15	192	16	1	41	613	1	192	6e-94	347
contig00397	gi|255626205|gb|ACU13447.1|	unknown [Glycine max]	95.1	204	10	0	53	664	1	204	7e-107	391
contig00398	gi|121080|sp|P16048|GCSH_PEA	RecName: Full=Glycine cleavage system H protein mitochondrial; Flags: Precursor >gi|20737|emb|CAA45978.1| H protein [Pisum sativum] >gi|169093|gb|AAA33668.1| H-protein of glycine decarboxylase precursor (EC 2.1.2.10) >gi|287815|emb|CAA37704.1| H-protein [Pisum sativum] >gi|62700762|emb|CAI79404.1| H-protein [Pisum fulvum] >gi|68609706|emb|CAJ13415.1| H subunit of glycine decarboxylase multi-enzym…	95.59	136	6	0	634	227	30	165	1e-69	267
contig00399	gi|217075773|gb|ACJ86246.1|	unknown [Medicago truncatula]	99.32	146	1	0	226	663	1	146	3e-72	276
contig00400	gi|255640961|gb|ACU20760.1|	unknown [Glycine max]	98.91	184	2	0	199	750	1	184	2e-99	366
contig00401	gi|3549693|emb|CAA09229.1|	thaumatin-like protein PR-5a [Cicer arietinum]	72.88	177	44	3	19	537	1	175	1e-71	273
contig00402	gi|217071358|gb|ACJ84039.1|	unknown [Medicago truncatula]	97.22	72	2	0	172	387	36	107	2e-31	139
contig00403	gi|255629055|gb|ACU14872.1|	unknown [Glycine max]	68.89	135	41	1	121	522	31	165	9e-47	191
contig00404	gi|3549693|emb|CAA09229.1|	thaumatin-like protein PR-5a [Cicer arietinum]	80.98	163	31	1	686	198	14	175	1e-76	290
contig00405	gi|255647987|gb|ACU24450.1|	unknown [Glycine max]	78.69	122	26	1	535	170	1	121	1e-43	179
contig00406	gi|224112609|ref|XP_002316240.1|	predicted protein [Populus trichocarpa] >gi|118482276|gb|ABK93065.1| unknown [Populus trichocarpa] >gi|222865280|gb|EEF02411.1| predicted protein [Populus trichocarpa]	92.86	112	8	0	29	364	1	112	2e-57	225
contig00407	gi|27413319|gb|AAO11786.1|	pre-pro cysteine proteinase [Vicia faba]	87.06	85	11	0	20	274	1	85	2e-18	95.5
contig00408	gi|5139539|emb|CAB45651.1|	putative plasma membrane intrinsic protein [Pisum sativum]	97.88	283	6	0	47	895	1	283	8e-141	504
contig00411	gi|126405|sp|P09918|LOX3_PEA	RecName: Full=Seed lipoxygenase-3 >gi|20800|emb|CAA30666.1| unnamed protein product [Pisum sativum] >gi|469156|emb|CAA55319.1| lipoxygenase [Pisum sativum]	97.3	111	3	0	387	55	1	111	1e-59	215
contig00413	gi|1703043|sp|Q06930|ABR18_PEA	RecName: Full=ABA-responsive protein ABR18 >gi|20633|emb|CAA78828.1| ABA-responsive protein [Pisum sativum]	90.38	104	10	0	2	313	55	158	3e-46	188
contig00414	gi|219673987|ref|YP_002456472.1|	photosystem I P700 apoprotein A2 [Trifolium subterraneum] >gi|193788956|gb|ACF20552.1| photosystem I P700 apoprotein A2 [Trifolium subterraneum]	99.17	484	4	0	1891	440	251	734	0	1006
contig00415	gi|87162669|gb|ABD28464.1|	Ribosomal protein L30 [Medicago truncatula]	87.55	241	30	0	72	794	4	244	7e-98	361
contig00416	gi|224080383|ref|XP_002306120.1|	predicted protein [Populus trichocarpa] >gi|222849084|gb|EEE86631.1| predicted protein [Populus trichocarpa]	77.71	507	111	3	1844	330	114	619	0	788
contig00417	gi|255626455|gb|ACU13572.1|	unknown [Glycine max]	100	92	0	0	433	158	46	137	3e-43	178
contig00418	gi|217071184|gb|ACJ83952.1|	unknown [Medicago truncatula]	75.38	65	16	0	217	23	3	67	6e-21	103
contig00419	gi|217069960|gb|ACJ83340.1|	unknown [Medicago truncatula]	84.18	196	31	1	58	645	1	193	2e-45	186
contig00420	gi|217071188|gb|ACJ83954.1|	unknown [Medicago truncatula]	77.07	205	43	3	75	677	1	203	7e-51	205
contig00421	gi|217071800|gb|ACJ84260.1|	unknown [Medicago truncatula]	93.02	86	6	0	365	622	149	234	1e-41	174
contig00423	gi|92882348|gb|ABE86679.1|	Intracellular chloride channel [Medicago truncatula]	81.98	222	40	0	192	857	1	222	3e-104	382
contig00424	gi|87240515|gb|ABD32373.1|	Ribosomal protein S6e [Medicago truncatula]	98.44	128	2	0	1047	1430	113	240	5e-51	206
contig00425	gi|255639237|gb|ACU19917.1|	unknown [Glycine max]	97.3	259	7	0	62	838	1	259	2e-142	509
contig00426	gi|217071440|gb|ACJ84080.1|	unknown [Medicago truncatula]	97.01	134	4	0	699	298	1	134	1e-48	196
contig00427	gi|255627501|gb|ACU14095.1|	unknown [Glycine max]	100	154	0	0	796	335	1	154	2e-69	266
contig00428	gi|54311695|emb|CAH61462.1|	trypsin protein inhibitor 3 [Cicer arietinum]	82.61	92	15	2	146	418	117	207	2e-54	154
contig00430	gi|255628463|gb|ACU14576.1|	unknown [Glycine max]	92.11	76	5	1	144	368	1	76	6e-31	137
contig00431	gi|94502665|ref|YP_588403.1|	hypothetical protein ZeamMp158 [Zea mays subsp. mays] >gi|40795104|gb|AAR91148.1| hypothetical protein [Zea mays]	95.89	73	3	0	860	642	39	111	1e-39	155
contig00432	gi|225460382|ref|XP_002266531.1|	PREDICTED: hypothetical protein [Vitis vinifera]	74.12	85	22	0	500	246	11	95	8e-20	100
contig00433	gi|226499354|ref|NP_001147027.1|	polyubiquitin containing 7 ubiquitin monomers [Zea mays] >gi|195606596|gb|ACG25128.1| polyubiquitin containing 7 ubiquitin monomers [Zea mays]	96.27	161	6	0	758	276	80	240	4e-80	302
contig00434	gi|68565781|sp|Q7X999|RCA2_LARTR	RecName: Full=Ribulose bisphosphate carboxylase/oxygenase activase 2 chloroplastic; Short=RuBisCO activase 2; Short=RA 2; AltName: Full=RuBisCO activase beta form; Flags: Precursor >gi|32481067|gb|AAP83930.1| Rubisco activase beta form precursor [Larrea tridentata]	86.34	183	25	0	556	8	196	378	6e-88	326
contig00435	gi|217071076|gb|ACJ83898.1|	unknown [Medicago truncatula]	97.22	216	6	0	67	714	1	216	1e-101	374
contig00436	gi|123192431|gb|ABM73376.1|	Ran1 [Pisum sativum]	99.1	221	2	0	97	759	1	221	1e-128	463
contig00437	gi|47026845|gb|AAT08648.1|	ADP-ribosylation factor [Hyacinthus orientalis]	97.86	140	3	0	421	2	16	155	2e-72	275
contig00438	gi|217075622|gb|ACJ86171.1|	unknown [Medicago truncatula]	69.27	192	59	1	55	630	17	207	3e-72	275
contig00439	gi|217075618|gb|ACJ86169.1|	unknown [Medicago truncatula]	84.02	244	39	0	1128	397	1	244	9e-99	364
contig00441	gi|255556332|ref|XP_002519200.1|	60S ribosomal protein L29 putative [Ricinus communis] >gi|223541515|gb|EEF43064.1| 60S ribosomal protein L29	90.16	61	6	0	30	212	1	61	6e-26	120
contig00444	gi|113200509|gb|AAU21499.2|	oleosin 1 [Arachis hypogaea] >gi|152032022|gb|ABS28870.1| oleosin 17.8 [Arachis hypogaea]	64.03	139	50	0	231	647	31	169	2e-36	157
contig00445	gi|255636212|gb|ACU18447.1|	unknown [Glycine max]	87.66	389	39	3	79	1218	1	389	5e-178	628
contig00446	gi|1705807|sp|P21226|CHI2_PEA	RecName: Full=Endochitinase A2; Flags: Precursor >gi|598347|gb|AAA75196.1| chitinase class I	93.17	293	20	1	1087	209	17	308	1e-148	530
contig00447	gi|30580341|sp|Q40313|CAMT_MEDSA	RecName: Full=Caffeoyl-CoA O-methyltransferase; AltName: Full=Trans-caffeoyl-CoA 3-O-methyltransferase; Short=CCoAOMT; Short=CCoAMT >gi|62737984|pdb|1SUI|A Chain A Alfalfa Caffeoyl Coenzyme A 3-O-Methyltransferase >gi|62737985|pdb|1SUI|B Chain B	97.98	247	5	0	962	222	1	247	9e-139	497
contig00448	gi|122006|sp|P25470|H2A1_PEA	RecName: Full=Histone H2A.1	96.08	102	4	0	107	412	24	125	3e-48	195
contig00449	gi|55977041|sp|P68427|H32_PEA	RecName: Full=Histone H3.2 >gi|55977043|sp|P68428|H32_WHEAT RecName: Full=Histone H3.2 >gi|55977044|sp|P68429|H32_MEDSA RecName: Full=Histone H3.2; AltName: Full=Histone H3.1; AltName: Full=Major histone H3 >gi|55977045|sp|P68430|H32_ONOVI RecName: Full=Histone H3.2 >gi|19607|emb|CAA31964.1| unnamed protein product [Medicago sativa] >gi|19609|emb|CAA31965.1| unnamed protein product [Medicago sati…	100	136	0	0	603	196	1	136	8e-69	263
contig00451	gi|140056455|gb|ABO81148.1|	Ribosomal protein S10 eukaryotic and archaeal form [Medicago truncatula]	97.54	122	3	0	80	445	1	122	2e-61	239
contig00452	gi|255551855|ref|XP_002516973.1|	60S ribosomal protein L19 putative [Ricinus communis] >gi|223544061|gb|EEF45587.1| 60S ribosomal protein L19	97.87	188	4	0	22	585	1	188	1e-80	303
contig00454	gi|255632844|gb|ACU16775.1|	unknown [Glycine max]	69.31	101	31	0	1060	758	1	101	2e-35	154
contig00456	gi|217072966|gb|ACJ84843.1|	unknown [Medicago truncatula]	83.69	282	46	1	45	890	1	281	3e-134	482
contig00457	gi|217071412|gb|ACJ84066.1|	unknown [Medicago truncatula]	84.62	156	24	1	86	553	2	156	1e-68	263
contig00458	gi|42569340|ref|NP_180194.2|	AT3BETAHSD/D2 (3BETA-HYDROXYSTEROID-DEHYDROGENASE/DECARBOXYLASE ISOFORM 2); 3-beta-hydroxy-delta5-steroid dehydrogenase/ sterol-4-alpha-carboxylate 3-dehydrogenase (decarboxylating) [Arabidopsis thaliana] >gi|229890388|sp|Q67ZE1|HSDD2_ARATH RecName: Full=3beta-hydroxysteroid-dehydrogenase/decarboxylase isoform 2; Short=At3BETAHSD/D2; AltName: Full=Sterol-4-alpha-carboxylate 3-dehydrogenase 2 deca…	70.85	199	58	1	856	1452	225	421	1e-160	296
contig00459	gi|537298|gb|AAB41556.1|	chalcone reductase >gi|1096530|prf||2111449B chalcone reductase	94.55	312	17	0	73	1008	1	312	2e-168	596
contig00460	gi|117290|sp|P21727|TPT_PEA	RecName: Full=Triose phosphate/phosphate translocator chloroplastic; Short=cTPT; AltName: Full=p36; AltName: Full=E30; Flags: Precursor >gi|20691|emb|CAA38451.1| chloroplast import receptor p36 [Pisum sativum] >gi|20853|emb|CAA48210.1| phosphate translocator [Pisum sativum] >gi|228551|prf||1805409A phosphate translocator	97.76	402	9	0	1480	275	1	402	0	711
contig00461	gi|217071466|gb|ACJ84093.1|	unknown [Medicago truncatula]	99.57	231	1	0	963	271	1	231	3e-125	452
contig00462	gi|13430182|gb|AAK25758.1|AF334838_1	ribosomal protein L17 [Castanea sativa]	100	131	0	0	24	416	1	131	2e-70	269
contig00463	gi|158634902|gb|ABW76288.1|	beta-glucosidase G3 [Medicago truncatula]	71.54	506	141	3	1812	304	1	504	0	762
contig00464	gi|225455246|ref|XP_002272716.1|	PREDICTED: hypothetical protein [Vitis vinifera] >gi|157355212|emb|CAO48588.1| unnamed protein product [Vitis vinifera]	70.83	72	21	0	104	319	1	72	1e-12	77.4
contig00465	gi|217072748|gb|ACJ84734.1|	unknown [Medicago truncatula]	87.19	359	45	1	4	1077	1	359	0	676
contig00466	gi|255627775|gb|ACU14232.1|	unknown [Glycine max]	71.43	119	33	2	85	438	10	125	9e-32	140
contig00467	gi|2500715|sp|Q40374|PR1_MEDTR	RecName: Full=Pathogenesis-related protein PR-1; Flags: Precursor >gi|505553|emb|CAA56174.1| PR-1 [Medicago truncatula]	79.23	183	38	2	766	218	1	173	3e-85	318
contig00468	gi|225424556|ref|XP_002285325.1|	PREDICTED: hypothetical protein [Vitis vinifera]	64.47	197	63	4	754	185	11	201	5e-38	162
contig00471	gi|118933|sp|P14710|DRR3_PEA	RecName: Full=Disease resistance response protein Pi49; AltName: Full=PR10 >gi|436313|emb|CAA31760.1| disease resistance response protein [Pisum sativum] >gi|967270|gb|AAA90954.1| PR10 >gi|226758|prf||1604467A disease response resistance gene	88.68	106	12	0	761	444	1	106	2e-63	187
contig00472	gi|73919361|sp|O04287|FKB12_VICFA	RecName: Full=Peptidyl-prolyl isomerase FKBP12; AltName: Full=12 kDa FK506-binding protein; Short=12 kDa FKBP; AltName: Full=FKBP-12; AltName: Full=Immunophilin FKBP12; AltName: Full=Peptidyl-prolyl cis-trans isomerase; Short=PPIase; Short=Rotamase >gi|2104959|gb|AAB57848.1| immunophilin [Vicia faba]	95.54	112	5	0	96	431	1	112	8e-58	228
contig00473	gi|217071440|gb|ACJ84080.1|	unknown [Medicago truncatula]	97.83	92	2	0	69	344	1	92	5e-34	147
contig00474	gi|3023847|sp|O24076|GBLP_MEDSA	RecName: Full=Guanine nucleotide-binding protein subunit beta-like protein >gi|2385376|emb|CAA69934.1| G protein beta subunit-like [Medicago sativa subsp. x varia]	95.08	325	14	1	1245	277	1	325	2e-172	609
contig00476	gi|158634902|gb|ABW76288.1|	beta-glucosidase G3 [Medicago truncatula]	79.45	73	15	0	2	220	432	504	1e-29	132
contig00477	gi|255625591|gb|ACU13140.1|	unknown [Glycine max]	87.06	85	11	0	985	731	1	85	7e-36	155
contig00479	gi|255579643|ref|XP_002530662.1|	3-isopropylmalate dehydratase putative [Ricinus communis] >gi|223529795|gb|EEF31731.1| 3-isopropylmalate dehydratase	85.39	178	26	0	915	382	75	252	3e-73	280
contig00480	gi|255630030|gb|ACU15367.1|	unknown [Glycine max]	55.17	145	65	2	477	911	39	181	6e-21	105
contig00481	gi|217075354|gb|ACJ86037.1|	unknown [Medicago truncatula]	95.18	83	4	0	455	207	109	191	9e-38	159
contig00484	gi|255642831|gb|ACU22115.1|	unknown [Glycine max]	93.73	287	18	1	1031	171	1	286	5e-154	548
contig00487	gi|3860331|emb|CAA10133.1|	hypothetical protein [Cicer arietinum]	79.73	148	30	1	675	232	1	143	2e-48	197
contig00488	gi|255631306|gb|ACU16020.1|	unknown [Glycine max]	85.23	149	22	0	918	472	1	149	4e-70	269
contig00489	gi|1174592|sp|P46259|TBA1_PEA	RecName: Full=Tubulin alpha-1 chain >gi|525332|gb|AAA79910.1| alpha-tubulin	100	432	0	0	1583	288	1	432	0	841
contig00490	gi|15241168|ref|NP_197478.1|	TUA3; structural constituent of cytoskeleton [Arabidopsis thaliana] >gi|15241179|ref|NP_197479.1| TUA5; structural constituent of cytoskeleton [Arabidopsis thaliana] >gi|135406|sp|P20363|TBA3_ARATH RecName: Full=Tubulin alpha-3/alpha-5 chain >gi|13605805|gb|AAK32888.1|AF367301_1 AT5g19770/T29J13_190 [Arabidopsis thaliana] >gi|166912|gb|AAA32888.1| alpha-tubulin >gi|166918|gb|AAA32891.1| alpha-5 t…	98.61	432	6	0	117	1412	1	432	0	805
contig00492	gi|255630770|gb|ACU15746.1|	unknown [Glycine max]	96.23	106	4	0	836	519	1	106	1e-56	224
contig00495	gi|255628593|gb|ACU14641.1|	unknown [Glycine max]	91.3	69	6	0	475	269	1	69	3e-32	142
contig00496	gi|217073630|gb|ACJ85175.1|	unknown [Medicago truncatula]	91.57	83	7	0	1032	784	277	359	2e-40	171
contig00497	gi|217075570|gb|ACJ86145.1|	unknown [Medicago truncatula]	76.04	96	23	0	29	316	1	96	3e-35	150
contig00498	gi|217071178|gb|ACJ83949.1|	unknown [Medicago truncatula]	96.88	192	6	0	20	595	1	192	4e-104	381
contig00499	gi|255627775|gb|ACU14232.1|	unknown [Glycine max]	91.67	48	4	0	220	77	10	57	2e-20	102
contig00500	gi|6688808|emb|CAB65279.1|	O-diphenol-O-methyl transferase [Medicago sativa subsp. x varia]	77.93	358	78	1	25	1095	1	358	2e-158	563
contig00503	gi|75755655|ref|YP_319761.1|	photosystem II 44 kDa protein [Acorus calamus] >gi|74381705|emb|CAI53790.1| PSII 43 KDa protein [Acorus calamus]	97.12	486	14	0	2492	1035	2	487	0	894
contig00504	gi|255625663|gb|ACU13176.1|	unknown [Glycine max]	70.97	124	31	2	1018	662	1	122	2e-29	134
contig00505	gi|255573119|ref|XP_002527489.1|	serine-threonine protein kinase plant-type	81.48	189	35	0	892	326	24	212	5e-88	328
contig00506	gi|255631022|gb|ACU15875.1|	unknown [Glycine max]	73.21	56	15	0	284	117	16	71	9e-33	85.5
contig00507	gi|255546341|ref|XP_002514230.1|	malic enzyme putative [Ricinus communis] >gi|223546686|gb|EEF48184.1| malic enzyme	89.64	309	32	0	113	1039	1	309	0	538
contig00508	gi|3980198|emb|CAA46863.1|	thiolprotease [Pisum sativum]	91.11	450	40	1	1798	449	15	463	0	832
contig00509	gi|255627483|gb|ACU14086.1|	unknown [Glycine max]	76.4	89	21	0	302	568	1	89	1e-51	139
contig00510	gi|255625669|gb|ACU13179.1|	unknown [Glycine max]	97.14	105	3	0	478	164	1	105	3e-46	187
contig00511	gi|170920|gb|AAA34366.1|	ribosomal protein L41	94.05	84	5	0	42	293	1	84	1e-30	135
contig00512	gi|92870918|gb|ABE80118.1|	Ribosomal protein L24E [Medicago truncatula]	97.96	147	3	0	835	395	1	147	5e-52	208
contig00513	gi|255642305|gb|ACU21417.1|	unknown [Glycine max]	82.48	274	44	3	47	856	1	264	2e-124	450
contig00514	gi|217075128|gb|ACJ85924.1|	unknown [Medicago truncatula]	97.2	143	4	0	892	464	1	143	6e-77	291
contig00515	gi|217071308|gb|ACJ84014.1|	unknown [Medicago truncatula]	96.72	122	4	0	123	488	1	122	1e-49	200
contig00516	gi|224085900|ref|XP_002307732.1|	predicted protein [Populus trichocarpa] >gi|222857181|gb|EEE94728.1| predicted protein [Populus trichocarpa]	82.44	780	134	2	2585	255	1	779	0	1207
contig00517	gi|217072252|gb|ACJ84486.1|	unknown [Medicago truncatula]	89.76	254	25	1	1223	465	1	254	1e-98	364
contig00518	gi|126078|sp|P09444|LEA34_GOSHI	Late embryogenesis abundant protein D-34 (LEA D-34) >gi|18501|emb|CAA31594.1| D-34 Lea protein [Gossypium hirsutum] >gi|167385|gb|AAA33075.1| storage protein >gi|226556|prf||1601521F Lea D-34 gene	61.45	262	99	2	1208	429	1	261	3e-73	280
contig00519	gi|3024017|sp|P56331|IF1A_ONOVI	RecName: Full=Eukaryotic translation initiation factor 1A; Short=EIF-1A; AltName: Full=EIF-4C >gi|2565421|gb|AAB81996.1| eukaryotic translation initiation factor eIF-1A [Onobrychis viciifolia]	92.31	117	9	0	128	478	18	134	3e-51	205
contig00520	gi|1168189|sp|P42653|1433A_VICFA	RecName: Full=14-3-3-like protein A; AltName: Full=VFA-1433A >gi|695765|emb|CAA88415.1| 14-3-3 brain protein homolog [Vicia faba]	99.62	261	1	0	91	873	1	261	6e-143	511
contig00521	gi|13518438|ref|NP_084798.1|	RNA polymerase beta'' subunit [Lotus japonicus] >gi|23822109|sp|Q9BBS7|RPOC2_LOTJA RecName: Full=DNA-directed RNA polymerase subunit beta''; AltName: Full=PEP; AltName: Full=Plastid-encoded RNA polymerase subunit beta''; Short=RNA polymerase subunit beta'' >gi|13358979|dbj|BAB33196.1| RNA polymerase beta' subunit-2 [Lotus japonicus]	70.98	286	73	5	5967	5140	744	1026	0	383
contig00522	gi|75102461|sp|Q41060|SBP65_PEA	RecName: Full=Seed biotin-containing protein SBP65; AltName: Full=Seed biotinylated protein of 65 kDa >gi|512402|emb|CAA53474.1| sbp65a [Pisum sativum] >gi|2228250|gb|AAC49857.1| SBP65 [Pisum sativum]	71.21	264	75	6	15	803	14	248	2e-88	329
contig00524	gi|8096255|dbj|BAA96106.1|	TrPRP2 [Trifolium repens]	53.66	123	53	5	677	321	1	116	3e-20	102
contig00526	gi|195606516|gb|ACG25088.1|	histone H3 [Zea mays]	91.67	120	10	0	233	592	28	147	3e-66	221
contig00527	gi|122006|sp|P25470|H2A1_PEA	RecName: Full=Histone H2A.1	96.95	131	4	0	333	725	1	131	2e-41	174
contig00528	gi|218195901|gb|EEC78328.1|	hypothetical protein OsI_18064 [Oryza sativa Indica Group]	77.69	130	29	1	763	374	88	213	1e-82	213
contig00529	gi|260766929|gb|ACX50406.1|	histone H4 [Eriobotrya japonica]	100	82	0	0	119	364	22	103	1e-38	162
contig00530	gi|3063396|dbj|BAA25755.1|	vcCyP [Vicia faba]	94.74	171	9	0	862	350	1	171	1e-82	310
contig00531	gi|255627291|gb|ACU13990.1|	unknown [Glycine max]	87.39	222	28	0	934	269	34	255	5e-102	375
contig00532	gi|187710977|gb|ACD14089.1|	group 3 LEA protein [Medicago sativa]	49.77	221	92	5	904	299	262	436	3e-27	126
contig00533	gi|217075570|gb|ACJ86145.1|	unknown [Medicago truncatula]	86.67	60	8	0	180	1	39	98	4e-36	114
contig00534	gi|12229936|sp|Q9SXU1|PSA7_CICAR	RecName: Full=Proteasome subunit alpha type-7; AltName: Full=20S proteasome alpha subunit D; AltName: Full=20S proteasome subunit alpha-4 >gi|4586592|dbj|BAA76428.1| multicatalytic endopeptidase complex [Cicer arietinum]	98.39	249	4	0	91	837	1	249	5e-117	425
contig00536	gi|255625751|gb|ACU13220.1|	unknown [Glycine max]	88.79	214	24	0	170	811	1	214	1e-92	344
contig00538	gi|217075060|gb|ACJ85890.1|	unknown [Medicago truncatula]	92.23	193	15	0	788	210	1	193	6e-87	324
contig00539	gi|255633184|gb|ACU16948.1|	unknown [Glycine max]	86.09	115	16	0	53	397	1	115	1e-56	223
contig00541	gi|255546523|ref|XP_002514321.1|	conserved hypothetical protein [Ricinus communis] >gi|223546777|gb|EEF48275.1| conserved hypothetical protein [Ricinus communis]	57.96	157	66	1	338	808	81	236	4e-49	200
contig00542	gi|124360313|gb|ABN08326.1|	hypothetical protein MtrDRAFT_AC155890g22v2 [Medicago truncatula]	94.87	39	2	0	117	1	1	39	4e-14	80.9
contig00543	gi|217075707|gb|ACJ86213.1|	unknown [Medicago truncatula]	84.92	126	19	0	453	830	1	126	1e-57	228
contig00545	gi|1710838|sp|P50246|SAHH_MEDSA	RecName: Full=Adenosylhomocysteinase; Short=AdoHcyase; AltName: Full=S-adenosyl-L-homocysteine hydrolase >gi|535584|gb|AAB41814.1| adenosylhomocysteinase [Medicago sativa]	95.46	485	22	0	56	1510	1	485	0	913
contig00546	gi|4138647|emb|CAA09881.1|	peroxidase [Trifolium repens]	95.15	309	15	0	1186	260	21	329	3e-169	598
contig00547	gi|255628263|gb|ACU14476.1|	unknown [Glycine max]	73.15	149	36	1	831	397	13	161	5e-41	172
contig00548	gi|122249428|sp|A0AT30|NLTP3_LENCU	RecName: Full=Non-specific lipid-transfer protein 3; Short=LTP3; Flags: Precursor >gi|60735412|gb|AAX35808.1| lipid transfer protein 3 precursor [Lens culinaris]	100	118	0	0	589	236	1	118	2e-42	176
contig00549	gi|84468300|dbj|BAE71233.1|	putative adenosylhomocysteinase [Trifolium pratense] >gi|84468348|dbj|BAE71257.1| putative adenosylhomocysteinase [Trifolium pratense]	97.1	483	14	0	69	1517	1	483	0	890
contig00550	gi|124359133|gb|ABD32492.2|	Ribosomal protein S28e [Medicago truncatula]	100	51	0	0	439	287	1	51	5e-21	103
contig00553	gi|6688812|emb|CAB65281.1|	L3 Ribosomal protein [Medicago sativa subsp. x varia]	97.11	380	11	0	1357	218	5	384	0	661
contig00554	gi|124359750|gb|ABD32900.2|	hypothetical protein MtrDRAFT_AC150776g30v2 [Medicago truncatula]	100	37	0	0	454	344	2	38	7e-14	80.5
contig00555	gi|217075676|gb|ACJ86198.1|	unknown [Medicago truncatula]	87.91	215	26	0	856	212	1	215	5e-109	398
contig00556	gi|122249722|sp|A0AT31|NLTP5_LENCU	RecName: Full=Non-specific lipid-transfer protein 5; Short=LTP5; Flags: Precursor >gi|60735414|gb|AAX35809.1| lipid transfer protein 5 precursor [Lens culinaris subsp. culinaris]	100	86	0	0	277	20	1	86	5e-33	143
contig00557	gi|255628973|gb|ACU14831.1|	unknown [Glycine max]	96.93	228	7	0	97	780	1	228	3e-123	445
contig00558	gi|225440308|ref|XP_002262887.1|	PREDICTED: hypothetical protein [Vitis vinifera]	87.27	55	7	0	426	262	1	55	1e-22	109
contig00559	gi|90655082|gb|ABD96088.1|	polyubiquitin [Malus x domestica]	99.35	154	1	0	648	187	117	270	1e-79	299
contig00560	gi|225459280|ref|XP_002285784.1|	PREDICTED: hypothetical protein [Vitis vinifera]	80.62	129	23	1	2	382	568	696	2e-55	219
contig00561	gi|224143346|ref|XP_002324923.1|	predicted protein [Populus trichocarpa] >gi|118484415|gb|ABK94084.1| unknown [Populus trichocarpa] >gi|222866357|gb|EEF03488.1| predicted protein [Populus trichocarpa]	80	100	20	0	53	352	1	100	2e-39	166
contig00562	gi|2780194|emb|CAA05979.1|	adenine nucleotide translocator [Lupinus albus]	83.8	389	39	3	97	1191	1	388	9e-168	594
contig00563	gi|2833383|sp|Q43092|SSG1_PEA	RecName: Full=Granule-bound starch synthase 1 chloroplastic/amyloplastic; AltName: Full=Granule-bound starch synthase I; Short=GBSS-I; Flags: Precursor >gi|385411|gb|AAB26591.1| granule-bound starch synthase isoform I	94.2	603	30	1	103	1896	1	603	0	1087
contig00564	gi|156530455|gb|ABU75308.1|	ribosomal protein L30e [Pisum sativum]	100	112	0	0	52	387	1	112	1e-58	229
contig00565	gi|224096608|ref|XP_002310670.1|	predicted protein [Populus trichocarpa] >gi|222853573|gb|EEE91120.1| predicted protein [Populus trichocarpa]	89.66	87	9	0	60	320	166	252	6e-45	171
contig00566	gi|225470932|ref|XP_002265113.1|	PREDICTED: hypothetical protein [Vitis vinifera] >gi|157327122|emb|CAO14394.1| unnamed protein product [Vitis vinifera]	79.37	63	13	0	47	235	1	63	2e-20	102
contig00568	gi|229914866|gb|ACQ90591.1|	putative transmembrane transporter [Thellungiella halophila]	90.73	572	53	0	2036	321	21	592	0	962
contig00569	gi|4753128|gb|AAC49187.2|	trans-cinnamic acid hydroxylase [Pisum sativum]	96.14	492	19	0	1747	272	12	503	0	898
contig00570	gi|255636200|gb|ACU18441.1|	unknown [Glycine max]	85.71	189	27	2	50	616	1	182	2e-85	319
contig00571	gi|109450812|emb|CAK54360.1|	putative desaturase-like protein [Trifolium repens]	94.55	404	22	0	1423	212	1	404	0	743
contig00572	gi|223635319|sp|A4ULF8|METK_MEDFA	RecName: Full=S-adenosylmethionine synthetase; Short=AdoMet synthetase; AltName: Full=Methionine adenosyltransferase; Short=MAT >gi|139478060|gb|ABO77438.1| S-adenosyl-L-methionine synthetase [Medicago sativa subsp. falcata]	97.47	396	10	0	1461	274	1	396	0	761
contig00573	gi|255640610|gb|ACU20590.1|	unknown [Glycine max]	91.1	146	13	0	37	474	1	146	3e-46	189
contig00574	gi|255566866|ref|XP_002524416.1|	60S acidic ribosomal protein P1 putative [Ricinus communis] >gi|223536300|gb|EEF37951.1| 60S acidic ribosomal protein P1	75.41	61	15	0	109	291	1	61	5e-21	103
contig00575	gi|462138|sp|P34922|G3PC_PEA	RecName: Full=Glyceraldehyde-3-phosphate dehydrogenase cytosolic >gi|169091|gb|AAA33667.1| glyceraldehyde-3-phosphate dehydrogenase >gi|1345567|emb|CAA51675.1| glyceraldehyde 3-phosphate dehydrogenase (phosphorylating) [Pisum sativum]	99.11	338	3	0	1324	311	1	338	7e-178	628
contig00576	gi|217075570|gb|ACJ86145.1|	unknown [Medicago truncatula]	70.79	89	26	0	35	301	1	89	5e-31	137
contig00577	gi|13277342|emb|CAC34417.1|	Germin-like protein [Pisum sativum]	92.74	179	13	0	133	669	19	197	1e-89	333
contig00579	gi|225468946|ref|XP_002274494.1|	PREDICTED: hypothetical protein [Vitis vinifera]	62.35	85	32	1	102	356	32	115	8e-23	110
contig00580	gi|123556|sp|P27880|HSP12_MEDSA	RecName: Full=18.2 kDa class I heat shock protein >gi|19618|emb|CAA41547.1| heat shock protein [Medicago sativa]	96.36	55	2	0	81	245	16	70	7e-25	116
contig00581	gi|255630907|gb|ACU15816.1|	unknown [Glycine max]	79.35	92	19	0	277	2	1	92	5e-37	157
contig00582	gi|124359473|gb|ABN05911.1|	Peptidase S8 and S53 subtilisin	70.3	670	175	9	2150	213	13	668	0	884
contig00583	gi|6014889|sp|Q41651|CYPB_VICFA	RecName: Full=Peptidyl-prolyl cis-trans isomerase chloroplastic; Short=PPIase; Short=Rotamase; AltName: Full=Cyclophilin; AltName: Full=Cyclosporin A-binding protein; Short=CYP B; Flags: Precursor >gi|499693|gb|AAA64430.1| cyclophilin	93.55	248	16	0	1970	1227	1	248	5e-121	439
contig00585	gi|255638047|gb|ACU19338.1|	unknown [Glycine max]	99.39	164	1	0	854	363	1	164	1e-55	221
contig00586	gi|75323225|sp|Q6E2Z6|REHY_MEDTR	RecName: Full=1-Cys peroxiredoxin; AltName: Full=Thioredoxin peroxidase; AltName: Full=Rehydrin homolog >gi|49618728|gb|AAT67997.1| 1-cys peroxiredoxin [Medicago truncatula]	92.02	213	17	0	829	191	1	213	4e-113	411
contig00587	gi|255640724|gb|ACU20646.1|	unknown [Glycine max]	94.37	71	4	0	1	213	53	123	2e-33	145
contig00589	gi|87240515|gb|ABD32373.1|	Ribosomal protein S6e [Medicago truncatula]	98.75	240	3	0	1107	388	1	240	5e-108	395
contig00590	gi|217071560|gb|ACJ84140.1|	unknown [Medicago truncatula]	86.05	86	8	3	36	281	1	85	3e-31	137
contig00591	gi|255627155|gb|ACU13922.1|	unknown [Glycine max]	77.06	109	25	0	77	403	1	109	1e-44	184
contig00592	gi|84468360|dbj|BAE71263.1|	putative 60S acidic ribosomal protein P0 [Trifolium pratense] >gi|84468386|dbj|BAE71276.1| putative 60S acidic ribosomal protein P0 [Trifolium pratense]	91.28	321	27	1	1063	104	1	321	4e-144	515
contig00594	gi|217075040|gb|ACJ85880.1|	unknown [Medicago truncatula]	81.68	131	24	0	320	712	1	131	7e-52	207
contig00595	gi|255589903|ref|XP_002535122.1|	cytochrome C oxidase polypeptide III putative [Ricinus communis] >gi|223523986|gb|EEF27262.1| cytochrome C oxidase polypeptide III	79.58	191	39	3	646	74	1	183	9e-64	248
contig00596	gi|217070966|gb|ACJ83843.1|	unknown [Medicago truncatula]	94.62	130	7	0	83	472	1	130	4e-62	241
contig00597	gi|217075570|gb|ACJ86145.1|	unknown [Medicago truncatula]	73.28	116	31	0	8	355	104	219	1e-38	162
contig00598	gi|205277592|gb|ACI02063.1|	metallothionein-like protein [Vicia faba]	89.74	78	8	0	509	276	1	78	2e-41	172
contig00600	gi|157338779|emb|CAO42130.1|	unnamed protein product [Vitis vinifera]	71.18	399	115	2	123	1319	1	395	1e-138	497
contig00601	gi|15425751|dbj|BAB64296.1|	aspartic proteinase 2 [Glycine max]	84.06	508	79	2	1755	238	1	507	0	887
contig00602	gi|255637868|gb|ACU19253.1|	unknown [Glycine max]	78.28	221	47	3	971	312	5	219	3e-85	319
contig00603	gi|3341443|emb|CAA11075.1|	acid phosphatase [Glycine max]	73.86	264	65	3	1049	270	3	264	5e-113	411
contig00604	gi|224053651|ref|XP_002297912.1|	predicted protein [Populus trichocarpa] >gi|118484384|gb|ABK94069.1| unknown [Populus trichocarpa] >gi|222845170|gb|EEE82717.1| predicted protein [Populus trichocarpa]	86.42	81	11	0	59	301	1	81	2e-34	150
contig00605	gi|222637173|gb|EEE67305.1|	hypothetical protein OsJ_24532 [Oryza sativa Japonica Group]	82.71	133	21	2	661	269	98	230	6e-54	214
contig00606	gi|255626643|gb|ACU13666.1|	unknown [Glycine max]	87.5	88	11	0	606	343	47	134	2e-34	150
contig00607	gi|225425585|ref|XP_002263065.1|	PREDICTED: hypothetical protein [Vitis vinifera]	92.68	41	3	0	100	222	1	41	2e-15	85.5
contig00608	gi|217072728|gb|ACJ84724.1|	unknown [Medicago truncatula]	96.79	280	9	1	94	933	12	289	4e-148	528
contig00609	gi|225440308|ref|XP_002262887.1|	PREDICTED: hypothetical protein [Vitis vinifera]	88.46	52	6	0	666	511	4	55	4e-21	105
contig00610	gi|20900|emb|CAA39819.1|	Cu/Zn superoxide dismutase II [Pisum sativum]	97.79	181	4	0	149	691	22	202	3e-90	336
contig00611	gi|255541774|ref|XP_002511951.1|	atpob1 putative [Ricinus communis] >gi|223549131|gb|EEF50620.1| atpob1	89.46	294	31	0	516	1397	158	451	0	522
contig00612	gi|533692|gb|AAC97524.1|	protease inhibitor [Glycine max]	85.45	55	8	0	362	198	25	79	1e-23	112
contig00613	gi|473217|emb|CAA83548.1|	PsHSC71.0 [Pisum sativum]	99.47	190	1	1	818	249	459	647	2e-102	376
contig00614	gi|255626611|gb|ACU13650.1|	unknown [Glycine max]	84.13	126	20	0	31	408	1	126	1e-56	223
contig00615	gi|55977041|sp|P68427|H32_PEA	RecName: Full=Histone H3.2 >gi|55977043|sp|P68428|H32_WHEAT RecName: Full=Histone H3.2 >gi|55977044|sp|P68429|H32_MEDSA RecName: Full=Histone H3.2; AltName: Full=Histone H3.1; AltName: Full=Major histone H3 >gi|55977045|sp|P68430|H32_ONOVI RecName: Full=Histone H3.2 >gi|19607|emb|CAA31964.1| unnamed protein product [Medicago sativa] >gi|19609|emb|CAA31965.1| unnamed protein product [Medicago sati…	100	136	0	0	682	275	1	136	9e-69	263
contig00616	gi|55818555|gb|AAV66072.1|	chitinase [Medicago sativa]	79.41	102	21	0	307	2	23	124	5e-23	110
contig00617	gi|217075570|gb|ACJ86145.1|	unknown [Medicago truncatula]	70.59	119	35	0	669	313	106	224	5e-37	159
contig00618	gi|18203442|sp|Q9S8P4|RHRE_PEA	RecName: Full=Rhicadhesin receptor; AltName: Full=Germin-like protein; Flags: Precursor >gi|6689034|emb|CAB65369.1| germin-like protein [Pisum sativum]	91.04	67	6	0	127	327	34	100	2e-27	125
contig00619	gi|217075570|gb|ACJ86145.1|	unknown [Medicago truncatula]	76.34	224	53	0	16	687	1	224	8e-97	357
contig00620	gi|223635320|sp|A4PU48|METK_MEDTR	RecName: Full=S-adenosylmethionine synthetase; Short=AdoMet synthetase; AltName: Full=Methionine adenosyltransferase; Short=MAT >gi|140055593|gb|ABO80948.1| S-adenosylmethionine synthetase [Medicago truncatula]	96.95	394	12	0	1415	234	1	394	0	755
contig00622	gi|113200509|gb|AAU21499.2|	oleosin 1 [Arachis hypogaea] >gi|152032022|gb|ABS28870.1| oleosin 17.8 [Arachis hypogaea]	78.12	96	21	0	431	144	73	168	2e-37	158
contig00625	gi|224079367|ref|XP_002305838.1|	predicted protein [Populus trichocarpa] >gi|222848802|gb|EEE86349.1| predicted protein [Populus trichocarpa]	58.02	81	34	0	93	335	13	93	4e-24	115
contig00626	gi|224099701|ref|XP_002311583.1|	predicted protein [Populus trichocarpa] >gi|222851403|gb|EEE88950.1| predicted protein [Populus trichocarpa]	71.51	186	50	2	937	389	1	186	8e-58	228
contig00627	gi|217071046|gb|ACJ83883.1|	unknown [Medicago truncatula]	83.61	61	8	1	182	6	70	130	7e-22	106
contig00628	gi|22597160|gb|AAN03467.1|	hypothetical protein [Glycine max]	81.88	160	26	1	266	736	1	160	6e-71	272
contig00629	gi|2414683|emb|CAB16316.1|	cysteine proteinase precursor [Vicia sativa]	89.35	385	41	2	1467	313	1	379	0	698
contig00630	gi|217075328|gb|ACJ86024.1|	unknown [Medicago truncatula]	98.17	164	3	0	70	561	1	164	7e-56	221
contig00631	gi|255628129|gb|ACU14409.1|	unknown [Glycine max] >gi|255631008|gb|ACU15868.1| unknown [Glycine max]	85.48	62	9	0	103	288	1	62	4e-23	110
contig00632	gi|255638619|gb|ACU19615.1|	unknown [Glycine max]	78.95	133	28	2	735	337	3	133	1e-49	201
contig00633	gi|217071394|gb|ACJ84057.1|	unknown [Medicago truncatula] >gi|217071824|gb|ACJ84272.1| unknown [Medicago truncatula]	90.25	236	23	1	1017	310	1	233	3e-102	376
contig00634	gi|4140026|dbj|BAA36972.1|	flavonoid 3-O-galactosyl transferase [Vigna mungo]	75.77	454	108	3	1572	217	3	455	0	652
contig00635	gi|124360189|gb|ABN08202.1|	hypothetical protein MtrDRAFT_AC155884g16v2 [Medicago truncatula]	92.31	78	6	0	44	277	1	78	3e-35	151
contig00636	gi|217075676|gb|ACJ86198.1|	unknown [Medicago truncatula]	91.18	68	6	0	206	3	1	68	2e-29	132
contig00637	gi|217075132|gb|ACJ85926.1|	unknown [Medicago truncatula]	73.53	136	32	2	660	265	12	147	2e-28	130
contig00638	gi|255628891|gb|ACU14790.1|	unknown [Glycine max]	77.92	77	17	0	508	278	1	77	2e-29	132
contig00639	gi|44921641|gb|AAS49171.1|	NADP-dependent isocitrate dehydrogenase [Pisum sativum] >gi|52353914|gb|AAU44341.1| NADP-dependent isocitrate dehydrogenase I [Pisum sativum]	96.36	412	15	0	128	1363	1	412	0	809
contig00640	gi|255640161|gb|ACU20371.1|	unknown [Glycine max]	89.96	239	24	0	931	215	43	281	2e-114	416
contig00642	gi|148908804|gb|ABR17508.1|	unknown [Picea sitchensis] >gi|148909097|gb|ABR17650.1| unknown [Picea sitchensis] >gi|148910658|gb|ABR18399.1| unknown [Picea sitchensis] >gi|224284034|gb|ACN39755.1| unknown [Picea sitchensis] >gi|224284297|gb|ACN39884.1| unknown [Picea sitchensis] >gi|224285351|gb|ACN40399.1| unknown [Picea sitchensis]	100	168	0	0	784	281	14	181	4e-92	341
contig00643	gi|52550577|gb|AAU14999.2|	MtN19-like protein [Pisum sativum]	74	50	13	0	422	273	377	426	9e-12	73.2
contig00644	gi|473217|emb|CAA83548.1|	PsHSC71.0 [Pisum sativum]	98.31	237	4	0	1	711	339	575	5e-125	408
contig00645	gi|217071224|gb|ACJ83972.1|	unknown [Medicago truncatula]	88.67	150	17	0	718	269	1	150	2e-73	279
contig00646	gi|255539178|ref|XP_002510654.1|	conserved hypothetical protein [Ricinus communis] >gi|223551355|gb|EEF52841.1| conserved hypothetical protein [Ricinus communis]	63.33	90	33	2	406	137	2	89	4e-26	120
contig00647	gi|255638721|gb|ACU19665.1|	unknown [Glycine max]	70.49	183	53	2	551	6	1	182	7e-66	254
contig00648	gi|255550832|ref|XP_002516464.1|	NADH-plastoquinone oxidoreductase putative [Ricinus communis] >gi|223544284|gb|EEF45805.1| NADH-plastoquinone oxidoreductase	96.15	156	6	0	749	282	60	215	9e-77	291
contig00649	gi|2578440|emb|CAA47810.1|	pectinesterase [Pisum sativum]	96.72	457	15	0	1590	220	98	554	0	888
contig00650	gi|255576369|ref|XP_002529077.1|	conserved hypothetical protein [Ricinus communis] >gi|223531489|gb|EEF33321.1| conserved hypothetical protein [Ricinus communis]	71.43	77	22	0	83	313	30	106	2e-23	112
contig00653	gi|255646011|gb|ACU23493.1|	unknown [Glycine max]	90.94	309	28	0	1196	270	1	309	4e-156	555
contig00654	gi|217074232|gb|ACJ85476.1|	unknown [Medicago truncatula]	88.8	259	28	2	60	833	1	256	2e-108	397
contig00655	gi|217075316|gb|ACJ86018.1|	unknown [Medicago truncatula]	83.75	80	13	0	534	295	73	152	1e-33	145
contig00656	gi|255627437|gb|ACU14063.1|	unknown [Glycine max]	79.36	218	43	3	1150	503	31	245	1e-93	347
contig00657	gi|217071414|gb|ACJ84067.1|	unknown [Medicago truncatula]	94.61	204	11	0	80	691	1	204	3e-94	348
contig00658	gi|114261|sp|P19252|ASNS2_PEA	RecName: Full=Asparagine synthetase root [glutamine-hydrolyzing]; AltName: Full=Glutamine-dependent asparagine synthetase >gi|20652|emb|CAA36430.1| unnamed protein product [Pisum sativum]	97.6	583	14	0	2027	279	1	583	0	1147
contig00660	gi|255629877|gb|ACU15289.1|	unknown [Glycine max]	72.73	209	53	3	99	713	24	232	8e-83	311
contig00661	gi|2578440|emb|CAA47810.1|	pectinesterase [Pisum sativum]	92.63	190	13	1	20	586	1	190	5e-75	283
contig00663	gi|10334495|emb|CAC10209.1|	putative extracellular dermal glycoprotein [Cicer arietinum]	59.46	333	130	6	161	1144	2	326	3e-96	356
contig00664	gi|217069838|gb|ACJ83279.1|	unknown [Medicago truncatula]	89.96	229	23	2	915	229	1	224	2e-100	369
contig00665	gi|148807175|gb|ABR13297.1|	putative elongation factor 1-alpha [Prunus dulcis]	96.92	65	2	0	195	1	9	73	1e-29	132
contig00667	gi|190609941|dbj|BAG49071.1|	30S ribosomal protein S16 [Medicago truncatula]	79.2	125	19	1	61	414	1	125	4e-49	198
contig00668	gi|217072376|gb|ACJ84548.1|	unknown [Medicago truncatula]	90.37	218	21	0	119	772	1	218	1e-80	304
contig00669	gi|224084748|ref|XP_002307399.1|	predicted protein [Populus trichocarpa] >gi|222856848|gb|EEE94395.1| predicted protein [Populus trichocarpa]	69.23	117	36	0	3	353	819	935	5e-38	160
contig00670	gi|87162932|gb|ABD28727.1|	Longin-like [Medicago truncatula]	97.96	147	3	0	2	442	1	147	4e-78	295
contig00671	gi|6648968|gb|AAF21312.1|	seed maturation protein PM26 [Glycine max]	56.25	128	53	1	267	641	1	128	6e-32	141
contig00672	gi|400923|sp|P31022|RAB7_PEA	RecName: Full=Ras-related protein Rab7 >gi|20756|emb|CAA46600.1| RAS-related GTP-binding protein [Pisum sativum]	99.51	206	1	0	86	703	1	206	4e-115	418
contig00673	gi|54039313|sp|P62302|RS13_SOYBN	RecName: Full=40S ribosomal protein S13 >gi|44662862|gb|AAS47510.1| ribosomal protein S13 [Glycine max] >gi|161367348|gb|ABX71080.1| ribosomal protein S13 [Glycine max] >gi|255625887|gb|ACU13288.1| unknown [Glycine max]	97.35	151	4	0	73	525	1	151	1e-77	293
contig00674	gi|217071590|gb|ACJ84155.1|	unknown [Medicago truncatula]	95.27	148	7	1	713	270	1	147	1e-73	280
contig00675	gi|217075350|gb|ACJ86035.1|	unknown [Medicago truncatula]	97.54	122	3	0	603	238	23	144	2e-60	236
contig00677	gi|255628529|gb|ACU14609.1|	unknown [Glycine max]	55.7	228	101	5	864	181	3	211	1e-42	177
contig00678	gi|33520421|gb|AAQ21122.1|	ultraviolet-B-repressible protein [Trifolium pratense]	83.9	118	17	2	627	280	1	117	6e-38	161
contig00679	gi|255642311|gb|ACU21420.1|	unknown [Glycine max]	93.31	254	17	0	120	881	1	254	5e-132	474
contig00681	gi|217073276|gb|ACJ84997.1|	unknown [Medicago truncatula]	92.67	341	25	0	75	1097	1	341	0	649
contig00682	gi|217075312|gb|ACJ86016.1|	unknown [Medicago truncatula]	96.77	186	6	0	799	242	1	186	3e-98	362
contig00683	gi|255640610|gb|ACU20590.1|	unknown [Glycine max]	93.15	146	10	0	42	479	1	146	4e-47	191
contig00684	gi|217072752|gb|ACJ84736.1|	unknown [Medicago truncatula]	89.1	321	35	0	1189	227	1	321	5e-162	575
contig00685	gi|537313|gb|AAB41813.1|	unknown protein [Medicago sativa]	95.03	362	18	0	51	1136	13	374	0	697
contig00687	gi|255577918|ref|XP_002529831.1|	UDP-glucuronosyltransferase putative [Ricinus communis] >gi|223530659|gb|EEF32532.1| UDP-glucuronosyltransferase	58.54	480	196	5	1754	324	7	481	2e-167	593
contig00688	gi|255586077|ref|XP_002533703.1|	40S ribosomal protein S7 putative [Ricinus communis] >gi|223526398|gb|EEF28686.1| 40S ribosomal protein S7	94.34	106	6	0	547	230	86	191	3e-88	202
contig00689	gi|217075566|gb|ACJ86143.1|	unknown [Medicago truncatula]	91.91	136	11	0	161	568	1	136	9e-69	264
contig00690	gi|6831665|sp|O65731|RS5_CICAR	40S ribosomal protein S5 >gi|3043428|emb|CAA06491.1| 40S ribosomal protein S5 [Cicer arietinum]	95.08	183	9	0	123	671	2	184	2e-92	342
contig00691	gi|255629869|gb|ACU15285.1|	unknown [Glycine max]	68.82	93	27	2	121	393	1	90	4e-27	125
contig00692	gi|217074324|gb|ACJ85522.1|	unknown [Medicago truncatula]	99.04	311	3	0	1	933	258	568	2e-165	585
contig00693	gi|3204125|emb|CAA07232.1|	putative Pi starvation-induced protein [Cicer arietinum]	88.1	84	10	0	142	393	43	126	9e-35	150
contig00694	gi|255633032|gb|ACU16871.1|	unknown [Glycine max]	86.25	160	22	0	765	286	1	160	9e-65	251
contig00696	gi|255639129|gb|ACU19864.1|	unknown [Glycine max]	83.69	233	38	1	887	189	104	334	3e-109	399
contig00697	gi|217074124|gb|ACJ85422.1|	unknown [Medicago truncatula]	87	300	36	5	1201	311	1	295	6e-108	395
contig00698	gi|217073826|gb|ACJ85273.1|	unknown [Medicago truncatula]	96.24	372	14	0	50	1165	9	380	0	664
contig00699	gi|115487322|ref|NP_001066148.1|	Os12g0145700 [Oryza sativa (japonica cultivar-group)] >gi|77553678|gb|ABA96474.1| pyruvate kinase family protein expressed [Oryza sativa (japonica cultivar-group)] >gi|113648655|dbj|BAF29167.1| Os12g0145700 [Oryza sativa Japonica Group] >gi|215701048|dbj|BAG92472.1| unnamed protein product [Oryza sativa Japonica Group] >gi|218186432|gb|EEC68859.1| hypothetical protein OsI_37456 [Oryza sativa Indi…	80.73	109	21	0	52	378	1	109	8e-45	182
contig00700	gi|194466185|gb|ACF74323.1|	unknown [Arachis hypogaea]	84.75	118	18	0	787	434	32	149	1e-53	214
contig00702	gi|225459836|ref|XP_002285922.1|	PREDICTED: hypothetical protein [Vitis vinifera]	87.72	57	7	0	510	340	10	66	8e-28	127
contig00703	gi|124360836|gb|ABN08808.1|	Aldo/keto reductase [Medicago truncatula] >gi|217073081|gb|ACJ84900.1| unknown [Medicago truncatula]	91.74	339	28	1	50	1066	1	338	4e-179	631
contig00706	gi|562006|gb|AAA82975.1|	PsHSP71.2 >gi|1771479|emb|CAA67867.1| heat shock protein hsp70 [Pisum sativum]	95.95	518	21	0	2	1555	100	617	0	884
contig00707	gi|255626497|gb|ACU13593.1|	unknown [Glycine max]	75.4	126	30	1	122	496	21	146	9e-36	154
contig00708	gi|217071294|gb|ACJ84007.1|	unknown [Medicago truncatula]	76.61	171	40	1	73	585	2	168	1e-59	234
contig00709	gi|40204891|emb|CAF02075.1|	GDP dissociation inhibitor [Medicago truncatula]	96.4	444	16	0	166	1497	1	444	0	875
contig00710	gi|255641658|gb|ACU21101.1|	unknown [Glycine max]	99.2	377	3	0	1368	238	1	377	0	754
contig00711	gi|255647009|gb|ACU23973.1|	unknown [Glycine max]	83.11	296	43	2	1083	217	1	293	1e-125	454
contig00713	gi|255625821|gb|ACU13255.1|	unknown [Glycine max]	77.14	105	24	0	72	386	1	105	2e-41	172
contig00714	gi|255627691|gb|ACU14190.1|	unknown [Glycine max]	62.5	64	24	0	552	361	2	65	5e-16	87.8
contig00715	gi|255641119|gb|ACU20838.1|	unknown [Glycine max]	85.64	195	28	1	1102	518	4	197	2e-140	331
contig00716	gi|255647912|gb|ACU24414.1|	unknown [Glycine max]	79.36	373	77	2	292	1410	1	371	3e-153	546
contig00717	gi|255628635|gb|ACU14662.1|	unknown [Glycine max]	66.87	163	47	2	84	551	1	163	2e-51	205
contig00718	gi|75102461|sp|Q41060|SBP65_PEA	RecName: Full=Seed biotin-containing protein SBP65; AltName: Full=Seed biotinylated protein of 65 kDa >gi|512402|emb|CAA53474.1| sbp65a [Pisum sativum] >gi|2228250|gb|AAC49857.1| SBP65 [Pisum sativum]	89.44	322	34	2	1219	254	248	551	2e-121	440
contig00719	gi|217075040|gb|ACJ85880.1|	unknown [Medicago truncatula]	82.3	113	20	0	386	48	19	131	1e-44	182
contig00720	gi|255629617|gb|ACU15156.1|	unknown [Glycine max]	88.11	143	17	0	93	521	1	143	3e-58	229
contig00721	gi|217075006|gb|ACJ85863.1|	unknown [Medicago truncatula]	66.67	75	25	0	227	3	108	182	4e-52	117
contig00724	gi|224122996|ref|XP_002318968.1|	predicted protein [Populus trichocarpa] >gi|222857344|gb|EEE94891.1| predicted protein [Populus trichocarpa]	75.57	221	54	1	92	754	1	220	3e-90	336
contig00725	gi|255626873|gb|ACU13781.1|	unknown [Glycine max]	84.52	168	26	0	803	300	43	210	8e-66	254
contig00726	gi|146160989|gb|ABQ08714.1|	ferritin [Medicago sativa subsp. falcata]	83.84	229	36	1	991	308	22	250	5e-87	325
contig00727	gi|255561636|ref|XP_002521828.1|	serine-type endopeptidase inhibitor putative [Ricinus communis] >gi|223539041|gb|EEF40638.1| serine-type endopeptidase inhibitor	50	66	33	2	2	199	8	70	7e-11	70.1
contig00729	gi|55977041|sp|P68427|H32_PEA	RecName: Full=Histone H3.2 >gi|55977043|sp|P68428|H32_WHEAT RecName: Full=Histone H3.2 >gi|55977044|sp|P68429|H32_MEDSA RecName: Full=Histone H3.2; AltName: Full=Histone H3.1; AltName: Full=Major histone H3 >gi|55977045|sp|P68430|H32_ONOVI RecName: Full=Histone H3.2 >gi|19607|emb|CAA31964.1| unnamed protein product [Medicago sativa] >gi|19609|emb|CAA31965.1| unnamed protein product [Medicago sati…	100	136	0	0	65	472	1	136	5e-69	263
contig00730	gi|13359437|dbj|BAB33414.1|	putative senescence-associated protein [Pisum sativum]	68.75	208	61	2	658	47	45	245	1e-64	249
contig00731	gi|1352439|sp|P48724|IF5_PHAVU	RecName: Full=Eukaryotic translation initiation factor 5; Short=eIF-5 >gi|1008881|gb|AAA92861.1| eukaryotic initiation factor 5	93.98	166	10	0	1590	1093	1	166	1e-151	325
contig00732	gi|267075|sp|P29501|TBB2_PEA	RecName: Full=Tubulin beta-2 chain; AltName: Full=Beta-2-tubulin >gi|388254|emb|CAA38614.1| beta-tubulin 2 [Pisum sativum]	99.53	428	2	0	1649	366	1	428	0	845
contig00733	gi|217074426|gb|ACJ85573.1|	unknown [Medicago truncatula]	93.71	556	35	0	107	1774	1	556	0	1033
contig00734	gi|7381203|gb|AAF61434.1|AF137351_1	pathogenesis-related protein 4A [Pisum sativum]	91.1	146	13	1	26	463	1	145	3e-75	285
contig00735	gi|3986172|dbj|BAA34946.1|	EXGT1 [Pisum sativum]	97.61	293	7	0	1126	248	1	293	1e-174	616
contig00736	gi|255637328|gb|ACU18994.1|	unknown [Glycine max]	99.47	187	1	0	875	315	1	187	2e-101	373
contig00737	gi|303748|dbj|BAA02115.1|	GTP-binding protein [Pisum sativum] >gi|738939|prf||2001457G GTP-binding protein	95.52	201	9	0	88	690	1	201	2e-106	390
contig00738	gi|255633330|gb|ACU17022.1|	unknown [Glycine max]	82.91	158	27	1	934	461	1	156	1e-69	267
contig00739	gi|255647108|gb|ACU24022.1|	unknown [Glycine max]	89.92	129	13	0	595	209	245	373	3e-64	248
contig00740	gi|50400716|sp|Q40977|MDAR_PEA	RecName: Full=Monodehydroascorbate reductase; Short=MDAR; AltName: Full=Ascorbate free radical reductase; Short=AFR reductase >gi|497120|gb|AAA60979.1| monodehydroascorbate reductase	93.53	433	28	0	1687	389	1	433	0	759
contig00742	gi|217071150|gb|ACJ83935.1|	unknown [Medicago truncatula]	99.4	166	1	0	847	350	1	166	3e-89	332
contig00743	gi|111434054|gb|ABH09880.1|	eukaryotic translation initiation factor 4E iso [Pisum sativum] >gi|111434056|gb|ABH09881.1| eukaryotic translation initiation factor 4E iso [Pisum sativum] >gi|111434058|gb|ABH09882.1| eukaryotic translation initiation factor 4E iso [Pisum sativum]	99.02	204	2	0	18	629	1	204	4e-108	395
contig00744	gi|217075596|gb|ACJ86158.1|	unknown [Medicago truncatula]	76.4	161	38	0	25	507	1	161	1e-63	247
contig00745	gi|217075354|gb|ACJ86037.1|	unknown [Medicago truncatula]	95.18	83	4	0	3	251	109	191	9e-38	159
contig00746	gi|18410510|ref|NP_567038.1|	zinc-binding protein putative / protein kinase C inhibitor	85.11	141	20	2	741	322	9	147	2e-63	246
contig00747	gi|74058377|gb|AAZ98791.1|	cystatin [Medicago sativa]	77.55	98	22	0	24	317	1	98	5e-37	158
contig00749	gi|255573734|ref|XP_002527788.1|	conserved hypothetical protein [Ricinus communis] >gi|223532823|gb|EEF34598.1| conserved hypothetical protein [Ricinus communis]	51.56	64	31	1	331	140	112	173	2e-14	71.2
contig00751	gi|15242436|ref|NP_196513.1|	40S ribosomal protein S15 (RPS15D) [Arabidopsis thaliana] >gi|27923838|sp|Q9FY64|RS154_ARATH RecName: Full=40S ribosomal protein S15-4 >gi|9955538|emb|CAC05477.1| ribosomal protein S15-like [Arabidopsis thaliana] >gi|15293065|gb|AAK93643.1| putative ribosomal protein S15 [Arabidopsis thaliana] >gi|20465567|gb|AAM20266.1| putative ribosomal protein S15 [Arabidopsis thaliana] >gi|21553758|gb|AAM628…	94.74	152	8	0	69	524	1	152	3e-77	291
contig00752	gi|255626483|gb|ACU13586.1|	unknown [Glycine max]	94.23	104	6	0	314	3	18	121	2e-49	198
contig00753	gi|255632230|gb|ACU16473.1|	unknown [Glycine max]	80.88	68	13	0	86	289	1	68	7e-18	94.7
contig00754	gi|217072116|gb|ACJ84418.1|	unknown [Medicago truncatula]	87.6	371	46	0	58	1170	1	371	0	676
contig00755	gi|189094613|emb|CAQ56034.1|	peroxiredoxin [Pisum sativum]	95.06	162	8	0	114	599	1	162	6e-83	311
contig00756	gi|217072616|gb|ACJ84668.1|	unknown [Medicago truncatula]	90.81	283	23	1	25	864	1	283	2e-151	539
contig00757	gi|255630591|gb|ACU15655.1|	unknown [Glycine max]	58.16	98	39	3	532	245	1	93	1e-16	89.7
contig00758	gi|255632534|gb|ACU16617.1|	unknown [Glycine max]	76.69	163	38	0	665	177	13	175	6e-68	261
contig00759	gi|225460967|ref|XP_002280046.1|	PREDICTED: similar to Os12g0143100 [Vitis vinifera]	97.26	73	2	0	523	305	1	73	6e-35	150
contig00760	gi|87241118|gb|ABD32976.1|	Seed maturation protein [Medicago truncatula]	86.96	115	12	1	39	374	28	142	6e-48	193
contig00761	gi|217071860|gb|ACJ84290.1|	unknown [Medicago truncatula]	87.03	316	41	0	1305	358	1	316	2e-160	569
contig00762	gi|217071378|gb|ACJ84049.1|	unknown [Medicago truncatula]	84.02	244	36	1	965	243	1	244	6e-92	342
contig00763	gi|498902|gb|AAA86950.1|	ribosomal protein L27 homolog	97.78	135	3	0	616	212	1	135	3e-51	205
contig00764	gi|255626269|gb|ACU13479.1|	unknown [Glycine max]	94.26	122	7	0	60	425	1	122	8e-56	220
contig00766	gi|225451220|ref|XP_002274776.1|	PREDICTED: hypothetical protein [Vitis vinifera] >gi|157351998|emb|CAO42988.1| unnamed protein product [Vitis vinifera]	65.11	235	82	2	34	738	33	256	1e-55	221
contig00767	gi|255638045|gb|ACU19337.1|	unknown [Glycine max]	86.92	237	31	1	1120	410	8	243	3e-91	339
contig00770	gi|255628335|gb|ACU14512.1|	unknown [Glycine max]	77.34	128	28	2	410	30	8	132	7e-46	187
contig00771	gi|10800806|emb|CAC12986.1|	hypothetical protein [Cicer arietinum]	97.24	181	5	0	2	544	11	191	2e-101	373
contig00772	gi|217071034|gb|ACJ83877.1|	unknown [Medicago truncatula]	80.36	168	25	4	42	521	1	168	2e-67	258
contig00773	gi|217075496|gb|ACJ86108.1|	unknown [Medicago truncatula]	96.24	133	5	0	636	238	1	133	5e-67	258
contig00774	gi|255630327|gb|ACU15520.1|	unknown [Glycine max]	75.68	74	18	1	509	288	74	146	3e-21	105
contig00775	gi|13591616|dbj|BAB40967.1|	UDP-D-glucuronate carboxy-lyase [Pisum sativum]	97.68	345	8	0	161	1195	1	345	0	689
contig00776	gi|255635772|gb|ACU18235.1|	unknown [Glycine max]	85.37	246	35	1	78	812	1	246	4e-110	402
contig00777	gi|187710977|gb|ACD14089.1|	group 3 LEA protein [Medicago sativa]	67.47	375	90	9	1046	18	2	363	2e-100	370
contig00778	gi|224101041|ref|XP_002312117.1|	predicted protein [Populus trichocarpa] >gi|118480981|gb|ABK92444.1| unknown [Populus trichocarpa] >gi|222851937|gb|EEE89484.1| predicted protein [Populus trichocarpa]	80.97	289	53	3	59	919	5	292	2e-122	442
contig00779	gi|217071606|gb|ACJ84163.1|	unknown [Medicago truncatula]	90.59	85	8	0	528	274	1	85	1e-32	142
contig00780	gi|11138320|dbj|BAB17821.1|	vf14-3-3c protein [Vicia faba]	97.24	254	7	0	982	221	10	263	1e-134	483
contig00781	gi|21068666|emb|CAD31839.1|	putative phospholipid hydroperoxide glutathione peroxidase [Cicer arietinum]	86.75	166	22	0	717	220	1	166	5e-80	301
contig00782	gi|2493318|sp|Q41001|BCP_PEA	RecName: Full=Blue copper protein; Flags: Precursor >gi|562779|emb|CAA80963.1| blue copper protein [Pisum sativum] >gi|1098264|prf||2115352A blue Cu protein	80.83	193	36	2	786	211	1	189	5e-69	265
contig00783	gi|217071482|gb|ACJ84101.1|	unknown [Medicago truncatula]	88.51	87	10	0	674	414	4	90	1e-39	167
contig00784	gi|255641531|gb|ACU21039.1|	unknown [Glycine max]	86.79	280	37	0	23	862	1	280	7e-136	488
contig00785	gi|11138242|dbj|BAB17788.1|	xyloglucan endotransglycosylase [Pisum sativum]	96.71	152	5	0	456	1	1	152	3e-75	283
contig00786	gi|23396588|sp|Q41649|FKB15_VICFA	RecName: Full=FK506-binding protein 2; AltName: Full=Peptidyl-prolyl cis-trans isomerase; Short=PPIase; Short=Rotamase; AltName: Full=15 kDa FKBP; AltName: Full=FKBP-15; Flags: Precursor >gi|1272410|gb|AAC49392.1| immunophilin precursor	98.48	132	2	0	695	300	20	151	8e-69	264
contig00787	gi|255636611|gb|ACU18643.1|	unknown [Glycine max]	89.8	98	10	0	300	7	28	125	1e-46	188
contig00788	gi|217071500|gb|ACJ84110.1|	unknown [Medicago truncatula]	91.88	234	18	1	42	740	1	234	2e-84	316
contig00789	gi|1389640|dbj|BAA12982.1|	PNDKN1 [Pisum sativum]	99.33	149	1	0	145	591	1	149	6e-80	301
contig00790	gi|1170031|sp|P45621|GSA_SOYBN	RecName: Full=Glutamate-1-semialdehyde 2 1-aminomutase	88.51	470	54	2	91	1500	1	466	0	787
contig00791	gi|255646040|gb|ACU23507.1|	unknown [Glycine max]	96.38	138	5	0	110	523	23	160	5e-61	236
contig00792	gi|217071292|gb|ACJ84006.1|	unknown [Medicago truncatula]	74.1	166	38	7	883	401	1	161	2e-53	214
contig00793	gi|255626463|gb|ACU13576.1|	unknown [Glycine max]	69.19	198	54	3	156	728	1	197	1e-69	267
contig00794	gi|255640724|gb|ACU20646.1|	unknown [Glycine max]	92.68	123	9	0	80	448	1	123	1e-61	239
contig00795	gi|255626983|gb|ACU13836.1|	unknown [Glycine max]	94.34	159	9	0	797	321	1	159	3e-88	329
contig00796	gi|121953|sp|P08283|H1_PEA	RecName: Full=Histone H1; AltName: Full=PsH1b; AltName: Full=PsH1b-40 >gi|20762|emb|CAA29123.1| unnamed protein product [Pisum sativum]	94.74	76	4	0	3	230	53	128	4e-26	122
contig00799	gi|255628703|gb|ACU14696.1|	unknown [Glycine max]	76.92	195	39	1	872	306	1	195	1e-83	314
contig00800	gi|603221|gb|AAB41553.1|	6-phosphogluconate dehydrogenase	95.03	483	24	0	1749	301	4	486	0	890
contig00801	gi|148908804|gb|ABR17508.1|	unknown [Picea sitchensis] >gi|148909097|gb|ABR17650.1| unknown [Picea sitchensis] >gi|148910658|gb|ABR18399.1| unknown [Picea sitchensis] >gi|224284034|gb|ACN39755.1| unknown [Picea sitchensis] >gi|224284297|gb|ACN39884.1| unknown [Picea sitchensis] >gi|224285351|gb|ACN40399.1| unknown [Picea sitchensis]	100	126	0	0	29	406	56	181	2e-68	262
contig00802	gi|401189|sp|P25794|PIP2_PEA	RecName: Full=Probable aquaporin PIP-type 7a; AltName: Full=Turgor-responsive protein 7a; AltName: Full=Turgor-responsive protein 31 >gi|20426|emb|CAA79159.1| trg-31 [Pisum sativum]	97.58	289	7	0	1152	286	1	289	3e-159	565
contig00803	gi|217071508|gb|ACJ84114.1|	unknown [Medicago truncatula]	92.95	156	11	0	886	419	1	156	1e-63	248
contig00804	gi|255646320|gb|ACU23643.1|	unknown [Glycine max]	83.49	321	51	1	120	1076	1	321	2e-143	513
contig00805	gi|399024|sp|Q01516|ALFC1_PEA	RecName: Full=Fructose-bisphosphate aldolase 1 chloroplastic; Flags: Precursor >gi|169037|gb|AAA33642.1| aldolase	93.33	60	4	0	1	180	297	356	1e-23	112
contig00806	gi|168274262|dbj|BAG09551.1|	xyloglucan endotransglucosylase [Pisum sativum]	91.67	60	5	0	3	182	123	182	1e-28	129
contig00808	gi|10334842|gb|AAG15416.1|	seed maturation protein [Glycine tomentella]	77.27	66	14	1	391	197	1	66	1e-20	102
contig00809	gi|20137609|sp|Q9ZRA3|DAD1_PEA	RecName: Full=Defender against cell death 1; Short=DAD-1; AltName: Full=Peadad >gi|3869255|gb|AAC77357.1| defender against death homolog Peadad [Pisum sativum]	94.02	117	7	0	596	246	1	117	3e-55	218
contig00810	gi|225001248|gb|ACN78479.1|	putative cyclase family protein [Arachis hypogaea]	72.22	288	61	8	1154	348	1	283	1e-100	370
contig00812	gi|255626923|gb|ACU13806.1|	unknown [Glycine max]	98.65	148	2	0	756	313	1	148	6e-83	311
contig00813	gi|19611|emb|CAA31966.1|	histone H3 (AA 1-123) [Medicago sativa] >gi|2916748|emb|CAA05554.1| histone H3 [Pisum sativum]	100	93	0	0	2	280	31	123	5e-44	180
contig00814	gi|255640580|gb|ACU20575.1|	unknown [Glycine max]	89.89	89	7	1	575	315	3	91	9e-44	180
contig00815	gi|217071482|gb|ACJ84101.1|	unknown [Medicago truncatula]	88.51	87	10	0	336	76	4	90	4e-40	167
contig00816	gi|201067563|gb|ACH92804.1|	sieve element-occluding protein 3 [Medicago truncatula]	41	200	117	2	599	3	24	217	7e-34	147
contig00817	gi|140056455|gb|ABO81148.1|	Ribosomal protein S10 eukaryotic and archaeal form [Medicago truncatula]	96.72	122	4	0	569	204	1	122	3e-61	238
contig00818	gi|217071120|gb|ACJ83920.1|	unknown [Medicago truncatula]	99.29	140	1	0	65	484	1	140	5e-62	241
contig00819	gi|224126415|ref|XP_002329548.1|	predicted protein [Populus trichocarpa] >gi|224136378|ref|XP_002326845.1| predicted protein [Populus trichocarpa] >gi|224138784|ref|XP_002326689.1| predicted protein [Populus trichocarpa] >gi|255571073|ref|XP_002526487.1| 60S ribosomal protein L37a putative [Ricinus communis] >gi|118483026|gb|ABK93424.1| unknown [Populus trichocarpa] >gi|118484983|gb|ABK94356.1| unknown [Populus trichocarpa] >gi|…	98.91	92	1	0	474	199	1	92	4e-46	187
contig00820	gi|255629877|gb|ACU15289.1|	unknown [Glycine max]	74.32	74	17	2	99	314	24	97	3e-17	91.3
contig00821	gi|195617426|gb|ACG30543.1|	hypothetical protein [Zea mays]	86.84	76	10	0	182	409	1	76	1e-33	147
contig00822	gi|255636433|gb|ACU18555.1|	unknown [Glycine max]	100	60	0	0	462	283	92	151	3e-26	121
contig00824	gi|255637909|gb|ACU19272.1|	unknown [Glycine max]	88.52	418	48	0	1401	148	16	433	0	717
contig00825	gi|60219079|emb|CAI56441.1|	germin-like protein [Cicer arietinum]	88.37	86	10	0	436	179	100	185	9e-28	126
contig00826	gi|158146575|gb|ABW22420.1|	S1 ribosomal protein [Ononis spinosa]	98.31	177	3	0	1778	2308	1	177	8e-93	346
contig00827	gi|217071460|gb|ACJ84090.1|	unknown [Medicago truncatula]	71.13	142	40	5	43	465	1	135	1e-40	170
contig00828	gi|255627685|gb|ACU14187.1|	unknown [Glycine max]	92.38	223	17	0	118	786	1	223	6e-117	424
contig00830	gi|571484|gb|AAB48986.1|	peroxidase precursor	85.99	314	44	0	1241	300	12	325	1e-153	546
contig00831	gi|217071442|gb|ACJ84081.1|	unknown [Medicago truncatula]	82.84	169	28	1	118	621	1	169	5e-68	262
contig00832	gi|87162691|gb|ABD28486.1|	Protein of unknown function UPF0041 [Medicago truncatula]	94.17	103	6	0	102	410	1	103	3e-52	208
contig00833	gi|255626141|gb|ACU13415.1|	unknown [Glycine max]	90.91	176	16	0	83	610	1	176	9e-90	334
contig00834	gi|255545700|ref|XP_002513910.1|	annexin putative [Ricinus communis] >gi|223546996|gb|EEF48493.1| annexin	78.76	306	65	0	38	955	1	306	3e-140	502
contig00835	gi|255625651|gb|ACU13170.1|	unknown [Glycine max]	91.85	184	15	0	129	680	21	204	8e-95	351
contig00836	gi|147833550|emb|CAN63851.1|	hypothetical protein [Vitis vinifera]	70.21	94	27	2	1	279	151	243	3e-18	96.7
contig00837	gi|255644481|gb|ACU22744.1|	unknown [Glycine max]	78.98	295	53	2	1140	283	1	294	4e-122	442
contig00840	gi|255546205|ref|XP_002514162.1|	hydrogen-transporting ATP synthase rotational mechanism	81.82	121	22	0	800	438	1	121	1e-52	210
contig00841	gi|255642255|gb|ACU21392.1|	unknown [Glycine max]	80.58	139	27	0	418	2	1	139	3e-48	194
contig00842	gi|55977041|sp|P68427|H32_PEA	RecName: Full=Histone H3.2 >gi|55977043|sp|P68428|H32_WHEAT RecName: Full=Histone H3.2 >gi|55977044|sp|P68429|H32_MEDSA RecName: Full=Histone H3.2; AltName: Full=Histone H3.1; AltName: Full=Major histone H3 >gi|55977045|sp|P68430|H32_ONOVI RecName: Full=Histone H3.2 >gi|19607|emb|CAA31964.1| unnamed protein product [Medicago sativa] >gi|19609|emb|CAA31965.1| unnamed protein product [Medicago sati…	100	136	0	0	619	212	1	136	8e-69	263
contig00843	gi|225439625|ref|XP_002266365.1|	PREDICTED: hypothetical protein [Vitis vinifera]	69.07	97	30	0	56	346	13	109	2e-30	135
contig00844	gi|85719356|gb|ABC75361.1|	2-oxo acid dehydrogenase lipoyl-binding site [Medicago truncatula]	87.9	157	19	1	110	580	1	155	3e-74	282
contig00845	gi|4140026|dbj|BAA36972.1|	flavonoid 3-O-galactosyl transferase [Vigna mungo]	76.92	91	21	0	273	1	337	427	7e-35	149
contig00846	gi|255631880|gb|ACU16307.1|	unknown [Glycine max]	72.89	166	45	2	766	269	1	160	3e-58	229
contig00847	gi|255637870|gb|ACU19254.1|	unknown [Glycine max]	88.41	69	8	0	491	285	1	69	6e-29	130
contig00848	gi|255647108|gb|ACU24022.1|	unknown [Glycine max]	89.78	313	32	1	28	966	1	312	6e-161	570
contig00849	gi|255626149|gb|ACU13419.1|	unknown [Glycine max]	81.31	107	20	0	60	380	14	120	1e-47	193
contig00850	gi|5802244|gb|AAD51625.1|AF169022_1	seed maturation protein PM37 [Glycine max]	87.83	419	48	4	110	1357	1	417	4e-178	629
contig00851	gi|255638035|gb|ACU19332.1|	unknown [Glycine max]	94.57	92	5	0	3	278	168	259	3e-44	181
contig00852	gi|730588|sp|Q05492|RM05_OENBE	RecName: Full=60S ribosomal protein L5 mitochondrial	93.33	120	8	0	2058	1699	67	186	5e-83	223
contig00853	gi|83283991|gb|ABC01903.1|	ubiquitin carrier-like protein [Solanum tuberosum]	98.68	152	2	0	198	653	1	152	2e-84	316
contig00854	gi|20135538|gb|AAL25839.1|	lipid transfer precursor protein [Hevea brasiliensis]	41.96	112	65	0	705	370	4	115	8e-25	117
contig00855	gi|1871577|emb|CAA72315.1|	putative 21kD protein precursor [Medicago sativa subsp. x varia]	87.17	187	24	0	49	609	1	187	2e-82	310
contig00856	gi|255638183|gb|ACU19405.1|	unknown [Glycine max]	84.65	391	52	4	67	1215	1	389	0	647
contig00857	gi|224141847|ref|XP_002324273.1|	predicted protein [Populus trichocarpa] >gi|222865707|gb|EEF02838.1| predicted protein [Populus trichocarpa]	94.51	164	9	0	897	406	9	172	5e-72	275
contig00858	gi|217073672|gb|ACJ85196.1|	unknown [Medicago truncatula]	97.06	136	4	0	73	480	1	136	7e-69	264
contig00859	gi|217075711|gb|ACJ86215.1|	unknown [Medicago truncatula]	93.92	148	9	1	77	520	1	141	5e-76	286
contig00860	gi|217072452|gb|ACJ84586.1|	unknown [Medicago truncatula]	80.65	310	57	2	1334	414	1	310	4e-135	485
contig00861	gi|255631742|gb|ACU16238.1|	unknown [Glycine max]	87.43	191	20	3	81	641	1	189	3e-88	329
contig00862	gi|217071692|gb|ACJ84206.1|	unknown [Medicago truncatula]	85.71	63	9	0	82	270	1	63	4e-26	120
contig00863	gi|71040675|gb|AAZ20286.1|	ubiquitin-conjugating enzyme 1 [Arachis hypogaea] >gi|217075352|gb|ACJ86036.1| unknown [Medicago truncatula] >gi|255628881|gb|ACU14785.1| unknown [Glycine max] >gi|255641415|gb|ACU20984.1| unknown [Glycine max]	100	153	0	0	698	240	1	153	8e-83	310
contig00865	gi|255628463|gb|ACU14576.1|	unknown [Glycine max]	97.22	36	1	0	108	1	1	36	7e-12	73.6
contig00866	gi|255627155|gb|ACU13922.1|	unknown [Glycine max]	74.6	63	15	1	327	142	47	109	9e-20	99.8
contig00868	gi|255635421|gb|ACU18063.1|	unknown [Glycine max]	36.34	322	189	10	1132	215	11	291	6e-36	155
contig00870	gi|8954298|gb|AAD27882.2|AF139470_1	chlorophyll a/b-binding protein CP24 precursor [Vigna radiata]	92.69	260	19	2	966	187	1	258	7e-129	464
contig00872	gi|260766929|gb|ACX50406.1|	histone H4 [Eriobotrya japonica]	100	73	0	0	523	305	22	94	2e-32	142
contig00873	gi|224103609|ref|XP_002313120.1|	predicted protein [Populus trichocarpa] >gi|222849528|gb|EEE87075.1| predicted protein [Populus trichocarpa]	80.28	573	92	2	71	1726	1	573	0	913
contig00874	gi|255552368|ref|XP_002517228.1|	ATP synthase epsilon chain mitochondrial	83.82	68	11	0	71	274	2	69	9e-30	132
contig00876	gi|34541966|gb|AAQ74875.1|	actin [Trifolium pratense]	99.73	377	1	0	1561	431	1	377	0	755
contig00877	gi|255552368|ref|XP_002517228.1|	ATP synthase epsilon chain mitochondrial	88.33	60	7	0	544	365	1	60	4e-25	117
contig00879	gi|238014024|gb|ACR38047.1|	unknown [Zea mays]	95.56	135	6	0	2	406	208	342	2e-69	265
contig00881	gi|205326623|gb|ACI03401.1|	peroxidase 1 [Litchi chinensis]	69.64	247	75	0	58	798	22	268	2e-94	349
contig00882	gi|255625769|gb|ACU13229.1|	unknown [Glycine max]	79.79	94	19	0	50	331	1	94	5e-38	161
contig00883	gi|119905|sp|P10933|FENR1_PEA	RecName: Full=Ferredoxin--NADP reductase leaf isozyme	98.29	351	6	0	1319	267	10	360	0	700
contig00884	gi|217073400|gb|ACJ85059.1|	unknown [Medicago truncatula]	92.7	315	23	1	1239	295	1	314	6e-162	574
contig00885	gi|224088697|ref|XP_002308515.1|	copper transporter [Populus trichocarpa] >gi|118484944|gb|ABK94337.1| unknown [Populus trichocarpa] >gi|222854491|gb|EEE92038.1| copper transporter [Populus trichocarpa]	60.93	151	51	4	32	460	1	149	1e-38	163
contig00886	gi|255628433|gb|ACU14561.1|	unknown [Glycine max]	86.11	180	25	0	53	592	1	180	5e-74	281
contig00887	gi|255559488|ref|XP_002520764.1|	small nuclear ribonucleoprotein sm d1 putative [Ricinus communis] >gi|223540149|gb|EEF41726.1| small nuclear ribonucleoprotein sm d1	97.96	98	2	0	625	332	1	98	2e-47	193
contig00888	gi|255647098|gb|ACU24017.1|	unknown [Glycine max]	81.42	296	52	2	1223	345	6	301	1e-129	467
contig00889	gi|217072432|gb|ACJ84576.1|	unknown [Medicago truncatula]	96.32	380	14	0	54	1193	1	380	0	761
contig00890	gi|158122137|gb|ABW17197.1|	alanine aminotransferase 2 [Glycine max]	89.81	481	49	0	342	1784	1	481	0	891
contig00891	gi|195606516|gb|ACG25088.1|	histone H3 [Zea mays]	88.2	161	19	1	718	236	1	159	6e-65	251
contig00892	gi|255544584|ref|XP_002513353.1|	phosphoglycerate kinase putative [Ricinus communis] >gi|223547261|gb|EEF48756.1| phosphoglycerate kinase	97.33	75	2	0	3	227	405	479	2e-24	115
contig00893	gi|224093164|ref|XP_002309816.1|	predicted protein [Populus trichocarpa] >gi|222852719|gb|EEE90266.1| predicted protein [Populus trichocarpa]	66.41	131	16	2	72	380	68	198	2e-40	169
contig00896	gi|399024|sp|Q01516|ALFC1_PEA	RecName: Full=Fructose-bisphosphate aldolase 1 chloroplastic; Flags: Precursor >gi|169037|gb|AAA33642.1| aldolase	98.7	154	2	0	3	464	35	188	1e-81	305
contig00897	gi|3915866|sp|P52780|SYQ_LUPLU	RecName: Full=Glutaminyl-tRNA synthetase; AltName: Full=Glutamine--tRNA ligase; Short=GlnRS >gi|2995455|emb|CAA62901.1| tRNA-glutamine synthetase [Lupinus luteus]	85.71	161	23	1	484	2	153	312	3e-142	273
contig00899	gi|255632298|gb|ACU16507.1|	unknown [Glycine max]	88.89	216	24	0	234	881	1	216	1e-110	404
contig00900	gi|15234910|ref|NP_192742.1|	CYTC-2 (cytochrome c-2); electron carrier/ heme binding / iron ion binding [Arabidopsis thaliana] >gi|27734261|sp|Q9T0G2|CYC3_ARATH RecName: Full=Probable cytochrome c At4g10040 >gi|4539007|emb|CAB39628.1| cytochrome c [Arabidopsis thaliana] >gi|7267700|emb|CAB78127.1| cytochrome c [Arabidopsis thaliana] >gi|15028283|gb|AAK76618.1| putative cytochrome c protein [Arabidopsis thaliana] >gi|19310747…	92.86	112	8	0	602	267	1	112	6e-57	224
contig00902	gi|217074206|gb|ACJ85463.1|	unknown [Medicago truncatula]	98.36	244	4	0	958	227	12	255	4e-124	448
contig00903	gi|255632908|gb|ACU16808.1|	unknown [Glycine max]	77.78	108	22	5	554	237	1	104	1e-24	116
contig00904	gi|4204761|gb|AAD11482.1|	peroxidase precursor [Glycine max]	80.31	320	60	2	115	1065	32	351	4e-147	525
contig00905	gi|217071618|gb|ACJ84169.1|	unknown [Medicago truncatula]	92.8	125	9	0	59	433	1	125	4e-63	245
contig00906	gi|87240819|gb|ABD32677.1|	Like-Sm ribonucleoprotein-related core [Medicago truncatula]	98.75	80	1	0	501	262	1	80	4e-37	157
contig00907	gi|56709428|emb|CAF32327.1|	late embryogenesis abundant protein [Pisum sativum]	79.17	96	20	0	3	290	138	233	2e-59	134
contig00908	gi|124359935|gb|ABN07951.1|	hypothetical protein MtrDRAFT_AC152185g3v2 [Medicago truncatula]	98.15	108	2	0	91	414	3	110	9e-44	181
contig00909	gi|255633096|gb|ACU16903.1|	unknown [Glycine max]	100	150	0	0	3	452	17	166	2e-81	304
contig00911	gi|255646225|gb|ACU23597.1|	unknown [Glycine max]	81.72	93	16	1	654	379	177	269	6e-34	147
contig00912	gi|255640610|gb|ACU20590.1|	unknown [Glycine max]	91.78	146	12	0	28	465	1	146	4e-54	215
contig00913	gi|3913034|sp|O64407|AMYB_VIGUN	RecName: Full=Beta-amylase; AltName: Full=1 4-alpha-D-glucan maltohydrolase >gi|2995395|emb|CAA12395.1| beta amylase [Vigna unguiculata]	91.03	435	39	0	1747	443	62	496	0	838
contig00914	gi|108802647|ref|YP_636303.1|	NADH dehydrogenase subunit K [Eucalyptus globulus subsp. globulus] >gi|60460813|gb|AAX21033.1| NADH-plastoquinone oxidoreductase subunit K [Eucalyptus globulus subsp. globulus]	89.24	223	24	1	1625	957	53	274	3e-128	402
contig00915	gi|217072984|gb|ACJ84852.1|	unknown [Medicago truncatula]	97.19	178	5	0	845	312	1	178	5e-98	361
contig00916	gi|1711036|gb|AAB97098.1|	hydroxyproline rich glycoprotein PsHRGP1 [Pisum sativum]	92.8	125	9	0	574	200	131	255	2e-59	232
contig00918	gi|6651031|gb|AAF22137.1|AF128455_1	gamma-glutamylcysteine synthetase precursor [Pisum sativum]	97.2	500	14	1	1756	257	1	499	0	993
contig00919	gi|255640574|gb|ACU20572.1|	unknown [Glycine max]	63.46	104	31	4	707	417	2	101	2e-27	126
contig00920	gi|196122020|gb|ACG69484.1|	germin-like protein 8 [Glycine max]	79.27	193	40	0	778	200	17	209	2e-83	312
contig00921	gi|217075652|gb|ACJ86186.1|	unknown [Medicago truncatula]	94.5	200	11	1	948	349	1	199	4e-102	375
contig00922	gi|255641368|gb|ACU20961.1|	unknown [Glycine max]	91.77	401	33	0	138	1340	4	404	0	707
contig00923	gi|226499354|ref|NP_001147027.1|	polyubiquitin containing 7 ubiquitin monomers [Zea mays] >gi|195606596|gb|ACG25128.1| polyubiquitin containing 7 ubiquitin monomers [Zea mays]	96.97	66	2	0	330	133	80	145	3e-48	127
contig00924	gi|217075000|gb|ACJ85860.1|	unknown [Medicago truncatula]	90.19	530	52	1	30	1619	1	524	0	918
contig00925	gi|217071986|gb|ACJ84353.1|	unknown [Medicago truncatula]	93.33	465	31	0	177	1571	1	465	0	892
contig00927	gi|225426050|ref|XP_002274995.1|	PREDICTED: hypothetical protein [Vitis vinifera] >gi|157358208|emb|CAO65845.1| unnamed protein product [Vitis vinifera]	78.66	239	51	1	44	760	1	229	4e-84	315
contig00928	gi|157341390|emb|CAO49297.1|	unnamed protein product [Vitis vinifera]	62.05	419	135	4	626	1810	1	419	0	474
contig00930	gi|124360327|gb|ABN08340.1|	ZIM [Medicago truncatula]	77.4	208	47	1	219	842	1	207	5e-75	285
contig00931	gi|255626187|gb|ACU13438.1|	unknown [Glycine max]	95.78	237	10	1	80	790	1	236	2e-121	439
contig00932	gi|1778378|gb|AAB72115.1|	NAP1Ps [Pisum sativum]	96.37	303	11	1	1489	581	1	301	1e-135	456
contig00934	gi|255640036|gb|ACU20309.1|	unknown [Glycine max]	82	350	61	2	199	1242	5	353	8e-167	591
contig00935	gi|217071334|gb|ACJ84027.1|	unknown [Medicago truncatula]	96.12	232	9	0	129	824	1	232	2e-122	442
contig00938	gi|34541994|gb|AAQ74889.1|	Al-induced protein [Gossypium hirsutum]	86.44	236	32	0	53	760	1	236	2e-114	416
contig00939	gi|544006|sp|P36908|CHIA_CICAR	RecName: Full=Acidic endochitinase; Flags: Precursor >gi|17942|emb|CAA49998.1| chitinase [Cicer arietinum]	87.68	276	34	1	63	890	19	293	1e-131	474
contig00940	gi|20260118|gb|AAM12957.1|	GTP-binding protein LepA homolog [Arabidopsis thaliana] >gi|22136082|gb|AAM91119.1| GTP-binding protein LepA-like protein [Arabidopsis thaliana]	89.74	78	8	0	235	2	71	148	2e-32	141
contig00941	gi|194466221|gb|ACF74341.1|	little protein 1 [Arachis hypogaea]	84.21	76	12	0	480	253	1	76	4e-27	124
contig00942	gi|871508|emb|CAA90082.1|	small GTP-binding protein [Pisum sativum]	98.54	205	3	0	906	292	11	215	5e-91	338
contig00943	gi|14916975|sp|P31023|DLDH_PEA	RecName: Full=Dihydrolipoyl dehydrogenase mitochondrial; AltName: Full=Dihydrolipoamide dehydrogenase; AltName: Full=Pyruvate dehydrogenase complex E3 subunit; Short=PDC-E3; Short=E3; AltName: Full=Glycine cleavage system L protein; Flags: Precursor >gi|984678|emb|CAA44729.1| lipoamide dehydrogenase [Pisum sativum] >gi|6723874|emb|CAA45066.2| dihydrolipoamide dehydrogenase [Pisum sativum]	99.2	501	4	0	1844	342	1	501	0	972
contig00945	gi|2506470|sp|P53536|PHSL_VICFA	RecName: Full=Alpha-1 4 glucan phosphorylase L isozyme	92.82	933	55	2	3442	680	1	933	0	1585
contig00946	gi|255644657|gb|ACU22831.1|	unknown [Glycine max]	67.96	206	48	4	18	581	3	201	2e-73	279
contig00947	gi|255541756|ref|XP_002511942.1|	hypothetical protein RCOM_1617200 [Ricinus communis] >gi|223549122|gb|EEF50611.1| hypothetical protein RCOM_1617200 [Ricinus communis]	31.03	680	364	16	2619	895	1	653	2e-80	305
contig00948	gi|217073634|gb|ACJ85177.1|	unknown [Medicago truncatula]	88.15	135	16	1	730	326	151	283	5e-58	229
contig00949	gi|1370287|emb|CAA97910.1|	core protein [Pisum sativum]	85.62	146	21	0	612	175	1	146	7e-50	201
contig00950	gi|255647606|gb|ACU24266.1|	unknown [Glycine max]	75.21	238	59	0	1053	340	4	241	2e-95	353
contig00951	gi|255644706|gb|ACU22855.1|	unknown [Glycine max]	88.89	261	28	1	81	860	1	261	5e-108	395
contig00952	gi|225424071|ref|XP_002282799.1|	PREDICTED: hypothetical protein [Vitis vinifera] >gi|147792362|emb|CAN76984.1| hypothetical protein [Vitis vinifera] >gi|157338843|emb|CAO42194.1| unnamed protein product [Vitis vinifera]	68.23	192	61	0	886	311	1	192	5e-68	262
contig00953	gi|255626233|gb|ACU13461.1|	unknown [Glycine max]	94.87	195	9	1	955	374	37	231	6e-107	391
contig00954	gi|2598599|emb|CAA75594.1|	MtN4 [Medicago truncatula]	95.51	89	4	0	432	698	161	249	1e-25	121
contig00955	gi|224063339|ref|XP_002301104.1|	predicted protein [Populus trichocarpa] >gi|118484728|gb|ABK94233.1| unknown [Populus trichocarpa] >gi|222842830|gb|EEE80377.1| predicted protein [Populus trichocarpa]	95.38	173	8	0	880	362	2	174	6e-98	361
contig00956	gi|225428963|ref|XP_002263938.1|	PREDICTED: hypothetical protein [Vitis vinifera]	94.64	56	3	0	334	167	1	56	3e-27	124
contig00957	gi|19571|emb|CAA43779.1|	aspartate aminotransferase [Medicago sativa]	95.17	414	20	0	146	1387	4	417	0	792
contig00958	gi|259475|gb|AAB24085.1|	legumin propolypeptide beta chain [beans Peptide Partial	85	60	9	0	303	124	122	181	2e-22	108
contig00959	gi|255644424|gb|ACU22717.1|	unknown [Glycine max]	89.79	284	29	0	67	918	1	284	1e-128	463
contig00960	gi|225427316|ref|XP_002279150.1|	PREDICTED: hypothetical protein [Vitis vinifera] >gi|157342004|emb|CAO63460.1| unnamed protein product [Vitis vinifera]	72.2	241	61	2	307	1011	1	240	5e-131	339
contig00961	gi|22138108|gb|AAM93434.1|	40S ribosomal S4 protein [Glycine max] >gi|255641970|gb|ACU21252.1| unknown [Glycine max]	98.66	149	2	0	53	499	1	149	3e-81	304
contig00962	gi|217074584|gb|ACJ85652.1|	unknown [Medicago truncatula]	91.06	123	11	0	34	402	1	123	6e-60	234
contig00963	gi|228403|prf||1803516A	glycolate oxidase	97.57	371	9	0	1358	246	1	371	0	687
contig00964	gi|255639119|gb|ACU19859.1|	unknown [Glycine max]	83.68	239	38	1	884	171	26	264	5e-112	408
contig00965	gi|217071780|gb|ACJ84250.1|	unknown [Medicago truncatula]	83.87	248	40	0	1021	278	1	248	1e-119	434
contig00966	gi|255544864|ref|XP_002513493.1|	40S ribosomal protein S2 putative [Ricinus communis] >gi|223547401|gb|EEF48896.1| 40S ribosomal protein S2	93.19	235	16	1	975	271	37	270	2e-121	440
contig00969	gi|217073118|gb|ACJ84918.1|	unknown [Medicago truncatula]	81.21	298	56	0	103	996	1	298	4e-138	495
contig00970	gi|255645900|gb|ACU23439.1|	unknown [Glycine max]	97.1	69	2	0	208	2	54	122	8e-32	139
contig00971	gi|255633161|gb|ACU16936.1|	unknown [Glycine max]	45.67	208	109	5	69	680	38	241	6e-36	155
contig00972	gi|255544864|ref|XP_002513493.1|	40S ribosomal protein S2 putative [Ricinus communis] >gi|223547401|gb|EEF48896.1| 40S ribosomal protein S2	97.09	103	3	0	311	3	36	138	8e-50	199
contig00973	gi|60219079|emb|CAI56441.1|	germin-like protein [Cicer arietinum]	88.11	185	22	0	564	10	1	185	3e-82	308
contig00975	gi|255629227|gb|ACU14958.1|	unknown [Glycine max]	90.43	209	20	0	162	788	2	210	4e-98	362
contig00976	gi|255632908|gb|ACU16808.1|	unknown [Glycine max]	70.21	94	28	1	97	378	13	104	5e-21	104
contig00977	gi|77997745|gb|ABB16353.1|	seed maturation protein [Medicago truncatula]	84.23	260	39	2	977	204	1	260	4e-99	365
contig00978	gi|115469286|ref|NP_001058242.1|	Os06g0653900 [Oryza sativa (japonica cultivar-group)] >gi|51535048|dbj|BAD37419.1| putative transport protein SEC61 [Oryza sativa Japonica Group] >gi|51535598|dbj|BAD37541.1| putative transport protein SEC61 [Oryza sativa Japonica Group] >gi|113596282|dbj|BAF20156.1| Os06g0653900 [Oryza sativa Japonica Group] >gi|125556319|gb|EAZ01925.1| hypothetical protein OsI_23951 [Oryza sativa Indica Group] …	97.06	68	2	0	78	281	2	69	4e-21	104
contig00980	gi|255627013|gb|ACU13851.1|	unknown [Glycine max]	88.72	133	15	0	89	487	1	133	1e-64	250
contig00981	gi|255567721|ref|XP_002524839.1|	carboxymethylenebutenolidase putative [Ricinus communis] >gi|223535899|gb|EEF37559.1| carboxymethylenebutenolidase	82.24	259	42	3	1020	256	27	284	1e-110	404
contig00982	gi|2459611|gb|AAB71759.1|	lipoxygenase [Pisum sativum]	90.81	675	61	2	63	2084	1	674	0	1253
contig00983	gi|255639784|gb|ACU20185.1|	unknown [Glycine max]	68.49	384	117	8	549	1688	1	340	2e-110	404
contig00984	gi|1370287|emb|CAA97910.1|	core protein [Pisum sativum]	95.21	146	7	0	564	127	1	146	2e-58	229
contig00986	gi|226495659|ref|NP_001148228.1|	LOC100281836 [Zea mays] >gi|195616818|gb|ACG30239.1| HDDC2 protein [Zea mays] >gi|223943231|gb|ACN25699.1| unknown [Zea mays]	76.16	151	36	0	194	646	70	220	3e-73	250
contig00987	gi|120663|sp|P12859|G3PB_PEA	RecName: Full=Glyceraldehyde-3-phosphate dehydrogenase B chloroplastic; AltName: Full=NADP-dependent glyceraldehydephosphate dehydrogenase subunit B; Flags: Precursor >gi|309671|gb|AAA84543.1| glyceraldehyde-3-phosphate dehydrogenase B subunit	95.94	443	18	0	1585	257	9	451	0	778
contig00988	gi|225434133|ref|XP_002277485.1|	PREDICTED: O-acetylserine(thiol)-lyase [Vitis vinifera]	77.27	330	75	0	184	1173	53	382	3e-147	526
contig00989	gi|255644435|gb|ACU22722.1|	unknown [Glycine max]	82.46	342	60	1	34	1059	3	341	3e-160	568
contig00990	gi|75301808|sp|Q8LSN3|FYPP_PEA	RecName: Full=Phytochrome-associated serine/threonine protein phosphatase; AltName: Full=PsFyPP >gi|20385063|gb|AAM21172.1|AF305635_1 serine/threonine protein phosphatase 2A [Pisum sativum]	100	303	0	0	106	1014	1	303	0	639
contig00991	gi|132819|sp|P11893|RK24_PEA	RecName: Full=50S ribosomal protein L24 chloroplastic; AltName: Full=CL24; Flags: Precursor >gi|20873|emb|CAA32185.1| unnamed protein product [Pisum sativum]	89.6	173	17	1	87	602	22	194	1e-83	313
contig00992	gi|217074662|gb|ACJ85691.1|	unknown [Medicago truncatula]	91.18	340	30	0	68	1087	17	356	0	681
contig00993	gi|217071034|gb|ACJ83877.1|	unknown [Medicago truncatula]	84.67	137	21	0	56	466	1	137	4e-63	244
contig00994	gi|169101|gb|AAA33671.1|	17.9 kDa heat shock protein (hsp17.9)	94.19	155	9	0	778	314	1	155	1e-60	238
contig00995	gi|1754979|gb|AAB39474.1|	Em protein [Robinia pseudoacacia]	87.76	98	9	1	160	444	1	98	8e-42	174
contig00996	gi|34582497|sp|O04300|UPTG_PEA	RecName: Full=Alpha-1 4-glucan-protein synthase [UDP-forming]; AltName: Full=UDP-glucose:protein transglucosylase; Short=UPTG; AltName: Full=Reversibly glycosylated polypeptide >gi|2130521|gb|AAB88408.1| reversibly glycosylatable polypeptide [Pisum sativum]	98.63	364	5	0	282	1373	1	364	0	758
contig00997	gi|217074324|gb|ACJ85522.1|	unknown [Medicago truncatula]	97.95	244	5	0	791	60	1	244	1e-132	476
contig01000	gi|196122036|gb|ACG69492.1|	germin-like protein 16 [Glycine max]	83.71	221	34	1	875	219	1	221	1e-101	373
contig01001	gi|255579456|ref|XP_002530571.1|	conserved hypothetical protein [Ricinus communis] >gi|223529870|gb|EEF31801.1| conserved hypothetical protein [Ricinus communis]	58.06	155	65	1	728	264	53	206	6e-43	178
contig01002	gi|255626811|gb|ACU13750.1|	unknown [Glycine max]	74.78	230	56	2	86	769	1	230	6e-86	322
contig01003	gi|34485633|gb|AAQ73203.1|	SAT5 [Pisum sativum]	90.64	235	20	1	152	850	1	235	9e-123	444
contig01004	gi|169147017|emb|CAQ15819.1|	putative thaumatin-like protein [Medicago truncatula var. truncatula]	84.38	224	35	0	997	326	1	224	5e-116	421
contig01005	gi|117607067|gb|ABK42077.1|	ubiquitin extension protein [Capsicum annuum]	99.34	152	1	0	727	272	22	173	6e-67	258
contig01007	gi|124359362|gb|ABN05829.1|	Peptidase M50 mammalian sterol-regulatory element binding protein [Medicago truncatula]	88.22	518	58	2	1779	235	1	518	0	834
contig01008	gi|123192431|gb|ABM73376.1|	Ran1 [Pisum sativum]	97.5	80	2	0	497	258	142	221	1e-39	165
contig01009	gi|255629430|gb|ACU15061.1|	unknown [Glycine max]	86.86	175	23	1	938	414	37	210	1e-81	307
contig01011	gi|145408226|gb|ABP65665.1|	VTC2-like protein [Actinidia chinensis]	76.39	449	94	2	620	1930	1	448	0	658
contig01013	gi|400637|sp|P31839|NU1M_OENBE	RecName: Full=NADH-ubiquinone oxidoreductase chain 1; AltName: Full=NADH dehydrogenase subunit 1 >gi|66136|pir||DNOBU1 NADH2 dehydrogenase (ubiquinone) (EC 1.6.5.3) chain 1 - evening primrose mitochondrion	97.78	135	3	0	2559	2155	1	135	7e-54	217
contig01014	gi|217073560|gb|ACJ85140.1|	unknown [Medicago truncatula]	95.83	240	10	0	81	800	24	263	4e-118	429
contig01015	gi|260766929|gb|ACX50406.1|	histone H4 [Eriobotrya japonica]	100	61	0	0	369	187	43	103	1e-26	122
contig01016	gi|224145818|ref|XP_002325775.1|	predicted protein [Populus trichocarpa] >gi|222862650|gb|EEF00157.1| predicted protein [Populus trichocarpa]	69.33	463	142	2	1550	162	1	458	3e-179	632
contig01017	gi|255626801|gb|ACU13745.1|	unknown [Glycine max] >gi|255635042|gb|ACU17879.1| unknown [Glycine max]	87.12	132	17	0	50	445	1	132	2e-62	242
contig01018	gi|60219079|emb|CAI56441.1|	germin-like protein [Cicer arietinum]	87.5	40	5	0	89	208	1	40	7e-15	83.6
contig01019	gi|217075538|gb|ACJ86129.1|	unknown [Medicago truncatula]	83.82	173	28	0	880	362	1	173	2e-80	303
contig01020	gi|157339643|emb|CAO44184.1|	unnamed protein product [Vitis vinifera]	97.5	40	1	0	151	270	20	59	5e-15	84
contig01021	gi|224095800|ref|XP_002310485.1|	predicted protein [Populus trichocarpa] >gi|222853388|gb|EEE90935.1| predicted protein [Populus trichocarpa]	81.28	406	73	1	1822	614	11	416	0	702
contig01022	gi|15213963|sp|Q9M4D8|DCAM_VICFA	RecName: Full=S-adenosylmethionine decarboxylase proenzyme; Short=AdoMetDC; Short=SAMDC; Contains: RecName: Full=S-adenosylmethionine decarboxylase alpha chain; Contains: RecName: Full=S-adenosylmethionine decarboxylase beta chain; Flags: Precursor >gi|7209279|emb|CAB76966.1| S-adenosylmethionine decarboxylase [Vicia faba]	97.37	342	9	0	613	1638	1	342	0	639
contig01023	gi|255645209|gb|ACU23102.1|	unknown [Glycine max]	94.56	386	21	0	1605	448	1	386	0	676
contig01024	gi|255629099|gb|ACU14894.1|	unknown [Glycine max]	65.93	91	31	2	520	248	1	87	5e-22	107
contig01025	gi|255575357|ref|XP_002528581.1|	U2 snrnp auxiliary factor small subunit	78.8	217	46	2	81	731	1	202	2e-95	352
contig01026	gi|217073108|gb|ACJ84913.1|	unknown [Medicago truncatula]	93.56	264	17	0	46	837	1	264	4e-131	471
contig01027	gi|255632278|gb|ACU16497.1|	unknown [Glycine max]	84.36	179	25	2	916	389	1	178	8e-73	278
contig01028	gi|255647549|gb|ACU24238.1|	unknown [Glycine max]	70	70	21	1	435	644	164	230	2e-38	101
contig01029	gi|87240745|gb|ABD32603.1|	FAD linked oxidase N-terminal [Medicago truncatula]	74.51	455	113	2	8	1363	1	454	3e-172	609
contig01030	gi|730557|sp|P40590|RL34_PEA	RecName: Full=60S ribosomal protein L34 >gi|498908|gb|AAA86953.1| ribosomal protein L34 homolog	100	95	0	0	56	340	1	95	5e-48	194
contig01031	gi|217038832|gb|ACJ76773.1|	eukaryotic translation initiation factor 5A2 [Glycine max] >gi|217038834|gb|ACJ76774.1| eukaryotic translation initiation factor 5A3 [Glycine max]	96.88	160	5	0	98	577	1	160	8e-85	317
contig01032	gi|87241118|gb|ABD32976.1|	Seed maturation protein [Medicago truncatula]	92.31	91	7	0	3	275	52	142	2e-39	165
contig01034	gi|224131792|ref|XP_002328109.1|	predicted protein [Populus trichocarpa] >gi|222837624|gb|EEE75989.1| predicted protein [Populus trichocarpa]	71.77	209	59	1	233	859	1	208	4e-73	278
contig01036	gi|84453218|dbj|BAE71206.1|	putative transcription factor EREBP [Trifolium pratense]	82.26	389	65	5	1551	397	1	385	3e-159	566
contig01037	gi|205326623|gb|ACI03401.1|	peroxidase 1 [Litchi chinensis]	64.57	175	62	1	884	360	144	317	1e-62	209
contig01038	gi|190151606|gb|ACE63506.1|	alanine:glyoxylate aminotransferase [Vigna radiata] >gi|255645638|gb|ACU23313.1| unknown [Glycine max]	90.77	401	37	0	124	1326	1	401	0	707
contig01039	gi|255638314|gb|ACU19469.1|	unknown [Glycine max]	85.1	302	45	0	95	1000	2	303	6e-139	498
contig01040	gi|124359659|gb|ABN06031.1|	Lecithin:cholesterol acyltransferase [Medicago truncatula]	89.2	537	55	3	1905	304	1	537	0	996
contig01041	gi|87241037|gb|ABD32895.1|	Heat shock protein Hsp70 [Medicago truncatula]	98.48	460	7	0	152	1531	1	460	0	841
contig01042	gi|197294136|ref|YP_002149757.1|	clp protease proteolytic subunit [Cicer arietinum] >gi|197089824|gb|ACH41094.1| clp protease proteolytic subunit [Cicer arietinum]	75.38	195	48	0	301	885	1	195	7e-80	301
contig01043	gi|197294136|ref|YP_002149757.1|	clp protease proteolytic subunit [Cicer arietinum] >gi|197089824|gb|ACH41094.1| clp protease proteolytic subunit [Cicer arietinum]	66.22	74	25	0	645	424	122	195	5e-21	106
contig01044	gi|54039313|sp|P62302|RS13_SOYBN	RecName: Full=40S ribosomal protein S13 >gi|44662862|gb|AAS47510.1| ribosomal protein S13 [Glycine max] >gi|161367348|gb|ABX71080.1| ribosomal protein S13 [Glycine max] >gi|255625887|gb|ACU13288.1| unknown [Glycine max]	96.03	151	6	0	63	515	1	151	5e-77	291
contig01045	gi|6092014|dbj|BAA85654.1|	hsr203J homolog [Pisum sativum]	91.15	339	30	0	1190	174	1	339	0	642
contig01047	gi|121344|sp|P08281|GLNA2_PEA	RecName: Full=Glutamine synthetase leaf isozyme chloroplastic; AltName: Full=GS2; AltName: Full=Glutamate--ammonia ligase; Flags: Precursor >gi|169059|gb|AAA33653.1| glutamine synthetase (chloroplast GS2) (EC 6.3.1.2)	97.91	430	9	0	1488	199	1	430	0	830
contig01048	gi|208964724|gb|ACI31552.1|	heat shock protein 90-1 [Glycine max]	93.97	696	39	1	96	2174	7	702	0	1104
contig01049	gi|224065405|ref|XP_002301801.1|	predicted protein [Populus trichocarpa] >gi|222843527|gb|EEE81074.1| predicted protein [Populus trichocarpa]	93.88	49	3	0	371	225	28	76	6e-18	93.6
contig01050	gi|255640382|gb|ACU20478.1|	unknown [Glycine max]	89.01	91	10	0	37	309	1	91	1e-43	179
contig01051	gi|84468428|dbj|BAE71297.1|	hypothetical protein [Trifolium pratense]	88.89	378	41	4	186	1316	1	371	1e-105	388
contig01052	gi|255626349|gb|ACU13519.1|	unknown [Glycine max]	76.02	171	37	2	41	541	1	161	1e-61	240
contig01053	gi|217074162|gb|ACJ85441.1|	unknown [Medicago truncatula]	89.44	180	19	0	598	59	81	260	3e-78	295
contig01054	gi|255628689|gb|ACU14689.1|	unknown [Glycine max]	80.36	56	11	0	449	282	1	56	8e-17	90.1
contig01055	gi|116908|sp|P28002|COMT1_MEDSA	RecName: Full=Caffeic acid 3-O-methyltransferase; AltName: Full=S-adenosysl-L-methionine:caffeic acid 3-O-methyltransferase; Short=CAOMT; Short=COMT >gi|23200293|pdb|1KYW|A Chain A Crystal Structure Analysis Of Caffeic Acid5-Hydroxyferulic Acid 35-O-Methyltransferase In Complex With 5- Hydroxyconiferaldehyde >gi|23200294|pdb|1KYW|C Chain C	93.41	364	24	1	75	1166	1	363	0	698
contig01056	gi|255647912|gb|ACU24414.1|	unknown [Glycine max]	71	100	29	0	33	332	272	371	4e-33	132
contig01057	gi|255637282|gb|ACU18971.1|	unknown [Glycine max]	95.65	115	5	1	201	545	1	113	2e-55	219
contig01058	gi|224054560|ref|XP_002298321.1|	predicted protein [Populus trichocarpa] >gi|118487200|gb|ABK95428.1| unknown [Populus trichocarpa] >gi|222845579|gb|EEE83126.1| predicted protein [Populus trichocarpa]	78.12	64	14	0	370	179	28	91	9e-16	87
contig01060	gi|15236542|ref|NP_194911.1|	unknown protein [Arabidopsis thaliana] >gi|4584522|emb|CAB40753.1| putative protein [Arabidopsis thaliana] >gi|7270086|emb|CAB79901.1| putative protein [Arabidopsis thaliana] >gi|38566580|gb|AAR24180.1| At4g31830 [Arabidopsis thaliana] >gi|40824020|gb|AAR92326.1| At4g31830 [Arabidopsis thaliana]	67.33	101	33	1	4	306	3	100	1e-31	139
contig01061	gi|255628349|gb|ACU14519.1|	unknown [Glycine max]	85.19	216	32	1	107	754	13	227	5e-101	372
contig01062	gi|224034459|gb|ACN36305.1|	unknown [Zea mays]	92.31	39	3	0	164	280	16	54	2e-14	81.6
contig01063	gi|255631886|gb|ACU16310.1|	unknown [Glycine max]	64.65	99	35	1	45	341	1	98	2e-37	159
contig01065	gi|24418488|sp|O49816|LEA1_CICAR	Late embryogenesis abundant protein 1 (CapLEA-1) >gi|2909420|emb|CAA12026.1| LEA protein [Cicer arietinum]	75.56	45	11	0	387	253	132	176	1e-11	74.3
contig01066	gi|4850247|emb|CAB42546.2|	14-3-3-like protein [Pisum sativum]	98.78	164	2	0	106	597	1	164	7e-84	314
contig01067	gi|63334283|gb|AAY40471.1|	LITAF-domain-containing protein [Pisum sativum]	95.38	130	5	1	1	387	2	131	2e-71	272
contig01068	gi|224100499|ref|XP_002311900.1|	predicted protein [Populus trichocarpa] >gi|222851720|gb|EEE89267.1| predicted protein [Populus trichocarpa]	66.13	124	32	1	795	454	44	167	1e-39	167
contig01070	gi|255628815|gb|ACU14752.1|	unknown [Glycine max]	59.6	198	79	3	828	238	21	215	3e-59	233
contig01071	gi|255637960|gb|ACU19296.1|	unknown [Glycine max]	85.56	270	34	2	1060	266	1	270	7e-128	461
contig01072	gi|225441010|ref|XP_002277490.1|	PREDICTED: hypothetical protein [Vitis vinifera]	58.11	222	93	0	95	760	36	257	4e-67	259
contig01073	gi|87240526|gb|ABD32384.1|	Peptidase A1 pepsin [Medicago truncatula]	61.11	144	46	3	406	5	200	342	3e-42	174
contig01074	gi|217073106|gb|ACJ84912.1|	unknown [Medicago truncatula]	93.65	299	16	1	32	919	1	299	3e-154	549
contig01075	gi|217071178|gb|ACJ83949.1|	unknown [Medicago truncatula]	96.88	192	6	0	30	605	1	192	8e-103	377
contig01076	gi|194466185|gb|ACF74323.1|	unknown [Arachis hypogaea]	68.87	106	33	0	388	71	14	119	3e-35	151
contig01077	gi|133874186|dbj|BAF49296.1|	flavonol synthase [Clitoria ternatea]	78.34	217	47	1	220	870	54	269	2e-115	358
contig01078	gi|217075042|gb|ACJ85881.1|	unknown [Medicago truncatula]	86.86	137	18	0	53	463	1	137	8e-64	247
contig01079	gi|255631238|gb|ACU15986.1|	unknown [Glycine max]	73.99	173	37	1	141	635	33	205	4e-63	245
contig01080	gi|255637199|gb|ACU18930.1|	unknown [Glycine max]	86.76	287	36	1	181	1035	58	344	4e-166	511
contig01081	gi|153012178|ref|YP_001381694.1|	ribosomal protein S8 [Medicago truncatula]	92.54	134	7	1	817	1209	1	134	3e-62	244
contig01083	gi|255639828|gb|ACU20207.1|	unknown [Glycine max]	75	368	90	3	1408	311	1	367	1e-145	520
contig01084	gi|217072960|gb|ACJ84840.1|	unknown [Medicago truncatula]	90.94	265	24	0	977	183	1	265	2e-140	503
contig01085	gi|255640000|gb|ACU20291.1|	unknown [Glycine max]	83.63	501	82	1	196	1698	28	526	0	863
contig01086	gi|1709127|sp|P51137|MSK1_MEDSA	RecName: Full=Glycogen synthase kinase-3 homolog MsK-1 >gi|313144|emb|CAA48474.1| protein kinase [Medicago sativa]	96.12	412	16	1	1603	368	1	411	0	814
contig01087	gi|255627911|gb|ACU14300.1|	unknown [Glycine max]	98.68	76	1	0	131	358	1	76	4e-37	149
contig01088	gi|67848430|gb|AAY82249.1|	mitochrondrial voltage-dependent anion-selective channel [Phaseolus coccineus]	80.07	276	55	0	104	931	1	276	3e-127	459
contig01089	gi|217074662|gb|ACJ85691.1|	unknown [Medicago truncatula]	97.69	130	3	0	839	450	228	357	5e-75	285
contig01090	gi|255630927|gb|ACU15826.1|	unknown [Glycine max]	76.73	202	47	0	802	197	1	202	1e-87	327
contig01091	gi|217074312|gb|ACJ85516.1|	unknown [Medicago truncatula]	98.13	267	5	0	59	859	1	267	8e-133	477
contig01092	gi|92893896|gb|ABE91946.1|	Ras GTPase; Sigma-54 factor interaction region [Medicago truncatula]	93.43	213	14	0	898	260	8	220	7e-98	361
contig01093	gi|224138048|ref|XP_002326505.1|	predicted protein [Populus trichocarpa] >gi|222833827|gb|EEE72304.1| predicted protein [Populus trichocarpa]	57.95	176	40	2	58	483	1	176	9e-44	179
contig01094	gi|217071008|gb|ACJ83864.1|	unknown [Medicago truncatula]	86.51	126	17	1	574	197	7	131	4e-54	215
contig01096	gi|87162669|gb|ABD28464.1|	Ribosomal protein L30 [Medicago truncatula]	97.54	244	6	0	976	245	1	244	7e-127	457
contig01097	gi|255560331|ref|XP_002521182.1|	amino acid binding protein putative [Ricinus communis] >gi|223539629|gb|EEF41213.1| amino acid binding protein	86.14	101	14	0	140	442	114	214	1e-59	182
contig01098	gi|255632780|gb|ACU16743.1|	unknown [Glycine max]	84.67	261	40	0	78	860	9	269	7e-128	461
contig01100	gi|255631284|gb|ACU16009.1|	unknown [Glycine max]	72.54	142	38	3	38	460	24	161	2e-46	189
contig01103	gi|118484642|gb|ABK94193.1|	unknown [Populus trichocarpa]	95.37	108	5	0	610	287	17	124	2e-43	179
contig01104	gi|217070940|gb|ACJ83830.1|	unknown [Medicago truncatula]	96.81	94	3	0	518	237	1	94	1e-47	192
contig01106	gi|113734311|dbj|BAF30481.1|	cytochrome c oxidase subunit Vb [Pisum sativum] >gi|113734317|dbj|BAF30484.1| cytochrome c oxidase subunit Vb [Pisum sativum]	96	150	6	0	797	348	1	150	8e-82	307
contig01108	gi|115515|sp|P17928|CALM_MEDSA	RecName: Full=Calmodulin; Short=CaM >gi|21913287|gb|AAM81203.1|AF494220_1 calmodulin 2 [Medicago truncatula] >gi|19579|emb|CAA36644.1| unnamed protein product [Medicago sativa] >gi|170070|gb|AAA34013.1| calmodulin >gi|170074|gb|AAA34014.1| calmodulin >gi|506852|gb|AAA34238.1| calmodulin [Vigna radiata] >gi|4103957|gb|AAD10244.1| calmodulin [Phaseolus vulgaris] >gi|217071318|gb|ACJ84019.1| unknown…	100	149	0	0	127	573	1	149	9e-79	297
contig01110	gi|217073128|gb|ACJ84923.1|	unknown [Medicago truncatula]	96.11	334	12	1	120	1118	1	334	2e-172	609
contig01111	gi|255625819|gb|ACU13254.1|	unknown [Glycine max]	92.31	130	10	0	693	304	1	130	1e-61	240
contig01112	gi|225447793|ref|XP_002266692.1|	PREDICTED: hypothetical protein [Vitis vinifera]	86.92	428	55	4	320	1600	1	424	0	711
contig01114	gi|87162920|gb|ABD28715.1|	Peptidase S24 S26A and S26B [Medicago truncatula]	96.67	180	6	0	54	593	1	180	7e-95	351
contig01115	gi|217075038|gb|ACJ85879.1|	unknown [Medicago truncatula]	95.95	247	10	0	106	846	16	262	3e-129	465
contig01116	gi|255637349|gb|ACU19004.1|	unknown [Glycine max]	84.48	174	27	0	164	685	7	180	6e-81	304
contig01117	gi|225432652|ref|XP_002282293.1|	PREDICTED: hypothetical protein [Vitis vinifera] >gi|157336479|emb|CAO71164.1| unnamed protein product [Vitis vinifera]	64.59	305	107	2	1208	297	5	308	5e-106	389
contig01118	gi|255632612|gb|ACU16656.1|	unknown [Glycine max]	76.6	188	43	1	70	630	1	188	2e-75	286
contig01119	gi|38232568|gb|AAR15081.1|	translational elongation factor 1 subunit Bbeta [Pisum sativum]	100	86	0	0	529	272	146	231	6e-42	174
contig01120	gi|224076777|ref|XP_002304995.1|	predicted protein [Populus trichocarpa] >gi|222847959|gb|EEE85506.1| predicted protein [Populus trichocarpa]	60.23	88	33	3	79	336	1	87	4e-18	94.4
contig01121	gi|57790330|gb|AAW56091.1|	triterpene UDP-glucosyl transferase UGT73K1 [Medicago truncatula]	82.75	284	44	1	1	837	196	479	2e-134	483
contig01123	gi|225427025|ref|XP_002271658.1|	PREDICTED: hypothetical protein [Vitis vinifera]	80.33	61	12	0	399	581	154	214	5e-24	115
contig01124	gi|89363535|emb|CAJ84246.1|	putative thioredoxin [Pisum sativum]	95.58	181	8	0	64	606	1	181	3e-71	273
contig01125	gi|3766299|emb|CAA09910.1|	sucrose synthase [Pisum sativum]	98.51	806	12	0	69	2486	1	806	0	1592
contig01126	gi|225426063|ref|XP_002275970.1|	PREDICTED: hypothetical protein [Vitis vinifera]	89.57	489	51	0	1817	351	1	489	0	881
contig01127	gi|255625593|gb|ACU13141.1|	unknown [Glycine max]	69.23	91	28	1	605	333	4	93	1e-26	123
contig01128	gi|217074736|gb|ACJ85728.1|	unknown [Medicago truncatula]	91.89	259	21	0	176	952	5	263	7e-126	454
contig01129	gi|1346736|sp|P49173|NIP1_NICAL	RecName: Full=Probable aquaporin NIP-type; AltName: Full=Pollen-specific membrane integral protein >gi|665948|gb|AAA62235.1| putative membrane integral protein	69.57	230	70	0	949	260	33	262	3e-75	286
contig01130	gi|255628477|gb|ACU14583.1|	unknown [Glycine max]	61.63	86	32	2	16	270	1	85	3e-17	91.7
contig01131	gi|126153733|emb|CAM35498.1|	spermine synthase [Lotus japonicus]	87.78	360	44	0	1406	327	1	360	9e-177	624
contig01132	gi|255627317|gb|ACU14003.1|	unknown [Glycine max]	79.85	134	27	0	692	291	1	134	4e-54	215
contig01133	gi|255626793|gb|ACU13741.1|	unknown [Glycine max]	99.03	103	1	0	66	374	1	103	1e-51	207
contig01134	gi|255633042|gb|ACU16876.1|	unknown [Glycine max]	87.05	224	29	0	1076	405	8	231	1e-108	397
contig01135	gi|225444907|ref|XP_002281896.1|	PREDICTED: hypothetical protein [Vitis vinifera]	32.3	257	116	7	677	81	5	256	1e-18	97.4
contig01137	gi|255645551|gb|ACU23270.1|	unknown [Glycine max]	94.55	110	6	0	67	396	1	110	3e-52	208
contig01138	gi|255635653|gb|ACU18176.1|	unknown [Glycine max]	94.23	156	9	0	189	656	94	249	1e-101	306
contig01139	gi|21615419|emb|CAD33929.1|	microtubule associated protein [Cicer arietinum]	99.17	120	1	0	155	514	1	120	1e-60	236
contig01140	gi|217072464|gb|ACJ84592.1|	unknown [Medicago truncatula]	90.72	237	22	1	186	896	1	236	1e-116	423
contig01141	gi|194462393|gb|ACF72671.1|	Ran-binding protein 1 [Cucumis melo var. cantalupensis]	83.62	177	28	2	117	644	4	179	1e-78	298
contig01142	gi|255645488|gb|ACU23239.1|	unknown [Glycine max]	65	240	84	0	948	229	118	357	4e-83	312
contig01144	gi|217071420|gb|ACJ84070.1|	unknown [Medicago truncatula]	95.35	129	6	0	267	653	1	129	3e-65	253
contig01146	gi|255569613|ref|XP_002525772.1|	conserved hypothetical protein [Ricinus communis] >gi|255569615|ref|XP_002525773.1| conserved hypothetical protein [Ricinus communis] >gi|223534922|gb|EEF36608.1| conserved hypothetical protein [Ricinus communis] >gi|223534923|gb|EEF36609.1| conserved hypothetical protein [Ricinus communis]	59.15	71	28	1	307	516	20	90	5e-14	82
contig01147	gi|401108|sp|Q02610|SODC_PEA	RecName: Full=Superoxide dismutase [Cu-Zn] >gi|169070|gb|AAA33659.1| Cu/Zn-superoxide dismutase >gi|37051121|dbj|BAC81657.1| superoxide dismutase [Pisum sativum] >gi|60360880|dbj|BAD90559.1| copper zinc superoxide dismutase [Pisum sativum] >gi|228414|prf||1803526A Cu/Zn superoxide dismutase	97.37	152	4	0	789	334	1	152	3e-82	309
contig01148	gi|3549691|emb|CAA09228.1|	thaumatin-like protein PR-5b [Cicer arietinum]	91.36	220	19	0	880	221	20	239	4e-128	461
contig01149	gi|30699349|ref|NP_565186.2|	ATGGH2 (gamma-glutamyl hydrolase 2); omega peptidase [Arabidopsis thaliana] >gi|26454629|sp|O65355|GGH_ARATH RecName: Full=Gamma-glutamyl hydrolase; AltName: Full=Gamma-Glu-X carboxypeptidase; AltName: Full=Conjugase; AltName: Full=GH; Flags: Precursor >gi|17979073|gb|AAL49804.1| putative gamma glutamyl hydrolase [Arabidopsis thaliana] >gi|20465329|gb|AAM20068.1| putative gamma glutamyl hydrolase…	69.58	332	101	0	104	1099	9	340	4e-133	479
contig01150	gi|255631135|gb|ACU15933.1|	unknown [Glycine max]	79.52	249	51	0	103	849	1	249	2e-113	413
contig01151	gi|255628425|gb|ACU14557.1|	unknown [Glycine max]	91.83	257	20	2	1054	287	1	255	1e-124	450
contig01152	gi|255645488|gb|ACU23239.1|	unknown [Glycine max]	73.53	68	18	0	95	298	290	357	6e-21	103
contig01153	gi|255633318|gb|ACU17016.1|	unknown [Glycine max]	81.44	167	31	1	571	71	28	193	1e-47	193
contig01155	gi|224091437|ref|XP_002309251.1|	predicted protein [Populus trichocarpa] >gi|222855227|gb|EEE92774.1| predicted protein [Populus trichocarpa]	83.27	251	42	0	88	840	1	251	1e-120	437
contig01156	gi|255642249|gb|ACU21389.1|	unknown [Glycine max]	94.9	412	21	2	312	1547	25	434	0	805
contig01157	gi|30420974|gb|AAP31307.1|	histone H1 [Lens nigricans]	100	122	0	0	1231	866	1	122	4e-36	156
contig01158	gi|217075330|gb|ACJ86025.1|	unknown [Medicago truncatula]	93.57	140	9	0	681	262	1	140	4e-70	268
contig01160	gi|225436825|ref|XP_002270603.1|	PREDICTED: hypothetical protein [Vitis vinifera] >gi|157347842|emb|CAO22429.1| unnamed protein product [Vitis vinifera]	71.92	317	89	1	1136	186	7	322	2e-128	462
contig01161	gi|217075616|gb|ACJ86168.1|	unknown [Medicago truncatula]	98.33	180	3	0	84	623	1	180	7e-84	314
contig01162	gi|20975622|emb|CAD31716.1|	putative ripening related protein [Cicer arietinum]	74.47	94	24	0	282	1	40	133	1e-51	161
contig01163	gi|224125952|ref|XP_002319717.1|	histone ubiquitination proteins group [Populus trichocarpa] >gi|225424930|ref|XP_002277403.1| PREDICTED: similar to ubiquitin carrier protein isoform 1 [Vitis vinifera] >gi|225424932|ref|XP_002277449.1| PREDICTED: similar to ubiquitin carrier protein isoform 2 [Vitis vinifera] >gi|255558200|ref|XP_002520127.1| ubiquitin-conjugating enzyme rad6 putative [Ricinus communis] >gi|56236462|gb|AAV84587.…	99.34	152	1	0	233	688	1	152	2e-85	319
contig01164	gi|217073390|gb|ACJ85054.1|	unknown [Medicago truncatula]	92.78	291	21	0	64	936	1	291	7e-147	524
contig01165	gi|225446199|ref|XP_002263004.1|	PREDICTED: hypothetical protein [Vitis vinifera]	74.13	201	52	1	275	877	1	200	7e-71	272
contig01166	gi|217073656|gb|ACJ85188.1|	unknown [Medicago truncatula]	81.08	222	42	2	1189	524	1	219	7e-152	380
contig01167	gi|56554972|gb|AAV98051.1|	heat shock protein 70 [Medicago sativa]	96.21	132	5	0	31	426	487	618	3e-66	254
contig01168	gi|2493047|sp|Q41000|ATP4_PEA	RecName: Full=ATP synthase subunit delta' mitochondrial; AltName: Full=F-ATPase delta' subunit; Flags: Precursor >gi|294087|gb|AAA33646.1| F1-ATPase delta-prime subunit	96.95	197	6	0	845	255	1	197	6e-101	371
contig01169	gi|224111652|ref|XP_002315932.1|	predicted protein [Populus trichocarpa] >gi|222864972|gb|EEF02103.1| predicted protein [Populus trichocarpa]	79.3	343	67	1	1024	8	6	348	8e-164	580
contig01170	gi|255630827|gb|ACU15776.1|	unknown [Glycine max]	79.1	134	28	0	122	523	24	157	1e-47	194
contig01171	gi|217071128|gb|ACJ83924.1|	unknown [Medicago truncatula]	92.12	165	13	0	97	591	1	165	2e-75	286
contig01174	gi|217074092|gb|ACJ85406.1|	unknown [Medicago truncatula]	92.73	344	20	1	1405	389	1	344	0	639
contig01175	gi|217071954|gb|ACJ84337.1|	unknown [Medicago truncatula]	97.56	205	5	0	955	341	1	205	3e-82	309
contig01176	gi|9230771|gb|AAF85975.1|AF275639_1	cytosolic phosphoglycerate kinase [Pisum sativum]	96.46	113	3	1	25	360	289	401	3e-53	211
contig01177	gi|255631520|gb|ACU16127.1|	unknown [Glycine max]	84.54	194	30	0	820	239	1	194	2e-95	353
contig01178	gi|217071066|gb|ACJ83893.1|	unknown [Medicago truncatula]	98.35	121	2	0	594	232	1	121	5e-51	204
contig01179	gi|255646068|gb|ACU23521.1|	unknown [Glycine max]	96.1	77	3	0	344	574	72	148	5e-78	161
contig01180	gi|255626495|gb|ACU13592.1|	unknown [Glycine max]	92.86	182	13	1	763	218	1	181	2e-90	336
contig01181	gi|255628495|gb|ACU14592.1|	unknown [Glycine max]	80.87	183	34	2	188	733	34	215	2e-69	266
contig01182	gi|38232568|gb|AAR15081.1|	translational elongation factor 1 subunit Bbeta [Pisum sativum]	88.06	67	8	0	448	248	1	67	4e-26	120
contig01183	gi|255629390|gb|ACU15040.1|	unknown [Glycine max]	87.5	144	18	0	898	467	1	144	3e-56	223
contig01184	gi|117165712|dbj|BAF36056.1|	calreticulin-1 [Glycine max] >gi|255648061|gb|ACU24486.1| unknown [Glycine max]	87.23	423	53	2	60	1325	1	420	0	648
contig01185	gi|255631358|gb|ACU16046.1|	unknown [Glycine max]	82.64	144	25	0	313	744	72	215	2e-58	229
contig01187	gi|217074770|gb|ACJ85745.1|	unknown [Medicago truncatula]	96.05	304	12	0	56	967	1	304	6e-163	577
contig01189	gi|260766929|gb|ACX50406.1|	histone H4 [Eriobotrya japonica]	100	45	0	0	1	135	59	103	1e-17	92.4
contig01190	gi|217071560|gb|ACJ84140.1|	unknown [Medicago truncatula]	95	60	3	0	515	336	118	177	1e-24	115
contig01191	gi|225432892|ref|XP_002284133.1|	PREDICTED: hypothetical protein isoform 1 [Vitis vinifera]	77.69	242	48	4	101	808	6	242	6e-90	335
contig01192	gi|217071124|gb|ACJ83922.1|	unknown [Medicago truncatula]	97.31	186	5	0	947	390	1	186	1e-89	333
contig01193	gi|224119346|ref|XP_002318048.1|	predicted protein [Populus trichocarpa] >gi|222858721|gb|EEE96268.1| predicted protein [Populus trichocarpa]	86.18	463	62	3	116	1498	8	469	0	757
contig01195	gi|224099437|ref|XP_002311483.1|	predicted protein [Populus trichocarpa] >gi|222851303|gb|EEE88850.1| predicted protein [Populus trichocarpa]	94.86	350	13	1	702	1736	192	541	0	649
contig01196	gi|255641064|gb|ACU20811.1|	unknown [Glycine max]	83.66	465	74	2	1609	221	1	464	0	733
contig01197	gi|217071066|gb|ACJ83893.1|	unknown [Medicago truncatula]	97.52	121	3	0	408	770	1	121	1e-49	201
contig01198	gi|20339362|gb|AAM19354.1|AF369887_1	ribulose-5-phosphate-3-epimerase [Pisum sativum]	98.22	281	5	0	57	899	1	281	4e-150	535
contig01199	gi|225427379|ref|XP_002279768.1|	PREDICTED: hypothetical protein [Vitis vinifera]	58.25	206	85	1	10	624	574	779	7e-66	254
contig01200	gi|255575357|ref|XP_002528581.1|	U2 snrnp auxiliary factor small subunit	91.43	70	6	0	3	212	123	192	2e-31	140
contig01201	gi|124359396|gb|ABN05859.1|	Glutamine amidotransferase class-I [Medicago truncatula]	82.04	245	43	1	60	791	1	245	5e-117	424
contig01202	gi|15131688|emb|CAC48323.1|	2-Cys peroxiredoxin [Pisum sativum]	95.56	248	11	0	130	873	16	263	1e-115	420
contig01203	gi|87240744|gb|ABD32602.1|	FAD linked oxidase N-terminal [Medicago truncatula]	84.17	120	19	0	2	361	422	541	3e-54	214
contig01205	gi|255638604|gb|ACU19608.1|	unknown [Glycine max]	69.66	89	27	1	541	275	1	86	7e-23	110
contig01206	gi|4165323|dbj|BAA37150.1|	p-type H+-ATPase [Vicia faba]	98.84	952	11	0	112	2967	1	952	0	1752
contig01207	gi|2739260|emb|CAA11031.1|	germin-like protein [Pisum sativum]	97.56	41	1	0	445	323	56	96	4e-14	80.9
contig01208	gi|217073362|gb|ACJ85040.1|	unknown [Medicago truncatula]	96.1	154	6	0	2	463	34	187	2e-84	314
contig01210	gi|255636694|gb|ACU18683.1|	unknown [Glycine max]	84.37	339	53	0	1116	100	1	339	2e-156	556
contig01211	gi|66840738|emb|CAH04444.1|	putative trypsin inhibitor [Lens culinaris] >gi|66840740|emb|CAH04445.1| putative trypsin inhibitor [Lens culinaris] >gi|66840744|emb|CAH04447.1| putative trypsin inhibitor [Lens culinaris subsp. orientalis]	100	85	0	0	88	342	20	104	7e-48	193
contig01212	gi|84468338|dbj|BAE71252.1|	putative phenylalanine ammonia lyase [Trifolium pratense]	93.33	720	48	2	2520	361	1	712	0	1333
contig01213	gi|217072802|gb|ACJ84761.1|	unknown [Medicago truncatula]	85.26	95	12	1	527	249	21	115	5e-41	171
contig01215	gi|255541252|ref|XP_002511690.1|	transketolase putative [Ricinus communis] >gi|223548870|gb|EEF50359.1| transketolase	91.07	672	60	0	328	2343	80	751	0	1209
contig01216	gi|146141284|gb|ABQ01426.1|	bimodular protein [Medicago sativa subsp. falcata]	87.34	79	10	0	1	237	88	166	5e-34	147
contig01217	gi|2970051|dbj|BAA25187.1|	ARG10 [Vigna radiata]	83.5	103	16	1	58	363	134	236	7e-45	180
contig01218	gi|225432062|ref|XP_002280604.1|	PREDICTED: hypothetical protein [Vitis vinifera] >gi|157353068|emb|CAO44958.1| unnamed protein product [Vitis vinifera]	65.95	279	91	1	85	909	1	279	5e-101	371
contig01219	gi|255641648|gb|ACU21096.1|	unknown [Glycine max]	85.05	475	71	3	237	1661	1	471	0	758
contig01220	gi|57013952|ref|YP_173424.1|	hypothetical protein NitaMp082 [Nicotiana tabacum] >gi|56806588|dbj|BAD83489.1| hypothetical protein [Nicotiana tabacum]	74.29	105	26	2	614	925	8	101	6e-32	142
contig01221	gi|55977041|sp|P68427|H32_PEA	RecName: Full=Histone H3.2 >gi|55977043|sp|P68428|H32_WHEAT RecName: Full=Histone H3.2 >gi|55977044|sp|P68429|H32_MEDSA RecName: Full=Histone H3.2; AltName: Full=Histone H3.1; AltName: Full=Major histone H3 >gi|55977045|sp|P68430|H32_ONOVI RecName: Full=Histone H3.2 >gi|19607|emb|CAA31964.1| unnamed protein product [Medicago sativa] >gi|19609|emb|CAA31965.1| unnamed protein product [Medicago sati…	100	136	0	0	45	452	1	136	8e-69	263
contig01222	gi|255629938|gb|ACU15321.1|	unknown [Glycine max]	98.79	165	2	0	108	602	14	178	3e-90	326
contig01223	gi|225440986|ref|XP_002283513.1|	PREDICTED: hypothetical protein [Vitis vinifera] >gi|157346269|emb|CAO15966.1| unnamed protein product [Vitis vinifera]	74.84	314	79	0	147	1088	1	314	6e-134	481
contig01224	gi|217073120|gb|ACJ84919.1|	unknown [Medicago truncatula]	94.16	411	23	1	209	1438	1	411	0	751
contig01225	gi|255625711|gb|ACU13200.1|	unknown [Glycine max]	86.05	172	24	0	93	608	1	172	3e-73	279
contig01226	gi|5802244|gb|AAD51625.1|AF169022_1	seed maturation protein PM37 [Glycine max]	91.19	420	33	2	189	1436	1	417	2e-169	600
contig01227	gi|219674005|ref|YP_002456489.1|	cytochrome c heme attachment protein [Trifolium subterraneum] >gi|193788974|gb|ACF20570.1| cytochrome c heme attachment protein [Trifolium subterraneum]	92.81	320	17	1	1107	166	6	325	1e-153	546
contig01228	gi|255637334|gb|ACU18997.1|	unknown [Glycine max]	95.6	250	11	0	141	890	1	250	4e-123	445
contig01229	gi|225449056|ref|XP_002274887.1|	PREDICTED: hypothetical protein [Vitis vinifera] >gi|157344017|emb|CAO68950.1| unnamed protein product [Vitis vinifera]	78.64	323	68	1	1205	240	1	323	2e-151	540
contig01231	gi|62728587|gb|AAX94775.1|	cyclophilin [Cucumis sativus]	89.47	171	18	0	63	575	1	171	3e-79	299
contig01232	gi|34452233|gb|AAQ72568.1|	ripening-related protein [Pisum sativum]	71.26	87	25	1	33	293	1	85	7e-64	138
contig01233	gi|146424720|dbj|BAF62127.1|	DnaJ-like protein [Glycine max]	63.87	191	68	4	777	208	1	182	9e-60	234
contig01235	gi|255632117|gb|ACU16411.1|	unknown [Glycine max]	73.33	195	52	0	135	719	31	225	1e-79	300
contig01236	gi|194466241|gb|ACF74351.1|	putative metal ion-binding protein [Arachis hypogaea]	85.53	76	11	0	363	136	1	76	7e-21	104
contig01237	gi|217073442|gb|ACJ85080.1|	unknown [Medicago truncatula]	95.59	340	15	0	1315	296	1	340	3e-164	582
contig01238	gi|303738|dbj|BAA02110.1|	GTP-binding protein [Pisum sativum] >gi|738935|prf||2001457C GTP-binding protein	98.67	225	3	0	953	279	1	225	2e-121	440
contig01239	gi|6119844|gb|AAF04253.1|AF097651_1	short-chain alcohol dehydrogenase SAD-C [Pisum sativum]	88.64	264	30	0	1073	282	1	264	3e-128	462
contig01240	gi|11131469|sp|O82709|CALX_PEA	RecName: Full=Calnexin homolog; Flags: Precursor >gi|3702620|emb|CAA76741.1| calnexin [Pisum sativum]	90.56	540	47	4	1898	291	1	538	0	822
contig01243	gi|255562751|ref|XP_002522381.1|	conserved hypothetical protein [Ricinus communis] >gi|223538459|gb|EEF40065.1| conserved hypothetical protein [Ricinus communis]	77.94	68	15	0	282	485	90	157	1e-32	107
contig01244	gi|217075068|gb|ACJ85894.1|	unknown [Medicago truncatula]	91	100	9	0	301	2	1	100	8e-37	156
contig01245	gi|255575357|ref|XP_002528581.1|	U2 snrnp auxiliary factor small subunit	90.2	102	10	0	1	306	91	192	5e-50	200
contig01246	gi|217072516|gb|ACJ84618.1|	unknown [Medicago truncatula]	93.33	405	27	0	1711	497	7	411	0	759
contig01247	gi|255628895|gb|ACU14792.1|	unknown [Glycine max]	88.31	77	9	1	91	321	8	82	2e-11	72.8
contig01248	gi|255639725|gb|ACU20156.1|	unknown [Glycine max]	90.14	142	14	0	428	3	1	142	3e-59	231
contig01249	gi|255633610|gb|ACU17164.1|	unknown [Glycine max]	67.57	148	38	3	661	248	1	130	5e-44	182
contig01250	gi|407475|emb|CAA52800.1|	T-protein of the glycine decarboxylase complex [Pisum sativum]	99.01	406	4	0	1473	256	1	406	0	812
contig01251	gi|87241442|gb|ABD33300.1|	Gibberellin regulated protein [Medicago truncatula]	85.83	120	17	0	542	183	1	120	4e-60	234
contig01252	gi|255570461|ref|XP_002526189.1|	conserved hypothetical protein [Ricinus communis] >gi|223534493|gb|EEF36193.1| conserved hypothetical protein [Ricinus communis]	84.34	479	70	3	1456	35	38	516	0	769
contig01253	gi|217074054|gb|ACJ85387.1|	unknown [Medicago truncatula]	95.65	230	10	0	678	1367	108	337	8e-175	434
contig01254	gi|255555523|ref|XP_002518798.1|	nuclear acid binding protein putative [Ricinus communis] >gi|223542179|gb|EEF43723.1| nuclear acid binding protein	69.03	352	109	2	1410	355	98	438	7e-132	475
contig01255	gi|255636140|gb|ACU18413.1|	unknown [Glycine max]	90.28	247	24	0	120	860	38	284	4e-126	455
contig01256	gi|47026845|gb|AAT08648.1|	ADP-ribosylation factor [Hyacinthus orientalis]	95.74	47	2	0	57	197	17	63	2e-16	89
contig01257	gi|146403798|gb|ABQ32305.1|	putative ubiquitin-conjugating enzyme [Artemisia annua] >gi|217071300|gb|ACJ84010.1| unknown [Medicago truncatula]	100	128	0	0	15	398	1	128	2e-67	259
contig01258	gi|255638033|gb|ACU19331.1|	unknown [Glycine max]	77.11	284	61	4	1463	624	29	307	3e-114	416
contig01259	gi|225470585|ref|XP_002273869.1|	PREDICTED: hypothetical protein [Vitis vinifera]	55.65	115	47	7	657	325	1	105	1e-18	98.2
contig01260	gi|147817006|emb|CAN62168.1|	hypothetical protein [Vitis vinifera]	50.96	104	48	1	308	6	84	187	5e-20	100
contig01261	gi|25809052|gb|AAN74634.1|	heat shock protein [Pisum sativum]	94.87	78	4	0	518	285	81	158	1e-34	149
contig01263	gi|217075200|gb|ACJ85960.1|	unknown [Medicago truncatula]	58.44	77	31	1	555	328	72	148	1e-16	89.7
contig01264	gi|197294133|ref|YP_002149754.1|	ribosomal protein L33 [Cicer arietinum] >gi|218546842|sp|B5LMP5|RK33_CICAR RecName: Full=50S ribosomal protein L33 chloroplastic >gi|197089821|gb|ACH41091.1| ribosomal protein L33 [Cicer arietinum]	98.48	66	1	0	1113	1310	1	66	1e-30	139
contig01265	gi|85719364|gb|ABC75369.1|	ParB-like nuclease [Medicago truncatula]	88.89	126	14	1	13	390	1	125	2e-48	196
contig01267	gi|225434002|ref|XP_002272538.1|	PREDICTED: hypothetical protein isoform 2 [Vitis vinifera]	88.16	76	9	0	403	176	21	96	7e-30	133
contig01268	gi|255555393|ref|XP_002518733.1|	polyadenylate-binding protein putative [Ricinus communis] >gi|223542114|gb|EEF43658.1| polyadenylate-binding protein	88.42	190	22	0	769	200	455	644	6e-48	194
contig01269	gi|255637507|gb|ACU19080.1|	unknown [Glycine max]	83.74	203	32	1	372	977	112	314	7e-129	361
contig01270	gi|255633912|gb|ACU17317.1|	unknown [Glycine max]	96.3	108	4	0	175	498	1	108	7e-41	171
contig01271	gi|224061324|ref|XP_002300426.1|	predicted protein [Populus trichocarpa] >gi|222847684|gb|EEE85231.1| predicted protein [Populus trichocarpa]	77.42	93	21	2	308	586	1	91	2e-22	108
contig01272	gi|255633161|gb|ACU16936.1|	unknown [Glycine max]	67.93	237	73	3	30	731	1	227	7e-81	305
contig01273	gi|255555749|ref|XP_002518910.1|	cystathionine gamma-synthase putative [Ricinus communis] >gi|223541897|gb|EEF43443.1| cystathionine gamma-synthase	77.96	422	92	1	133	1395	27	448	0	652
contig01274	gi|6136119|sp|Q96558|UGDH_SOYBN	RecName: Full=UDP-glucose 6-dehydrogenase; Short=UDP-Glc dehydrogenase; Short=UDP-GlcDH; Short=UDPGDH >gi|1518540|gb|AAB58398.1| UDP-glucose dehydrogenase [Glycine max]	95.62	480	21	0	1692	253	1	480	0	902
contig01275	gi|255630085|gb|ACU15396.1|	unknown [Glycine max]	77.27	88	20	0	453	190	1	88	1e-34	149
contig01276	gi|217075787|gb|ACJ86253.1|	unknown [Medicago truncatula]	91.09	202	18	0	180	785	1	202	5e-103	378
contig01277	gi|255637349|gb|ACU19004.1|	unknown [Glycine max]	78.17	142	30	1	769	347	185	326	4e-56	222
contig01278	gi|255641650|gb|ACU21097.1|	unknown [Glycine max]	81.62	136	25	0	132	539	1	136	2e-45	186
contig01279	gi|255629964|gb|ACU15334.1|	unknown [Glycine max]	74.59	122	31	0	719	354	1	122	7e-33	144
contig01280	gi|217073866|gb|ACJ85293.1|	unknown [Medicago truncatula]	88.35	266	31	1	37	834	1	264	4e-130	468
contig01281	gi|87240525|gb|ABD32383.1|	Zinc finger RING-type [Medicago truncatula]	64.56	316	111	5	169	1113	24	329	1e-84	317
contig01282	gi|84468264|dbj|BAE71215.1|	putative 60S ribosomal protein L1 [Trifolium pratense] >gi|84468330|dbj|BAE71248.1| putative 60S ribosomal protein L1 [Trifolium pratense]	92.57	404	30	0	41	1252	3	406	0	674
contig01283	gi|255646523|gb|ACU23739.1|	unknown [Glycine max]	85.8	324	46	0	31	1002	1	324	4e-169	598
contig01284	gi|255630637|gb|ACU15678.1|	unknown [Glycine max]	65.22	69	21	2	450	253	1	68	3e-16	87.8
contig01285	gi|21615411|emb|CAD33925.1|	proline rich protein 3 [Cicer arietinum]	94.37	284	14	2	1356	511	2	284	3e-107	393
contig01286	gi|303732|dbj|BAA02117.1|	GTP-binding protein [Pisum sativum] >gi|738941|prf||2001457J GTP-binding protein	99.51	203	1	0	158	766	1	203	3e-111	406
contig01287	gi|217071158|gb|ACJ83939.1|	unknown [Medicago truncatula]	96.75	154	5	0	497	36	1	154	3e-57	224
contig01288	gi|153012167|ref|YP_001381682.1|	hypothetical chloroplast RF1 [Medicago truncatula]	42.86	126	72	4	400	23	1265	1375	5e-18	94
contig01289	gi|212722842|ref|NP_001131288.1|	hypothetical protein LOC100192601 [Zea mays] >gi|194691090|gb|ACF79629.1| unknown [Zea mays]	95.54	157	7	0	790	320	1	157	2e-79	300
contig01290	gi|217072846|gb|ACJ84783.1|	unknown [Medicago truncatula]	89.18	231	25	0	887	195	1	231	6e-93	345
contig01291	gi|217075582|gb|ACJ86151.1|	unknown [Medicago truncatula]	92.92	226	16	0	97	774	1	226	2e-117	426
contig01292	gi|225448120|ref|XP_002263203.1|	PREDICTED: hypothetical protein [Vitis vinifera]	55.38	65	29	1	4	198	10	73	6e-13	77
contig01293	gi|255628951|gb|ACU14820.1|	unknown [Glycine max]	81.48	135	21	1	674	282	42	176	8e-56	220
contig01294	gi|255587979|ref|XP_002534461.1|	conserved hypothetical protein [Ricinus communis] >gi|223525247|gb|EEF27921.1| conserved hypothetical protein [Ricinus communis]	62.42	149	48	5	664	242	1	145	6e-39	164
contig01296	gi|255636679|gb|ACU18676.1|	unknown [Glycine max]	74.49	247	62	4	840	103	25	261	7e-84	314
contig01297	gi|255631236|gb|ACU15985.1|	unknown [Glycine max]	80.41	97	19	0	14	304	14	110	3e-36	154
contig01299	gi|133874178|dbj|BAF49292.1|	naringenin 2-oxoglutarate 3-dioxygenase [Clitoria ternatea]	83.79	364	58	1	1326	238	3	366	0	638
contig01300	gi|253509575|gb|ACT32032.1|	putative glycerol-3-phosphate acyltransferase [Vernicia fordii]	83.57	499	82	1	1742	246	5	500	0	780
contig01301	gi|147857018|emb|CAN81808.1|	hypothetical protein [Vitis vinifera]	66.67	396	107	9	12	1124	40	426	3e-138	496
contig01302	gi|255645857|gb|ACU23419.1|	unknown [Glycine max]	91.1	146	13	0	675	1112	169	314	1e-127	268
contig01303	gi|29466643|dbj|BAC66787.1|	expansin [Prunus persica]	85.77	260	37	1	1240	461	1	259	1e-134	484
contig01304	gi|255638877|gb|ACU19741.1|	unknown [Glycine max]	61.45	262	91	3	55	810	1	260	1e-79	300
contig01305	gi|255627525|gb|ACU14107.1|	unknown [Glycine max]	96.71	152	5	0	832	377	16	167	1e-83	314
contig01306	gi|267072|sp|P29500|TBB1_PEA	RecName: Full=Tubulin beta-1 chain; AltName: Full=Beta-1-tubulin >gi|20758|emb|CAA38613.1| beta-tubulin 1 [Pisum sativum]	95.87	121	5	0	547	185	100	220	3e-82	207
contig01307	gi|225450248|ref|XP_002268686.1|	PREDICTED: hypothetical protein [Vitis vinifera] >gi|157360557|emb|CAO70123.1| unnamed protein product [Vitis vinifera]	71.3	223	64	1	120	788	1	222	5e-75	285
contig01308	gi|255647355|gb|ACU24144.1|	unknown [Glycine max]	87.54	297	36	1	1254	367	2	298	3e-123	446
contig01309	gi|217075202|gb|ACJ85961.1|	unknown [Medicago truncatula]	85.25	183	26	2	845	300	1	182	9e-67	257
contig01310	gi|255635125|gb|ACU17919.1|	unknown [Glycine max]	67.57	111	34	1	829	503	5	115	2e-35	130
contig01312	gi|255626427|gb|ACU13558.1|	unknown [Glycine max]	69.61	181	53	4	832	296	1	177	2e-56	223
contig01313	gi|255645457|gb|ACU23224.1|	unknown [Glycine max]	80	135	27	1	72	476	4	137	3e-57	224
contig01314	gi|217071332|gb|ACJ84026.1|	unknown [Medicago truncatula]	86.4	125	15	1	568	200	1	125	1e-56	223
contig01315	gi|255642255|gb|ACU21392.1|	unknown [Glycine max]	85.71	182	26	0	61	606	95	276	6e-89	330
contig01316	gi|77997745|gb|ABB16353.1|	seed maturation protein [Medicago truncatula]	81.29	171	31	1	18	527	47	217	2e-63	245
contig01317	gi|201067563|gb|ACH92804.1|	sieve element-occluding protein 3 [Medicago truncatula]	35.74	263	162	6	691	1458	423	685	5e-80	167
contig01318	gi|225430539|ref|XP_002285580.1|	PREDICTED: hypothetical protein [Vitis vinifera] >gi|157339834|emb|CAO44375.1| unnamed protein product [Vitis vinifera]	68.28	331	104	2	196	1185	167	496	3e-117	354
contig01319	gi|556345|gb|AAA50303.1|	histone H1	85.71	56	8	1	62	229	1	55	2e-13	73.2
contig01320	gi|255568924|ref|XP_002525432.1|	casein kinase putative [Ricinus communis] >gi|223535245|gb|EEF36922.1| casein kinase	86.86	708	93	2	424	2547	1	705	0	1205
contig01321	gi|217071652|gb|ACJ84186.1|	unknown [Medicago truncatula]	81.18	186	29	2	104	643	7	192	6e-79	298
contig01322	gi|255546541|ref|XP_002514330.1|	aldehyde dehydrogenase putative [Ricinus communis] >gi|223546786|gb|EEF48284.1| aldehyde dehydrogenase	80.77	260	50	0	12	791	242	501	4e-121	438
contig01323	gi|240846170|dbj|BAH79623.1|	Rsdv1 resistance like protein [Glycine max]	81.94	310	55	2	1347	421	1	308	3e-144	516
contig01325	gi|255636164|gb|ACU18424.1|	unknown [Glycine max]	50.48	208	97	6	395	1000	128	309	2e-22	111
contig01326	gi|255581670|ref|XP_002531638.1|	casein kinase putative [Ricinus communis] >gi|223528723|gb|EEF30734.1| casein kinase	82.45	547	86	3	1625	15	151	697	0	966
contig01327	gi|217071944|gb|ACJ84332.1|	unknown [Medicago truncatula]	94.8	327	16	1	1275	298	1	327	2e-166	590
contig01328	gi|146141284|gb|ABQ01426.1|	bimodular protein [Medicago sativa subsp. falcata]	85	80	12	0	398	159	87	166	2e-33	145
contig01329	gi|255546535|ref|XP_002514327.1|	aldehyde dehydrogenase putative [Ricinus communis] >gi|223546783|gb|EEF48281.1| aldehyde dehydrogenase	73.97	73	19	0	351	133	405	477	6e-51	111
contig01330	gi|217075120|gb|ACJ85920.1|	unknown [Medicago truncatula]	96.99	133	4	0	58	456	1	133	8e-60	234
contig01331	gi|1370182|emb|CAA98168.1|	RAB7A [Lotus japonicus]	94.29	140	8	0	105	524	1	140	7e-72	273
contig01332	gi|73587458|emb|CAJ27511.1|	histone H1 subtype 7 [Pisum sativum]	92.68	41	3	0	694	572	47	87	3e-17	79.3
contig01333	gi|255641143|gb|ACU20849.1|	unknown [Glycine max]	96.79	249	8	0	88	834	1	249	2e-127	459
contig01334	gi|217072882|gb|ACJ84801.1|	unknown [Medicago truncatula]	89.88	326	33	1	1243	266	1	325	1e-154	550
contig01335	gi|225429718|ref|XP_002281998.1|	PREDICTED: hypothetical protein [Vitis vinifera] >gi|157339363|emb|CAO43904.1| unnamed protein product [Vitis vinifera]	70.86	580	165	8	244	1971	1	575	0	766
contig01336	gi|255632858|gb|ACU16782.1|	unknown [Glycine max]	98.52	203	3	0	1009	401	1	203	5e-105	385
contig01337	gi|217071152|gb|ACJ83936.1|	unknown [Medicago truncatula]	72.41	145	35	3	629	210	17	159	7e-48	195
contig01338	gi|255631135|gb|ACU15933.1|	unknown [Glycine max]	86.4	250	34	0	1052	303	1	250	9e-122	441
contig01339	gi|217071238|gb|ACJ83979.1|	unknown [Medicago truncatula]	95.6	159	7	0	211	687	1	159	4e-89	332
contig01340	gi|255573030|ref|XP_002527445.1|	transferase transferring glycosyl groups	80.93	540	102	2	2117	501	1	535	0	904
contig01341	gi|217073146|gb|ACJ84932.1|	unknown [Medicago truncatula]	88.54	157	18	0	58	528	68	224	4e-75	278
contig01342	gi|217071682|gb|ACJ84201.1|	unknown [Medicago truncatula]	81.94	227	37	3	105	773	1	221	2e-86	323
contig01343	gi|1619602|emb|CAA69976.1|	MtN3 [Medicago truncatula]	91.25	240	21	0	1079	360	1	240	1e-110	404
contig01344	gi|255639616|gb|ACU20102.1|	unknown [Glycine max]	98.4	187	3	0	1001	441	75	261	2e-109	400
contig01345	gi|260766929|gb|ACX50406.1|	histone H4 [Eriobotrya japonica]	100	78	0	0	104	337	22	99	8e-36	153
contig01346	gi|27966032|gb|AAN77735.1|	anthocyanidin reductase [Medicago truncatula]	87.24	337	41	1	1205	201	1	337	3e-165	585
contig01347	gi|255633446|gb|ACU17081.1|	unknown [Glycine max]	82.46	57	10	0	132	302	119	175	2e-38	105
contig01348	gi|217074392|gb|ACJ85556.1|	unknown [Medicago truncatula]	88.27	324	38	0	1183	212	3	326	7e-165	584
contig01349	gi|255645875|gb|ACU23427.1|	unknown [Glycine max]	58.43	255	78	8	847	167	1	253	4e-55	219
contig01350	gi|255627253|gb|ACU13971.1|	unknown [Glycine max]	65.52	58	18	3	398	231	1	54	2e-13	79
contig01352	gi|48426429|emb|CAA66109.3|	specific tissue protein 2 [Cicer arietinum]	48.61	144	43	1	490	152	1	144	1e-38	117
contig01353	gi|224138952|ref|XP_002326731.1|	predicted protein [Populus trichocarpa] >gi|222834053|gb|EEE72530.1| predicted protein [Populus trichocarpa]	72.33	300	82	2	140	1036	1	299	2e-122	443
contig01355	gi|217072472|gb|ACJ84596.1|	unknown [Medicago truncatula]	87.23	141	17	2	68	487	1	140	3e-53	213
contig01356	gi|225425466|ref|XP_002279312.1|	PREDICTED: similar to Os12g0438900 [Vitis vinifera]	73.12	93	25	1	460	182	1	90	3e-33	144
contig01357	gi|255587105|ref|XP_002534138.1|	Protein YIF1A putative [Ricinus communis] >gi|223525796|gb|EEF28242.1| Protein YIF1A	83.03	271	46	1	98	910	1	267	1e-131	474
contig01358	gi|543866|sp|P05493|ATPAM_PEA	RecName: Full=ATP synthase subunit alpha mitochondrial >gi|13381|emb|CAA28964.1| unnamed protein product [Pisum sativum] >gi|286140|dbj|BAA03524.1| F1 ATPase alpha subunit [Pisum sativum]	99.41	506	3	0	1809	292	1	506	0	963
contig01359	gi|87162885|gb|ABD28680.1|	Rubber elongation factor [Medicago truncatula]	84.77	197	26	1	251	829	17	213	4e-88	328
contig01360	gi|117607067|gb|ABK42077.1|	ubiquitin extension protein [Capsicum annuum]	96.39	83	3	0	49	297	23	105	3e-37	158
contig01361	gi|255628551|gb|ACU14620.1|	unknown [Glycine max]	63.96	111	39	3	652	323	16	119	5e-30	135
contig01362	gi|217069878|gb|ACJ83299.1|	unknown [Medicago truncatula]	95.83	72	3	0	28	243	156	227	3e-30	134
contig01363	gi|255629482|gb|ACU15087.1|	unknown [Glycine max]	69.84	63	19	0	151	339	7	69	4e-19	97.4
contig01365	gi|255646412|gb|ACU23685.1|	unknown [Glycine max]	75.73	379	77	2	36	1127	1	379	6e-136	488
contig01366	gi|1710807|sp|P08926|RUBA_PEA	RecName: Full=RuBisCO large subunit-binding protein subunit alpha chloroplastic; AltName: Full=60 kDa chaperonin subunit alpha; AltName: Full=CPN-60 alpha; Flags: Precursor >gi|1185390|gb|AAA87731.1| alphacpn60 precursor [Pisum sativum]	98.47	588	9	1	2053	290	1	587	0	1019
contig01367	gi|198401802|gb|ACH87552.1|	L-myo inositol-1 phosphate synthase 1 [Cicer arietinum]	97.06	510	15	0	88	1617	1	510	0	994
contig01369	gi|255626187|gb|ACU13438.1|	unknown [Glycine max]	84.96	113	17	1	538	200	130	236	4e-44	181
contig01370	gi|224089987|ref|XP_002308894.1|	predicted protein [Populus trichocarpa] >gi|222854870|gb|EEE92417.1| predicted protein [Populus trichocarpa]	85.34	232	34	0	956	261	19	250	5e-111	405
contig01371	gi|224101573|ref|XP_002312335.1|	predicted protein [Populus trichocarpa] >gi|222852155|gb|EEE89702.1| predicted protein [Populus trichocarpa]	99.25	134	1	0	127	528	4	137	5e-74	282
contig01372	gi|24943194|gb|AAN65365.1|	cyclic nucleotide-gated channel B [Phaseolus vulgaris]	97.06	34	1	0	52	153	73	106	4e-11	70.9
contig01373	gi|217072994|gb|ACJ84857.1|	unknown [Medicago truncatula]	99.47	377	2	0	96	1226	1	377	0	751
contig01374	gi|255647685|gb|ACU24304.1|	unknown [Glycine max]	90.4	250	24	0	117	866	1	250	1e-121	440
contig01375	gi|123613|sp|P24629|HSP71_SOLLC	RecName: Full=Heat shock cognate 70 kDa protein 1 >gi|19256|emb|CAA37970.1| heat shock protein cognate 70 [Solanum lycopersicum]	93.67	237	13	2	2	706	242	478	1e-122	379
contig01376	gi|13123659|gb|AAK12936.1|AF323104_1	phosphatase-like protein Psc923 [Pisum sativum]	91.94	397	31	2	1389	202	5	400	3e-173	612
contig01377	gi|217072058|gb|ACJ84389.1|	unknown [Medicago truncatula]	98.45	194	3	0	125	706	1	194	3e-107	392
contig01378	gi|255626617|gb|ACU13653.1|	unknown [Glycine max]	75.31	243	59	4	11	736	2	234	1e-82	310
contig01379	gi|11612197|gb|AAG37451.1|	seed maturation protein LEA 4 [Glycine tomentella]	61.49	148	53	3	760	329	35	159	5e-28	128
contig01380	gi|217073756|gb|ACJ85238.1|	unknown [Medicago truncatula]	88.42	354	40	2	65	1123	1	348	4e-163	578
contig01381	gi|255630232|gb|ACU15471.1|	unknown [Glycine max]	72.41	58	16	0	265	438	29	86	5e-12	58.5
contig01382	gi|225445867|ref|XP_002276114.1|	PREDICTED: hypothetical protein [Vitis vinifera] >gi|157343187|emb|CAO66676.1| unnamed protein product [Vitis vinifera]	81.36	531	97	2	1841	255	54	583	0	821
contig01383	gi|217072010|gb|ACJ84365.1|	unknown [Medicago truncatula]	89.09	220	24	0	898	239	1	220	2e-109	400
contig01384	gi|217071210|gb|ACJ83965.1|	unknown [Medicago truncatula]	97.94	97	2	0	719	429	1	97	2e-49	200
contig01385	gi|197294153|ref|YP_002149774.1|	hypothetical chloroplast RF21 [Cicer arietinum] >gi|197089841|gb|ACH41111.1| hypothetical chloroplast RF21 [Cicer arietinum]	58.27	127	25	1	297	1	102	228	7e-57	129
contig01386	gi|255631676|gb|ACU16205.1|	unknown [Glycine max]	84.38	224	35	1	903	232	21	242	6e-111	404
contig01387	gi|217073138|gb|ACJ84928.1|	unknown [Medicago truncatula]	86.79	265	32	6	78	863	1	258	1e-111	407
contig01388	gi|217072774|gb|ACJ84747.1|	unknown [Medicago truncatula]	90.6	266	25	0	236	1033	7	272	6e-142	508
contig01389	gi|201067563|gb|ACH92804.1|	sieve element-occluding protein 3 [Medicago truncatula]	39.24	367	212	6	4	1071	101	456	1e-61	241
contig01390	gi|136707|sp|P26291|UCRIA_PEA	RecName: Full=Cytochrome b6-f complex iron-sulfur subunit chloroplastic; AltName: Full=Rieske iron-sulfur protein; Short=RISP; Short=ISP; AltName: Full=Plastohydroquinone:plastocyanin oxidoreductase iron-sulfur protein; Flags: Precursor >gi|20832|emb|CAA45151.1| chloroplast Rieske FeS protein [Pisum sativum]	94.04	218	12	1	150	800	13	230	4e-98	362
contig01391	gi|224126625|ref|XP_002329601.1|	light harvesting-like protein 3 [Populus trichocarpa] >gi|222870310|gb|EEF07441.1| light harvesting-like protein 3 [Populus trichocarpa]	66.81	229	63	4	313	960	27	254	5e-67	259
contig01392	gi|225455226|ref|XP_002272029.1|	PREDICTED: hypothetical protein isoform 2 [Vitis vinifera]	65.74	108	37	1	88	411	1	100	1e-19	100
contig01393	gi|255639685|gb|ACU20136.1|	unknown [Glycine max]	85.63	348	50	0	49	1092	7	354	4e-154	548
contig01394	gi|140072168|gb|ABO84810.1|	Cytochrome c monohaem [Medicago truncatula]	100	264	0	0	1141	350	43	306	4e-141	505
contig01395	gi|3121727|sp|P80572|ADHX_PEA	RecName: Full=Alcohol dehydrogenase class-3; AltName: Full=Alcohol dehydrogenase class-III; AltName: Full=S-(hydroxymethyl)glutathione dehydrogenase; AltName: Full=Glutathione-dependent formaldehyde dehydrogenase; Short=GSH-FDH; Short=FALDH; Short=FDH	98.15	378	7	0	1383	250	1	378	0	763
contig01396	gi|255642896|gb|ACU22671.1|	unknown [Glycine max]	75.97	258	62	1	25	798	1	251	3e-86	322
contig01397	gi|255629605|gb|ACU15150.1|	unknown [Glycine max]	91.19	159	14	0	30	506	1	159	9e-73	276
contig01398	gi|194466133|gb|ACF74297.1|	gibberellin-regulated protein [Arachis hypogaea]	89.72	107	11	0	65	385	1	107	6e-44	181
contig01399	gi|113206404|gb|ABI34432.1|	CRY [Pisum sativum]	94.08	304	18	2	123	1034	1	301	1e-144	516
contig01400	gi|255647673|gb|ACU24298.1|	unknown [Glycine max]	84.08	201	31	3	941	342	1	197	5e-78	295
contig01401	gi|217072542|gb|ACJ84631.1|	unknown [Medicago truncatula]	89.77	88	9	0	64	327	18	105	2e-41	171
contig01402	gi|217075588|gb|ACJ86154.1|	unknown [Medicago truncatula]	92.31	117	9	0	616	266	1	117	3e-50	202
contig01403	gi|400986|sp|P31165|RK15_PEA	RecName: Full=50S ribosomal protein L15 chloroplastic; AltName: Full=CL15; Flags: Precursor >gi|20867|emb|CAA77595.1| Plastid ribosomal protein CL15 [Pisum sativum]	93.02	258	16	2	1258	491	1	258	1e-123	447
contig01404	gi|86553273|gb|ABD03937.1|	vicianin hydrolase [Vicia sativa subsp. nigra]	86.83	501	66	0	1863	361	2	502	0	882
contig01405	gi|223452556|gb|ACM89605.1|	leucine-rich repeat resistance protein-like protein [Glycine max]	93.58	327	21	0	253	1233	3	329	4e-163	578
contig01406	gi|86371770|gb|ABC94943.1|	squalene epoxidase [Medicago sativa]	93.3	522	34	1	178	1740	1	522	0	914
contig01407	gi|224113503|ref|XP_002316513.1|	predicted protein [Populus trichocarpa] >gi|222865553|gb|EEF02684.1| predicted protein [Populus trichocarpa]	77.05	183	42	0	176	724	32	214	3e-75	286
contig01408	gi|15220572|ref|NP_176363.1|	DNA-directed RNA polymerase II putative (RPB10) [Arabidopsis thaliana] >gi|11134747|sp|Q9SYA6|RPAB5_ARATH RecName: Full=DNA-directed RNA polymerases I	93.18	44	3	0	366	235	28	71	3e-16	88.6
contig01409	gi|4235430|gb|AAD13216.1|	latex-abundant protein [Hevea brasiliensis]	75.06	417	104	0	223	1473	1	417	4e-147	526
contig01410	gi|255627087|gb|ACU13888.1|	unknown [Glycine max]	51.59	126	50	3	416	72	18	143	1e-18	97.4
contig01411	gi|255646717|gb|ACU23832.1|	unknown [Glycine max]	74.11	224	50	6	48	695	1	216	2e-81	306
contig01412	gi|30523391|gb|AAP31578.1|	ubiquitin [Hevea brasiliensis]	99.35	154	1	0	43	504	77	230	2e-79	298
contig01413	gi|255628855|gb|ACU14772.1|	unknown [Glycine max]	91.74	109	9	0	630	304	1	109	4e-29	132
contig01414	gi|255637025|gb|ACU18845.1|	unknown [Glycine max]	95.77	71	3	0	215	3	1	71	2e-34	148
contig01418	gi|255638047|gb|ACU19338.1|	unknown [Glycine max]	99.39	164	1	0	115	606	1	164	1e-55	221
contig01419	gi|224112487|ref|XP_002316207.1|	predicted protein [Populus trichocarpa] >gi|222865247|gb|EEF02378.1| predicted protein [Populus trichocarpa]	57.89	95	36	2	275	3	1	95	2e-21	105
contig01420	gi|255544864|ref|XP_002513493.1|	40S ribosomal protein S2 putative [Ricinus communis] >gi|223547401|gb|EEF48896.1| 40S ribosomal protein S2	93.22	236	16	1	181	888	36	270	4e-122	442
contig01421	gi|87162937|gb|ABD28732.1|	Proteinase inhibitor I25 cystatin [Medicago truncatula]	62.5	88	33	1	118	381	26	111	1e-22	108
contig01422	gi|2459611|gb|AAB71759.1|	lipoxygenase [Pisum sativum]	96.17	313	12	0	1	939	378	690	3e-175	618
contig01423	gi|217071076|gb|ACJ83898.1|	unknown [Medicago truncatula]	100	54	0	0	337	176	159	212	6e-23	110
contig01424	gi|224116582|ref|XP_002317337.1|	predicted protein [Populus trichocarpa] >gi|222860402|gb|EEE97949.1| predicted protein [Populus trichocarpa]	68.31	467	141	4	91	1470	1	467	1e-135	488
contig01425	gi|255626899|gb|ACU13794.1|	unknown [Glycine max]	70.54	112	29	3	405	82	47	156	3e-26	121
contig01426	gi|124359794|gb|ABN06120.1|	Peptidase T1A proteasome beta-subunit [Medicago truncatula]	96.68	271	9	0	846	34	1	271	3e-150	535
contig01427	gi|217075713|gb|ACJ86216.1|	unknown [Medicago truncatula]	88.39	267	31	1	938	138	1	266	2e-137	493
contig01428	gi|255558362|ref|XP_002520208.1|	conserved hypothetical protein [Ricinus communis] >gi|223540700|gb|EEF42263.1| conserved hypothetical protein [Ricinus communis]	86.52	267	36	0	3	803	180	446	4e-178	499
contig01430	gi|20975622|emb|CAD31716.1|	putative ripening related protein [Cicer arietinum]	73.21	112	30	0	685	350	40	151	2e-50	189
contig01431	gi|255631107|gb|ACU15919.1|	unknown [Glycine max]	87.5	64	8	0	82	273	1	64	6e-19	97.4
contig01433	gi|19611|emb|CAA31966.1|	histone H3 (AA 1-123) [Medicago sativa] >gi|2916748|emb|CAA05554.1| histone H3 [Pisum sativum]	100	50	0	0	3	152	74	123	3e-19	98.2
contig01434	gi|124360326|gb|ABN08339.1|	Ribosomal protein L18 [Medicago truncatula]	86.31	168	21	3	60	557	1	166	8e-69	263
contig01435	gi|217071114|gb|ACJ83917.1|	unknown [Medicago truncatula] >gi|217075699|gb|ACJ86209.1| unknown [Medicago truncatula]	98.71	155	2	0	43	507	1	155	2e-67	259
contig01436	gi|255648273|gb|ACU24589.1|	unknown [Glycine max]	83.43	362	60	2	172	1257	1	354	2e-156	556
contig01438	gi|147767047|emb|CAN67678.1|	hypothetical protein [Vitis vinifera]	54.66	461	206	3	1608	235	45	503	1e-145	521
contig01439	gi|217073890|gb|ACJ85305.1|	unknown [Medicago truncatula]	90	190	19	0	1086	517	1	190	5e-85	318
contig01440	gi|255631034|gb|ACU15881.1|	unknown [Glycine max]	78.95	152	32	1	778	323	1	146	8e-65	251
contig01441	gi|217071428|gb|ACJ84074.1|	unknown [Medicago truncatula]	81	300	54	4	1108	218	1	297	3e-135	485
contig01442	gi|231794|sp|Q01288|CHS6_PEA	RecName: Full=Chalcone synthase 6; AltName: Full=Naregenin-chalcone synthase 6 >gi|20828|emb|CAA44935.1| naregenin-chalcone synthase [Pisum sativum]	97.94	389	7	1	131	1294	1	389	0	763
contig01445	gi|217072308|gb|ACJ84514.1|	unknown [Medicago truncatula]	92.02	213	17	0	142	780	1	213	2e-91	340
contig01446	gi|225434189|ref|XP_002279359.1|	PREDICTED: hypothetical protein [Vitis vinifera] >gi|147792339|emb|CAN61471.1| hypothetical protein [Vitis vinifera] >gi|157353810|emb|CAO46342.1| unnamed protein product [Vitis vinifera]	66.18	343	116	1	1246	218	5	345	2e-132	476
contig01447	gi|18252504|gb|AAL66290.1|AF452450_1	adenosine 5'-phosphosulfate reductase [Glycine max]	85.14	444	66	2	1621	290	30	470	0	737
contig01448	gi|255637349|gb|ACU19004.1|	unknown [Glycine max]	75.97	129	31	0	279	665	158	286	2e-90	206
contig01449	gi|303750|dbj|BAA02116.1|	GTP-binding protein [Pisum sativum] >gi|738940|prf||2001457H GTP-binding protein	99.5	202	1	0	961	356	1	202	2e-110	403
contig01450	gi|217073134|gb|ACJ84926.1|	unknown [Medicago truncatula]	94.88	332	17	0	1176	181	1	332	1e-176	623
contig01451	gi|255646048|gb|ACU23511.1|	unknown [Glycine max]	89.43	265	28	0	73	867	1	265	7e-134	481
contig01452	gi|255630077|gb|ACU15392.1|	unknown [Glycine max]	80.67	119	23	1	105	461	1	115	6e-37	158
contig01453	gi|255543411|ref|XP_002512768.1|	Membrane protein PB1A10.07c putative [Ricinus communis] >gi|223547779|gb|EEF49271.1| Membrane protein PB1A10.07c	84.77	394	57	1	1383	211	20	413	2e-180	636
contig01454	gi|6850932|emb|CAB71133.1|	hypothetical protein [Cicer arietinum]	68.67	83	26	0	495	247	1	83	2e-16	89.4
contig01455	gi|217073960|gb|ACJ85340.1|	unknown [Medicago truncatula]	84.09	44	7	0	347	216	345	388	2e-13	78.6
contig01456	gi|206715496|emb|CAC48393.2|	putative aminoaldehyde dehydrogenase [Pisum sativum]	98.01	503	10	0	1897	389	1	503	0	946
contig01457	gi|255626269|gb|ACU13479.1|	unknown [Glycine max]	95.9	122	5	0	610	245	1	122	2e-57	225
contig01458	gi|217073288|gb|ACJ85003.1|	unknown [Medicago truncatula]	89.58	192	20	0	155	730	1	192	7e-96	353
contig01459	gi|255584904|ref|XP_002533167.1|	Xylem serine proteinase 1 precursor putative [Ricinus communis] >gi|223527039|gb|EEF29226.1| Xylem serine proteinase 1 precursor	77.29	731	165	2	250	2439	31	760	0	1029
contig01460	gi|113206404|gb|ABI34432.1|	CRY [Pisum sativum]	97.55	367	9	0	104	1204	166	532	0	719
contig01461	gi|27475612|emb|CAD23249.1|	squalene monooxygenase 1 [Medicago truncatula]	90.82	425	39	1	1275	1	1	422	0	790
contig01462	gi|217075188|gb|ACJ85954.1|	unknown [Medicago truncatula]	90	220	22	1	87	746	1	216	2e-108	396
contig01464	gi|119389496|pdb|2FLH|A	Chain A Crystal Structure Of Cytokinin-Specific Binding Protein From Mung Bean In Complex With Cytokinin >gi|119389497|pdb|2FLH|B Chain B	77.42	155	35	1	682	218	1	154	3e-62	242
contig01465	gi|84514147|gb|ABC59082.1|	cytochrome P450 monooxygenase CYP83E8 [Medicago truncatula]	76.51	498	117	1	60	1553	1	497	0	748
contig01466	gi|84468422|dbj|BAE71294.1|	putative mitochondrial dicarboxylate carrier protein [Trifolium pratense]	92.31	325	23	3	292	1260	1	324	1e-140	504
contig01467	gi|118574850|gb|ABL07003.1|	DH [Medicago sativa]	96.06	406	16	0	1533	316	1	406	0	776
contig01468	gi|217074206|gb|ACJ85463.1|	unknown [Medicago truncatula]	96.88	96	3	0	587	300	152	247	2e-47	192
contig01469	gi|217071316|gb|ACJ84018.1|	unknown [Medicago truncatula]	86.57	134	16	2	849	454	3	136	1e-53	214
contig01470	gi|255632488|gb|ACU16594.1|	unknown [Glycine max]	58.85	192	77	2	67	636	18	208	5e-58	228
contig01471	gi|255627895|gb|ACU14292.1|	unknown [Glycine max]	58.18	165	61	8	146	616	16	173	5e-37	158
contig01473	gi|255645473|gb|ACU23232.1|	unknown [Glycine max]	91.09	247	22	1	1048	308	1	246	5e-121	438
contig01474	gi|255628001|gb|ACU14345.1|	unknown [Glycine max]	70.59	170	31	3	212	664	2	171	3e-44	182
contig01475	gi|255648381|gb|ACU24641.1|	unknown [Glycine max]	65.32	248	81	5	1084	356	1	243	3e-58	229
contig01476	gi|217071842|gb|ACJ84281.1|	unknown [Medicago truncatula]	90.71	269	25	0	117	923	1	269	2e-124	450
contig01477	gi|255625689|gb|ACU13189.1|	unknown [Glycine max]	81.71	175	32	0	61	585	1	175	3e-83	312
contig01478	gi|1743354|emb|CAA71003.1|	aldehyde dehydrogenase (NAD+) [Nicotiana tabacum]	81.08	502	95	1	1752	247	42	542	0	853
contig01479	gi|255628635|gb|ACU14662.1|	unknown [Glycine max]	66.41	131	39	1	665	288	35	165	3e-40	169
contig01480	gi|255626643|gb|ACU13666.1|	unknown [Glycine max]	87.96	108	13	0	702	379	34	141	3e-39	166
contig01481	gi|225429426|ref|XP_002276186.1|	PREDICTED: hypothetical protein [Vitis vinifera] >gi|147856945|emb|CAN82846.1| hypothetical protein [Vitis vinifera] >gi|157339227|emb|CAO43768.1| unnamed protein product [Vitis vinifera]	79.15	307	64	0	273	1193	34	340	4e-144	515
contig01482	gi|126405|sp|P09918|LOX3_PEA	RecName: Full=Seed lipoxygenase-3 >gi|20800|emb|CAA30666.1| unnamed protein product [Pisum sativum] >gi|469156|emb|CAA55319.1| lipoxygenase [Pisum sativum]	97.22	324	9	0	2	973	538	861	0	651
contig01483	gi|255637430|gb|ACU19043.1|	unknown [Glycine max]	81.56	141	26	1	212	634	1	130	1e-56	223
contig01485	gi|84453208|dbj|BAE71201.1|	putative cytosolic factor [Trifolium pratense]	84.86	383	51	2	739	1866	214	594	0	647
contig01486	gi|224133172|ref|XP_002321501.1|	predicted protein [Populus trichocarpa] >gi|222868497|gb|EEF05628.1| predicted protein [Populus trichocarpa]	87.5	80	10	0	2	241	808	887	1e-34	149
contig01487	gi|225428033|ref|XP_002278879.1|	PREDICTED: hypothetical protein [Vitis vinifera] >gi|147802513|emb|CAN62146.1| hypothetical protein [Vitis vinifera] >gi|157340579|emb|CAO47384.1| unnamed protein product [Vitis vinifera]	80.89	157	30	1	237	707	1	155	5e-69	265
contig01488	gi|255629355|gb|ACU15022.1|	unknown [Glycine max]	85.6	125	17	1	676	305	1	125	3e-54	216
contig01489	gi|225443274|ref|XP_002273578.1|	PREDICTED: hypothetical protein [Vitis vinifera]	59.52	84	19	1	70	276	1	84	2e-15	85.1
contig01490	gi|39653273|gb|AAR29293.1|	ADP-ribosylation factor [Medicago sativa] >gi|56311394|emb|CAI29265.1| ADP-ribosylation factor 1 [Medicago truncatula]	100	181	0	0	86	628	1	181	3e-99	365
contig01491	gi|255568442|ref|XP_002525195.1|	zinc finger protein putative [Ricinus communis] >gi|223535492|gb|EEF37161.1| zinc finger protein	74.15	236	59	2	1030	329	124	358	2e-85	320
contig01492	gi|148908089|gb|ABR17162.1|	unknown [Picea sitchensis] >gi|224284136|gb|ACN39805.1| unknown [Picea sitchensis] >gi|224284446|gb|ACN39957.1| unknown [Picea sitchensis] >gi|224286025|gb|ACN40724.1| unknown [Picea sitchensis]	95.89	73	3	0	2	220	107	179	8e-32	139
contig01495	gi|1617206|emb|CAA96570.1|	CP12 [Pisum sativum]	94.49	127	7	0	72	452	1	127	1e-62	243
contig01496	gi|217072762|gb|ACJ84741.1|	unknown [Medicago truncatula]	81.45	221	35	1	805	161	78	298	5e-96	354
contig01497	gi|225441207|ref|XP_002270931.1|	PREDICTED: hypothetical protein [Vitis vinifera]	79.83	119	24	0	547	191	1	119	1e-53	213
contig01498	gi|217071730|gb|ACJ84225.1|	unknown [Medicago truncatula]	94.14	290	17	0	1155	286	1	290	4e-153	545
contig01499	gi|217071158|gb|ACJ83939.1|	unknown [Medicago truncatula]	94.81	154	6	1	730	275	1	154	2e-53	213
contig01500	gi|49246467|gb|AAT58365.1|	GMPase [Medicago sativa]	98.34	361	6	0	1377	295	1	361	0	645
contig01501	gi|47775654|emb|CAG30523.1|	mitochondrial peroxiredoxin [Pisum sativum]	93.97	199	12	0	61	657	1	199	5e-84	315
contig01502	gi|255544686|ref|XP_002513404.1|	eukaryotic translation elongation factor putative [Ricinus communis] >gi|223547312|gb|EEF48807.1| eukaryotic translation elongation factor	95.12	471	23	0	1620	208	373	843	0	879
contig01503	gi|255645551|gb|ACU23270.1|	unknown [Glycine max]	94.39	107	6	0	23	343	1	107	8e-51	203
contig01504	gi|255630280|gb|ACU15495.1|	unknown [Glycine max]	90.84	131	12	0	748	356	1	131	1e-47	193
contig01506	gi|255635394|gb|ACU18050.1|	unknown [Glycine max]	100	82	0	0	588	343	351	432	2e-41	172
contig01507	gi|7381207|gb|AAF61436.1|AF137353_1	lipid transfer protein precursor [Pisum sativum]	90.43	115	11	0	613	269	1	115	1e-58	229
contig01508	gi|255625625|gb|ACU13157.1|	unknown [Glycine max]	95.14	185	9	0	34	588	1	185	8e-90	333
contig01509	gi|217071352|gb|ACJ84036.1|	unknown [Medicago truncatula]	92.82	195	13	1	894	313	1	195	9e-107	390
contig01510	gi|162568623|gb|ABY19373.1|	major intrinsic protein NIP5;1 [Lotus japonicus]	83.96	293	39	4	574	1428	12	302	7e-122	442
contig01511	gi|217074518|gb|ACJ85619.1|	unknown [Medicago truncatula]	71	100	26	2	135	425	1	100	9e-33	142
contig01512	gi|225424564|ref|XP_002285352.1|	PREDICTED: hypothetical protein [Vitis vinifera] >gi|157339115|emb|CAO42466.1| unnamed protein product [Vitis vinifera]	92.52	535	40	0	1853	249	1	535	0	984
contig01513	gi|87162930|gb|ABD28725.1|	Embryo-specific 3 [Medicago truncatula]	73.24	142	38	1	842	417	33	172	2e-58	230
contig01514	gi|194466241|gb|ACF74351.1|	putative metal ion-binding protein [Arachis hypogaea]	84.09	44	7	0	16	147	32	75	7e-14	81.3
contig01515	gi|146141284|gb|ABQ01426.1|	bimodular protein [Medicago sativa subsp. falcata]	87.18	39	5	0	22	138	128	166	8e-13	76.6
contig01516	gi|92886081|gb|ABE88091.1|	Transferase family [Medicago truncatula]	62.25	445	165	4	43	1368	1	442	4e-140	502
contig01517	gi|124360137|gb|ABN08153.1|	Transport protein particle (TRAPP) component Bet3 [Medicago truncatula] >gi|217075406|gb|ACJ86063.1| unknown [Medicago truncatula]	98.86	176	2	0	897	370	1	176	3e-96	355
contig01519	gi|255626495|gb|ACU13592.1|	unknown [Glycine max]	92.4	171	13	0	826	314	1	171	9e-88	327
contig01520	gi|255641998|gb|ACU21266.1|	unknown [Glycine max]	81.55	271	50	0	83	895	1	271	8e-121	438
contig01521	gi|255630714|gb|ACU15718.1|	unknown [Glycine max]	84.21	190	30	2	50	619	1	187	2e-80	303
contig01522	gi|462187|sp|P34899|GLYM_PEA	RecName: Full=Serine hydroxymethyltransferase mitochondrial; Short=SHMT; Short=Serine methylase; AltName: Full=Glycine hydroxymethyltransferase; Flags: Precursor >gi|169158|gb|AAA33687.1| serine hydroxymethyltransferase	98.36	366	6	0	63	1160	153	518	0	714
contig01523	gi|255639360|gb|ACU19976.1|	unknown [Glycine max]	74.09	220	56	3	961	305	10	225	4e-91	339
contig01524	gi|255629079|gb|ACU14884.1|	unknown [Glycine max]	55.66	106	44	2	58	366	13	116	9e-22	106
contig01525	gi|255573718|ref|XP_002527780.1|	21 kDa protein precursor putative [Ricinus communis] >gi|223532815|gb|EEF34590.1| 21 kDa protein precursor	65.59	93	32	0	168	446	38	130	3e-53	131
contig01526	gi|255647032|gb|ACU23984.1|	unknown [Glycine max]	76.23	265	63	0	1039	245	39	303	7e-124	447
contig01527	gi|4850247|emb|CAB42546.2|	14-3-3-like protein [Pisum sativum]	100	104	0	0	769	458	157	260	2e-52	209
contig01528	gi|255629756|gb|ACU15227.1|	unknown [Glycine max]	85.29	68	10	0	108	311	1	68	4e-26	122
contig01529	gi|255633204|gb|ACU16958.1|	unknown [Glycine max]	74.21	159	41	1	682	206	1	156	1e-50	203
contig01530	gi|217072730|gb|ACJ84725.1|	unknown [Medicago truncatula] >gi|217073240|gb|ACJ84979.1| unknown [Medicago truncatula]	81.45	124	23	0	637	266	1	124	3e-51	206
contig01531	gi|255627187|gb|ACU13938.1|	unknown [Glycine max]	80.14	146	29	1	726	289	1	141	2e-57	226
contig01532	gi|217075368|gb|ACJ86044.1|	unknown [Medicago truncatula] >gi|217075392|gb|ACJ86056.1| unknown [Medicago truncatula]	90.62	224	21	1	118	789	1	223	2e-69	267
contig01535	gi|217074522|gb|ACJ85621.1|	unknown [Medicago truncatula]	92.31	130	10	0	680	291	1	130	1e-62	243
contig01536	gi|118514|sp|P25795|AL7A1_PEA	RecName: Full=Aldehyde dehydrogenase family 7 member A1; AltName: Full=Turgor-responsive protein 26G; AltName: Full=Antiquitin-1 >gi|20681|emb|CAA38243.1| unnamed protein product [Pisum sativum]	96.65	508	17	0	1790	267	1	508	0	939
contig01537	gi|255645329|gb|ACU23161.1|	unknown [Glycine max]	89.55	287	30	0	45	905	1	287	1e-144	517
contig01538	gi|11385451|gb|AAG34808.1|AF243373_1	glutathione S-transferase GST 18 [Glycine max]	77.06	218	49	1	865	215	1	218	4e-93	345
contig01539	gi|157345761|emb|CAO15059.1|	unnamed protein product [Vitis vinifera]	100	43	0	0	129	1	1	43	5e-17	90.5
contig01541	gi|224138594|ref|XP_002322853.1|	predicted protein [Populus trichocarpa] >gi|222867483|gb|EEF04614.1| predicted protein [Populus trichocarpa]	97.4	77	2	0	204	434	25	101	1e-35	152
contig01543	gi|217075178|gb|ACJ85949.1|	unknown [Medicago truncatula]	95.15	206	10	0	27	644	1	206	5e-100	368
contig01544	gi|87241420|gb|ABD33278.1|	Gibberellin regulated protein [Medicago truncatula] >gi|217075656|gb|ACJ86188.1| unknown [Medicago truncatula]	79.12	91	19	0	412	140	1	91	1e-40	169
contig01545	gi|255645518|gb|ACU23254.1|	unknown [Glycine max]	88.11	387	46	0	1311	151	1	387	0	690
contig01546	gi|255640396|gb|ACU20485.1|	unknown [Glycine max]	65.83	199	68	6	68	664	1	191	2e-64	250
contig01547	gi|255639068|gb|ACU19834.1|	unknown [Glycine max]	69.64	112	30	3	1526	1203	51	159	5e-35	153
contig01548	gi|217072400|gb|ACJ84560.1|	unknown [Medicago truncatula]	78.93	280	51	6	90	905	1	273	4e-100	368
contig01551	gi|224124236|ref|XP_002330139.1|	predicted protein [Populus trichocarpa] >gi|118482010|gb|ABK92936.1| unknown [Populus trichocarpa] >gi|222871273|gb|EEF08404.1| predicted protein [Populus trichocarpa]	84.83	402	59	1	158	1357	35	436	0	757
contig01553	gi|1806146|emb|CAA65982.1|	cdc2MsF [Medicago sativa]	93.87	310	19	0	91	1020	1	310	4e-168	595
contig01554	gi|225470285|ref|XP_002266380.1|	PREDICTED: hypothetical protein [Vitis vinifera] >gi|147794105|emb|CAN62361.1| hypothetical protein [Vitis vinifera] >gi|157327992|emb|CAO16962.1| unnamed protein product [Vitis vinifera]	64.64	280	99	3	121	960	19	291	2e-94	350
contig01555	gi|6225542|sp|O82043|ILV5_PEA	RecName: Full=Ketol-acid reductoisomerase chloroplastic; AltName: Full=Acetohydroxy-acid reductoisomerase; AltName: Full=Alpha-keto-beta-hydroxylacil reductoisomerase; Flags: Precursor >gi|3452497|emb|CAA76854.1| ketol-acid reductoisomerase [Pisum sativum]	96.98	562	14	1	1932	256	19	580	0	1043
contig01556	gi|255645179|gb|ACU23087.1|	unknown [Glycine max]	54.74	95	41	2	637	359	3	95	4e-17	92.4
contig01558	gi|225456858|ref|XP_002276812.1|	PREDICTED: hypothetical protein [Vitis vinifera]	58.66	387	153	4	1394	255	67	451	5e-128	462
contig01559	gi|255630109|gb|ACU15408.1|	unknown [Glycine max]	81.46	151	28	1	51	503	1	149	1e-63	246
contig01560	gi|255627485|gb|ACU14087.1|	unknown [Glycine max]	98.04	204	4	0	992	381	1	204	3e-110	402
contig01561	gi|224105123|ref|XP_002313695.1|	predicted protein [Populus trichocarpa] >gi|118484456|gb|ABK94104.1| unknown [Populus trichocarpa] >gi|222850103|gb|EEE87650.1| predicted protein [Populus trichocarpa]	97.89	284	6	0	787	1638	205	488	0	552
contig01562	gi|17025880|gb|AAL32128.1|	multifunctional aquaporin [Medicago truncatula]	81.59	277	47	2	77	895	1	272	3e-123	446
contig01563	gi|255630411|gb|ACU15562.1|	unknown [Glycine max]	94.67	150	8	0	823	374	17	166	2e-72	276
contig01565	gi|217075082|gb|ACJ85901.1|	unknown [Medicago truncatula]	72.38	181	46	3	36	566	1	175	2e-63	246
contig01566	gi|56311392|emb|CAI29264.1|	coatomer epsilon subunit [Medicago truncatula]	96.19	289	11	0	1086	220	1	289	1e-155	553
contig01567	gi|24817254|emb|CAD56219.1|	ribosomal protein S3a [Cicer arietinum]	95.73	234	10	0	118	819	28	261	4e-125	452
contig01568	gi|5531418|emb|CAB50915.1|	outer envelope protein [Pisum sativum]	89.67	329	23	2	63	1016	1	329	2e-165	586
contig01569	gi|255568141|ref|XP_002525046.1|	adenylate kinase 1 chloroplast putative [Ricinus communis] >gi|223535627|gb|EEF37293.1| adenylate kinase 1 chloroplast	81.86	237	43	0	1113	403	60	296	7e-105	385
contig01571	gi|255628717|gb|ACU14703.1|	unknown [Glycine max]	78.28	198	43	1	850	257	8	202	3e-86	322
contig01572	gi|217072304|gb|ACJ84512.1|	unknown [Medicago truncatula]	94.17	240	14	0	76	795	1	240	1e-117	427
contig01573	gi|121953|sp|P08283|H1_PEA	RecName: Full=Histone H1; AltName: Full=PsH1b; AltName: Full=PsH1b-40 >gi|20762|emb|CAA29123.1| unnamed protein product [Pisum sativum]	61.73	81	29	2	4	240	52	129	8e-18	95.1
contig01574	gi|255640350|gb|ACU20463.1|	unknown [Glycine max]	60.64	94	35	5	496	221	1	88	1e-12	76.3
contig01575	gi|108860774|sp|Q1SU99|H2B3_MEDTR	RecName: Full=Probable histone H2B.3 >gi|217071474|gb|ACJ84097.1| unknown [Medicago truncatula]	95.12	41	2	0	185	307	47	87	8e-25	81.6
contig01576	gi|92882342|gb|ABE86673.1|	hypothetical protein MtrDRAFT_AC161864g5v2 [Medicago truncatula]	50	258	128	3	801	31	1	250	1e-54	217
contig01577	gi|11967861|emb|CAC19488.1|	putative serine carboxypeptidase [Pisum sativum]	94.93	296	15	0	672	1559	199	494	0	588
contig01578	gi|217072692|gb|ACJ84706.1|	unknown [Medicago truncatula]	92.45	371	28	0	43	1155	1	371	0	640
contig01579	gi|113204691|gb|ABI34092.1|	cystathionine gamma-synthase [Medicago sativa]	82.12	537	94	3	1943	339	1	536	0	863
contig01580	gi|255627729|gb|ACU14209.1|	unknown [Glycine max]	88.89	81	9	1	92	334	1	79	1e-27	125
contig01581	gi|15919089|emb|CAC86996.1|	ATP citrate lyase b-subunit [Lupinus albus]	94.56	423	23	0	56	1324	1	423	0	758
contig01583	gi|17342711|gb|AAL35971.1|	1-aminocyclopropanecarboxylic acid oxidase [Medicago truncatula]	94.25	313	18	0	76	1014	1	313	2e-160	569
contig01584	gi|225430834|ref|XP_002273246.1|	PREDICTED: hypothetical protein [Vitis vinifera] >gi|157348187|emb|CAO22897.1| unnamed protein product [Vitis vinifera]	76.64	642	146	3	2112	199	1	642	0	1020
contig01585	gi|255632721|gb|ACU16712.1|	unknown [Glycine max]	92.86	70	5	0	490	281	1	70	8e-32	140
contig01586	gi|224121758|ref|XP_002318665.1|	predicted protein [Populus trichocarpa] >gi|222859338|gb|EEE96885.1| predicted protein [Populus trichocarpa]	90.18	163	16	0	2	490	254	416	6e-80	301
contig01587	gi|225436779|ref|XP_002268145.1|	PREDICTED: hypothetical protein [Vitis vinifera]	76.67	120	27	2	324	680	1	119	2e-39	167
contig01588	gi|255630831|gb|ACU15778.1|	unknown [Glycine max]	86.03	136	19	0	59	466	1	136	9e-46	187
contig01589	gi|255631658|gb|ACU16196.1|	unknown [Glycine max]	86.4	125	17	0	595	221	1	125	2e-34	149
contig01591	gi|217074152|gb|ACJ85436.1|	unknown [Medicago truncatula]	86.86	137	18	0	413	3	72	208	1e-65	252
contig01592	gi|217071792|gb|ACJ84256.1|	unknown [Medicago truncatula]	68.04	219	70	1	918	262	1	218	2e-72	276
contig01593	gi|255645488|gb|ACU23239.1|	unknown [Glycine max]	66.49	188	63	0	567	4	1	188	1e-68	263
contig01594	gi|118489930|gb|ABK96762.1|	unknown [Populus trichocarpa x Populus deltoides]	65.52	145	49	3	661	230	13	153	1e-43	180
contig01595	gi|255631236|gb|ACU15985.1|	unknown [Glycine max]	84.62	78	12	0	111	344	13	90	6e-29	130
contig01596	gi|147837826|emb|CAN60931.1|	hypothetical protein [Vitis vinifera]	56.6	212	92	3	1237	602	18	225	6e-49	199
contig01597	gi|217073354|gb|ACJ85036.1|	unknown [Medicago truncatula]	88.76	249	23	2	732	1	1	249	1e-109	400
contig01598	gi|157352288|emb|CAO43316.1|	unnamed protein product [Vitis vinifera]	85.62	473	65	4	263	1672	3	474	0	810
contig01599	gi|37964368|gb|AAR06239.1|	dicarboxylate/tricarboxylate carrier [Citrus junos]	87.75	302	37	1	1286	381	1	299	8e-143	511
contig01600	gi|217075006|gb|ACJ85863.1|	unknown [Medicago truncatula]	63.11	122	45	0	26	391	104	225	1e-45	185
contig01601	gi|92870921|gb|ABE80121.1|	Pyruvate kinase [Medicago truncatula]	97.73	529	10	1	272	1852	1	529	0	1001
contig01602	gi|255644617|gb|ACU22811.1|	unknown [Glycine max]	92.73	344	22	1	1196	174	1	344	6e-178	627
contig01603	gi|217072354|gb|ACJ84537.1|	unknown [Medicago truncatula]	86.56	253	34	0	938	180	1	253	2e-116	422
contig01604	gi|255626205|gb|ACU13447.1|	unknown [Glycine max]	97.06	204	6	0	65	676	1	204	5e-110	400
contig01605	gi|87240662|gb|ABD32520.1|	Blue (type 1) copper domain [Medicago truncatula]	81.56	179	32	1	35	568	1	179	8e-85	317
contig01606	gi|211970690|emb|CAR98204.1|	formate dehydrogenase [Lotus japonicus]	94.18	361	21	0	264	1346	26	386	0	691
contig01607	gi|153012167|ref|YP_001381682.1|	hypothetical chloroplast RF1 [Medicago truncatula]	43.75	304	142	6	1187	363	1419	1708	6e-88	197
contig01608	gi|146403798|gb|ABQ32305.1|	putative ubiquitin-conjugating enzyme [Artemisia annua] >gi|217071300|gb|ACJ84010.1| unknown [Medicago truncatula]	100	123	0	0	533	165	1	123	8e-65	249
contig01609	gi|217071886|gb|ACJ84303.1|	unknown [Medicago truncatula]	88.89	243	27	1	101	829	1	240	7e-117	424
contig01610	gi|108936003|sp|Q1S053|H2A3_MEDTR	RecName: Full=Probable histone H2A.3	91.49	47	4	0	3	143	85	131	2e-17	92
contig01611	gi|255539346|ref|XP_002510738.1|	phosphofructokinase putative [Ricinus communis] >gi|223551439|gb|EEF52925.1| phosphofructokinase	87.13	606	78	0	2085	268	1	606	0	1033
contig01612	gi|255642191|gb|ACU21360.1|	unknown [Glycine max]	62.77	94	35	2	90	371	1	91	3e-21	106
contig01613	gi|255625713|gb|ACU13201.1|	unknown [Glycine max]	67.48	206	64	3	84	692	1	194	6e-40	168
contig01614	gi|124365591|gb|ABN09825.1|	Thioredoxin domain 2; Thioredoxin fold [Medicago truncatula]	82.71	295	43	4	1421	561	1	286	1e-131	474
contig01615	gi|255630474|gb|ACU15595.1|	unknown [Glycine max]	68.6	121	36	2	390	34	23	136	1e-38	162
contig01616	gi|9230771|gb|AAF85975.1|AF275639_1	cytosolic phosphoglycerate kinase [Pisum sativum]	96.83	284	9	0	101	952	1	284	1e-148	530
contig01617	gi|224100879|ref|XP_002312050.1|	predicted protein [Populus trichocarpa] >gi|222851870|gb|EEE89417.1| predicted protein [Populus trichocarpa]	81.6	250	45	1	754	8	1	250	3e-109	399
contig01618	gi|255629873|gb|ACU15287.1|	unknown [Glycine max]	83.33	78	13	0	42	275	1	78	7e-21	103
contig01619	gi|224141271|ref|XP_002323998.1|	predicted protein [Populus trichocarpa] >gi|118485298|gb|ABK94508.1| unknown [Populus trichocarpa] >gi|222867000|gb|EEF04131.1| predicted protein [Populus trichocarpa]	74.29	280	69	3	64	894	1	274	5e-115	418
contig01620	gi|157342110|emb|CAO64223.1|	unnamed protein product [Vitis vinifera]	60.26	151	60	0	453	1	20	170	5e-51	204
contig01621	gi|113367204|gb|ABI34659.1|	bZIP transcription factor bZIP105 [Glycine max]	52.01	423	166	9	44	1201	6	406	4e-67	259
contig01622	gi|255642211|gb|ACU21370.1|	unknown [Glycine max]	77.88	330	68	3	1223	249	3	331	1e-116	424
contig01623	gi|146141282|gb|ABQ01425.1|	early light inducible protein [Medicago sativa subsp. falcata]	83.42	199	30	1	708	121	1	199	6e-59	231
contig01624	gi|217075662|gb|ACJ86191.1|	unknown [Medicago truncatula]	92.17	115	9	0	629	285	1	115	3e-54	215
contig01625	gi|255628649|gb|ACU14669.1|	unknown [Glycine max]	85.66	244	35	0	25	756	6	249	9e-107	390
contig01626	gi|225430097|ref|XP_002284586.1|	PREDICTED: hypothetical protein [Vitis vinifera]	76.92	208	48	0	347	970	77	284	3e-92	342
contig01627	gi|115394806|gb|ABI97284.1|	glucose-6-phosphate dehydrogenase [Pisum sativum]	98.28	291	5	0	1	873	227	517	2e-164	582
contig01629	gi|217073077|gb|ACJ84898.1|	unknown [Medicago truncatula]	77.1	297	56	5	1143	289	1	284	3e-97	359
contig01631	gi|217072576|gb|ACJ84648.1|	unknown [Medicago truncatula]	78	200	44	0	682	83	1	200	5e-94	321
contig01632	gi|33945876|emb|CAE45587.1|	vacuolar proton-ATPase subunit-like protein [Lotus japonicus]	89.55	823	84	5	2777	315	1	815	0	1373
contig01633	gi|167047943|gb|ABZ10818.1|	ornithine aminotransferase [Pisum sativum]	95.74	469	20	0	1572	166	1	469	0	876
contig01634	gi|217073146|gb|ACJ84932.1|	unknown [Medicago truncatula]	85.09	161	24	0	483	1	1	161	2e-74	282
contig01636	gi|40217506|dbj|BAD05166.1|	acid phosphatase [Phaseolus vulgaris] >gi|40217508|dbj|BAD05167.1| acid phosphatase [Phaseolus vulgaris]	83.76	425	69	1	61	1335	5	427	0	758
contig01637	gi|217071422|gb|ACJ84071.1|	unknown [Medicago truncatula]	87.5	144	18	0	107	538	1	144	3e-65	253
contig01638	gi|224113949|ref|XP_002332466.1|	predicted protein [Populus trichocarpa] >gi|222832539|gb|EEE71016.1| predicted protein [Populus trichocarpa]	76.58	269	63	1	809	3	35	301	2e-117	426
contig01639	gi|255631440|gb|ACU16087.1|	unknown [Glycine max]	72.41	174	48	3	1040	519	4	165	3e-60	236
contig01640	gi|255635960|gb|ACU18326.1|	unknown [Glycine max]	74.8	373	93	3	68	1183	1	369	1e-140	504
contig01641	gi|217075044|gb|ACJ85882.1|	unknown [Medicago truncatula]	90.22	92	9	0	658	383	1	92	1e-43	180
contig01642	gi|259123927|gb|ABU75309.2|	fiddlehead-like protein [Pisum sativum]	98.53	543	8	0	1858	230	6	548	0	1045
contig01643	gi|255640861|gb|ACU20713.1|	unknown [Glycine max]	95.08	122	6	0	114	479	23	144	2e-57	225
contig01644	gi|255631712|gb|ACU16223.1|	unknown [Glycine max]	70.59	51	15	0	450	298	1	51	2e-13	78.6
contig01645	gi|75171219|sp|Q9FKA5|Y5957_ARATH	RecName: Full=Uncharacterized protein At5g39570 >gi|9758332|dbj|BAB08888.1| unnamed protein product [Arabidopsis thaliana] >gi|16604364|gb|AAL24188.1| AT5g39570/MIJ24_40 [Arabidopsis thaliana] >gi|23308191|gb|AAN18065.1| At5g39570/MIJ24_40 [Arabidopsis thaliana]	49.77	215	86	8	1247	669	1	206	8e-51	164
contig01646	gi|224073675|ref|XP_002304129.1|	predicted protein [Populus trichocarpa] >gi|222841561|gb|EEE79108.1| predicted protein [Populus trichocarpa]	56.92	130	52	2	662	285	394	521	3e-47	150
contig01647	gi|217072442|gb|ACJ84581.1|	unknown [Medicago truncatula]	92.96	142	10	0	733	308	1	142	1e-70	270
contig01648	gi|255557483|ref|XP_002519772.1|	bromodomain-containing protein putative [Ricinus communis] >gi|223541189|gb|EEF42745.1| bromodomain-containing protein	46.52	574	248	11	1808	264	1	569	9e-96	355
contig01649	gi|118486005|gb|ABK94846.1|	unknown [Populus trichocarpa]	76.34	410	97	0	1466	237	39	448	0	659
contig01650	gi|225423658|ref|XP_002276172.1|	PREDICTED: hypothetical protein [Vitis vinifera] >gi|147770771|emb|CAN60953.1| hypothetical protein [Vitis vinifera]	83.62	531	81	1	174	1748	1	531	0	857
contig01651	gi|255637424|gb|ACU19040.1|	unknown [Glycine max]	83.33	162	27	2	789	304	5	163	3e-72	275
contig01652	gi|255633446|gb|ACU17081.1|	unknown [Glycine max]	78.95	95	20	0	311	27	81	175	2e-40	168
contig01653	gi|255562637|ref|XP_002522324.1|	50S ribosomal protein L25 putative [Ricinus communis] >gi|223538402|gb|EEF40008.1| 50S ribosomal protein L25	69.12	217	67	0	970	320	29	245	6e-78	295
contig01654	gi|255565061|ref|XP_002523523.1|	ribosomal protein L39e putative [Ricinus communis] >gi|223537230|gb|EEF38862.1| ribosomal protein L39e	89.83	59	6	0	373	197	9	67	3e-24	114
contig01655	gi|255556332|ref|XP_002519200.1|	60S ribosomal protein L29 putative [Ricinus communis] >gi|223541515|gb|EEF43064.1| 60S ribosomal protein L29	93.22	59	4	0	400	224	1	59	8e-26	119
contig01656	gi|55977041|sp|P68427|H32_PEA	RecName: Full=Histone H3.2 >gi|55977043|sp|P68428|H32_WHEAT RecName: Full=Histone H3.2 >gi|55977044|sp|P68429|H32_MEDSA RecName: Full=Histone H3.2; AltName: Full=Histone H3.1; AltName: Full=Major histone H3 >gi|55977045|sp|P68430|H32_ONOVI RecName: Full=Histone H3.2 >gi|19607|emb|CAA31964.1| unnamed protein product [Medicago sativa] >gi|19609|emb|CAA31965.1| unnamed protein product [Medicago sati…	100	136	0	0	35	442	1	136	7e-69	263
contig01657	gi|48426429|emb|CAA66109.3|	specific tissue protein 2 [Cicer arietinum]	65.83	120	41	2	3	362	136	253	3e-38	160
contig01658	gi|217075242|gb|ACJ85981.1|	unknown [Medicago truncatula]	97.48	119	3	0	659	303	1	119	2e-65	236
contig01659	gi|255550413|ref|XP_002516257.1|	Methylthioribose-1-phosphate isomerase putative [Ricinus communis] >gi|223544743|gb|EEF46259.1| Methylthioribose-1-phosphate isomerase	78.51	377	74	3	1446	337	1	376	2e-137	493
contig01660	gi|255641823|gb|ACU21180.1|	unknown [Glycine max]	94.55	202	11	0	913	308	144	345	1e-94	350
contig01661	gi|255644807|gb|ACU22905.1|	unknown [Glycine max]	67.92	293	92	3	156	1028	5	291	2e-91	340
contig01662	gi|255628065|gb|ACU14377.1|	unknown [Glycine max]	82.35	102	18	1	36	341	74	174	8e-38	160
contig01663	gi|84468342|dbj|BAE71254.1|	hypothetical protein [Trifolium pratense]	73.77	61	16	0	642	460	102	162	3e-17	92.8
contig01664	gi|217075086|gb|ACJ85903.1|	unknown [Medicago truncatula]	93.43	213	14	0	44	682	1	213	1e-92	343
contig01665	gi|399168|sp|P31656|CADH_MEDSA	RecName: Full=Probable cinnamyl alcohol dehydrogenase; Short=CAD >gi|19595|emb|CAA79625.1| cinnamyl alcohol dehydrogenase [Medicago sativa] >gi|3603399|gb|AAC35845.1| cinnamyl-alcohol dehydrogenase [Medicago sativa]	92.46	358	27	0	1221	148	1	358	8e-160	567
contig01666	gi|217075148|gb|ACJ85934.1|	unknown [Medicago truncatula]	91.83	208	17	0	307	930	1	208	7e-107	391
contig01667	gi|21615413|emb|CAD33926.1|	serine acetyltransferase [Cicer arietinum]	87.65	170	21	0	725	216	72	241	3e-87	313
contig01669	gi|51039630|gb|AAT94362.1|	putative chalcone isomerase 4 [Glycine max]	84.69	209	32	0	789	163	1	209	1e-82	310
contig01670	gi|255638545|gb|ACU19580.1|	unknown [Glycine max]	86.13	173	23	1	517	2	1	173	4e-80	301
contig01671	gi|8778823|gb|AAF79822.1|AC026875_2	T6D22.2 [Arabidopsis thaliana]	64.94	154	54	5	1	462	355	489	1e-43	179
contig01672	gi|255626663|gb|ACU13676.1|	unknown [Glycine max]	77.84	176	39	3	799	272	1	165	5e-62	241
contig01673	gi|217075068|gb|ACJ85894.1|	unknown [Medicago truncatula]	78.74	174	36	1	805	287	33	206	4e-46	189
contig01674	gi|255571917|ref|XP_002526901.1|	chlorophyll A/B binding protein putative [Ricinus communis] >gi|223533800|gb|EEF35532.1| chlorophyll A/B binding protein	74.17	271	66	2	1035	235	13	282	1e-110	404
contig01675	gi|217073544|gb|ACJ85132.1|	unknown [Medicago truncatula]	92.31	182	14	0	814	269	59	240	1e-70	270
contig01676	gi|255631824|gb|ACU16279.1|	unknown [Glycine max]	73.75	160	34	1	806	351	1	160	8e-37	158
contig01677	gi|547478|emb|CAA85733.1|	guanine nucleotide regulatory protein [Vicia faba] >gi|1098297|prf||2115367E small GTP-binding protein	99	200	2	0	174	773	1	200	4e-107	392
contig01679	gi|217074682|gb|ACJ85701.1|	unknown [Medicago truncatula]	82.54	464	75	4	219	1592	1	462	0	736
contig01680	gi|225459685|ref|XP_002285888.1|	PREDICTED: similar to BTB/POZ domain-containing protein [Vitis vinifera]	63.57	258	88	3	956	201	1	256	6e-72	275
contig01682	gi|255571263|ref|XP_002526581.1|	coatomer delta subunit putative [Ricinus communis] >gi|223534075|gb|EEF35793.1| coatomer delta subunit	91.8	61	5	0	183	1	1	61	2e-23	112
contig01683	gi|22328770|ref|NP_680719.1|	small nuclear ribonucleoprotein-related / snRNP-related [Arabidopsis thaliana]	66.67	81	27	0	264	22	1	81	1e-22	109
contig01684	gi|255637577|gb|ACU19114.1|	unknown [Glycine max]	73.84	237	62	1	191	901	53	264	8e-92	341
contig01685	gi|255644832|gb|ACU22917.1|	unknown [Glycine max]	86.81	235	31	0	175	879	1	235	7e-113	411
contig01686	gi|255627957|gb|ACU14323.1|	unknown [Glycine max]	38.24	204	103	11	79	621	15	193	9e-18	95.1
contig01687	gi|255537039|ref|XP_002509586.1|	conserved hypothetical protein [Ricinus communis] >gi|223549485|gb|EEF50973.1| conserved hypothetical protein [Ricinus communis]	69.68	221	67	0	162	824	18	238	5e-84	315
contig01688	gi|15219406|ref|NP_178071.1|	GAPCP-1 (GLYCERALDEHYDE-3-PHOSPHATE DEHYDROGENASE OF PLASTID 1); NAD or NADH binding / binding / catalytic/ glyceraldehyde-3-phosphate dehydrogenase (phosphorylating)/ glyceraldehyde-3-phosphate dehydrogenase [Arabidopsis thaliana] >gi|4835756|gb|AAD30223.1|AC007202_5 Is a member of the PF|00044 glyceraldehyde 3-phosphate dehydrogenase family. ESTs gb|T43985 gb|N38667	90.82	98	9	0	1	294	325	422	3e-44	181
contig01689	gi|224060514|ref|XP_002300227.1|	predicted protein [Populus trichocarpa] >gi|222847485|gb|EEE85032.1| predicted protein [Populus trichocarpa]	84.02	507	79	2	1519	5	1	494	0	742
contig01690	gi|3915083|sp|Q39445|TBB_CICAR	RecName: Full=Tubulin beta chain; AltName: Full=Beta-tubulin >gi|1403143|emb|CAA67056.1| beta-tubulin [Cicer arietinum]	99.31	432	3	0	206	1501	1	432	0	849
contig01691	gi|225438091|ref|XP_002276998.1|	PREDICTED: hypothetical protein [Vitis vinifera] >gi|147765951|emb|CAN67814.1| hypothetical protein [Vitis vinifera] >gi|157350562|emb|CAO40611.1| unnamed protein product [Vitis vinifera]	76.78	211	49	1	3	635	36	244	2e-79	300
contig01692	gi|224108635|ref|XP_002314917.1|	predicted protein [Populus trichocarpa] >gi|222863957|gb|EEF01088.1| predicted protein [Populus trichocarpa]	84.92	199	30	0	800	204	2	200	3e-110	337
contig01693	gi|255644696|gb|ACU22850.1|	unknown [Glycine max]	90.7	387	36	1	156	1316	6	388	0	680
contig01698	gi|217071234|gb|ACJ83977.1|	unknown [Medicago truncatula]	83.4	247	38	3	1046	315	1	240	3e-97	359
contig01699	gi|217069818|gb|ACJ83269.1|	unknown [Medicago truncatula]	84.26	235	36	1	47	748	1	235	7e-110	401
contig01700	gi|255639529|gb|ACU20059.1|	unknown [Glycine max]	96.17	418	15	1	1516	266	1	418	0	735
contig01701	gi|34452233|gb|AAQ72568.1|	ripening-related protein [Pisum sativum]	83.12	77	10	1	532	311	81	157	5e-36	129
contig01702	gi|231794|sp|Q01288|CHS6_PEA	RecName: Full=Chalcone synthase 6; AltName: Full=Naregenin-chalcone synthase 6 >gi|20828|emb|CAA44935.1| naregenin-chalcone synthase [Pisum sativum]	94.23	104	6	0	1	312	286	389	6e-51	203
contig01703	gi|255632244|gb|ACU16480.1|	unknown [Glycine max]	76.83	246	56	4	989	255	1	243	3e-91	339
contig01704	gi|217071160|gb|ACJ83940.1|	unknown [Medicago truncatula]	78.95	190	39	2	791	225	1	189	2e-72	276
contig01705	gi|2688830|gb|AAB88879.1|	putative sugar transporter [Prunus armeniaca]	85.33	450	66	0	100	1449	23	472	0	686
contig01706	gi|225637998|gb|ACN97419.1|	thaumatin-like protein [Pyrus pyrifolia]	70.46	237	68	2	32	736	12	248	9e-100	367
contig01707	gi|225467317|ref|XP_002263162.1|	PREDICTED: hypothetical protein [Vitis vinifera] >gi|225469612|ref|XP_002263517.1| PREDICTED: hypothetical protein [Vitis vinifera]	86.74	362	48	0	1394	309	66	427	0	653
contig01709	gi|255638519|gb|ACU19568.1|	unknown [Glycine max]	88.2	305	36	3	21	935	1	301	7e-141	504
contig01710	gi|153012167|ref|YP_001381682.1|	hypothetical chloroplast RF1 [Medicago truncatula]	64.36	390	128	6	1288	152	11	389	7e-133	458
contig01711	gi|217074660|gb|ACJ85690.1|	unknown [Medicago truncatula]	95.19	208	10	0	157	780	1	208	1e-111	407
contig01712	gi|87162882|gb|ABD28677.1|	Enoyl-CoA hydratase/isomerase [Medicago truncatula]	82.43	239	41	1	61	774	1	239	9e-88	327
contig01714	gi|110741618|dbj|BAE98757.1|	predicted GPI-anchored protein [Arabidopsis thaliana]	44.81	154	77	4	649	212	182	334	7e-22	107
contig01715	gi|224126415|ref|XP_002329548.1|	predicted protein [Populus trichocarpa] >gi|224136378|ref|XP_002326845.1| predicted protein [Populus trichocarpa] >gi|224138784|ref|XP_002326689.1| predicted protein [Populus trichocarpa] >gi|255571073|ref|XP_002526487.1| 60S ribosomal protein L37a putative [Ricinus communis] >gi|118483026|gb|ABK93424.1| unknown [Populus trichocarpa] >gi|118484983|gb|ABK94356.1| unknown [Populus trichocarpa] >gi|…	100	92	0	0	634	359	1	92	2e-46	189
contig01716	gi|255640147|gb|ACU20364.1|	unknown [Glycine max]	80.92	152	29	0	876	421	1	152	9e-95	255
contig01717	gi|255629448|gb|ACU15070.1|	unknown [Glycine max]	89.41	170	18	0	738	229	1	170	4e-85	318
contig01718	gi|255630591|gb|ACU15655.1|	unknown [Glycine max]	51.16	86	41	2	11	265	1	81	7e-11	70.1
contig01719	gi|217072182|gb|ACJ84451.1|	unknown [Medicago truncatula] >gi|217072782|gb|ACJ84751.1| unknown [Medicago truncatula]	82.26	265	42	4	53	832	1	262	3e-95	352
contig01720	gi|255627585|gb|ACU14137.1|	unknown [Glycine max]	96.97	99	3	0	463	167	1	99	8e-50	199
contig01721	gi|17865463|sp|Q9BAE0|FTSH_MEDSA	RecName: Full=Cell division protease ftsH homolog chloroplastic; Flags: Precursor >gi|13183728|gb|AAK15322.1|AF332134_1 FtsH protease [Medicago sativa]	98.01	603	12	1	2122	314	105	706	0	1040
contig01722	gi|255627517|gb|ACU14103.1|	unknown [Glycine max]	68.18	110	35	2	680	351	1	108	1e-29	134
contig01723	gi|217072576|gb|ACJ84648.1|	unknown [Medicago truncatula]	79.17	168	35	0	6	509	148	315	1e-72	276
contig01724	gi|255638235|gb|ACU19431.1|	unknown [Glycine max]	94.68	94	5	0	299	18	1	94	8e-37	156
contig01725	gi|217071298|gb|ACJ84009.1|	unknown [Medicago truncatula] >gi|217071624|gb|ACJ84172.1| unknown [Medicago truncatula]	85.82	134	18	1	700	302	1	134	5e-59	231
contig01726	gi|217072492|gb|ACJ84606.1|	unknown [Medicago truncatula]	95.54	269	12	0	1132	326	22	290	1e-149	533
contig01728	gi|15485720|emb|CAC67501.1|	selenium binding protein [Medicago sativa]	89.56	479	50	0	1646	210	10	488	0	926
contig01729	gi|255638159|gb|ACU19393.1|	unknown [Glycine max]	100	97	0	0	60	350	1	97	6e-47	189
contig01730	gi|255633116|gb|ACU16913.1|	unknown [Glycine max]	80.23	86	17	0	62	319	1	86	3e-35	152
contig01731	gi|87240711|gb|ABD32569.1|	V-ATPase subunit C [Medicago truncatula]	95.03	382	15	1	30	1163	1	382	0	697
contig01732	gi|224137478|ref|XP_002327136.1|	light-harvesting complex I protein Lhca5 [Populus trichocarpa] >gi|222835451|gb|EEE73886.1| light-harvesting complex I protein Lhca5 [Populus trichocarpa]	75	248	62	2	125	868	25	266	4e-89	332
contig01733	gi|217072858|gb|ACJ84789.1|	unknown [Medicago truncatula]	90.22	276	27	1	1	828	9	282	4e-148	528
contig01734	gi|255626599|gb|ACU13644.1|	unknown [Glycine max]	80.95	42	7	1	503	381	1	42	2e-12	76.3
contig01735	gi|84468398|dbj|BAE71282.1|	putative receptor-like GPI-anchored protein 2 [Trifolium pratense]	71.67	360	101	5	1380	304	2	350	3e-140	502
contig01736	gi|255637727|gb|ACU19186.1|	unknown [Glycine max]	96.43	112	4	0	40	375	1	112	3e-58	228
contig01737	gi|121333|sp|P07694|GLNA3_PEA	RecName: Full=Glutamine synthetase root isozyme A; AltName: Full=Cytosolic GS3 A; AltName: Full=Glutamate--ammonia ligase >gi|20751|emb|CAA28456.1| unnamed protein product [Pisum sativum]	98.88	357	4	0	69	1139	1	357	0	737
contig01738	gi|217071540|gb|ACJ84130.1|	unknown [Medicago truncatula]	98.31	237	4	0	1042	332	1	237	7e-128	461
contig01739	gi|225432062|ref|XP_002280604.1|	PREDICTED: hypothetical protein [Vitis vinifera] >gi|157353068|emb|CAO44958.1| unnamed protein product [Vitis vinifera]	82.02	228	40	1	906	226	182	409	4e-93	345
contig01741	gi|255629099|gb|ACU14894.1|	unknown [Glycine max]	74.7	83	21	1	80	328	1	80	3e-27	125
contig01742	gi|255647708|gb|ACU24315.1|	unknown [Glycine max]	72.64	318	83	3	1058	117	4	321	2e-123	446
contig01743	gi|255645900|gb|ACU23439.1|	unknown [Glycine max]	81.98	172	31	2	183	698	47	216	1e-62	244
contig01744	gi|2104681|emb|CAA66481.1|	transcription factor [Vicia faba var. minor]	91.91	371	29	2	1418	309	1	370	7e-113	412
contig01745	gi|217073532|gb|ACJ85126.1|	unknown [Medicago truncatula]	92.46	305	23	0	1219	305	1	305	2e-162	576
contig01746	gi|87240860|gb|ABD32718.1|	O-methyltransferase family 2; Dimerisation [Medicago truncatula]	87.04	355	46	0	71	1135	8	362	0	644
contig01747	gi|255632992|gb|ACU16850.1|	unknown [Glycine max]	72.96	196	53	1	717	130	1	182	1e-69	266
contig01748	gi|255647873|gb|ACU24395.1|	unknown [Glycine max]	84.38	256	38	2	1035	274	1	253	2e-115	419
contig01749	gi|255642255|gb|ACU21392.1|	unknown [Glycine max]	88.89	36	4	0	70	177	275	310	5e-18	70.1
contig01750	gi|225456794|ref|XP_002277650.1|	PREDICTED: hypothetical protein [Vitis vinifera] >gi|157342072|emb|CAO64185.1| unnamed protein product [Vitis vinifera]	65.29	170	45	3	87	554	13	182	2e-51	205
contig01751	gi|217074494|gb|ACJ85607.1|	unknown [Medicago truncatula]	96.04	227	9	1	158	838	1	225	1e-120	437
contig01752	gi|217072780|gb|ACJ84750.1|	unknown [Medicago truncatula]	98.16	380	7	0	1667	528	1	380	0	764
contig01753	gi|255628313|gb|ACU14501.1|	unknown [Glycine max]	92.7	178	13	0	774	241	1	178	2e-94	349
contig01754	gi|255627191|gb|ACU13940.1|	unknown [Glycine max]	76.32	190	45	0	802	233	9	198	2e-72	276
contig01755	gi|167963343|dbj|BAG09365.1|	peroxisomal 3-hydroxyacyl-CoA dehydrogenase-like protein [Glycine max]	82.67	277	48	0	1253	423	43	319	2e-109	400
contig01756	gi|121676|sp|P27456|GSHRP_PEA	RecName: Full=Glutathione reductase chloroplastic/mitochondrial; Short=GRase; Short=GR; AltName: Full=GOR1; Flags: Precursor >gi|975704|emb|CAA62482.1| glutathione reductase (NADPH) [Pisum sativum]	96.86	509	16	0	2097	571	44	552	0	978
contig01757	gi|13398537|gb|AAK21920.1|AF338252_1	BiP-isoform D [Glycine max]	95.01	461	23	1	1385	3	14	473	0	863
contig01758	gi|225426230|ref|XP_002263323.1|	PREDICTED: hypothetical protein [Vitis vinifera] >gi|157360271|emb|CAO69482.1| unnamed protein product [Vitis vinifera]	92.48	266	20	1	1	798	384	645	1e-114	417
contig01759	gi|255635945|gb|ACU18319.1|	unknown [Glycine max]	69.54	197	58	3	39	623	5	195	2e-59	233
contig01760	gi|224136268|ref|XP_002326819.1|	predicted protein [Populus trichocarpa] >gi|118486407|gb|ABK95043.1| unknown [Populus trichocarpa] >gi|222835134|gb|EEE73569.1| predicted protein [Populus trichocarpa]	89.06	64	6	1	301	113	19	82	3e-17	91.3
contig01761	gi|225465841|ref|XP_002264709.1|	PREDICTED: hypothetical protein isoform 3 [Vitis vinifera]	86.89	122	16	0	662	297	218	339	4e-56	221
contig01762	gi|255627349|gb|ACU14019.1|	unknown [Glycine max]	72.51	171	37	1	848	366	1	171	1e-58	230
contig01763	gi|217073576|gb|ACJ85148.1|	unknown [Medicago truncatula]	85.71	280	40	0	99	938	1	280	7e-144	514
contig01764	gi|255644667|gb|ACU22836.1|	unknown [Glycine max]	89.49	428	45	0	1490	207	5	432	0	827
contig01765	gi|217075879|gb|ACJ86299.1|	unknown [Medicago truncatula]	68.75	96	30	4	295	8	27	115	1e-25	120
contig01766	gi|255556894|ref|XP_002519480.1|	s-adenosylmethionine synthetase putative [Ricinus communis] >gi|223541343|gb|EEF42894.1| s-adenosylmethionine synthetase	94.87	390	20	0	142	1311	1	390	0	732
contig01767	gi|225348631|gb|ACN87277.1|	with no lysine kinase [Glycine max]	69.48	734	179	10	2296	230	1	698	0	966
contig01768	gi|255639616|gb|ACU20102.1|	unknown [Glycine max]	69.08	152	42	2	185	625	1	139	1e-45	186
contig01770	gi|157350538|emb|CAO40587.1|	unnamed protein product [Vitis vinifera]	89.13	92	10	0	770	495	86	177	2e-61	177
contig01771	gi|217071002|gb|ACJ83861.1|	unknown [Medicago truncatula]	76.92	52	12	0	2	157	135	186	1e-15	86.3
contig01772	gi|224126995|ref|XP_002329357.1|	predicted protein [Populus trichocarpa] >gi|222870407|gb|EEF07538.1| predicted protein [Populus trichocarpa]	59.3	172	70	0	736	221	35	206	9e-64	248
contig01773	gi|225460534|ref|XP_002272639.1|	PREDICTED: hypothetical protein [Vitis vinifera]	78.46	130	27	1	514	900	117	246	8e-50	201
contig01774	gi|217071666|gb|ACJ84193.1|	unknown [Medicago truncatula]	98.76	161	2	0	758	276	1	161	3e-85	319
contig01775	gi|217071072|gb|ACJ83896.1|	unknown [Medicago truncatula]	85.14	249	37	4	1050	304	4	245	4e-100	369
contig01776	gi|255631155|gb|ACU15943.1|	unknown [Glycine max]	94.68	94	5	0	534	253	58	151	4e-43	179
contig01778	gi|255638592|gb|ACU19603.1|	unknown [Glycine max]	88.76	338	38	0	1450	437	1	338	8e-175	617
contig01779	gi|255632580|gb|ACU16640.1|	unknown [Glycine max]	77.83	203	44	2	74	679	1	202	4e-78	295
contig01780	gi|1351411|sp|P49044|VPE_VICSA	RecName: Full=Vacuolar-processing enzyme; Short=VPE; AltName: Full=Proteinase B; Flags: Precursor >gi|510358|emb|CAA84383.1| cysteine proteinase [Vicia sativa]	91.49	470	40	1	100	1509	25	493	0	853
contig01781	gi|255543963|ref|XP_002513044.1|	Aspartic proteinase nepenthesin-1 precursor putative [Ricinus communis] >gi|223548055|gb|EEF49547.1| Aspartic proteinase nepenthesin-1 precursor	80.12	347	69	1	1042	2	21	366	1e-139	500
contig01782	gi|124359974|gb|ABN07990.1|	SAM (and some other nucleotide) binding motif [Medicago truncatula] >gi|217073190|gb|ACJ84954.1| unknown [Medicago truncatula]	72.48	258	71	0	986	213	1	258	1e-107	394
contig01783	gi|255639594|gb|ACU20091.1|	unknown [Glycine max]	89.93	139	14	0	551	135	153	291	2e-123	252
contig01784	gi|255647653|gb|ACU24289.1|	unknown [Glycine max]	80.57	283	53	2	183	1025	1	283	1e-107	394
contig01785	gi|224128069|ref|XP_002320236.1|	predicted protein [Populus trichocarpa] >gi|222861009|gb|EEE98551.1| predicted protein [Populus trichocarpa]	65.61	157	48	2	680	228	16	171	3e-48	196
contig01786	gi|255629851|gb|ACU15276.1|	unknown [Glycine max]	87.96	108	13	0	549	226	1	108	1e-38	164
contig01787	gi|4996846|dbj|BAA78607.1|	uricase (Nod-35) [Medicago sativa]	92.21	308	24	0	25	948	1	308	2e-163	579
contig01788	gi|193850553|gb|ACF22880.1|	unknown protein [Glycine max]	84.47	219	33	2	990	337	1	218	5e-100	369
contig01789	gi|255626455|gb|ACU13572.1|	unknown [Glycine max]	98.41	63	1	0	453	265	75	137	5e-26	120
contig01790	gi|84468408|dbj|BAE71287.1|	putative early nodulin-like 2 predicted GPI-anchored protein [Trifolium pratense]	78.38	111	24	0	185	517	3	113	3e-47	193
contig01791	gi|255631632|gb|ACU16183.1|	unknown [Glycine max]	85.87	92	13	0	564	289	113	204	8e-30	133
contig01792	gi|255635543|gb|ACU18122.1|	unknown [Glycine max]	90	90	9	0	46	315	224	313	9e-38	137
contig01793	gi|217071476|gb|ACJ84098.1|	unknown [Medicago truncatula]	94.96	139	7	0	832	416	1	139	2e-70	270
contig01795	gi|255537890|ref|XP_002510010.1|	tubulin alpha chain putative [Ricinus communis] >gi|223550711|gb|EEF52197.1| tubulin alpha chain	100	176	0	0	530	3	165	340	4e-100	351
contig01797	gi|3928150|emb|CAA10289.1|	hypothetical protein [Cicer arietinum]	99.11	112	1	0	1	336	174	285	2e-54	214
contig01799	gi|225445086|ref|XP_002283637.1|	PREDICTED: hypothetical protein [Vitis vinifera]	62.24	143	41	5	332	721	86	226	7e-73	157
contig01800	gi|255625863|gb|ACU13276.1|	unknown [Glycine max]	90.81	185	17	0	847	293	20	204	4e-93	345
contig01801	gi|225443908|ref|XP_002271488.1|	PREDICTED: hypothetical protein [Vitis vinifera]	80.52	154	29	1	80	538	214	367	4e-80	258
contig01802	gi|255625941|gb|ACU13315.1|	unknown [Glycine max]	88.97	145	16	0	83	517	2	146	2e-66	256
contig01803	gi|255647134|gb|ACU24035.1|	unknown [Glycine max]	86.46	347	47	0	224	1264	57	403	1e-175	620
contig01804	gi|473217|emb|CAA83548.1|	PsHSC71.0 [Pisum sativum]	92.02	163	13	0	1	489	485	647	1e-72	276
contig01805	gi|217075578|gb|ACJ86149.1|	unknown [Medicago truncatula]	79.81	208	39	2	895	281	1	208	7e-82	308
contig01806	gi|255625663|gb|ACU13176.1|	unknown [Glycine max]	66.67	90	30	0	423	154	34	123	1e-24	116
contig01807	gi|255632456|gb|ACU16578.1|	unknown [Glycine max]	68.18	88	26	2	140	397	24	111	5e-28	127
contig01808	gi|217075300|gb|ACJ86010.1|	unknown [Medicago truncatula]	74.38	160	37	4	73	540	1	154	8e-52	207
contig01809	gi|255546541|ref|XP_002514330.1|	aldehyde dehydrogenase putative [Ricinus communis] >gi|223546786|gb|EEF48284.1| aldehyde dehydrogenase	76.04	338	81	0	66	1079	5	342	3e-174	509
contig01810	gi|1871577|emb|CAA72315.1|	putative 21kD protein precursor [Medicago sativa subsp. x varia]	77.34	128	29	0	185	568	1	128	4e-40	167
contig01811	gi|224107567|ref|XP_002314522.1|	predicted protein [Populus trichocarpa] >gi|222863562|gb|EEF00693.1| predicted protein [Populus trichocarpa]	84.86	185	28	0	132	686	288	472	5e-105	340
contig01812	gi|255625853|gb|ACU13271.1|	unknown [Glycine max]	90.65	139	12	2	71	484	7	144	2e-55	220
contig01813	gi|148925503|gb|ABR19752.1|	alkaline alpha-galactosidase [Pisum sativum]	99.54	219	1	0	668	12	59	277	4e-131	456
contig01814	gi|2500116|sp|Q43621|GSHRC_PEA	RecName: Full=Glutathione reductase cytosolic; Short=GRase; Short=GR; AltName: Full=GOR2 >gi|1370285|emb|CAA66924.1| glutathione reductase [Pisum sativum]	96.79	498	16	0	1857	364	1	498	0	964
contig01815	gi|255637497|gb|ACU19075.1|	unknown [Glycine max]	85.71	280	39	1	124	960	1	280	2e-141	506
contig01816	gi|87240515|gb|ABD32373.1|	Ribosomal protein S6e [Medicago truncatula]	96.21	132	5	0	1	396	110	241	1e-49	200
contig01817	gi|219674004|ref|YP_002456488.1|	NADH-plastoquinone oxidoreductase subunit 4 [Trifolium subterraneum] >gi|193788973|gb|ACF20569.1| NADH-plastoquinone oxidoreductase subunit 4 [Trifolium subterraneum]	84.76	269	35	3	344	1132	138	402	6e-119	432
contig01818	gi|217075500|gb|ACJ86110.1|	unknown [Medicago truncatula]	75.44	114	28	1	59	400	1	113	2e-20	102
contig01819	gi|255627419|gb|ACU14054.1|	unknown [Glycine max]	60.8	125	42	2	23	376	1	125	6e-36	154
contig01820	gi|2827084|gb|AAB99757.1|	malate dehydrogenase precursor [Medicago sativa]	93.77	401	20	1	1506	319	8	408	0	725
contig01822	gi|2827080|gb|AAB99755.1|	malate dehydrogenase precursor [Medicago sativa]	92.86	322	23	1	1403	438	1	319	3e-153	546
contig01823	gi|4406372|gb|AAD19957.1|	thiosulfate sulfurtransferase [Datisca glomerata]	76.53	375	88	1	89	1213	1	374	2e-167	593
contig01824	gi|255629027|gb|ACU14858.1|	unknown [Glycine max]	83.73	209	34	2	856	230	1	203	1e-97	360
contig01825	gi|62433284|dbj|BAD95470.1|	BiP [Glycine max]	96.21	132	5	0	72	467	454	585	5e-65	226
contig01826	gi|255635100|gb|ACU17908.1|	unknown [Glycine max]	88.6	307	35	1	1168	248	1	306	3e-140	502
contig01827	gi|255631540|gb|ACU16137.1|	unknown [Glycine max]	99.26	135	1	0	790	386	1	135	9e-70	268
contig01828	gi|255629237|gb|ACU14963.1|	unknown [Glycine max]	56.35	181	76	2	847	314	12	186	1e-32	144
contig01829	gi|24412857|emb|CAD55555.1|	stachyose synthase [Pisum sativum]	88	150	18	0	2	451	153	302	2e-74	281
contig01830	gi|15553480|gb|AAL01888.1|AF404404_1	acyl-CoA oxidase [Glycine max]	86.67	660	88	0	213	2192	5	664	0	1172
contig01831	gi|87240989|gb|ABD32847.1|	hypothetical protein MtrDRAFT_AC149038g10v2 [Medicago truncatula]	87.3	63	8	0	428	240	1	63	5e-16	87.8
contig01832	gi|255648073|gb|ACU24491.1|	unknown [Glycine max]	81.79	313	57	0	162	1100	1	313	2e-145	520
contig01833	gi|255573351|ref|XP_002527602.1|	nucleic acid binding protein putative [Ricinus communis] >gi|223533019|gb|EEF34783.1| nucleic acid binding protein	87.95	83	10	0	251	3	161	243	3e-38	163
contig01834	gi|399082|sp|Q02758|ATPD_PEA	RecName: Full=ATP synthase delta chain chloroplastic; AltName: Full=F-ATPase delta chain; Flags: Precursor >gi|169045|gb|AAA33647.1| ATP synthase delta subunit	77.38	252	53	2	137	880	1	251	6e-95	351
contig01835	gi|121083|sp|P26969|GCSP_PEA	RecName: Full=Glycine dehydrogenase [decarboxylating] mitochondrial; AltName: Full=Glycine decarboxylase; AltName: Full=Glycine cleavage system P-protein; Flags: Precursor >gi|20741|emb|CAA42443.1| P protein; component of aminomethyltransferase [Pisum sativum]	97.91	1052	20	1	125	3274	1	1052	0	2006
contig01836	gi|56267931|gb|AAV85438.1|	putative defensin 2.1 precursor [Medicago sativa]	87.67	73	9	0	453	235	1	73	5e-27	124
contig01837	gi|22138108|gb|AAM93434.1|	40S ribosomal S4 protein [Glycine max] >gi|255641970|gb|ACU21252.1| unknown [Glycine max]	97.64	127	3	0	85	465	22	148	3e-66	254
contig01838	gi|255631127|gb|ACU15929.1|	unknown [Glycine max]	77.52	129	29	0	655	269	4	132	1e-49	201
contig01839	gi|1771880|emb|CAA96526.1|	asparagine synthetase [Vicia faba]	97.44	586	15	0	118	1875	1	586	0	1153
contig01841	gi|260751192|gb|ACX48912.1|	ADP-glucose pyrophosphorylase small subunit S1 isoform [Lens culinaris]	98.83	515	6	0	1876	332	1	515	0	987
contig01842	gi|11385465|gb|AAG34815.1|AF243380_1	glutathione S-transferase GST 25 [Glycine max]	76.89	225	52	2	928	254	1	218	7e-93	344
contig01843	gi|225461044|ref|XP_002281441.1|	PREDICTED: hypothetical protein [Vitis vinifera] >gi|157337951|emb|CAO38995.1| unnamed protein product [Vitis vinifera]	65.03	143	50	2	51	479	1	139	3e-42	175
contig01844	gi|255635543|gb|ACU18122.1|	unknown [Glycine max]	86.18	152	21	0	828	373	161	312	6e-55	218
contig01846	gi|255638778|gb|ACU19693.1|	unknown [Glycine max]	79.27	164	34	0	13	504	12	175	3e-74	281
contig01847	gi|217074030|gb|ACJ85375.1|	unknown [Medicago truncatula]	85.89	319	40	5	103	1044	1	318	6e-126	455
contig01848	gi|133727|sp|P06587|RR11_PEA	RecName: Full=30S ribosomal protein S11 chloroplastic >gi|12179|emb|CAA33667.1| ribosomal protein S11 (AA 1-138) [Pisum sativum] >gi|12184|emb|CAA28693.1| unnamed protein product [Pisum sativum]	92.7	137	10	0	13	423	2	138	1e-66	256
contig01849	gi|3928150|emb|CAA10289.1|	hypothetical protein [Cicer arietinum]	95.95	247	10	0	741	1	16	262	1e-129	466
contig01850	gi|255640098|gb|ACU20340.1|	unknown [Glycine max]	77.44	297	67	1	1183	293	1	296	2e-127	460
contig01851	gi|153012167|ref|YP_001381682.1|	hypothetical chloroplast RF1 [Medicago truncatula]	52.55	314	117	9	57	902	904	1216	1e-70	236
contig01852	gi|217072142|gb|ACJ84431.1|	unknown [Medicago truncatula]	48.21	112	52	3	39	356	1	110	5e-17	90.5
contig01853	gi|255645309|gb|ACU23151.1|	unknown [Glycine max]	83.33	90	14	2	281	15	1	86	2e-33	145
contig01854	gi|224116504|ref|XP_002317317.1|	predicted protein [Populus trichocarpa] >gi|222860382|gb|EEE97929.1| predicted protein [Populus trichocarpa]	70.33	182	54	0	625	80	8	189	1e-67	259
contig01855	gi|255638118|gb|ACU19373.1|	unknown [Glycine max]	68.95	219	53	4	26	637	1	216	1e-52	211
contig01857	gi|14161088|emb|CAB76907.3|	trypsin protein inhibitor 2 [Cicer arietinum]	81.51	146	27	0	54	491	4	149	2e-65	251
contig01858	gi|398997|sp|P31239|ACCO_PEA	RecName: Full=1-aminocyclopropane-1-carboxylate oxidase; Short=ACC oxidase; AltName: Full=Ethylene-forming enzyme; Short=EFE >gi|169041|gb|AAA33644.1| 1-aminocyclopropane-1-carboxylate oxidase	95.18	311	15	0	65	997	3	313	2e-155	553
contig01859	gi|217072142|gb|ACJ84431.1|	unknown [Medicago truncatula]	72.65	245	67	2	173	907	83	325	1e-99	367
contig01860	gi|1352057|sp|P49679|IAA4_PEA	RecName: Full=Auxin-induced protein IAA4 >gi|414181|emb|CAA48297.1| auxin-induced protein [Pisum sativum]	96.3	189	6	1	120	683	1	189	4e-91	338
contig01861	gi|255646789|gb|ACU23866.1|	unknown [Glycine max]	65.86	372	109	12	1376	315	4	353	2e-122	443
contig01862	gi|260766929|gb|ACX50406.1|	histone H4 [Eriobotrya japonica]	100	42	0	0	367	242	62	103	4e-16	87.4
contig01864	gi|225456610|ref|XP_002266231.1|	PREDICTED: hypothetical protein [Vitis vinifera]	61.26	191	73	6	426	995	557	738	5e-41	172
contig01865	gi|217070954|gb|ACJ83837.1|	unknown [Medicago truncatula]	91.62	167	14	0	21	521	1	167	2e-112	321
contig01866	gi|32363341|sp|Q8LPW2|RT13_SOYBN	RecName: Full=Small ribosomal subunit protein S13 mitochondrial; Flags: Precursor >gi|20977547|gb|AAK94674.1| ribosomal protein S13 [Glycine max]	75.21	117	29	0	353	3	1	117	5e-41	170
contig01867	gi|225464186|ref|XP_002263334.1|	PREDICTED: hypothetical protein [Vitis vinifera] >gi|147860799|emb|CAN78907.1| hypothetical protein [Vitis vinifera] >gi|157357281|emb|CAO63789.1| unnamed protein product [Vitis vinifera]	97.3	445	12	0	1497	163	1	445	0	795
contig01868	gi|255637950|gb|ACU19291.1|	unknown [Glycine max]	89.21	278	30	0	136	969	1	278	9e-135	484
contig01869	gi|87162644|gb|ABD28439.1|	HAD-superfamily hydrolase subfamily IIB [Medicago truncatula]	93.06	245	17	0	64	798	1	245	2e-129	466
contig01870	gi|255540731|ref|XP_002511430.1|	conserved hypothetical protein [Ricinus communis] >gi|223550545|gb|EEF52032.1| conserved hypothetical protein [Ricinus communis]	48.45	161	69	9	816	376	9	153	4e-29	132
contig01871	gi|255638934|gb|ACU19769.1|	unknown [Glycine max]	81.29	310	58	0	1128	199	10	319	1e-123	447
contig01872	gi|217072746|gb|ACJ84733.1|	unknown [Medicago truncatula]	95.45	198	9	0	84	677	1	198	1e-106	389
contig01873	gi|225453297|ref|XP_002268288.1|	PREDICTED: hypothetical protein [Vitis vinifera] >gi|157344723|emb|CAO70478.1| unnamed protein product [Vitis vinifera]	60.86	350	134	3	48	1088	10	358	4e-118	429
contig01874	gi|195606516|gb|ACG25088.1|	histone H3 [Zea mays]	92.11	38	3	0	14	127	103	140	3e-11	71.6
contig01875	gi|92882342|gb|ABE86673.1|	hypothetical protein MtrDRAFT_AC161864g5v2 [Medicago truncatula]	78.91	403	84	2	1387	182	1	398	6e-178	628
contig01876	gi|217075324|gb|ACJ86022.1|	unknown [Medicago truncatula]	55.65	239	100	6	952	254	21	245	2e-32	144
contig01877	gi|224092328|ref|XP_002309560.1|	predicted protein [Populus trichocarpa] >gi|222855536|gb|EEE93083.1| predicted protein [Populus trichocarpa]	77.46	426	90	3	1459	200	53	477	8e-162	574
contig01878	gi|165994470|dbj|BAF99685.1|	putative glycosyltransferase [Clitoria ternatea]	65.82	474	160	4	18	1433	1	471	1e-175	620
contig01879	gi|217075444|gb|ACJ86082.1|	unknown [Medicago truncatula]	98.42	190	3	0	184	753	1	190	2e-105	386
contig01881	gi|217075474|gb|ACJ86097.1|	unknown [Medicago truncatula]	89.47	228	22	3	84	761	1	227	2e-65	253
contig01882	gi|255645223|gb|ACU23109.1|	unknown [Glycine max]	50.82	61	29	1	64	243	340	400	1e-15	62.8
contig01883	gi|3860315|emb|CAA10125.1|	40S ribosomal protein S19 [Cicer arietinum]	93.83	81	5	0	466	224	25	105	2e-37	158
contig01884	gi|255632612|gb|ACU16656.1|	unknown [Glycine max]	78.01	191	42	2	778	206	1	188	2e-73	279
contig01885	gi|255628027|gb|ACU14358.1|	unknown [Glycine max]	89.03	155	17	0	669	205	58	212	8e-97	290
contig01887	gi|224111376|ref|XP_002315832.1|	predicted protein [Populus trichocarpa] >gi|222864872|gb|EEF02003.1| predicted protein [Populus trichocarpa]	83.33	102	17	1	612	307	1	101	3e-41	172
contig01888	gi|217074230|gb|ACJ85475.1|	unknown [Medicago truncatula]	81.82	253	42	3	89	835	1	249	2e-103	379
contig01889	gi|206748343|gb|ACI22358.1|	5'-methylthioadenosine nucleosidase [Lupinus luteus] >gi|216360974|gb|ACJ72491.1| 5'-methylthioadenosine nucleosidase [Lupinus luteus]	87.19	242	31	0	206	931	12	253	1e-116	424
contig01891	gi|224134921|ref|XP_002321938.1|	predicted protein [Populus trichocarpa] >gi|222868934|gb|EEF06065.1| predicted protein [Populus trichocarpa]	80	115	23	0	488	832	144	258	1e-77	195
contig01892	gi|98962497|gb|ABF59516.1|	putative spindle disassembly related protein CDC48 [Nicotiana tabacum]	94.44	809	44	2	60	2483	1	808	0	1480
contig01894	gi|217075106|gb|ACJ85913.1|	unknown [Medicago truncatula]	72.46	414	104	8	1480	269	1	393	2e-130	470
contig01895	gi|225424683|ref|XP_002263287.1|	PREDICTED: hypothetical protein [Vitis vinifera]	72.84	394	106	1	127	1305	24	417	8e-162	574
contig01897	gi|255540863|ref|XP_002511496.1|	HIPL1 protein precursor putative [Ricinus communis] >gi|223550611|gb|EEF52098.1| HIPL1 protein precursor	75.37	402	96	3	1198	2	29	428	3e-171	605
contig01899	gi|255628071|gb|ACU14380.1|	unknown [Glycine max]	97.4	77	2	0	544	314	1	77	2e-36	155
contig01900	gi|255538750|ref|XP_002510440.1|	26S protease regulatory subunit S10b putative [Ricinus communis] >gi|223551141|gb|EEF52627.1| 26S protease regulatory subunit S10b	97.98	396	8	0	149	1336	4	399	0	762
contig01901	gi|126405|sp|P09918|LOX3_PEA	RecName: Full=Seed lipoxygenase-3 >gi|20800|emb|CAA30666.1| unnamed protein product [Pisum sativum] >gi|469156|emb|CAA55319.1| lipoxygenase [Pisum sativum]	96.82	440	14	1	1	1320	206	643	0	831
contig01902	gi|13277342|emb|CAC34417.1|	Germin-like protein [Pisum sativum]	96.45	141	5	0	62	484	19	159	1e-73	278
contig01903	gi|255640689|gb|ACU20629.1|	unknown [Glycine max]	78.43	204	35	3	129	713	10	212	2e-80	303
contig01904	gi|224079367|ref|XP_002305838.1|	predicted protein [Populus trichocarpa] >gi|222848802|gb|EEE86349.1| predicted protein [Populus trichocarpa]	60.61	66	26	0	83	280	28	93	4e-19	97.4
contig01905	gi|217071304|gb|ACJ84012.1|	unknown [Medicago truncatula]	88.03	117	14	0	575	225	32	148	4e-39	165
contig01906	gi|69207914|gb|AAZ03745.1|	WD-40 repeat protein [Pisum sativum]	98.48	132	2	0	53	448	1	132	5e-66	253
contig01907	gi|217074086|gb|ACJ85403.1|	unknown [Medicago truncatula]	85.9	390	55	0	106	1275	1	390	1e-147	527
contig01908	gi|217072974|gb|ACJ84847.1|	unknown [Medicago truncatula]	74.47	235	51	4	734	57	27	256	1e-73	280
contig01909	gi|224094759|ref|XP_002310225.1|	predicted protein [Populus trichocarpa] >gi|222853128|gb|EEE90675.1| predicted protein [Populus trichocarpa]	92.26	633	44	2	214	2097	1	633	0	1134
contig01910	gi|164605000|dbj|BAF98296.1|	4-hydroxy-3-methylbut-2-en-1-yl diphosphate synthase [Hevea brasiliensis]	88.75	471	53	0	2530	1118	1	471	0	820
contig01912	gi|217071040|gb|ACJ83880.1|	unknown [Medicago truncatula]	81.82	220	39	4	903	247	1	214	1e-83	313
contig01913	gi|266742|sp|Q01289|POR_PEA	RecName: Full=Protochlorophyllide reductase chloroplastic; Short=PCR; AltName: Full=NADPH-protochlorophyllide oxidoreductase; Short=POR; Flags: Precursor >gi|20830|emb|CAA44786.1| protochlorophyllide reductase [Pisum sativum]	97.24	399	10	1	14	1207	1	399	0	708
contig01914	gi|217074894|gb|ACJ85807.1|	unknown [Medicago truncatula]	96.88	192	6	0	119	694	24	215	4e-109	397
contig01915	gi|255635528|gb|ACU18115.1|	unknown [Glycine max]	67.66	436	116	3	143	1375	1	433	4e-142	509
contig01916	gi|224096514|ref|XP_002310641.1|	predicted protein [Populus trichocarpa] >gi|222853544|gb|EEE91091.1| predicted protein [Populus trichocarpa]	72.37	152	42	0	53	508	7	158	5e-48	196
contig01918	gi|255637103|gb|ACU18883.1|	unknown [Glycine max]	98.58	423	6	0	1535	267	1	423	0	785
contig01919	gi|255548734|ref|XP_002515423.1|	Endosomal P24A protein precursor putative [Ricinus communis] >gi|223545367|gb|EEF46872.1| Endosomal P24A protein precursor	87.18	624	79	1	2045	177	22	645	0	1005
contig01920	gi|186966077|gb|ACC96114.1|	CBL-interacting protein kinase 6 [Cicer arietinum]	88.96	444	43	2	1629	316	1	444	0	684
contig01921	gi|255641642|gb|ACU21093.1|	unknown [Glycine max]	89.96	229	23	1	312	998	1	227	9e-89	331
contig01922	gi|255560521|ref|XP_002521275.1|	26S proteasome regulatory subunit S3 putative [Ricinus communis] >gi|223539543|gb|EEF41131.1| 26S proteasome regulatory subunit S3	85.12	484	68	2	74	1513	1	483	0	724
contig01923	gi|15239293|ref|NP_196214.1|	MEE60 (maternal effect embryo arrest 60) [Arabidopsis thaliana] >gi|10177568|dbj|BAB10800.1| unnamed protein product [Arabidopsis thaliana] >gi|21554350|gb|AAM63457.1| unknown [Arabidopsis thaliana] >gi|98960927|gb|ABF58947.1| At5g05950 [Arabidopsis thaliana] >gi|110737481|dbj|BAF00683.1| hypothetical protein [Arabidopsis thaliana]	67.63	173	46	2	685	197	3	175	2e-36	156
contig01924	gi|255626189|gb|ACU13439.1|	unknown [Glycine max]	88.59	184	21	0	784	233	1	184	9e-88	327
contig01925	gi|255541908|ref|XP_002512018.1|	serine/threonine protein kinase putative [Ricinus communis] >gi|223549198|gb|EEF50687.1| serine/threonine protein kinase	85.55	346	45	1	229	1251	1	346	6e-174	615
contig01926	gi|217072566|gb|ACJ84643.1|	unknown [Medicago truncatula]	94.39	374	20	1	1467	349	1	374	0	653
contig01927	gi|217073084|gb|ACJ84901.1|	unknown [Medicago truncatula]	67.35	49	11	1	133	2	62	110	1e-18	63.2
contig01928	gi|22001349|gb|AAM88404.1|AF526372_1	proteinase inhibitor 20 [Medicago truncatula]	67.74	62	20	1	436	251	156	215	2e-14	81.6
contig01929	gi|111550245|gb|ABH10138.1|	NADP-thioredoxin reductase A [Medicago truncatula]	88	375	39	4	6	1112	1	373	0	652
contig01930	gi|225429995|ref|XP_002284068.1|	PREDICTED: hypothetical protein isoform 2 [Vitis vinifera] >gi|225429997|ref|XP_002284062.1| PREDICTED: hypothetical protein isoform 1 [Vitis vinifera] >gi|157339514|emb|CAO44055.1| unnamed protein product [Vitis vinifera]	95.54	157	7	0	746	276	1	157	4e-84	315
contig01934	gi|255632598|gb|ACU16649.1|	unknown [Glycine max]	95.35	215	10	0	185	829	1	215	1e-111	407
contig01935	gi|147783056|emb|CAN62119.1|	hypothetical protein [Vitis vinifera]	64.68	504	159	5	1783	329	1	494	0	644
contig01936	gi|255647140|gb|ACU24038.1|	unknown [Glycine max]	98.37	184	3	0	884	333	15	198	6e-84	315
contig01937	gi|217075280|gb|ACJ86000.1|	unknown [Medicago truncatula]	88.84	233	25	1	259	954	1	233	8e-105	384
contig01938	gi|217073061|gb|ACJ84890.1|	unknown [Medicago truncatula]	91.87	369	30	1	85	1191	1	368	0	699
contig01940	gi|224068466|ref|XP_002326127.1|	predicted protein [Populus trichocarpa] >gi|222833320|gb|EEE71797.1| predicted protein [Populus trichocarpa]	91.45	117	10	0	565	215	1	117	3e-53	211
contig01941	gi|255625993|gb|ACU13341.1|	unknown [Glycine max]	93.01	143	10	0	556	128	1	143	1e-73	280
contig01942	gi|3913927|sp|Q43857|INVA_VICFA	RecName: Full=Acid beta-fructofuranosidase; AltName: Full=Acid sucrose hydrolase; AltName: Full=Acid invertase; Short=AI; AltName: Full=Vacuolar invertase; Flags: Precursor >gi|861159|emb|CAA89992.1| vacuolar invertase; beta-fructofuranosidase [Vicia faba var. minor]	92.71	645	44	3	2218	293	1	642	0	1150
contig01943	gi|38327302|gb|AAR17698.1|	GTP-binding protein TypA [Trifolium pratense]	93.62	282	18	0	229	1074	395	676	0	532
contig01944	gi|255580074|ref|XP_002530870.1|	conserved hypothetical protein [Ricinus communis] >gi|223529559|gb|EEF31510.1| conserved hypothetical protein [Ricinus communis]	68.97	232	65	3	833	159	26	256	8e-84	314
contig01945	gi|217075398|gb|ACJ86059.1|	unknown [Medicago truncatula]	99.28	138	1	0	1038	625	1	138	3e-92	275
contig01946	gi|255625993|gb|ACU13341.1|	unknown [Glycine max]	90.21	143	14	0	679	251	1	143	1e-65	253
contig01947	gi|217074284|gb|ACJ85502.1|	unknown [Medicago truncatula]	97.88	189	4	0	86	652	1	189	2e-103	379
contig01948	gi|151934213|gb|ABS18444.1|	WRKY48 [Glycine max]	58.62	203	73	7	164	739	48	238	3e-51	206
contig01949	gi|3913711|sp|P81406|GAPN_PEA	RecName: Full=NADP-dependent glyceraldehyde-3-phosphate dehydrogenase; AltName: Full=Non-phosphorylating glyceraldehyde 3-phosphate dehydrogenase; AltName: Full=Glyceraldehyde-3-phosphate dehydrogenase [NADP+]; AltName: Full=Triosephosphate dehydrogenase >gi|4379384|emb|CAA53076.1| glyceraldehyde-3-phosphate dehydrogenase (nonphosphorylating NADP+) [Pisum sativum] >gi|28274680|gb|AAO38512.1| non-…	99.26	407	3	0	1	1221	90	496	0	778
contig01950	gi|225439505|ref|XP_002271217.1|	PREDICTED: hypothetical protein isoform 1 [Vitis vinifera] >gi|157357346|emb|CAO63869.1| unnamed protein product [Vitis vinifera]	75.74	169	41	1	659	153	1	166	1e-72	276
contig01951	gi|9909849|emb|CAC04380.1|	lipoxygenase [Pisum sativum]	90.24	123	10	1	2	364	236	358	8e-58	226
contig01952	gi|225444381|ref|XP_002267539.1|	PREDICTED: hypothetical protein [Vitis vinifera] >gi|157360464|emb|CAO69687.1| unnamed protein product [Vitis vinifera]	92.71	96	7	0	129	416	1	96	2e-49	199
contig01953	gi|255571610|ref|XP_002526751.1|	conserved hypothetical protein [Ricinus communis] >gi|223533940|gb|EEF35665.1| conserved hypothetical protein [Ricinus communis]	78.57	112	24	0	38	373	4	115	1e-36	157
contig01954	gi|255636176|gb|ACU18430.1|	unknown [Glycine max]	63.68	380	119	9	1382	300	1	372	1e-106	391
contig01955	gi|255639455|gb|ACU20022.1|	unknown [Glycine max]	67.12	365	115	7	39	1118	5	364	9e-124	448
contig01956	gi|255645737|gb|ACU23362.1|	unknown [Glycine max]	58.06	93	33	4	932	672	1	90	6e-14	82.4
contig01957	gi|255560072|ref|XP_002521054.1|	aminobutyrate aminotransferase putative [Ricinus communis] >gi|223539757|gb|EEF41338.1| aminobutyrate aminotransferase	84.16	221	35	0	12	674	304	524	3e-106	389
contig01958	gi|225444625|ref|XP_002275665.1|	PREDICTED: hypothetical protein [Vitis vinifera] >gi|157342480|emb|CAO65192.1| unnamed protein product [Vitis vinifera]	90.24	123	12	0	705	337	76	198	2e-68	234
contig01959	gi|225461808|ref|XP_002285634.1|	PREDICTED: hypothetical protein [Vitis vinifera] >gi|157338441|emb|CAO39485.1| unnamed protein product [Vitis vinifera]	93.24	355	23	1	97	1158	1	355	0	656
contig01960	gi|206730709|gb|ACI16630.1|	shikimate O-hydroxycinnamoyltransferase [Trifolium pratense]	97.24	434	11	1	78	1376	1	434	0	863
contig01961	gi|224097204|ref|XP_002310875.1|	predicted protein [Populus trichocarpa] >gi|222853778|gb|EEE91325.1| predicted protein [Populus trichocarpa]	65.38	78	27	0	389	622	1	78	3e-22	110
contig01962	gi|87241556|gb|ABD33414.1|	Pectinesterase; Pectinesterase inhibitor [Medicago truncatula]	90.22	358	35	0	1271	198	198	555	0	665
contig01963	gi|225464487|ref|XP_002268801.1|	PREDICTED: hypothetical protein isoform 2 [Vitis vinifera] >gi|225464489|ref|XP_002268754.1| PREDICTED: hypothetical protein isoform 1 [Vitis vinifera]	93.24	74	5	0	228	7	1	74	4e-32	140
contig01964	gi|124361112|gb|ABN09084.1|	Ribosomal protein S6 [Medicago truncatula]	81.96	194	34	1	168	746	47	240	1e-88	331
contig01965	gi|217074408|gb|ACJ85564.1|	unknown [Medicago truncatula]	81.46	151	28	0	759	307	73	223	1e-62	243
contig01966	gi|217075476|gb|ACJ86098.1|	unknown [Medicago truncatula]	74.5	149	38	3	704	258	1	143	3e-49	199
contig01967	gi|255647218|gb|ACU24077.1|	unknown [Glycine max]	73.44	64	17	0	76	267	269	332	8e-16	62.8
contig01968	gi|255629960|gb|ACU15332.1|	unknown [Glycine max]	75.76	165	37	1	729	244	1	165	2e-66	256
contig01969	gi|15238277|ref|NP_199024.1|	unknown protein [Arabidopsis thaliana] >gi|9757954|dbj|BAB08442.1| unnamed protein product [Arabidopsis thaliana] >gi|16648953|gb|AAL24328.1| Unknown protein [Arabidopsis thaliana] >gi|20259830|gb|AAM13262.1| unknown protein [Arabidopsis thaliana]	80.1	397	75	3	243	1421	24	419	2e-166	590
contig01970	gi|217072746|gb|ACJ84733.1|	unknown [Medicago truncatula]	92.31	104	8	0	22	333	126	229	5e-53	206
contig01972	gi|255558081|ref|XP_002520069.1|	ATP binding protein putative [Ricinus communis] >gi|223540833|gb|EEF42393.1| ATP binding protein	65.46	414	142	3	1280	42	21	432	3e-117	426
contig01973	gi|217071686|gb|ACJ84203.1|	unknown [Medicago truncatula]	96.92	130	4	0	584	195	1	130	2e-65	252
contig01974	gi|140056455|gb|ABO81148.1|	Ribosomal protein S10 eukaryotic and archaeal form [Medicago truncatula]	95.9	122	5	0	680	315	1	122	7e-61	238
contig01977	gi|196122028|gb|ACG69488.1|	germin-like protein 12 [Glycine max] >gi|255633194|gb|ACU16953.1| unknown [Glycine max]	92.08	202	16	0	96	701	21	222	1e-103	380
contig01978	gi|217071006|gb|ACJ83863.1|	unknown [Medicago truncatula]	82.59	224	39	1	760	89	2	221	4e-93	345
contig01979	gi|124359974|gb|ABN07990.1|	SAM (and some other nucleotide) binding motif [Medicago truncatula] >gi|217073190|gb|ACJ84954.1| unknown [Medicago truncatula]	93.38	151	10	0	171	623	1	151	2e-131	295
contig01980	gi|255626091|gb|ACU13390.1|	unknown [Glycine max]	66.86	169	53	1	748	251	32	200	1e-62	243
contig01981	gi|255636055|gb|ACU18372.1|	unknown [Glycine max]	89.03	383	42	0	1584	436	23	405	0	722
contig01982	gi|217075462|gb|ACJ86091.1|	unknown [Medicago truncatula]	98.65	148	2	0	694	251	1	148	2e-82	309
contig01983	gi|217073422|gb|ACJ85070.1|	unknown [Medicago truncatula]	87.32	205	26	0	809	195	2	206	3e-105	385
contig01984	gi|217075751|gb|ACJ86235.1|	unknown [Medicago truncatula] >gi|217075897|gb|ACJ86308.1| unknown [Medicago truncatula]	97.96	147	3	0	104	544	1	147	3e-76	288
contig01985	gi|255553961|ref|XP_002518021.1|	hypothetical protein RCOM_1176890 [Ricinus communis] >gi|223543003|gb|EEF44539.1| hypothetical protein RCOM_1176890 [Ricinus communis]	56.55	267	110	6	216	998	1	261	5e-69	266
contig01986	gi|217070966|gb|ACJ83843.1|	unknown [Medicago truncatula]	97.22	108	3	0	97	420	1	108	4e-52	207
contig01987	gi|217074778|gb|ACJ85749.1|	unknown [Medicago truncatula]	91.41	291	25	0	1512	640	133	423	0	486
contig01988	gi|255632300|gb|ACU16508.1|	unknown [Glycine max]	91.18	204	16	1	791	186	17	220	8e-103	377
contig01990	gi|217069878|gb|ACJ83299.1|	unknown [Medicago truncatula]	83.01	206	34	2	26	640	6	210	9e-53	210
contig01991	gi|92870989|gb|ABE80150.1|	Serine/threonine protein kinase active site [Medicago truncatula]	88.84	484	30	3	1618	239	126	606	0	803
contig01992	gi|255562558|ref|XP_002522285.1|	Cyclic phosphodiesterase putative [Ricinus communis] >gi|223538538|gb|EEF40143.1| Cyclic phosphodiesterase	79.41	68	14	0	507	304	123	190	5e-21	103
contig01994	gi|12311781|emb|CAC24489.1|	trypsin inhibitor [Pisum sativum]	89.32	103	11	0	1	309	7	109	4e-44	180
contig01995	gi|3928150|emb|CAA10289.1|	hypothetical protein [Cicer arietinum]	95.73	117	5	0	352	2	1	117	4e-59	230
contig01996	gi|169061|gb|AAA33655.1|	chlorophyll a/b-binding protein [Pisum sativum]	100	46	0	0	289	152	149	194	9e-20	99.8
contig01997	gi|255626601|gb|ACU13645.1|	unknown [Glycine max]	75.32	158	33	3	124	579	1	155	3e-58	229
contig01998	gi|255625789|gb|ACU13239.1|	unknown [Glycine max]	77.48	262	59	2	91	876	1	256	4e-75	285
contig02000	gi|255632171|gb|ACU16445.1|	unknown [Glycine max]	85.26	156	23	1	709	242	1	155	2e-71	272
contig02002	gi|225433918|ref|XP_002268097.1|	PREDICTED: hypothetical protein [Vitis vinifera] >gi|147820522|emb|CAN67659.1| hypothetical protein [Vitis vinifera] >gi|157357822|emb|CAO64818.1| unnamed protein product [Vitis vinifera]	88.36	318	37	0	1144	191	13	330	2e-159	566
contig02003	gi|84453218|dbj|BAE71206.1|	putative transcription factor EREBP [Trifolium pratense]	74.4	168	40	4	9	503	89	248	3e-51	204
contig02004	gi|224084874|ref|XP_002307432.1|	predicted protein [Populus trichocarpa] >gi|118483791|gb|ABK93788.1| unknown [Populus trichocarpa] >gi|222856881|gb|EEE94428.1| predicted protein [Populus trichocarpa]	85.07	67	10	0	535	335	275	341	2e-18	95.9
contig02005	gi|532705|gb|AAA65013.1|	unknown	58.33	96	36	3	523	248	63	150	2e-11	72.4
contig02006	gi|225461665|ref|XP_002285446.1|	PREDICTED: hypothetical protein [Vitis vinifera]	60.95	420	139	6	70	1254	24	443	2e-144	516
contig02007	gi|255626409|gb|ACU13549.1|	unknown [Glycine max]	82.95	129	22	0	387	1	1	129	1e-57	225
contig02008	gi|255560187|ref|XP_002521111.1|	conserved hypothetical protein [Ricinus communis] >gi|223539680|gb|EEF41262.1| conserved hypothetical protein [Ricinus communis]	50	126	55	4	246	599	80	202	2e-18	97.1
contig02009	gi|224083856|ref|XP_002307146.1|	predicted protein [Populus trichocarpa] >gi|222856595|gb|EEE94142.1| predicted protein [Populus trichocarpa]	72.9	155	41	1	462	1	51	205	9e-71	270
contig02010	gi|255627043|gb|ACU13866.1|	unknown [Glycine max]	80.43	46	9	0	167	304	22	67	9e-14	79.7
contig02011	gi|225465306|ref|XP_002269195.1|	PREDICTED: hypothetical protein [Vitis vinifera] >gi|157354335|emb|CAO46936.1| unnamed protein product [Vitis vinifera]	67.91	268	81	4	1087	299	15	280	2e-96	357
contig02012	gi|225439410|ref|XP_002264265.1|	PREDICTED: hypothetical protein [Vitis vinifera] >gi|157356205|emb|CAO50132.1| unnamed protein product [Vitis vinifera]	77.11	166	38	1	217	714	51	215	5e-62	242
contig02014	gi|255557899|ref|XP_002519978.1|	Protein kinase APK1B chloroplast precursor	83.83	439	70	3	1619	306	1	429	0	709
contig02015	gi|124360293|gb|ABN08306.1|	Cytidylyltransferase [Medicago truncatula]	97.02	168	4	1	1	501	55	222	6e-91	336
contig02016	gi|255628713|gb|ACU14701.1|	unknown [Glycine max]	78.72	188	35	2	866	318	2	188	5e-66	256
contig02017	gi|255631380|gb|ACU16057.1|	unknown [Glycine max]	86.81	182	24	0	149	694	28	209	2e-86	323
contig02018	gi|225463408|ref|XP_002274043.1|	PREDICTED: hypothetical protein [Vitis vinifera]	86.72	128	17	0	117	500	1	128	3e-44	182
contig02019	gi|217074676|gb|ACJ85698.1|	unknown [Medicago truncatula]	83.4	476	71	5	2257	854	1	471	0	699
contig02020	gi|157273662|gb|ABV27485.1|	fasciclin-like arabinogalactan protein 14 [Gossypium hirsutum]	75.72	453	102	4	1572	238	4	450	3e-168	596
contig02021	gi|255647218|gb|ACU24077.1|	unknown [Glycine max]	68.09	257	75	3	172	921	13	268	4e-97	347
contig02022	gi|255580991|ref|XP_002531313.1|	alanine-glyoxylate aminotransferase putative [Ricinus communis] >gi|223529081|gb|EEF31063.1| alanine-glyoxylate aminotransferase	81.96	438	79	0	234	1547	43	480	0	730
contig02023	gi|4585273|gb|AAD25355.1|AF115574_1	pathogenesis-related protein [Pisum sativum]	86.67	120	16	0	52	411	65	184	1e-58	223
contig02024	gi|20137614|sp|O22642|CYC_FRIAG	RecName: Full=Cytochrome c >gi|2641197|gb|AAB86850.1| cytochrome C [Fritillaria agrestis]	94.12	68	4	0	3	206	46	113	1e-30	135
contig02026	gi|255626895|gb|ACU13792.1|	unknown [Glycine max]	66.92	130	40	3	558	178	1	128	1e-37	160
contig02027	gi|217072936|gb|ACJ84828.1|	unknown [Medicago truncatula]	66.11	239	81	0	1148	432	10	248	3e-83	313
contig02028	gi|118483001|gb|ABK93412.1|	unknown [Populus trichocarpa]	82.9	427	73	0	1515	235	32	458	0	693
contig02029	gi|217075883|gb|ACJ86301.1|	unknown [Medicago truncatula]	79.88	338	68	0	1202	189	27	364	1e-159	566
contig02030	gi|255629177|gb|ACU14933.1|	unknown [Glycine max]	75.43	175	38	1	728	219	12	186	4e-64	248
contig02031	gi|217074172|gb|ACJ85446.1|	unknown [Medicago truncatula]	79.44	214	41	2	939	307	1	213	5e-89	332
contig02032	gi|255646105|gb|ACU23539.1|	unknown [Glycine max]	87	100	13	0	610	311	3	102	5e-44	181
contig02034	gi|15242306|ref|NP_196470.1|	CI51 (51 kDa subunit of complex I); 4 iron 4 sulfur cluster binding / FMN binding / NAD or NADH binding / NADH dehydrogenase (ubiquinone)/ oxidoreductase	92.31	481	37	0	73	1515	4	484	0	902
contig02035	gi|255631046|gb|ACU15887.1|	unknown [Glycine max]	76	50	11	1	154	8	1	50	4e-13	77.8
contig02037	gi|225456794|ref|XP_002277650.1|	PREDICTED: hypothetical protein [Vitis vinifera] >gi|157342072|emb|CAO64185.1| unnamed protein product [Vitis vinifera]	93.33	240	16	0	74	793	85	324	5e-124	447
contig02038	gi|124360856|gb|ABN08828.1|	Peroxisomal biogenesis factor 11 [Medicago truncatula]	91.49	235	20	0	961	257	1	235	2e-120	436
contig02041	gi|3641863|emb|CAA06309.1|	beta-galactosidase [Cicer arietinum]	87.63	283	35	0	3	851	448	730	1e-145	521
contig02042	gi|190701027|gb|ACE89000.1|	ferric reductase defective 3a [Glycine max] >gi|190701029|gb|ACE89001.1| ferric reductase defective 3a [Glycine max]	78.67	558	105	4	143	1774	1	553	0	762
contig02043	gi|255637791|gb|ACU19217.1|	unknown [Glycine max]	88.09	235	28	0	948	244	3	237	1e-91	340
contig02044	gi|255547169|ref|XP_002514642.1|	conserved hypothetical protein [Ricinus communis] >gi|223546246|gb|EEF47748.1| conserved hypothetical protein [Ricinus communis]	75.41	122	30	0	644	279	8	129	4e-48	195
contig02045	gi|255637638|gb|ACU19143.1|	unknown [Glycine max]	42.14	299	140	8	172	969	1	297	2e-27	127
contig02046	gi|18424620|ref|NP_568959.1|	TUB2; GTP binding / GTPase/ structural molecule [Arabidopsis thaliana] >gi|18424622|ref|NP_568960.1| TUB3; GTP binding / GTPase/ structural molecule [Arabidopsis thaliana] >gi|267073|sp|P29512|TBB2_ARATH RecName: Full=Tubulin beta-2/beta-3 chain >gi|166898|gb|AAA32881.1| beta-2 tubulin >gi|166900|gb|AAA32882.1| beta-3 tubulin >gi|8809665|dbj|BAA97216.1| tubulin beta-2/beta-3 chain [Arabidopsis th…	98.94	282	3	0	848	3	91	372	4e-154	543
contig02047	gi|255633118|gb|ACU16914.1|	unknown [Glycine max]	93.08	130	9	0	81	470	21	150	2e-55	218
contig02048	gi|201067565|gb|ACH92805.1|	sieve element-occluding protein 2 [Medicago truncatula]	76.51	149	34	2	697	254	528	675	3e-82	250
contig02049	gi|217069812|gb|ACJ83266.1|	unknown [Medicago truncatula]	100	142	0	0	78	503	1	142	5e-78	295
contig02050	gi|255646634|gb|ACU23791.1|	unknown [Glycine max]	93.36	271	18	0	1073	261	1	271	5e-145	518
contig02051	gi|225428963|ref|XP_002263938.1|	PREDICTED: hypothetical protein [Vitis vinifera]	90.91	33	3	0	376	278	11	43	7e-15	75.5
contig02052	gi|223452536|gb|ACM89595.1|	leucine-rich repeat family protein [Glycine max]	80.72	83	16	0	312	64	130	212	3e-32	140
contig02053	gi|255544584|ref|XP_002513353.1|	phosphoglycerate kinase putative [Ricinus communis] >gi|223547261|gb|EEF48756.1| phosphoglycerate kinase	88.25	315	36	1	943	2	40	354	2e-138	496
contig02054	gi|116563477|gb|ABJ99760.1|	PHD3 [Medicago truncatula]	88	250	29	1	1068	322	1	250	1e-91	340
contig02056	gi|255645551|gb|ACU23270.1|	unknown [Glycine max]	93.42	76	5	0	3	230	4	79	1e-46	144
contig02057	gi|11385461|gb|AAG34813.1|AF243378_1	glutathione S-transferase GST 23 [Glycine max]	79.6	250	51	0	1123	374	1	250	3e-114	416
contig02059	gi|224086589|ref|XP_002307913.1|	predicted protein [Populus trichocarpa] >gi|222853889|gb|EEE91436.1| predicted protein [Populus trichocarpa]	79.89	368	74	1	96	1199	2	366	2e-163	579
contig02060	gi|217075482|gb|ACJ86101.1|	unknown [Medicago truncatula]	76.39	216	51	1	268	915	1	209	8e-79	298
contig02061	gi|255634767|gb|ACU17745.1|	unknown [Glycine max]	73.23	269	69	3	268	1065	33	291	1e-98	364
contig02062	gi|225429426|ref|XP_002276186.1|	PREDICTED: hypothetical protein [Vitis vinifera] >gi|147856945|emb|CAN82846.1| hypothetical protein [Vitis vinifera] >gi|157339227|emb|CAO43768.1| unnamed protein product [Vitis vinifera]	82.05	39	7	0	350	234	302	340	1e-10	69.7
contig02063	gi|729842|sp|Q03943|IM30_PEA	RecName: Full=Membrane-associated 30 kDa protein chloroplastic; Short=M30; Flags: Precursor >gi|169107|gb|AAA53545.1| IM30	93.5	323	18	2	86	1045	1	322	2e-147	526
contig02065	gi|15241102|ref|NP_200411.1|	heat shock protein 81-4 (HSP81-4) [Arabidopsis thaliana] >gi|1906828|emb|CAA72514.1| heat shock protein [Arabidopsis thaliana] >gi|9758620|dbj|BAB09282.1| heat shock protein [Arabidopsis thaliana] >gi|110742760|dbj|BAE99287.1| heat shock protein [Arabidopsis thaliana]	100	34	0	0	419	318	558	591	5e-12	73.9
contig02067	gi|156530455|gb|ABU75308.1|	ribosomal protein L30e [Pisum sativum]	99.11	112	1	0	628	293	1	112	2e-58	229
contig02068	gi|77744885|gb|ABB02396.1|	temperature-induced lipocalin [Medicago truncatula] >gi|217075703|gb|ACJ86211.1| unknown [Medicago truncatula]	92.86	84	6	0	49	300	1	84	4e-40	167
contig02070	gi|15228926|ref|NP_191205.1|	oxidoreductase zinc-binding dehydrogenase family protein [Arabidopsis thaliana] >gi|7594524|emb|CAB88049.1| quinone reductase-like protein [Arabidopsis thaliana] >gi|24030344|gb|AAN41337.1| putative quinone reductase [Arabidopsis thaliana] >gi|62320240|dbj|BAD94498.1| quinone reductase-like protein [Arabidopsis thaliana]	80	345	68	1	1308	277	1	345	6e-131	471
contig02071	gi|255539455|ref|XP_002510792.1|	hypothetical protein RCOM_1496000 [Ricinus communis] >gi|223549907|gb|EEF51394.1| hypothetical protein RCOM_1496000 [Ricinus communis]	27.87	427	254	17	961	2079	112	528	3e-19	101
contig02072	gi|3132696|gb|AAC16330.1|	SAR DNA-binding protein-1 [Pisum sativum]	97.83	461	10	0	77	1459	1	461	0	838
contig02073	gi|225461591|ref|XP_002285298.1|	PREDICTED: hypothetical protein [Vitis vinifera] >gi|157338314|emb|CAO39358.1| unnamed protein product [Vitis vinifera]	80.26	456	90	0	163	1530	7	462	0	781
contig02074	gi|224107617|ref|XP_002314538.1|	predicted protein [Populus trichocarpa] >gi|222863578|gb|EEF00709.1| predicted protein [Populus trichocarpa]	75.81	62	15	0	415	230	32	93	1e-20	102
contig02075	gi|255563554|ref|XP_002522779.1|	cellulose synthase putative [Ricinus communis] >gi|223538017|gb|EEF39630.1| cellulose synthase	67.48	329	107	2	988	2	138	461	3e-129	465
contig02076	gi|164605535|dbj|BAF98601.1|	CM0545.290.nc [Lotus japonicus]	91.02	412	33	2	1239	16	212	623	0	660
contig02077	gi|157337073|emb|CAO21419.1|	unnamed protein product [Vitis vinifera]	58.91	258	105	3	122	892	15	264	2e-74	283
contig02079	gi|167963384|dbj|BAG09380.1|	peroxisomal 3-ketoacyl-CoA thiolase precursor [Glycine max]	86.42	464	63	1	321	1712	1	461	0	723
contig02081	gi|255626377|gb|ACU13533.1|	unknown [Glycine max]	82.5	120	21	0	46	405	1	120	1e-50	204
contig02082	gi|157328269|emb|CAO17747.1|	unnamed protein product [Vitis vinifera]	62.59	572	214	0	204	1919	11	582	8e-164	570
contig02083	gi|217072316|gb|ACJ84518.1|	unknown [Medicago truncatula]	89.41	425	44	3	1477	206	1	423	0	692
contig02084	gi|255576737|ref|XP_002529256.1|	ER lumen protein retaining receptor putative [Ricinus communis] >gi|223531292|gb|EEF33134.1| ER lumen protein retaining receptor	92.28	272	21	0	161	976	1	272	2e-142	509
contig02085	gi|255627319|gb|ACU14004.1|	unknown [Glycine max]	75.6	168	41	0	772	269	1	168	3e-57	226
contig02086	gi|255579934|ref|XP_002530802.1|	Glycosyltransferase QUASIMODO1 putative [Ricinus communis] >gi|223529623|gb|EEF31570.1| Glycosyltransferase QUASIMODO1	66.46	161	46	1	618	160	1	161	3e-68	212
contig02087	gi|225348713|gb|ACN87318.1|	allantoate amidohydrolase [Glycine max]	85.06	482	72	0	84	1529	1	482	0	796
contig02088	gi|57790330|gb|AAW56091.1|	triterpene UDP-glucosyl transferase UGT73K1 [Medicago truncatula]	80.3	269	48	1	55	846	1	269	2e-123	445
contig02089	gi|217071582|gb|ACJ84151.1|	unknown [Medicago truncatula]	87.8	123	15	0	677	309	1	123	1e-41	174
contig02090	gi|225445466|ref|XP_002285124.1|	PREDICTED: hypothetical protein [Vitis vinifera] >gi|157342935|emb|CAO65647.1| unnamed protein product [Vitis vinifera]	64.44	360	123	5	1267	203	1	356	5e-107	392
contig02092	gi|23452071|gb|AAN32916.1|	translation initiation factor [Pisum sativum]	88.78	205	20	2	1766	2371	66	269	2e-80	305
contig02093	gi|110749703|gb|ABG90381.1|	glutathione S-transferase [Caragana korshinskii]	79.91	219	44	0	140	796	1	219	8e-97	358
contig02094	gi|6850932|emb|CAB71133.1|	hypothetical protein [Cicer arietinum]	70.83	72	21	0	77	292	12	83	7e-23	111
contig02095	gi|193237559|dbj|BAG50056.1|	transcription factor bZIP [Lotus japonicus]	84.03	119	19	1	152	508	121	235	2e-46	169
contig02096	gi|110931706|gb|ABH02852.1|	MYB transcription factor MYB112 [Glycine max]	55.81	310	103	8	28	855	1	301	3e-65	253
contig02097	gi|255626117|gb|ACU13403.1|	unknown [Glycine max]	95	120	6	0	741	382	1	120	3e-82	209
contig02098	gi|162279910|ref|NP_063987.2|	cytochrome c biogenesis protein [Beta vulgaris subsp. vulgaris] >gi|87250875|gb|ABD36064.1| cytochrome c biogenesis Fn [Beta vulgaris subsp. vulgaris] >gi|148491412|dbj|BAA99299.2| cytochrome c biogenesis protein [Beta vulgaris subsp. vulgaris]	91.41	384	33	2	1152	1	164	544	0	649
contig02099	gi|217071594|gb|ACJ84157.1|	unknown [Medicago truncatula]	99.41	169	1	0	790	284	1	169	1e-94	350
contig02100	gi|223452554|gb|ACM89604.1|	leucine rich repeat protein [Glycine max]	75	344	86	0	92	1123	22	365	2e-147	527
contig02102	gi|255570523|ref|XP_002526219.1|	26S protease regulatory subunit putative [Ricinus communis] >gi|223534458|gb|EEF36160.1| 26S protease regulatory subunit	99.3	286	2	0	3	860	158	443	5e-148	528
contig02103	gi|157339726|emb|CAO44267.1|	unnamed protein product [Vitis vinifera] >gi|229609831|gb|ACQ83531.1| CBL-interacting protein kinase 15 [Vitis vinifera]	76.07	326	78	2	1590	613	1	316	3e-155	430
contig02104	gi|225469882|ref|XP_002270480.1|	PREDICTED: hypothetical protein [Vitis vinifera] >gi|157328558|emb|CAO22240.1| unnamed protein product [Vitis vinifera]	74.85	330	83	1	96	1085	1	329	3e-139	499
contig02105	gi|226499354|ref|NP_001147027.1|	polyubiquitin containing 7 ubiquitin monomers [Zea mays] >gi|195606596|gb|ACG25128.1| polyubiquitin containing 7 ubiquitin monomers [Zea mays]	99.28	139	1	0	419	3	80	218	1e-70	269
contig02106	gi|425194|gb|AAA62445.1|	heat shock protein >gi|2660772|gb|AAB88134.1| cytosolic heat shock 70 protein [Spinacia oleracea]	96	300	12	0	93	992	1	300	9e-163	577
contig02107	gi|147787390|emb|CAN73304.1|	hypothetical protein [Vitis vinifera]	56.57	175	70	3	667	161	93	264	2e-46	189
contig02108	gi|114217345|dbj|BAF31231.1|	flavonol synthase [Glycine max]	84.64	267	41	0	1046	246	68	334	3e-136	488
contig02109	gi|225459806|ref|XP_002285912.1|	PREDICTED: hypothetical protein [Vitis vinifera] >gi|157336169|emb|CAO61999.1| unnamed protein product [Vitis vinifera]	90.7	527	49	0	1951	371	1	527	0	924
contig02110	gi|224144501|ref|XP_002325311.1|	predicted protein [Populus trichocarpa] >gi|222862186|gb|EEE99692.1| predicted protein [Populus trichocarpa]	83.6	372	61	0	230	1345	1	372	0	648
contig02111	gi|255647126|gb|ACU24031.1|	unknown [Glycine max]	59.33	150	57	3	747	310	30	166	2e-31	140
contig02112	gi|217071246|gb|ACJ83983.1|	unknown [Medicago truncatula]	85.96	178	25	0	288	821	8	185	1e-83	314
contig02113	gi|255627741|gb|ACU14215.1|	unknown [Glycine max]	84.24	165	26	1	758	264	23	186	9e-65	251
contig02116	gi|224096488|ref|XP_002310629.1|	predicted protein [Populus trichocarpa] >gi|222853532|gb|EEE91079.1| predicted protein [Populus trichocarpa]	74.93	714	167	9	2108	3	95	799	0	974
contig02117	gi|255638141|gb|ACU19384.1|	unknown [Glycine max]	91.53	118	10	0	616	263	1	118	8e-56	221
contig02120	gi|255582144|ref|XP_002531866.1|	WD-repeat protein putative [Ricinus communis] >gi|223528474|gb|EEF30503.1| WD-repeat protein	82.38	227	38	1	182	856	97	323	7e-99	365
contig02121	gi|225438321|ref|XP_002272983.1|	PREDICTED: hypothetical protein [Vitis vinifera]	59	300	120	1	121	1011	251	550	1e-96	358
contig02122	gi|217075298|gb|ACJ86009.1|	unknown [Medicago truncatula]	92.14	140	11	0	687	268	8	147	5e-57	224
contig02123	gi|15234345|ref|NP_194528.1|	YGGT family protein [Arabidopsis thaliana] >gi|4455358|emb|CAB36768.1| putative protein [Arabidopsis thaliana] >gi|7269653|emb|CAB79601.1| putative protein [Arabidopsis thaliana] >gi|110741138|dbj|BAE98662.1| hypothetical protein [Arabidopsis thaliana]	66.21	145	43	3	300	716	71	213	6e-44	182
contig02124	gi|62857010|dbj|BAD95890.1|	Ser/Thr protein kinase [Lotus japonicus]	86.97	445	58	0	1754	420	1	445	0	794
contig02125	gi|87162498|gb|ABD28293.1|	RNA-directed DNA polymerase (Reverse transcriptase); Zinc finger CCHC-type; Peptidase aspartic	58.44	527	218	6	1726	149	86	602	8e-174	548
contig02126	gi|255641011|gb|ACU20785.1|	unknown [Glycine max]	89.2	389	42	1	325	1491	29	410	0	671
contig02127	gi|224069724|ref|XP_002303026.1|	predicted protein [Populus trichocarpa] >gi|222844752|gb|EEE82299.1| predicted protein [Populus trichocarpa]	72.73	132	36	0	180	575	1	132	3e-48	194
contig02128	gi|224095250|ref|XP_002310366.1|	methylenetetrahydrofolate reductase [Populus trichocarpa] >gi|222853269|gb|EEE90816.1| methylenetetrahydrofolate reductase [Populus trichocarpa]	73.64	607	147	1	274	2055	1	607	0	905
contig02129	gi|217071110|gb|ACJ83915.1|	unknown [Medicago truncatula] >gi|217075096|gb|ACJ85908.1| unknown [Medicago truncatula]	82.99	194	33	1	20	601	1	192	3e-69	266
contig02130	gi|807089|gb|AAB32504.1|	root hair protein RH2 [Pisum sativum]	98.15	54	1	0	3	164	102	155	3e-12	74.7
contig02131	gi|217073770|gb|ACJ85245.1|	unknown [Medicago truncatula]	79.35	155	32	0	136	600	28	182	8e-72	273
contig02132	gi|224126053|ref|XP_002319744.1|	predicted protein [Populus trichocarpa] >gi|222858120|gb|EEE95667.1| predicted protein [Populus trichocarpa]	73.18	481	126	1	1618	185	1	481	3e-177	625
contig02134	gi|118487990|gb|ABK95816.1|	unknown [Populus trichocarpa]	99.37	158	1	1	1197	724	1	157	2e-148	295
contig02135	gi|224080772|ref|XP_002306225.1|	predicted protein [Populus trichocarpa] >gi|222849189|gb|EEE86736.1| predicted protein [Populus trichocarpa]	89.97	339	34	0	226	1242	61	399	8e-177	624
contig02136	gi|165994470|dbj|BAF99685.1|	putative glycosyltransferase [Clitoria ternatea]	65.69	102	27	1	3	284	297	398	6e-52	139
contig02137	gi|217075364|gb|ACJ86042.1|	unknown [Medicago truncatula]	91.18	102	8	1	664	362	1	102	2e-48	196
contig02138	gi|224102589|ref|XP_002334159.1|	predicted protein [Populus trichocarpa] >gi|222869879|gb|EEF07010.1| predicted protein [Populus trichocarpa]	51.02	392	188	5	1464	301	94	480	4e-116	365
contig02139	gi|255631958|gb|ACU16359.1|	unknown [Glycine max]	70.33	209	57	3	49	660	3	204	6e-74	281
contig02140	gi|195606516|gb|ACG25088.1|	histone H3 [Zea mays]	69.86	73	22	1	1	219	94	161	3e-11	71.6
contig02142	gi|124359810|gb|ABD33061.2|	hypothetical protein MtrDRAFT_AC150891g47v2 [Medicago truncatula]	75.38	65	16	1	42	236	1	64	4e-17	90.9
contig02143	gi|217073312|gb|ACJ85015.1|	unknown [Medicago truncatula]	50.73	205	101	5	98	712	11	183	2e-47	194
contig02144	gi|5706704|gb|AAD47346.1|AF112440_1	ribosomal protein S26 [Pisum sativum]	81.25	48	9	1	140	283	31	77	3e-30	79
contig02145	gi|255637408|gb|ACU19032.1|	unknown [Glycine max]	96.36	165	6	0	1044	550	1	165	2e-93	292
contig02146	gi|30680516|ref|NP_196064.2|	unknown protein [Arabidopsis thaliana] >gi|63147366|gb|AAY34156.1| At5g04440 [Arabidopsis thaliana] >gi|87116598|gb|ABD19663.1| At5g04440 [Arabidopsis thaliana]	73.43	207	55	1	892	272	52	255	1e-81	307
contig02147	gi|217074770|gb|ACJ85745.1|	unknown [Medicago truncatula]	90.71	140	13	0	722	303	169	308	1e-62	243
contig02148	gi|224089356|ref|XP_002308702.1|	predicted protein [Populus trichocarpa] >gi|222854678|gb|EEE92225.1| predicted protein [Populus trichocarpa]	51.96	537	241	6	53	1612	5	526	2e-118	431
contig02149	gi|255648004|gb|ACU24458.1|	unknown [Glycine max]	92.51	187	14	0	57	617	36	222	3e-102	374
contig02150	gi|255642441|gb|ACU21484.1|	unknown [Glycine max]	81.33	166	30	2	148	642	1	165	6e-66	254
contig02152	gi|255639531|gb|ACU20060.1|	unknown [Glycine max]	87.32	339	40	2	1320	313	1	336	2e-157	559
contig02153	gi|255542976|ref|XP_002512551.1|	zinc finger protein putative [Ricinus communis] >gi|223548512|gb|EEF50003.1| zinc finger protein	68.77	365	114	1	59	1153	15	366	1e-148	531
contig02154	gi|255648306|gb|ACU24605.1|	unknown [Glycine max]	91.92	260	21	0	127	906	1	260	5e-139	498
contig02155	gi|217071946|gb|ACJ84333.1|	unknown [Medicago truncatula]	91.7	241	17	1	390	1103	1	241	3e-122	443
contig02156	gi|255628807|gb|ACU14748.1|	unknown [Glycine max]	72.22	162	45	1	78	563	5	163	4e-62	241
contig02157	gi|3334150|sp|P93162|CHLI_SOYBN	RecName: Full=Magnesium-chelatase subunit chlI chloroplastic; AltName: Full=Mg-protoporphyrin IX chelatase; Flags: Precursor >gi|1732469|dbj|BAA08291.1| Mg chelatase subunit (46 kD) [Glycine max]	88.81	420	47	0	143	1402	2	421	0	649
contig02158	gi|224128910|ref|XP_002320451.1|	predicted protein [Populus trichocarpa] >gi|222861224|gb|EEE98766.1| predicted protein [Populus trichocarpa]	56.28	247	103	3	1	726	30	272	3e-72	276
contig02159	gi|255549816|ref|XP_002515959.1|	Auxin-responsive protein IAA6 putative [Ricinus communis] >gi|223544864|gb|EEF46379.1| Auxin-responsive protein IAA6	58.51	282	89	11	972	211	46	318	5e-71	272
contig02160	gi|87240857|gb|ABD32715.1|	thylakoid membrane phosphoprotein 14 kda chloroplast precursor	76.51	166	38	2	655	161	17	179	3e-52	209
contig02161	gi|255626385|gb|ACU13537.1|	unknown [Glycine max]	86.84	114	15	0	217	558	34	147	1e-53	213
contig02162	gi|255640470|gb|ACU20521.1|	unknown [Glycine max]	83.45	139	22	1	759	346	25	163	5e-58	228
contig02163	gi|6688816|emb|CAB65283.1|	Enod93 protein [Medicago sativa subsp. x varia]	89.74	117	12	0	8	358	1	117	6e-52	208
contig02164	gi|33325957|gb|AAQ08403.1|	methionine synthase [Glycine max]	89.02	437	48	0	2009	699	151	587	0	733
contig02165	gi|217075498|gb|ACJ86109.1|	unknown [Medicago truncatula]	84.62	182	28	0	69	614	1	182	6e-71	271
contig02166	gi|255632232|gb|ACU16474.1|	unknown [Glycine max]	61.67	120	45	3	272	628	11	126	3e-29	132
contig02167	gi|67968306|dbj|BAE00206.1|	cytochrome f [Selaginella uncinata]	66.29	175	59	0	2364	2888	143	317	5e-105	232
contig02168	gi|255565779|ref|XP_002523879.1|	apoptosis-inducing factor putative [Ricinus communis] >gi|223536967|gb|EEF38605.1| apoptosis-inducing factor	71.43	350	96	2	1105	68	10	359	8e-137	491
contig02169	gi|255640529|gb|ACU20550.1|	unknown [Glycine max]	51.35	111	47	3	363	52	35	140	3e-17	92
contig02171	gi|148562451|gb|ABQ88337.1|	OAS-TL3 cysteine synthase [Glycine max] >gi|148562454|gb|ABQ88338.1| OAS-TL3 cysteine synthase [Glycine max]	91.97	137	11	0	20	430	236	372	4e-66	255
contig02172	gi|255632268|gb|ACU16492.1|	unknown [Glycine max]	67.42	89	28	1	70	333	1	89	1e-29	133
contig02173	gi|116077988|dbj|BAF34845.1|	pinoresinol-lariciresinol reductase homolog [Lotus japonicus]	88.89	243	27	0	731	3	1	243	4e-119	431
contig02174	gi|217071222|gb|ACJ83971.1|	unknown [Medicago truncatula]	69.01	171	52	1	620	111	1	171	2e-38	163
contig02175	gi|224128015|ref|XP_002329233.1|	predicted protein [Populus trichocarpa] >gi|222871014|gb|EEF08145.1| predicted protein [Populus trichocarpa]	82.17	258	46	0	1035	262	1	258	6e-125	451
contig02176	gi|255540105|ref|XP_002511117.1|	ubiquitin-conjugating enzyme E2-25kD putative [Ricinus communis] >gi|223550232|gb|EEF51719.1| ubiquitin-conjugating enzyme E2-25kD	84.29	191	30	0	812	240	1	191	3e-89	332
contig02177	gi|32364484|gb|AAO61675.1|	SNF4b [Medicago truncatula]	89.41	387	41	2	73	1233	1	382	0	655
contig02178	gi|255637777|gb|ACU19210.1|	unknown [Glycine max]	81.94	72	13	0	408	193	29	100	2e-31	139
contig02179	gi|217075674|gb|ACJ86197.1|	unknown [Medicago truncatula]	99.06	106	1	0	785	468	1	106	7e-57	224
contig02180	gi|255544686|ref|XP_002513404.1|	eukaryotic translation elongation factor putative [Ricinus communis] >gi|223547312|gb|EEF48807.1| eukaryotic translation elongation factor	95.45	154	7	0	13	474	669	822	7e-81	302
contig02181	gi|225430578|ref|XP_002263819.1|	PREDICTED: hypothetical protein [Vitis vinifera]	74.74	289	73	2	1102	236	1	286	9e-115	417
contig02182	gi|87241118|gb|ABD32976.1|	Seed maturation protein [Medicago truncatula]	79.57	93	19	0	2	280	50	142	3e-34	147
contig02184	gi|224286332|gb|ACN40874.1|	unknown [Picea sitchensis]	89.11	101	11	0	305	3	30	130	4e-50	200
contig02185	gi|255550522|ref|XP_002516311.1|	ATP binding protein putative [Ricinus communis] >gi|223544541|gb|EEF46058.1| ATP binding protein	83.27	257	41	1	1244	2008	226	482	9e-108	395
contig02186	gi|122939029|gb|ABM69111.1|	phosphate transporter 5 [Medicago truncatula] >gi|188011577|gb|ACD45087.1| phosphate transporter 5 [Medicago truncatula]	90.72	517	48	0	1653	103	1	517	0	924
contig02187	gi|153012223|ref|YP_001381738.1|	ribosomal protein S4 [Medicago truncatula]	94.53	201	8	1	199	792	1	201	6e-100	368
contig02189	gi|38683951|gb|AAR27014.1|	dihydroflavanol-4-reductase 1 [Medicago truncatula]	88.22	331	39	0	29	1021	1	331	1e-173	613
contig02190	gi|225462520|ref|XP_002264268.1|	PREDICTED: hypothetical protein [Vitis vinifera]	53.61	166	71	1	809	1288	226	391	1e-39	168
contig02191	gi|255637638|gb|ACU19143.1|	unknown [Glycine max]	55.45	110	49	1	28	357	229	337	2e-20	102
contig02192	gi|224128850|ref|XP_002328982.1|	predicted protein [Populus trichocarpa] >gi|222839216|gb|EEE77567.1| predicted protein [Populus trichocarpa]	75.23	109	23	1	65	379	1	109	1e-38	163
contig02194	gi|224138548|ref|XP_002326630.1|	predicted protein [Populus trichocarpa] >gi|222833952|gb|EEE72429.1| predicted protein [Populus trichocarpa]	71.91	89	25	0	695	429	4	92	2e-32	143
contig02195	gi|217075186|gb|ACJ85953.1|	unknown [Medicago truncatula]	100	37	0	0	365	255	106	142	2e-13	78.6
contig02196	gi|87240804|gb|ABD32662.1|	Pyrophosphate-dependent phosphofructokinase PfpB [Medicago truncatula]	87.57	547	68	0	1943	303	16	562	0	942
contig02197	gi|87241447|gb|ABD33305.1|	hypothetical protein MtrDRAFT_AC158502g14v2 [Medicago truncatula]	72.65	117	28	2	57	395	1	115	7e-33	144
contig02198	gi|255642130|gb|ACU21330.1|	unknown [Glycine max]	85.49	386	56	1	53	1210	1	385	7e-176	620
contig02199	gi|255635744|gb|ACU18221.1|	unknown [Glycine max]	62.26	159	56	2	112	576	159	314	4e-44	172
contig02200	gi|255631266|gb|ACU16000.1|	unknown [Glycine max]	87.1	93	12	0	106	384	1	93	1e-40	169
contig02201	gi|255640875|gb|ACU20720.1|	unknown [Glycine max]	83.51	194	31	1	845	267	36	229	6e-92	341
contig02202	gi|217073494|gb|ACJ85107.1|	unknown [Medicago truncatula]	74.85	338	70	7	332	1300	1	336	5e-123	446
contig02203	gi|122720916|gb|ABM66452.1|	expansin [Vicia faba]	95.47	243	11	0	1119	391	1	243	1e-128	463
contig02204	gi|255645951|gb|ACU23464.1|	unknown [Glycine max]	87.79	262	32	0	1120	335	43	304	3e-127	459
contig02205	gi|12229958|sp|Q9ZTR1|SPD1_PEA	RecName: Full=Spermidine synthase 1; Short=SPDSY 1; AltName: Full=Putrescine aminopropyltransferase 1 >gi|4104972|gb|AAD02231.1| spermidine synthase 1 [Pisum sativum]	97.9	334	7	0	1254	253	1	334	0	647
contig02206	gi|255628223|gb|ACU14456.1|	unknown [Glycine max]	77.01	174	40	1	1000	479	7	170	1e-74	284
contig02207	gi|255641823|gb|ACU21180.1|	unknown [Glycine max]	94.87	234	12	0	731	30	1	234	3e-123	445
contig02209	gi|255627711|gb|ACU14200.1|	unknown [Glycine max]	78.92	223	41	3	835	185	1	221	5e-57	225
contig02210	gi|255542239|ref|XP_002512183.1|	conserved hypothetical protein [Ricinus communis] >gi|223548727|gb|EEF50217.1| conserved hypothetical protein [Ricinus communis]	81.25	128	24	0	105	488	3	130	2e-39	166
contig02211	gi|148908089|gb|ABR17162.1|	unknown [Picea sitchensis] >gi|224284136|gb|ACN39805.1| unknown [Picea sitchensis] >gi|224284446|gb|ACN39957.1| unknown [Picea sitchensis] >gi|224286025|gb|ACN40724.1| unknown [Picea sitchensis]	94.12	51	3	0	1	153	129	179	3e-20	101
contig02212	gi|1709454|sp|P52904|ODPB_PEA	RecName: Full=Pyruvate dehydrogenase E1 component subunit beta mitochondrial; Short=PDHE1-B; Flags: Precursor >gi|1336097|gb|AAB01223.1| pyruvate dehydrogenase E1beta	95.41	109	5	0	12	338	251	359	1e-51	206
contig02215	gi|255627133|gb|ACU13911.1|	unknown [Glycine max]	80.16	126	25	0	646	269	3	128	4e-52	208
contig02216	gi|224067278|ref|XP_002302444.1|	predicted protein [Populus trichocarpa] >gi|222844170|gb|EEE81717.1| predicted protein [Populus trichocarpa]	99.35	309	2	0	1204	278	1	309	2e-158	563
contig02217	gi|124360357|gb|ABN08370.1|	hypothetical protein MtrDRAFT_AC155895g20v2 [Medicago truncatula]	83.62	177	29	1	50	580	1	175	7e-58	228
contig02218	gi|224118698|ref|XP_002331425.1|	predicted protein [Populus trichocarpa] >gi|222873639|gb|EEF10770.1| predicted protein [Populus trichocarpa]	93.02	86	6	0	75	332	1	86	6e-39	164
contig02219	gi|255552183|ref|XP_002517136.1|	Protein FRIGIDA putative [Ricinus communis] >gi|223543771|gb|EEF45299.1| Protein FRIGIDA	72.95	525	139	5	1987	422	1	520	0	703
contig02220	gi|206715498|emb|CAC48392.3|	aminoaldehyde dehydrogenase [Pisum sativum]	93.51	262	17	1	48	833	16	275	1e-115	419
contig02222	gi|255626287|gb|ACU13488.1|	unknown [Glycine max]	72.48	149	41	1	346	792	36	183	1e-54	218
contig02223	gi|20902|emb|CAA42737.1|	superoxide dismutase [Pisum sativum]	97.4	231	6	0	82	774	1	231	1e-124	450
contig02224	gi|255645303|gb|ACU23148.1|	unknown [Glycine max]	89.9	208	21	0	845	222	1	208	6e-101	371
contig02225	gi|118573101|sp|Q1SGF1|PARP3_MEDTR	RecName: Full=Putative poly [ADP-ribose] polymerase 3; Short=PARP-3; AltName: Full=ADPRT 3; AltName: Full=NAD(+) ADP-ribosyltransferase 3; AltName: Full=Poly[ADP-ribose] synthetase 3	93.88	147	9	1	856	416	604	749	3e-74	282
contig02226	gi|255629942|gb|ACU15323.1|	unknown [Glycine max]	60.26	151	50	3	121	543	1	149	1e-58	173
contig02227	gi|12802327|gb|AAK07827.1|AF297643_1	mitochondrial processing peptidase beta subunit [Cucumis melo]	93.05	187	13	0	1	561	342	528	5e-97	358
contig02229	gi|147838051|emb|CAN60920.1|	hypothetical protein [Vitis vinifera]	79.83	233	47	0	162	860	13	245	9e-106	388
contig02232	gi|255645765|gb|ACU23375.1|	unknown [Glycine max]	93.46	107	7	1	516	196	373	476	1e-47	193
contig02233	gi|217072534|gb|ACJ84627.1|	unknown [Medicago truncatula]	95.41	196	9	0	198	785	63	258	1e-117	382
contig02234	gi|255646715|gb|ACU23831.1|	unknown [Glycine max]	91.89	37	3	0	521	411	225	261	1e-22	79.7
contig02235	gi|225429807|ref|XP_002282879.1|	PREDICTED: hypothetical protein [Vitis vinifera] >gi|157339408|emb|CAO43949.1| unnamed protein product [Vitis vinifera]	72.45	196	50	1	122	697	39	234	9e-79	297
contig02236	gi|5541885|emb|CAB51130.1|	putative galactinol synthase [Pisum sativum]	95.21	334	16	0	1255	254	1	334	0	665
contig02237	gi|217073538|gb|ACJ85129.1|	unknown [Medicago truncatula]	95.49	288	13	0	215	1078	1	288	1e-141	507
contig02238	gi|217075516|gb|ACJ86118.1|	unknown [Medicago truncatula]	86.62	142	19	0	86	511	6	147	1e-66	257
contig02240	gi|3334320|sp|O22518|RSSA_SOYBN	RecName: Full=40S ribosomal protein SA; AltName: Full=p40 >gi|2444420|gb|AAB82659.1| ribosome-associated protein p40 [Glycine max]	98.4	125	2	0	88	462	13	137	5e-65	249
contig02241	gi|710596|gb|AAA98603.1|	mitochondrial aspartate aminotransferase	85.45	426	59	1	2973	1705	1	426	0	753
contig02242	gi|224109016|ref|XP_002315052.1|	predicted protein [Populus trichocarpa] >gi|222864092|gb|EEF01223.1| predicted protein [Populus trichocarpa]	78.95	228	48	1	937	254	51	277	1e-76	291
contig02243	gi|224065421|ref|XP_002301809.1|	predicted protein [Populus trichocarpa] >gi|222843535|gb|EEE81082.1| predicted protein [Populus trichocarpa]	75.9	278	63	2	1418	597	159	435	1e-153	407
contig02244	gi|255628837|gb|ACU14763.1|	unknown [Glycine max]	93.51	154	10	0	734	273	5	158	2e-82	310
contig02245	gi|217073326|gb|ACJ85022.1|	unknown [Medicago truncatula]	79.41	136	28	0	45	452	1	136	2e-60	236
contig02246	gi|217071000|gb|ACJ83860.1|	unknown [Medicago truncatula]	93.42	76	5	0	578	351	1	76	3e-42	119
contig02247	gi|255632974|gb|ACU16841.1|	unknown [Glycine max]	57.14	105	45	2	39	353	1	99	2e-18	95.5
contig02248	gi|229365688|dbj|BAG09236.2|	UDP-glucose 4-epimerase [Pisum sativum]	95.89	146	6	0	623	186	205	350	7e-79	296
contig02249	gi|3334150|sp|P93162|CHLI_SOYBN	RecName: Full=Magnesium-chelatase subunit chlI chloroplastic; AltName: Full=Mg-protoporphyrin IX chelatase; Flags: Precursor >gi|1732469|dbj|BAA08291.1| Mg chelatase subunit (46 kD) [Glycine max]	90.26	154	15	1	67	528	261	413	5e-74	249
contig02250	gi|124360727|gb|ABN08704.1|	Heat shock protein DnaJ [Medicago truncatula]	83.28	341	57	0	1116	94	1	341	8e-150	534
contig02252	gi|255632053|gb|ACU16379.1|	unknown [Glycine max]	88.3	94	11	0	47	328	1	94	6e-40	167
contig02253	gi|225461175|ref|XP_002283029.1|	PREDICTED: hypothetical protein [Vitis vinifera] >gi|157338028|emb|CAO39072.1| unnamed protein product [Vitis vinifera]	87.7	122	15	0	124	489	1	122	5e-58	228
contig02254	gi|255642090|gb|ACU21311.1|	unknown [Glycine max]	75.28	352	87	0	138	1193	1	352	9e-146	521
contig02255	gi|18408151|ref|NP_564842.1|	ribosomal protein S5 family protein [Arabidopsis thaliana] >gi|48958531|gb|AAT47818.1| At1g64880 [Arabidopsis thaliana]	53.76	173	78	3	630	118	194	358	2e-38	133
contig02256	gi|113734309|dbj|BAF30480.1|	cytochrome c oxidase subunit Vb [Pisum sativum]	94.35	124	7	0	241	612	32	155	3e-66	256
contig02257	gi|255550684|ref|XP_002516391.1|	ribosomal large subunit pseudouridine synthase B putative [Ricinus communis] >gi|223544489|gb|EEF46008.1| ribosomal large subunit pseudouridine synthase B	46.81	141	70	5	410	3	16	146	1e-11	73.2
contig02258	gi|255631582|gb|ACU16158.1|	unknown [Glycine max]	90	110	11	1	720	391	108	215	2e-51	206
contig02259	gi|730557|sp|P40590|RL34_PEA	RecName: Full=60S ribosomal protein L34 >gi|498908|gb|AAA86953.1| ribosomal protein L34 homolog	100	95	0	0	630	346	1	95	6e-48	194
contig02260	gi|255625949|gb|ACU13319.1|	unknown [Glycine max]	95.03	161	8	0	778	296	1	161	2e-79	300
contig02261	gi|255645396|gb|ACU23194.1|	unknown [Glycine max]	87.41	278	35	1	1073	240	4	279	1e-133	480
contig02262	gi|255647438|gb|ACU24183.1|	unknown [Glycine max]	89.45	275	29	0	1084	260	15	289	2e-151	540
contig02263	gi|255628389|gb|ACU14539.1|	unknown [Glycine max]	82.19	219	39	0	1122	466	6	224	7e-96	355
contig02264	gi|217075138|gb|ACJ85929.1|	unknown [Medicago truncatula]	80.2	197	35	4	103	681	1	195	7e-58	228
contig02265	gi|255557703|ref|XP_002519881.1|	ATP-dependent Clp protease proteolytic subunit putative [Ricinus communis] >gi|223540927|gb|EEF42485.1| ATP-dependent Clp protease proteolytic subunit	67.51	277	68	3	911	147	18	294	3e-86	323
contig02266	gi|87162498|gb|ABD28293.1|	RNA-directed DNA polymerase (Reverse transcriptase); Zinc finger CCHC-type; Peptidase aspartic	56.29	151	54	3	23	439	412	553	2e-30	134
contig02267	gi|161087182|gb|ABX56674.1|	C2-H2 zinc finger protein [Glycine max] >gi|168472663|gb|ACA24108.1| C2-H2 zinc finger protein [Glycine max]	85.55	346	50	1	455	1492	1	345	6e-162	575
contig02268	gi|255572712|ref|XP_002527289.1|	conserved hypothetical protein [Ricinus communis] >gi|223533382|gb|EEF35133.1| conserved hypothetical protein [Ricinus communis]	73.44	64	17	1	438	247	480	542	1e-22	108
contig02269	gi|255641141|gb|ACU20848.1|	unknown [Glycine max]	74.38	121	31	0	3	365	152	272	1e-47	192
contig02271	gi|255645347|gb|ACU23170.1|	unknown [Glycine max]	90.46	367	35	0	1230	130	1	367	0	650
contig02272	gi|124359217|gb|ABN05728.1|	Octicosapeptide/Phox/Bem1p [Medicago truncatula]	55.36	466	177	21	94	1398	1	441	4e-125	452
contig02273	gi|255639691|gb|ACU20139.1|	unknown [Glycine max]	94.02	301	18	0	1162	260	1	301	2e-172	609
contig02274	gi|255625805|gb|ACU13247.1|	unknown [Glycine max]	75.5	151	36	3	718	269	1	146	2e-56	223
contig02276	gi|255626487|gb|ACU13588.1|	unknown [Glycine max]	100	95	0	0	484	200	3	97	6e-46	187
contig02277	gi|2647949|emb|CAA04702.1|	cytochrome b5 [Olea europaea]	74.62	130	33	0	118	507	2	131	3e-55	219
contig02278	gi|217073356|gb|ACJ85037.1|	unknown [Medicago truncatula]	53.29	289	46	8	115	714	11	299	3e-62	242
contig02279	gi|30686851|ref|NP_850267.1|	unknown protein [Arabidopsis thaliana] >gi|18700129|gb|AAL77676.1| At2g36630/F1O11.26 [Arabidopsis thaliana] >gi|22137236|gb|AAM91463.1| At2g36630/F1O11.26 [Arabidopsis thaliana]	71.52	330	91	2	93	1073	9	334	4e-176	452
contig02282	gi|255644989|gb|ACU22994.1|	unknown [Glycine max]	93.62	47	3	0	926	786	36	82	9e-44	100
contig02283	gi|255626745|gb|ACU13717.1|	unknown [Glycine max]	75.65	193	46	3	34	609	3	192	1e-74	283
contig02284	gi|255645851|gb|ACU23416.1|	unknown [Glycine max]	69.3	114	34	1	131	469	33	146	1e-39	167
contig02286	gi|255636178|gb|ACU18431.1|	unknown [Glycine max]	81.63	283	52	1	155	1003	1	282	1e-128	464
contig02287	gi|255648373|gb|ACU24637.1|	unknown [Glycine max]	82.58	155	27	0	809	345	1	155	1e-53	214
contig02289	gi|225426168|ref|XP_002278930.1|	PREDICTED: hypothetical protein [Vitis vinifera] >gi|157358284|emb|CAO65921.1| unnamed protein product [Vitis vinifera]	82.33	447	79	2	134	1474	31	475	0	779
contig02290	gi|15594012|emb|CAC69854.1|	putative thioredoxin m2 [Pisum sativum]	90.56	180	16	1	51	587	1	180	4e-88	328
contig02291	gi|217071064|gb|ACJ83892.1|	unknown [Medicago truncatula]	77.78	198	41	2	32	616	1	197	3e-78	294
contig02292	gi|217071584|gb|ACJ84152.1|	unknown [Medicago truncatula]	74.64	138	34	1	66	476	1	138	2e-39	166
contig02293	gi|225437038|ref|XP_002273032.1|	PREDICTED: hypothetical protein [Vitis vinifera] >gi|157347951|emb|CAO22538.1| unnamed protein product [Vitis vinifera]	94.52	146	7	1	643	209	388	533	2e-72	275
contig02294	gi|217075234|gb|ACJ85977.1|	unknown [Medicago truncatula]	95	40	2	0	33	152	101	140	5e-13	77.8
contig02295	gi|255635653|gb|ACU18176.1|	unknown [Glycine max]	92.72	261	19	0	984	202	158	418	3e-140	502
contig02296	gi|255635165|gb|ACU17939.1|	unknown [Glycine max]	49.36	233	109	5	370	1041	1	230	9e-37	159
contig02297	gi|90200410|gb|ABD92707.1|	solanesyl diphosphate synthase [Hevea brasiliensis]	85.71	140	20	0	2	421	255	394	3e-62	240
contig02298	gi|255558990|ref|XP_002520518.1|	protein with unknown function [Ricinus communis] >gi|223540360|gb|EEF41931.1| protein with unknown function [Ricinus communis]	65.66	396	126	8	1463	306	5	383	4e-102	376
contig02299	gi|217075210|gb|ACJ85965.1|	unknown [Medicago truncatula]	90.98	122	11	0	140	505	1	122	1e-59	233
contig02300	gi|255569794|ref|XP_002525861.1|	caspase putative [Ricinus communis] >gi|223534866|gb|EEF36555.1| caspase	55.37	307	133	3	233	1141	75	374	3e-93	346
contig02301	gi|157781193|gb|ABV71992.1|	thioredoxin h2 [Glycine max]	79.7	133	27	1	542	144	1	130	8e-50	200
contig02302	gi|224131990|ref|XP_002321228.1|	predicted protein [Populus trichocarpa] >gi|222862001|gb|EEE99543.1| predicted protein [Populus trichocarpa]	78.95	228	46	2	1027	350	32	257	6e-97	358
contig02303	gi|1370178|emb|CAA98166.1|	RAB5A [Lotus japonicus]	94.76	191	9	1	893	324	1	191	2e-96	357
contig02304	gi|255587278|ref|XP_002534212.1|	chaperone protein DNAj putative [Ricinus communis] >gi|223525697|gb|EEF28168.1| chaperone protein DNAj	72.93	447	113	3	1641	325	1	446	5e-175	619
contig02305	gi|87240501|gb|ABD32359.1|	Protein of unknown function DUF506 plant [Medicago truncatula]	63.64	330	112	7	1114	149	1	319	2e-101	373
contig02307	gi|223453020|gb|ACM89774.1|	beta-tubulin 14 [Gossypium hirsutum]	92.44	172	13	0	857	342	259	430	3e-175	325
contig02308	gi|225463464|ref|XP_002272948.1|	PREDICTED: similar to cytochrome B561-related [Vitis vinifera]	70.45	247	69	1	82	810	278	524	1e-85	320
contig02309	gi|255637383|gb|ACU19020.1|	unknown [Glycine max]	68.7	230	72	0	885	196	1	230	3e-80	303
contig02310	gi|157098061|gb|ABV23277.1|	leucine-rich repeat-like protein [Stylosanthes hamata]	61.39	360	135	5	140	1207	9	355	2e-103	381
[truncated: 42,757 more rows]

## Sheet: Sheet2.2
Contig name	genbank ID	Annotations	% identity	alignment_length	mismatches	gap_openings	q_start	q_end	s_start	s_end	e value	score
contig00001	gi|13359451|dbj|BAB33421.1|	putative senescence-associated protein [Pisum sativum]	77.31	216	45	2	3182	2547	1	212	2e-88	332
contig00002	gi|157358359|emb|CAO66019.1|	unnamed protein product [Vitis vinifera]	68.67	150	47	4	971	522	1	125	1e-45	190
contig00003	gi|149941236|emb|CAO02550.1|	putative ribosomal protein S3 [Vigna unguiculata]	94.34	53	3	0	160	2	23	75	2e-22	108
contig00006	gi|1703042|sp|Q06931|ABR17_PEA	RecName: Full=ABA-responsive protein ABR17 >gi|20631|emb|CAA78829.1| ABA-responsive protein [Pisum sativum]	88.46	78	9	0	239	6	21	98	7e-34	138
contig00008	gi|3293555|gb|AAC25775.1|	chlorophyll a/b binding protein [Medicago sativa]	97.37	266	6	1	1100	306	1	266	2e-148	529
contig00009	gi|115788|sp|P07371|CB22_PEA	RecName: Full=Chlorophyll a-b binding protein AB80 chloroplastic; AltName: Full=LHCII type I CAB-AB80; Short=LHCP; Flags: Precursor >gi|169053|gb|AAA63413.1| cab precursor >gi|169055|gb|AAA33651.1| polypeptide 15 precursor >gi|223990|prf||1006296A protein	98.45	194	3	0	3	584	45	238	2e-122	396
contig00010	gi|157357381|emb|CAO63909.1|	unnamed protein product [Vitis vinifera]	96.67	60	2	0	588	409	116	175	2e-24	116
contig00013	gi|145408591|ref|YP_001152215.1|	ORF44l [Pinus koraiensis] >gi|145048840|gb|ABP35457.1| ORF44l [Pinus koraiensis]	97.67	43	1	0	326	198	2	44	6e-18	93.6
contig00014	gi|13375171|emb|CAC34554.1|	dehydrin [Pistacia vera]	59.09	66	22	4	191	9	153	218	1e-11	72.8
contig00016	gi|20671|emb|CAA49149.1|	chlorophyll a/b-binding protein [Pisum sativum] >gi|141448064|gb|ABO87611.1| chloroplast chlorophyll-a/b binding protein [Pisum sativum]	97.64	212	3	2	59	688	1	210	2e-142	419
contig00017	gi|217071352|gb|ACJ84036.1|	unknown [Medicago truncatula]	97.44	78	2	0	244	477	1	78	3e-40	167
contig00018	gi|109157229|pdb|2BHW|A	Chain A Pea Light-Harvesting Complex Ii At 2.5 Angstrom Resolution >gi|109157230|pdb|2BHW|B Chain B	100	104	0	0	3	314	129	232	3e-54	214
contig00019	gi|147826550|emb|CAN70790.1|	hypothetical protein [Vitis vinifera]	98.82	85	1	0	1621	1875	42	126	5e-38	164
contig00022	gi|7339559|emb|CAB82859.1|	seed albumin PA1 [Pisum sativum]	82.31	130	21	1	608	225	1	130	3e-58	228
contig00025	gi|18203442|sp|Q9S8P4|RHRE_PEA	RecName: Full=Rhicadhesin receptor; AltName: Full=Germin-like protein; Flags: Precursor >gi|6689034|emb|CAB65369.1| germin-like protein [Pisum sativum]	91.8	183	15	0	439	987	34	216	9e-91	338
contig00027	gi|226897921|gb|ACO90355.1|	16.5 kDa oleosin [Glycine max] >gi|255625581|gb|ACU13135.1| unknown [Glycine max]	75.97	154	31	2	91	534	10	163	1e-48	197
contig00028	gi|2055230|dbj|BAA19769.1|	SRC2 [Glycine max]	75	36	9	0	416	309	113	148	1e-11	55.1
contig00029	gi|217073344|gb|ACJ85031.1|	unknown [Medicago truncatula]	75.63	238	58	0	17	730	1	238	2e-95	353
contig00030	gi|217075672|gb|ACJ86196.1|	unknown [Medicago truncatula]	84.54	97	15	0	79	369	11	107	1e-36	155
contig00031	gi|137582|sp|P13918|VCLC_PEA	RecName: Full=Vicilin; Flags: Precursor >gi|313671|emb|CAA32239.1| vicilin [Pisum sativum]	87.15	459	56	1	1558	191	1	459	0	701
contig00033	gi|217075258|gb|ACJ85989.1|	unknown [Medicago truncatula]	60	75	30	1	396	620	11	84	5e-11	72.4
contig00034	gi|119095|sp|P21745|EA30_VICFA	RecName: Full=Embryonic abundant protein VF30.1; Flags: Precursor	90.67	268	25	0	45	848	1	268	2e-141	506
contig00036	gi|255581578|ref|XP_002531594.1|	40S ribosomal protein S5 putative [Ricinus communis] >gi|223528790|gb|EEF30797.1| 40S ribosomal protein S5	94.74	190	10	0	109	678	22	211	4e-89	332
contig00037	gi|56809381|gb|AAW31512.1|	light-harvesting chlorophyll-a/b binding protein Lhcb2 [Pisum sativum]	98.87	265	3	0	68	862	1	265	5e-140	501
contig00038	gi|22008|emb|CAA38758.1|	legumin A2 primary translation product [Vicia faba var. minor]	85.15	478	51	2	1534	161	23	500	0	771
contig00041	gi|255640486|gb|ACU20529.1|	unknown [Glycine max]	96.36	55	2	0	424	260	144	198	5e-21	103
contig00042	gi|254938914|emb|CAR47883.1|	Bowman-Birk inhibitor [Lens culinaris]	98.25	114	2	0	510	169	1	114	4e-63	244
contig00043	gi|217071562|gb|ACJ84141.1|	unknown [Medicago truncatula]	86.11	180	24	1	725	189	1	180	1e-84	317
contig00047	gi|132106|sp|P07689|RBS3_PEA	RecName: Full=Ribulose bisphosphate carboxylase small chain 3A chloroplastic; Short=RuBisCO small subunit 3A; Flags: Precursor >gi|20855|emb|CAA27864.1| ribulose bisphosphate carboxylase [Pisum sativum] >gi|225288|prf||1211236A carboxylase	88.02	167	20	0	711	211	14	180	2e-84	316
contig00048	gi|217070954|gb|ACJ83837.1|	unknown [Medicago truncatula]	95.02	221	11	0	881	219	1	221	2e-121	439
contig00049	gi|217075034|gb|ACJ85877.1|	unknown [Medicago truncatula]	97.48	159	4	0	864	388	1	159	2e-85	320
contig00050	gi|224153544|ref|XP_002337367.1|	predicted protein [Populus trichocarpa] >gi|222838925|gb|EEE77276.1| predicted protein [Populus trichocarpa]	97.92	48	1	0	309	452	77	124	1e-35	94.7
contig00051	gi|7688242|emb|CAB89812.1|	convicilin [Lens culinaris]	99.42	518	3	0	38	1591	1	518	0	882
contig00052	gi|217075500|gb|ACJ86110.1|	unknown [Medicago truncatula]	85.84	113	16	0	48	386	1	113	3e-22	109
contig00053	gi|153012165|ref|YP_001381680.1|	NADH-plastoquinone oxidoreductase subunit 7 [Medicago truncatula]	94.32	264	15	0	595	1386	130	393	0	497
contig00054	gi|9187460|emb|CAB96990.1|	putative 14-kDa proline-rich protein [Cicer arietinum]	71.43	133	33	2	773	390	1	131	2e-38	163
contig00055	gi|5139543|emb|CAB45653.1|	putative tonoplast intrinsic protein [Pisum sativum]	97.6	250	6	0	168	917	1	250	6e-126	454
contig00057	gi|1134882|emb|CAA92583.1|	cysteine protease [Pisum sativum]	93.71	350	22	0	67	1116	1	350	0	650
contig00058	gi|217075466|gb|ACJ86093.1|	unknown [Medicago truncatula]	92.31	143	10	1	54	479	1	143	2e-62	241
contig00061	gi|2605887|gb|AAB84193.1|	dormancy-associated protein [Pisum sativum]	90.48	105	10	0	693	379	7	111	7e-39	164
contig00062	gi|2765097|emb|CAA72090.1|	P54 protein [Pisum sativum]	89.63	482	48	1	1605	166	1	482	0	773
contig00063	gi|217071452|gb|ACJ84086.1|	unknown [Medicago truncatula]	97.56	164	4	0	148	639	1	164	6e-89	330
contig00065	gi|255637531|gb|ACU19092.1|	unknown [Glycine max]	87.06	309	40	0	1171	245	1	309	1e-154	550
contig00066	gi|217071692|gb|ACJ84206.1|	unknown [Medicago truncatula]	74.17	151	39	0	99	551	1	151	4e-67	258
contig00067	gi|205277580|gb|ACI02057.1|	fabatin precursor [Vicia faba]	85.14	74	11	0	450	229	1	74	1e-26	122
contig00068	gi|113570|sp|P08688|ALB2_PEA	RecName: Full=Albumin-2; AltName: Full=PA2 >gi|169029|gb|AAA02981.1| albumin 2 >gi|169033|gb|AAA33641.1| major seed albumin >gi|225836|prf||1314296A albumin	89.61	231	24	0	975	283	1	231	2e-122	443
contig00069	gi|29539109|emb|CAD87730.1|	allergen Len c 1.0101 [Lens culinaris]	94.15	188	11	0	3	566	231	418	1e-79	300
contig00070	gi|197294122|ref|YP_002149743.1|	acetyl-CoA carboxylase carboxyltransferase beta subunit [Cicer arietinum] >gi|221271808|sp|B5LMN4|ACCD_CICAR RecName: Full=Acetyl-coenzyme A carboxylase carboxyl transferase subunit beta; Short=Acetyl-CoA carboxylase carboxyltransferase subunit beta; Short=ACCase subunit beta >gi|197089810|gb|ACH41080.1| acetyl-CoA carboxylase carboxyltransferase beta subunit [Cicer arietinum]	79.4	199	41	0	1309	713	262	460	9e-85	318
contig00071	gi|255628279|gb|ACU14484.1|	unknown [Glycine max]	76.52	230	54	2	64	753	7	234	5e-102	375
contig00072	gi|50402524|gb|AAT76618.1|	aquaporin [Vicia faba]	97.92	288	6	0	1186	323	1	288	9e-161	570
contig00074	gi|10241560|emb|CAB71128.2|	cationic peroxidase [Cicer arietinum]	94.31	334	19	0	1405	404	1	334	1e-177	627
contig00075	gi|282925|pir||S26688	legumin K - garden pea	88.4	500	54	1	1702	215	1	500	0	755
contig00076	gi|131384|sp|P14226|PSBO_PEA	RecName: Full=Oxygen-evolving enhancer protein 1 chloroplastic; Short=OEE1; AltName: Full=33 kDa subunit of oxygen evolving system of photosystem II; AltName: Full=OEC 33 kDa subunit; AltName: Full=33 kDa thylakoid membrane protein; Flags: Precursor >gi|20621|emb|CAA33408.1| unnamed protein product [Pisum sativum] >gi|344004|dbj|BAA02554.1| precursor for 33-kDa protein of photosystem II [Pisum sa…	97.47	316	8	0	1153	206	14	329	9e-174	613
contig00077	gi|260600300|gb|ACX46987.1|	ubiquitin [Guzmania wittmackii x Guzmania lingulata]	100	166	0	0	1	498	213	378	4e-86	322
contig00078	gi|602359|emb|CAA57492.1|	Type II chlorophyll a/b binding protein from photosystem I [Pisum sativum]	95.98	249	10	0	1450	704	21	269	7e-143	511
contig00079	gi|124226|sp|P24922|IF5A2_NICPL	RecName: Full=Eukaryotic translation initiation factor 5A-2; Short=eIF-5A-2; AltName: Full=eIF-4D >gi|19702|emb|CAA45104.1| eukaryotic initiation factor 5A (2) [Nicotiana plumbaginifolia]	97.48	159	4	0	80	556	1	159	6e-85	318
contig00080	gi|113366|sp|P13603|ADH1_TRIRP	RecName: Full=Alcohol dehydrogenase 1 >gi|21951|emb|CAA32934.1| unnamed protein product [Trifolium repens]	93.54	325	21	0	976	2	2	326	6e-170	600
contig00081	gi|113361|sp|P12886|ADH1_PEA	RecName: Full=Alcohol dehydrogenase 1 >gi|20639|emb|CAA29609.1| alcohol dehydrogenase [Pisum sativum]	93.22	177	12	0	780	250	204	380	0	340
contig00082	gi|217071130|gb|ACJ83925.1|	unknown [Medicago truncatula]	92.44	172	13	0	923	408	1	172	2e-81	307
contig00083	gi|54019689|emb|CAH55771.1|	seed albumin 2 [Pisum sativum]	86.67	45	5	1	134	3	1	45	2e-14	81.6
contig00084	gi|75331682|sp|Q93WH6|LEC_LENCC	RecName: Full=Lectin; Contains: RecName: Full=Lectin beta chain; Contains: RecName: Full=Lectin alpha chain; Flags: Precursor >gi|26800840|emb|CAC42123.2| lectin [Lens culinaris] >gi|26800842|emb|CAC42124.2| lectin [Lens culinaris]	98.91	275	3	0	1044	220	1	275	2e-134	482
contig00086	gi|32363409|sp|Q9FY14|TIP1_MEDTR	RecName: Full=Probable aquaporin TIP-type; AltName: Full=MtAQP1 >gi|9716259|emb|CAC01618.1| aquaporin [Medicago truncatula]	91.04	67	3	1	3	194	184	250	8e-21	103
contig00087	gi|71534874|gb|AAZ32841.1|	embryonic abundant protein precursor-like protein [Medicago sativa]	73.16	190	50	2	1079	513	1	189	7e-108	282
contig00088	gi|217071356|gb|ACJ84038.1|	unknown [Medicago truncatula]	75.25	202	41	3	962	384	1	202	1e-59	234
contig00089	gi|224062663|ref|XP_002300869.1|	predicted protein [Populus trichocarpa] >gi|118481342|gb|ABK92614.1| unknown [Populus trichocarpa] >gi|222842595|gb|EEE80142.1| predicted protein [Populus trichocarpa]	94.94	178	9	0	901	368	1	178	4e-96	355
contig00090	gi|310570|gb|AAC37469.1|	a Lea protein with hydrophobic domain high pI value (11.6); 15kD protein; putative	79.01	181	35	1	72	605	1	181	8e-53	211
contig00091	gi|217071278|gb|ACJ83999.1|	unknown [Medicago truncatula]	82.05	156	28	0	59	526	1	156	8e-74	281
contig00092	gi|87162581|gb|ABD28376.1|	Photosystem I reaction centre subunit XI PsaL [Medicago truncatula]	94.63	205	11	0	170	784	10	214	6e-92	341
contig00093	gi|2270994|gb|AAB71227.1|	Ca+2-binding EF hand protein [Glycine max] >gi|255625919|gb|ACU13304.1| unknown [Glycine max]	76.15	239	57	1	97	813	1	237	3e-107	392
contig00094	gi|255647164|gb|ACU24050.1|	unknown [Glycine max]	43.97	116	64	3	48	392	15	118	3e-12	76.3
contig00096	gi|26800846|emb|CAC42126.2|	lectin [Lens ervoides]	79.81	104	21	0	548	237	22	125	2e-41	172
contig00097	gi|239735425|dbj|BAH70483.1|	dehydrin a [Vicia monantha]	86.13	173	23	1	518	3	1	173	3e-35	151
contig00100	gi|29539111|emb|CAD87731.1|	allergen Len c 1.0102 [Lens culinaris]	98.8	415	5	0	120	1364	1	415	0	722
contig00101	gi|225427031|ref|XP_002271593.1|	PREDICTED: hypothetical protein [Vitis vinifera] >gi|147854118|emb|CAN80709.1| hypothetical protein [Vitis vinifera] >gi|157327808|emb|CAO16497.1| unnamed protein product [Vitis vinifera]	57.78	90	38	1	710	441	1	81	2e-22	67.4
contig00102	gi|255645993|gb|ACU23484.1|	unknown [Glycine max]	89.02	255	28	0	986	222	1	255	1e-100	370
contig00103	gi|217071062|gb|ACJ83891.1|	unknown [Medicago truncatula]	97.93	145	3	0	136	570	1	145	4e-70	268
contig00104	gi|224084852|ref|XP_002307422.1|	predicted protein [Populus trichocarpa] >gi|222856871|gb|EEE94418.1| predicted protein [Populus trichocarpa]	97.75	89	2	0	80	346	8	96	3e-42	175
contig00105	gi|87240540|gb|ABD32398.1|	Short-chain dehydrogenase/reductase SDR [Medicago truncatula]	90.44	293	28	0	67	945	1	293	4e-152	541
contig00106	gi|255639078|gb|ACU19839.1|	unknown [Glycine max]	99.3	142	1	0	754	329	1	142	1e-75	287
contig00107	gi|585416|sp|P38414|LOX1_LENCU	RecName: Full=Lipoxygenase >gi|467565|emb|CAA50483.1| lipoxygenase [Lens culinaris]	98.85	866	10	0	2814	217	1	866	0	1704
contig00108	gi|541746|emb|CAA53730.1|	lipoxygenase [Pisum sativum]	92.36	825	63	0	2475	1	1	825	0	1488
contig00111	gi|255645056|gb|ACU23027.1|	unknown [Glycine max]	82.12	330	59	0	1221	232	17	346	2e-138	496
contig00112	gi|37783271|gb|AAP42504.1|	anionic peroxidase swpa5 [Ipomoea batatas]	71.43	56	16	0	293	126	4	59	3e-18	77.4
contig00113	gi|255586392|ref|XP_002533843.1|	60S ribosomal protein L38 putative [Ricinus communis] >gi|223526222|gb|EEF28545.1| 60S ribosomal protein L38	81.93	83	15	0	476	228	14	96	2e-30	134
contig00114	gi|10334842|gb|AAG15416.1|	seed maturation protein [Glycine tomentella]	73.53	68	18	0	76	279	9	76	3e-21	105
contig00116	gi|255627367|gb|ACU14028.1|	unknown [Glycine max]	86.5	200	25	1	48	641	1	200	1e-100	370
contig00117	gi|225463055|ref|XP_002268417.1|	PREDICTED: hypothetical protein [Vitis vinifera]	67.29	483	158	2	1721	273	55	535	4e-175	619
contig00119	gi|217071146|gb|ACJ83933.1|	unknown [Medicago truncatula]	84.43	167	25	3	782	285	1	161	3e-45	186
contig00120	gi|217075120|gb|ACJ85920.1|	unknown [Medicago truncatula]	96.24	133	5	0	37	435	1	133	1e-59	233
contig00123	gi|20975622|emb|CAD31716.1|	putative ripening related protein [Cicer arietinum]	81.08	37	7	0	1	111	116	152	9e-12	73.2
contig00125	gi|13449404|ref|NP_085587.1|	cytochrome c oxidase subunit 1 [Arabidopsis thaliana] >gi|112253911|ref|YP_717165.1| cytochrome c oxidase subunit 1 [Brassica napus] >gi|45593157|sp|P60620|COX1_ARATH RecName: Full=Cytochrome c oxidase subunit 1; AltName: Full=Cytochrome c oxidase polypeptide I >gi|45593158|sp|P60621|COX1_RAPSA RecName: Full=Cytochrome c oxidase subunit 1; AltName: Full=Cytochrome c oxidase polypeptide I >gi|2974…	98.29	526	9	0	1597	20	1	526	0	991
contig00126	gi|27466894|gb|AAO12854.1|	thioredoxin h [Pisum sativum]	84.82	112	17	0	62	397	1	112	7e-49	197
contig00128	gi|1052778|emb|CAA51786.1|	ferritin [Pisum sativum]	97.84	232	5	0	970	275	22	253	7e-118	427
contig00129	gi|126170|sp|P05692|LEGJ_PEA	RecName: Full=Legumin J; Contains: RecName: Full=Legumin J alpha chain; AltName: Full=Legumin J acidic chain; Contains: RecName: Full=Legumin J beta chain; AltName: Full=Legumin J basic chain; Flags: Precursor >gi|20783|emb|CAA30067.1| legumin [Pisum sativum]	85.28	299	35	1	871	2	107	405	1e-142	375
contig00130	gi|87241023|gb|ABD32881.1|	Nascent polypeptide-associated complex NAC; UBA-like [Medicago truncatula]	90.64	203	17	1	58	660	1	203	3e-86	322
contig00131	gi|137584|sp|P08438|VCL_VICFA	RecName: Full=Vicilin; Flags: Precursor >gi|22057|emb|CAA68559.1| vicilin [Vicia faba var. minor]	89.74	78	8	0	134	367	253	330	1e-42	147
contig00132	gi|137579|sp|P02855|VCLA_PEA	RecName: Full=Provicilin; AltName: Full=Type A	87.13	101	13	0	67	369	160	260	6e-43	176
contig00133	gi|255551855|ref|XP_002516973.1|	60S ribosomal protein L19 putative [Ricinus communis] >gi|223544061|gb|EEF45587.1| 60S ribosomal protein L19	99.4	166	1	0	1315	818	1	166	2e-78	297
contig00134	gi|3893097|emb|CAA27483.1|	unnamed protein product [Pisum sativum]	98.06	360	7	0	143	1222	5	364	0	694
contig00135	gi|153012187|ref|YP_001381703.1|	photosystem II CP47 chlorophyll apoprotein [Medicago truncatula]	98.82	508	6	0	499	2022	1	508	0	971
contig00136	gi|224091140|ref|XP_002309194.1|	predicted protein [Populus trichocarpa] >gi|222855170|gb|EEE92717.1| predicted protein [Populus trichocarpa]	98.99	99	1	0	859	563	125	223	8e-79	209
contig00137	gi|217072476|gb|ACJ84598.1|	unknown [Medicago truncatula]	93.43	198	13	0	610	17	13	210	6e-99	363
contig00139	gi|62909963|dbj|BAD97439.1|	peroxidase [Pisum sativum]	97	333	10	0	2	1000	5	337	0	650
contig00141	gi|217073214|gb|ACJ84966.1|	unknown [Medicago truncatula]	96.59	205	7	0	981	367	1	205	8e-107	391
contig00144	gi|224135271|ref|XP_002327607.1|	predicted protein [Populus trichocarpa] >gi|118487921|gb|ABK95782.1| unknown [Populus trichocarpa] >gi|222836161|gb|EEE74582.1| predicted protein [Populus trichocarpa]	96.94	98	3	0	845	552	1	98	3e-49	199
contig00145	gi|255538108|ref|XP_002510119.1|	Xylem serine proteinase 1 precursor putative [Ricinus communis] >gi|223550820|gb|EEF52306.1| Xylem serine proteinase 1 precursor	55.56	54	21	1	4	156	666	719	5e-16	59.3
contig00146	gi|46237496|emb|CAG25587.1|	histone H1 [Pisum sativum]	86.99	123	16	1	66	434	1	118	5e-29	132
contig00148	gi|217073418|gb|ACJ85068.1|	unknown [Medicago truncatula]	96.03	252	10	0	76	831	1	252	2e-141	506
contig00151	gi|118588|sp|P28641|DHN3_PEA	RecName: Full=Dehydrin DHN3 >gi|20709|emb|CAA44789.1| pea dehydrin DHN3 [Pisum sativum]	75.51	98	19	1	179	457	135	232	9e-27	124
contig00152	gi|225464938|ref|XP_002275366.1|	PREDICTED: hypothetical protein [Vitis vinifera]	68.25	126	35	3	3	365	278	398	5e-52	163
contig00155	gi|75102461|sp|Q41060|SBP65_PEA	RecName: Full=Seed biotin-containing protein SBP65; AltName: Full=Seed biotinylated protein of 65 kDa >gi|512402|emb|CAA53474.1| sbp65a [Pisum sativum] >gi|2228250|gb|AAC49857.1| SBP65 [Pisum sativum]	70.45	247	59	3	1004	306	224	461	1e-89	283
contig00156	gi|6850934|emb|CAB71030.1|	lectin-like protein [Cicer arietinum]	63.03	165	55	3	73	549	1	164	9e-44	181
contig00157	gi|130275|sp|P16002|PLAS_PEA	RecName: Full=Plastocyanin chloroplastic; Flags: Precursor >gi|20846|emb|CAA34212.1| unnamed protein product [Pisum sativum] >gi|226940|prf||1611464A plastocyanin	93.45	168	11	0	757	254	1	168	8e-68	261
contig00158	gi|1351963|sp|P48534|APX1_PEA	RecName: Full=L-ascorbate peroxidase cytosolic; Short=AP; AltName: Full=PsAPx01 >gi|20648|emb|CAA43992.1| L-ascorbate peroxidase [Pisum sativum] >gi|169043|gb|AAA33645.1| ascorbate peroxidase	97.2	250	7	0	1088	339	1	250	9e-120	434
contig00159	gi|266945|sp|P30707|RL9_PEA	RecName: Full=60S ribosomal protein L9; AltName: Full=Gibberellin-regulated protein GA >gi|20727|emb|CAA46273.1| GA [Pisum sativum]	98.4	188	3	0	711	148	1	188	2e-99	365
contig00160	gi|33694227|gb|AAQ24852.1|	10 kDa photosystem II polypeptide [Trifolium pratense]	91.6	131	11	0	153	545	1	131	5e-57	225
contig00161	gi|124360303|gb|ABN08316.1|	NAD-dependent epimerase/dehydratase [Medicago truncatula]	73.33	330	85	3	19	999	1	328	2e-130	469
contig00162	gi|11992263|gb|AAG42488.1|AF319776_1	glycinin subunit G7 [Glycine max] >gi|11992265|gb|AAG42489.1|AF319777_1 glycinin subunit G7 [Glycine max]	61.51	239	87	5	108	809	20	248	1e-75	288
contig00163	gi|225433644|ref|XP_002264430.1|	PREDICTED: hypothetical protein [Vitis vinifera] >gi|157353326|emb|CAO45252.1| unnamed protein product [Vitis vinifera]	65.35	303	105	0	1325	417	88	390	3e-108	397
contig00164	gi|62909957|dbj|BAD97436.1|	peroxidase [Pisum sativum]	88.24	340	40	0	30	1049	1	340	7e-171	604
contig00165	gi|255625939|gb|ACU13314.1|	unknown [Glycine max]	79.82	114	23	0	831	490	13	126	2e-20	103
contig00167	gi|87240460|gb|ABD32318.1|	Mitochondrial import inner membrane translocase subunit Tim17/22 [Medicago truncatula]	81.42	183	33	2	64	609	1	182	1e-66	256
contig00168	gi|255629938|gb|ACU15321.1|	unknown [Glycine max]	99.44	178	1	0	821	288	1	178	3e-96	355
contig00169	gi|78191472|gb|ABB29957.1|	unknown [Solanum tuberosum]	85.27	129	19	0	236	622	66	194	2e-81	222
contig00170	gi|62466136|gb|AAX83293.1|	ribosomal protein S7 [Medicago sativa]	90.65	139	13	0	1465	1881	1	139	3e-63	247
contig00171	gi|2507443|sp|P50906|TCTP_PEA	RecName: Full=Translationally-controlled tumor protein homolog; Short=TCTP; AltName: Full=23 kDa callus protein; AltName: Full=p23; AltName: Full=PsRCI22-3 >gi|1675196|gb|AAB19090.1| callus protein P23 [Pisum sativum]	97.01	167	5	0	79	579	1	167	2e-89	333
contig00172	gi|4585271|gb|AAD25354.1|AF115314_1	seed maturation protein PM22; late embryogenesis abundant protein; LEA protein [Glycine max]	82.07	145	26	0	652	218	1	145	3e-64	248
contig00173	gi|42521309|gb|AAS18240.1|	enolase [Glycine max]	93.47	444	29	0	1655	324	1	444	0	831
contig00174	gi|255628585|gb|ACU14637.1|	unknown [Glycine max]	71.01	69	17	1	409	212	4	72	1e-21	105
contig00175	gi|255637221|gb|ACU18941.1|	unknown [Glycine max]	80.23	258	51	1	958	185	1	254	1e-100	370
contig00176	gi|75220301|sp|O82711|PIP22_PEA	RecName: Full=Kunitz-type trypsin inhibitor-like 2 protein; AltName: Full=Protease inhibitor from pea 2; Flags: Precursor >gi|3650368|emb|CAA09607.1| profucosidase [Pisum sativum]	92.17	217	17	0	771	121	1	217	1e-107	393
contig00177	gi|225430822|ref|XP_002268407.1|	PREDICTED: hypothetical protein [Vitis vinifera]	54.73	402	153	5	140	1258	35	435	1e-112	410
contig00178	gi|122249720|sp|A0AT28|NLTP1_LENCU	RecName: Full=Non-specific lipid-transfer protein 1; Short=LTP1; Flags: Precursor >gi|60735408|gb|AAX35806.1| lipid transfer protein 1 precursor [Lens culinaris]	100	118	0	0	624	271	1	118	5e-52	208
contig00179	gi|255629085|gb|ACU14887.1|	unknown [Glycine max]	95.08	122	6	0	149	514	20	141	2e-61	239
contig00180	gi|255626763|gb|ACU13726.1|	unknown [Glycine max]	79.27	246	51	1	12	749	1	245	3e-115	419
contig00181	gi|3122060|sp|O24534|EF1A_VICFA	RecName: Full=Elongation factor 1-alpha; Short=EF-1-alpha >gi|2598657|emb|CAA10847.1| elongation factor 1-alpha (EF1-a) [Vicia faba]	98.62	436	6	0	171	1478	1	436	0	845
contig00183	gi|131390|sp|P16059|PSBP_PEA	RecName: Full=Oxygen-evolving enhancer protein 2 chloroplastic; Short=OEE2; AltName: Full=23 kDa subunit of oxygen evolving system of photosystem II; AltName: Full=OEC 23 kDa subunit; AltName: Full=23 kDa thylakoid membrane protein; Flags: Precursor >gi|20617|emb|CAA33557.1| unnamed protein product [Pisum sativum] >gi|344006|dbj|BAA02553.1| precursor for 23-kDa protein of photosystem II [Pisum sa…	98.84	259	2	1	1209	436	1	259	6e-142	508
contig00184	gi|758248|emb|CAA68708.1|	vicilin precursor [Pisum sativum]	83.33	72	12	0	1	216	142	213	2e-17	92
contig00185	gi|217073766|gb|ACJ85243.1|	unknown [Medicago truncatula]	79.49	156	32	1	83	550	59	213	7e-77	236
contig00186	gi|225435243|ref|XP_002282163.1|	PREDICTED: hypothetical protein [Vitis vinifera]	67.92	53	17	0	170	12	50	102	2e-13	75.1
contig00188	gi|222142531|gb|ACM45952.1|	serine hydroxymethyltransferase 2 [Glycine max]	92.18	486	38	0	11	1468	11	496	0	890
contig00189	gi|899367|emb|CAA61747.1|	HMGI/Y [Pisum sativum] >gi|1435175|emb|CAA67752.1| HMG-I/Y [Pisum sativum]	86.81	144	19	0	95	526	11	154	7e-39	165
contig00192	gi|119931|sp|P09911|FER1_PEA	RecName: Full=Ferredoxin-1 chloroplastic; AltName: Full=Ferredoxin I; Flags: Precursor >gi|169087|gb|AAA33665.1| ferredoxin I precursor	91.28	149	12	1	615	172	1	149	1e-61	240
contig00193	gi|217075404|gb|ACJ86062.1|	unknown [Medicago truncatula]	98.28	58	1	0	356	183	15	72	3e-51	112
contig00195	gi|217075456|gb|ACJ86088.1|	unknown [Medicago truncatula]	39.2	125	54	6	309	1	4	125	6e-13	77
contig00196	gi|217070940|gb|ACJ83830.1|	unknown [Medicago truncatula]	98.8	83	1	0	21	269	1	83	1e-42	175
contig00197	gi|17369981|sp|Q9ZT05|PSAK_MEDSA	RecName: Full=Photosystem I reaction center subunit psaK chloroplastic; AltName: Full=Photosystem I subunit X; AltName: Full=PSI-K; Flags: Precursor >gi|3885511|gb|AAC77926.1| similar to PSI-K subunit of photosystem I from barley [Medicago sativa]	93.69	111	7	0	115	447	1	111	5e-52	207
contig00198	gi|116779103|gb|ABK21141.1|	unknown [Picea sitchensis] >gi|116780938|gb|ABK21889.1| unknown [Picea sitchensis] >gi|116784251|gb|ABK23273.1| unknown [Picea sitchensis] >gi|224284968|gb|ACN40213.1| unknown [Picea sitchensis]	91.95	87	7	0	569	309	1	87	1e-42	176
contig00200	gi|255625737|gb|ACU13213.1|	unknown [Glycine max]	95	160	8	0	93	572	1	160	2e-80	303
contig00202	gi|125380244|gb|ABN41201.1|	phloem specific protein [Pisum sativum]	90	120	12	1	25	384	5	122	3e-38	162
contig00203	gi|25809052|gb|AAN74634.1|	heat shock protein [Pisum sativum]	97.86	140	3	0	663	244	1	140	1e-57	226
contig00204	gi|81176251|ref|YP_398330.1|	photosystem I assembly protein Ycf3 [Lactuca sativa] >gi|78675169|dbj|BAE47595.1| photosystem I assembly protein ycf3 [Lactuca sativa] >gi|255631288|gb|ACU16011.1| unknown [Glycine max] >gi|225200|prf||1211235AE ORF 82	100	82	0	0	1034	789	1	82	2e-40	172
contig00206	gi|225456751|ref|XP_002275944.1|	PREDICTED: hypothetical protein [Vitis vinifera]	61.47	218	83	3	3	653	3	206	8e-131	261
contig00207	gi|729442|sp|P38661|PDIA6_MEDSA	RecName: Full=Probable protein disulfide-isomerase A6; AltName: Full=P5; Flags: Precursor >gi|166380|gb|AAB46930.1| glucose-regulated endoplasmic reticular protein precursor [Medicago sativa]	88.98	363	40	1	108	1196	3	364	5e-180	635
contig00208	gi|118486174|gb|ABK94930.1|	unknown [Populus trichocarpa]	82.79	337	54	4	1148	150	24	356	2e-143	513
contig00210	gi|217074782|gb|ACJ85751.1|	unknown [Medicago truncatula]	93.58	218	14	0	145	798	28	245	1e-113	413
contig00211	gi|37051105|dbj|BAC81649.1|	glutathione S-transferase [Pisum sativum]	91.03	234	21	0	1038	337	1	234	8e-114	414
contig00212	gi|255633842|gb|ACU17282.1|	unknown [Glycine max]	91.94	124	10	0	21	392	1	124	1e-64	249
contig00213	gi|124360831|gb|ABN08803.1|	H+-transporting two-sector ATPase alpha/beta subunit	96.31	461	17	0	2039	657	17	477	0	863
contig00214	gi|255629057|gb|ACU14873.1|	unknown [Glycine max]	82.95	88	15	0	551	288	2	89	5e-27	124
contig00216	gi|194466125|gb|ACF74293.1|	universal stress protein [Arachis hypogaea]	83.65	159	25	1	766	293	8	166	1e-71	273
contig00218	gi|217071358|gb|ACJ84039.1|	unknown [Medicago truncatula]	95.83	72	3	0	488	273	36	107	5e-31	138
contig00219	gi|255626455|gb|ACU13572.1|	unknown [Glycine max]	98.89	90	1	0	554	285	46	135	2e-41	173
contig00220	gi|217075666|gb|ACJ86193.1|	unknown [Medicago truncatula]	96.58	146	5	0	73	510	1	146	6e-50	201
contig00221	gi|255565061|ref|XP_002523523.1|	ribosomal protein L39e putative [Ricinus communis] >gi|223537230|gb|EEF38862.1| ribosomal protein L39e	89.66	58	6	0	75	248	10	67	8e-16	86.7
contig00222	gi|8778823|gb|AAF79822.1|AC026875_2	T6D22.2 [Arabidopsis thaliana]	86.59	507	68	4	70	1590	1	489	0	872
contig00223	gi|2497905|sp|Q41657|MT2_VICFA	RecName: Full=Metallothionein-like protein type 2 >gi|747906|emb|CAA54471.1| metallothionein [Vicia faba] >gi|47076862|dbj|BAD18381.1| type 2 metallothionein [Vicia faba] >gi|205277594|gb|ACI02064.1| metallothionein [Vicia faba]	94.44	54	3	0	428	267	24	77	1e-18	96.7
contig00224	gi|157337363|emb|CAO21709.1|	unnamed protein product [Vitis vinifera]	97.92	96	2	0	208	495	56	151	5e-48	182
contig00225	gi|170010|gb|AAA33985.1|	late embryongenesis abundant protein [Glycine max] >gi|384333|prf||1905420A late embryogenesis abundant protein	45.45	121	42	3	170	460	40	160	8e-15	86.3
contig00227	gi|255630837|gb|ACU15781.1|	unknown [Glycine max]	75	76	19	1	40	267	1	75	2e-25	118
contig00228	gi|87240756|gb|ABD32614.1|	Peptidase T2 asparaginase 2 [Medicago truncatula]	93.54	325	19	1	65	1033	1	325	1e-170	603
contig00229	gi|148372347|gb|ABQ63097.1|	photosystem I subunit PsaD [Glycine max] >gi|255627695|gb|ACU14192.1| unknown [Glycine max]	81.69	213	32	3	902	285	1	210	7e-91	338
contig00231	gi|121489623|emb|CAJ87510.1|	putative glutamine synthetase [Pisum sativum]	96.11	334	13	0	132	1133	16	349	0	646
contig00232	gi|255628729|gb|ACU14709.1|	unknown [Glycine max]	82.21	163	29	0	171	659	1	163	5e-70	268
contig00233	gi|255566866|ref|XP_002524416.1|	60S acidic ribosomal protein P1 putative [Ricinus communis] >gi|223536300|gb|EEF37951.1| 60S acidic ribosomal protein P1	68.18	110	35	0	46	375	1	110	7e-17	90.9
contig00235	gi|22053|emb|CAA68525.1|	vicilin precursor [Vicia faba var. minor]	86.75	83	11	0	293	45	83	165	2e-28	120
contig00236	gi|115466684|ref|NP_001056941.1|	Os06g0172600 [Oryza sativa (japonica cultivar-group)] >gi|226499664|ref|NP_001149323.1| LOC100282946 [Zea mays] >gi|224119458|ref|XP_002318077.1| predicted protein [Populus trichocarpa] >gi|224131468|ref|XP_002321092.1| predicted protein [Populus trichocarpa] >gi|224135953|ref|XP_002322202.1| predicted protein [Populus trichocarpa] >gi|225442365|ref|XP_002281376.1| PREDICTED: hypothetical protein…	100	62	0	0	412	227	1	62	1e-21	105
contig00237	gi|37051096|dbj|BAC81645.1|	class1 chitinase [Pisum sativum]	92.91	296	21	0	1198	311	1	296	3e-172	609
contig00238	gi|77540216|gb|ABA86966.1|	triosephosphate isomerase [Glycine max] >gi|255645039|gb|ACU23019.1| unknown [Glycine max]	91.3	253	22	0	76	834	1	253	3e-119	432
contig00239	gi|3860308|emb|CAA10123.1|	hypothetical protein [Cicer arietinum]	89.92	129	10	3	797	420	1	129	7e-56	221
contig00240	gi|255628969|gb|ACU14829.1|	unknown [Glycine max]	63.25	117	37	5	4	336	1	114	3e-26	122
contig00241	gi|217075745|gb|ACJ86232.1|	unknown [Medicago truncatula]	89.13	138	15	0	733	320	1	138	1e-66	257
contig00242	gi|9909849|emb|CAC04380.1|	lipoxygenase [Pisum sativum]	94.69	320	17	0	1137	178	546	865	4e-179	631
contig00243	gi|2459611|gb|AAB71759.1|	lipoxygenase [Pisum sativum]	92.17	166	13	0	3	500	703	868	2e-84	315
contig00244	gi|1168410|sp|P46257|ALF2_PEA	RecName: Full=Fructose-bisphosphate aldolase cytoplasmic isozyme 2 >gi|927505|emb|CAA61947.1| fructose-1	96.02	352	13	1	88	1140	8	359	0	660
contig00245	gi|255625655|gb|ACU13172.1|	unknown [Glycine max] >gi|255642299|gb|ACU21414.1| unknown [Glycine max]	95.08	183	9	0	818	270	1	183	1e-99	366
contig00246	gi|255632848|gb|ACU16777.1|	unknown [Glycine max]	75.53	94	18	1	539	273	1	94	2e-32	142
contig00247	gi|255627311|gb|ACU14000.1|	unknown [Glycine max]	70.05	187	56	3	743	183	46	218	1e-57	227
contig00248	gi|255627799|gb|ACU14244.1|	unknown [Glycine max]	88.1	168	20	0	794	291	1	168	1e-72	276
contig00249	gi|14715258|emb|CAC44123.1|	N3 like protein [Medicago truncatula]	89.37	254	27	0	1113	352	1	254	2e-118	429
contig00250	gi|217075480|gb|ACJ86100.1|	unknown [Medicago truncatula]	91.3	161	14	1	928	446	1	160	5e-60	235
contig00251	gi|217073248|gb|ACJ84983.1|	unknown [Medicago truncatula]	96.69	332	11	0	1483	488	1	332	4e-174	615
contig00252	gi|1703043|sp|Q06930|ABR18_PEA	RecName: Full=ABA-responsive protein ABR18 >gi|20633|emb|CAA78828.1| ABA-responsive protein [Pisum sativum]	90.84	131	12	0	86	478	1	131	3e-59	230
contig00253	gi|224112569|ref|XP_002332745.1|	predicted protein [Populus trichocarpa] >gi|222833073|gb|EEE71550.1| predicted protein [Populus trichocarpa]	94.24	330	19	0	148	1137	3	332	2e-168	596
contig00255	gi|219522337|gb|ACL14488.1|	methionine synthase [Cicer arietinum]	93.58	763	49	0	2578	290	1	763	0	1357
contig00256	gi|55977041|sp|P68427|H32_PEA	RecName: Full=Histone H3.2 >gi|55977043|sp|P68428|H32_WHEAT RecName: Full=Histone H3.2 >gi|55977044|sp|P68429|H32_MEDSA RecName: Full=Histone H3.2; AltName: Full=Histone H3.1; AltName: Full=Major histone H3 >gi|55977045|sp|P68430|H32_ONOVI RecName: Full=Histone H3.2 >gi|19607|emb|CAA31964.1| unnamed protein product [Medicago sativa] >gi|19609|emb|CAA31965.1| unnamed protein product [Medicago sati…	100	136	0	0	106	513	1	136	9e-69	263
contig00257	gi|255632942|gb|ACU16825.1|	unknown [Glycine max]	98.63	73	1	0	7	225	83	155	8e-28	126
contig00258	gi|255628253|gb|ACU14471.1|	unknown [Glycine max]	90.78	206	19	0	893	276	1	206	2e-105	386
contig00259	gi|217075006|gb|ACJ85863.1|	unknown [Medicago truncatula]	71.78	404	114	1	1540	329	21	423	8e-176	621
contig00261	gi|18375|emb|CAA78515.1|	dehydrin-cognate [Pisum sativum]	89.86	217	20	3	126	770	1	216	2e-38	164
contig00262	gi|226499354|ref|NP_001147027.1|	polyubiquitin containing 7 ubiquitin monomers [Zea mays] >gi|195606596|gb|ACG25128.1| polyubiquitin containing 7 ubiquitin monomers [Zea mays]	100	168	0	0	506	3	82	249	8e-88	326
contig00263	gi|217073152|gb|ACJ84935.1|	unknown [Medicago truncatula]	96.52	201	7	0	605	1207	1	201	6e-110	402
contig00265	gi|31096349|gb|AAP43511.1|	oxygen-evolving enhancer protein 3 precursor [Pisum sativum]	94.02	234	14	0	614	1315	1	234	4e-99	366
contig00266	gi|27805541|sp|Q8MCR5|MATK_LENER	RecName: Full=Maturase K; AltName: Full=Intron maturase >gi|21929971|gb|AAM82082.1|AF522090_1 maturase [Lens ervoides]	100	423	0	0	745	2013	1	423	0	824
contig00269	gi|255626283|gb|ACU13486.1|	unknown [Glycine max]	72.88	59	16	0	69	245	1	59	5e-17	90.5
contig00270	gi|493730|emb|CAA55318.1|	lipoxygenase [Pisum sativum]	96.29	863	32	0	39	2627	1	863	0	1667
contig00272	gi|224093023|ref|XP_002309783.1|	predicted protein [Populus trichocarpa] >gi|222852686|gb|EEE90233.1| predicted protein [Populus trichocarpa]	88.41	69	8	0	46	252	1	69	5e-20	100
contig00273	gi|92896027|gb|ABE93033.1|	hypothetical protein MtrDRAFT_AC136139g5v2 [Medicago truncatula]	95.08	61	3	0	556	374	1	61	1e-27	126
contig00274	gi|217072844|gb|ACJ84782.1|	unknown [Medicago truncatula]	91.21	239	17	1	989	285	21	259	9e-80	301
contig00278	gi|109255190|gb|ABG27020.1|	SKP1-like b [Medicago truncatula] >gi|217071548|gb|ACJ84134.1| unknown [Medicago truncatula] >gi|217075170|gb|ACJ85945.1| unknown [Medicago truncatula]	92.9	155	11	0	535	71	1	155	1e-71	273
contig00279	gi|73623473|gb|AAZ78659.1|	aquaporin [Phaseolus vulgaris] >gi|73623475|gb|AAZ78660.1| aquaporin [Phaseolus vulgaris]	87.15	249	32	0	950	204	1	249	2e-81	306
contig00280	gi|255625759|gb|ACU13224.1|	unknown [Glycine max]	90.65	139	13	0	765	349	1	139	2e-67	260
contig00281	gi|75220641|sp|Q32904|CB23_PEA	RecName: Full=Chlorophyll a-b binding protein 3 chloroplastic; AltName: Full=LHCII type III CAB-3; Flags: Precursor >gi|309673|gb|AAA84545.1| light harvesting protein	95.27	275	13	1	105	929	1	273	2e-130	469
contig00282	gi|87240702|gb|ABD32560.1|	Mitochondrial substrate carrier [Medicago truncatula]	94.71	340	15	2	16	1026	25	364	7e-163	578
contig00284	gi|217072212|gb|ACJ84466.1|	unknown [Medicago truncatula]	81.04	211	40	0	85	717	1	211	3e-98	362
contig00286	gi|255645788|gb|ACU23386.1|	unknown [Glycine max]	86.28	277	37	1	96	923	13	289	2e-120	436
contig00287	gi|255580943|ref|XP_002531290.1|	protein with unknown function [Ricinus communis] >gi|223529123|gb|EEF31103.1| protein with unknown function [Ricinus communis]	73.74	99	26	0	299	3	1	99	7e-35	152
contig00288	gi|217075104|gb|ACJ85912.1|	unknown [Medicago truncatula]	97.15	246	7	0	1134	397	1	246	1e-133	480
contig00289	gi|1928880|gb|AAB51380.1|	dehydrin 2 [Pisum sativum]	68.93	103	32	3	528	220	164	250	5e-21	106
contig00290	gi|13430182|gb|AAK25758.1|AF334838_1	ribosomal protein L17 [Castanea sativa]	100	131	0	0	795	403	1	131	3e-70	269
contig00292	gi|217074208|gb|ACJ85464.1|	unknown [Medicago truncatula] >gi|224284028|gb|ACN39752.1| unknown [Picea sitchensis] >gi|224284100|gb|ACN39787.1| unknown [Picea sitchensis] >gi|224286854|gb|ACN41130.1| unknown [Picea sitchensis] >gi|255627305|gb|ACU13997.1| unknown [Glycine max] >gi|255645449|gb|ACU23220.1| unknown [Glycine max]	100	181	0	0	858	316	1	181	2e-99	366
contig00293	gi|77744871|gb|ABB02389.1|	temperature-induced lipocalin' [Populus balsamifera] >gi|209967465|gb|ACJ02357.1| temperature-induced lipocalin [Populus tremula x Populus alba]	82.32	181	32	1	921	379	5	183	3e-66	256
contig00294	gi|1279224|emb|CAA66108.1|	specific tissue protein 1 [Cicer arietinum]	57.32	239	64	5	58	660	1	237	4e-66	255
contig00297	gi|196154823|ref|YP_001381726.2|	RNA polymerase beta' subunit [Medicago truncatula]	91.2	739	64	2	2215	2	1	737	0	1292
contig00298	gi|217075254|gb|ACJ85987.1|	unknown [Medicago truncatula]	98.36	122	2	0	67	432	1	122	2e-62	243
contig00299	gi|255626631|gb|ACU13660.1|	unknown [Glycine max]	93.05	187	13	0	842	282	1	187	2e-92	343
contig00300	gi|255641595|gb|ACU21070.1|	unknown [Glycine max]	84.33	319	50	0	1199	243	1	319	1e-158	563
contig00301	gi|217071046|gb|ACJ83883.1|	unknown [Medicago truncatula]	70.1	204	56	3	877	281	1	199	3e-53	213
contig00302	gi|87240526|gb|ABD32384.1|	Peptidase A1 pepsin [Medicago truncatula]	68.46	409	108	5	125	1288	33	437	3e-157	559
contig00303	gi|255626673|gb|ACU13681.1|	unknown [Glycine max]	77.78	198	44	0	804	211	1	198	1e-62	244
contig00304	gi|225426743|ref|XP_002282339.1|	PREDICTED: hypothetical protein [Vitis vinifera] >gi|157357153|emb|CAO63647.1| unnamed protein product [Vitis vinifera]	87.25	298	36	1	1187	300	1	298	7e-152	541
contig00305	gi|7573584|emb|CAB87834.1|	putative kinetochore protein [Vicia faba var. minor]	95.54	112	5	0	60	395	5	116	2e-54	214
contig00306	gi|55168340|gb|AAV44205.1|	unknow protein [Oryza sativa Japonica Group]	93.4	106	7	0	605	922	24	129	1e-56	197
contig00307	gi|255634977|gb|ACU17847.1|	unknown [Glycine max]	84.75	223	34	0	134	802	1	223	6e-111	405
contig00308	gi|53828196|emb|CAH59632.1|	mitochondrial phosphate translocator [Medicago truncatula]	83.74	123	17	2	119	478	3	125	2e-39	164
contig00309	gi|157345989|emb|CAO15686.1|	unnamed protein product [Vitis vinifera]	83.14	439	73	3	61	1374	1	435	0	744
contig00311	gi|77744885|gb|ABB02396.1|	temperature-induced lipocalin [Medicago truncatula] >gi|217075703|gb|ACJ86211.1| unknown [Medicago truncatula]	86.52	89	12	0	495	229	96	184	4e-43	177
contig00312	gi|260766929|gb|ACX50406.1|	histone H4 [Eriobotrya japonica]	100	82	0	0	125	370	22	103	1e-38	162
contig00313	gi|197294149|ref|YP_002149770.1|	ribosomal protein S3 [Cicer arietinum] >gi|197089837|gb|ACH41107.1| ribosomal protein S3 [Cicer arietinum]	75.68	222	54	1	3519	4184	1	218	7e-86	324
contig00314	gi|224068474|ref|XP_002326129.1|	predicted protein [Populus trichocarpa] >gi|222833322|gb|EEE71799.1| predicted protein [Populus trichocarpa]	61.9	63	24	1	1	189	79	140	1e-37	83.2
contig00315	gi|255632978|gb|ACU16843.1|	unknown [Glycine max]	69.28	153	46	2	22	477	1	152	8e-57	223
contig00316	gi|255647987|gb|ACU24450.1|	unknown [Glycine max]	78.32	346	73	6	3	1034	21	362	8e-140	501
contig00317	gi|118150|sp|P25804|CYSP_PEA	RecName: Full=Cysteine proteinase 15A; AltName: Full=Turgor-responsive protein 15A; Flags: Precursor >gi|20679|emb|CAA38242.1| unnamed protein product [Pisum sativum]	97	333	10	0	134	1132	31	363	5e-176	621
contig00318	gi|255636971|gb|ACU18818.1|	unknown [Glycine max]	65.08	441	152	4	1750	434	1	404	3e-133	480
contig00319	gi|193850547|gb|ACF22877.1|	putative ribosomal protein S15 [Glycine max] >gi|255626173|gb|ACU13431.1| unknown [Glycine max]	99.23	130	1	0	696	307	1	130	9e-68	260
contig00320	gi|1173198|sp|P46298|RS13_PEA	RecName: Full=40S ribosomal protein S13 >gi|396639|emb|CAA80974.1| ribosomal protein S13 [Pisum sativum]	98.68	151	2	0	739	287	1	151	3e-78	295
contig00321	gi|255638035|gb|ACU19332.1|	unknown [Glycine max]	91.89	259	20	1	973	200	1	259	6e-124	447
contig00322	gi|217075054|gb|ACJ85887.1|	unknown [Medicago truncatula]	75	52	13	0	71	226	13	64	2e-13	80.5
contig00323	gi|4103987|gb|AAD01907.1|	5 10-methylenetetrahydrofolate dehydrogenase-5	94.56	294	16	0	116	997	1	294	4e-153	545
contig00324	gi|1168192|sp|P42654|1433B_VICFA	RecName: Full=14-3-3-like protein B; AltName: Full=VFA-1433B >gi|695767|emb|CAA88416.1| 14-3-3 brain protein homolog [Vicia faba]	99.62	261	1	0	151	933	1	261	3e-131	473
contig00325	gi|52353081|emb|CAH55772.1|	putative His-Asp phosphotransfer protein [Pisum sativum]	96.1	154	6	0	180	641	1	154	3e-68	262
contig00326	gi|52550577|gb|AAU14999.2|	MtN19-like protein [Pisum sativum]	73.17	328	88	1	1132	149	100	426	8e-145	517
contig00327	gi|217075242|gb|ACJ85981.1|	unknown [Medicago truncatula]	96.05	152	6	0	88	543	1	152	8e-71	271
contig00328	gi|217075691|gb|ACJ86205.1|	unknown [Medicago truncatula]	79.71	69	12	2	815	615	1	68	3e-19	100
contig00329	gi|54311695|emb|CAH61462.1|	trypsin protein inhibitor 3 [Cicer arietinum]	83.96	187	29	2	252	809	22	207	3e-87	325
contig00330	gi|28629385|gb|AAO49652.1|	photosystem I-N subunit [Phaseolus vulgaris]	76.61	171	39	2	63	572	1	170	6e-51	204
contig00331	gi|75304713|sp|Q8W3Y4|METK_PHALU	RecName: Full=S-adenosylmethionine synthetase; Short=AdoMet synthetase; AltName: Full=Methionine adenosyltransferase; Short=MAT >gi|18157331|dbj|BAB83761.1| S-adenosylmethionine synthetase [Phaseolus lunatus]	94.87	390	20	0	91	1260	3	392	0	728
contig00332	gi|224078584|ref|XP_002305564.1|	predicted protein [Populus trichocarpa] >gi|222848528|gb|EEE86075.1| predicted protein [Populus trichocarpa]	84.1	283	45	0	73	921	8	290	6e-142	508
contig00333	gi|217071344|gb|ACJ84032.1|	unknown [Medicago truncatula]	97.45	235	6	0	1015	311	1	235	1e-125	426
contig00335	gi|217071120|gb|ACJ83920.1|	unknown [Medicago truncatula]	99.29	140	1	0	741	322	1	140	6e-62	241
contig00336	gi|113200509|gb|AAU21499.2|	oleosin 1 [Arachis hypogaea] >gi|152032022|gb|ABS28870.1| oleosin 17.8 [Arachis hypogaea]	67.05	176	58	1	104	631	1	168	8e-41	171
contig00337	gi|255640342|gb|ACU20459.1|	unknown [Glycine max]	64.75	139	38	5	86	469	1	130	1e-36	157
contig00338	gi|32328736|emb|CAE00462.1|	albumin 1 [Medicago truncatula]	45.54	112	59	3	655	326	1	111	1e-14	84.3
contig00339	gi|124360124|gb|ABN08140.1|	DNA-directed RNA polymerase 14 to 18 kDa subunit [Medicago truncatula]	96.55	145	5	0	681	247	1	145	5e-63	244
contig00340	gi|255556687|ref|XP_002519377.1|	cinnamoyl-CoA reductase putative [Ricinus communis] >gi|223541444|gb|EEF42994.1| cinnamoyl-CoA reductase	64.99	337	114	3	3	1001	4	334	7e-125	451
contig00341	gi|197294119|ref|YP_002149740.1|	ATP synthase CF1 alpha subunit [Cicer arietinum] >gi|197089807|gb|ACH41077.1| ATP synthase CF1 alpha subunit [Cicer arietinum]	97.64	467	11	0	800	2200	1	467	0	829
contig00342	gi|62287132|sp|Q9SWB6|PM36_SOYBN	RecName: Full=Seed maturation protein PM36 >gi|5802242|gb|AAD51624.1| seed maturation protein PM36 [Glycine max]	70.8	226	66	1	35	712	4	228	2e-88	330
contig00343	gi|217071198|gb|ACJ83959.1|	unknown [Medicago truncatula]	96.34	191	7	0	69	641	1	191	7e-99	363
contig00344	gi|255632306|gb|ACU16511.1|	unknown [Glycine max]	90.8	163	15	0	225	713	4	166	3e-81	306
contig00346	gi|255631866|gb|ACU16300.1|	unknown [Glycine max]	78.57	98	21	1	66	359	1	97	2e-38	163
contig00348	gi|217073650|gb|ACJ85185.1|	unknown [Medicago truncatula]	80.39	153	30	0	712	254	3	155	2e-69	266
contig00353	gi|87240515|gb|ABD32373.1|	Ribosomal protein S6e [Medicago truncatula]	98.65	223	3	0	670	2	1	223	1e-98	363
contig00354	gi|255633110|gb|ACU16910.1|	unknown [Glycine max] >gi|255647454|gb|ACU24191.1| unknown [Glycine max]	91.18	68	6	0	346	143	1	68	2e-18	95.5
contig00355	gi|29420787|dbj|BAC66615.1|	L-asparaginase [Glycine max]	90.22	92	6	1	267	1	125	216	3e-40	167
contig00357	gi|84468302|dbj|BAE71234.1|	hypothetical protein [Trifolium pratense]	81.82	121	22	1	90	452	221	340	3e-64	211
contig00358	gi|217075178|gb|ACJ85949.1|	unknown [Medicago truncatula]	93.69	206	13	0	843	226	1	206	3e-106	389
contig00359	gi|225447820|ref|XP_002269616.1|	PREDICTED: hypothetical protein [Vitis vinifera] >gi|157352366|emb|CAO43429.1| unnamed protein product [Vitis vinifera]	84.29	70	11	0	188	397	1	70	2e-29	133
contig00361	gi|224141221|ref|XP_002323973.1|	predicted protein [Populus trichocarpa] >gi|222866975|gb|EEF04106.1| predicted protein [Populus trichocarpa]	77.29	273	61	2	1118	303	17	287	3e-122	442
contig00362	gi|217075250|gb|ACJ85985.1|	unknown [Medicago truncatula]	91.74	230	19	0	1004	315	1	230	1e-107	394
contig00364	gi|169057|gb|AAA33652.1|	carbonic anhydrase >gi|227784|prf||1710354A carbonic anhydrase	95.86	314	13	0	89	1030	16	329	2e-160	569
contig00365	gi|255645839|gb|ACU23410.1|	unknown [Glycine max]	81.29	294	54	1	1070	192	1	294	6e-135	484
contig00366	gi|255637828|gb|ACU19234.1|	unknown [Glycine max]	79.48	346	70	2	118	1152	2	346	6e-149	531
contig00367	gi|255626197|gb|ACU13443.1|	unknown [Glycine max]	97.93	193	4	0	138	716	1	193	4e-93	345
contig00369	gi|124359308|gb|ABD28456.2|	Ribosomal protein S21e [Medicago truncatula]	89.25	93	10	1	500	222	15	106	2e-41	171
contig00371	gi|255632741|gb|ACU16722.1|	unknown [Glycine max]	60.53	76	30	0	509	282	29	104	9e-21	104
contig00372	gi|217075570|gb|ACJ86145.1|	unknown [Medicago truncatula]	75.73	206	50	0	33	650	1	206	2e-80	301
contig00373	gi|9294489|dbj|BAB02708.1|	IRE homolog; protein kinase-like protein [Arabidopsis thaliana]	83.33	84	14	1	259	8	1191	1273	1e-38	152
contig00374	gi|34304715|gb|AAQ63461.1|	calmodulin 4 [Daucus carota] >gi|34304717|gb|AAQ63462.1| calmodulin 8 [Daucus carota]	100	149	0	0	813	367	1	149	7e-79	298
contig00375	gi|120658|sp|P12858|G3PA_PEA	RecName: Full=Glyceraldehyde-3-phosphate dehydrogenase A chloroplastic; AltName: Full=NADP-dependent glyceraldehydephosphate dehydrogenase subunit A; Flags: Precursor >gi|12159|emb|CAA36396.1| glyceraldehyde-3-phosphate dehydrogenase [Pisum sativum]	97.28	405	11	0	68	1282	1	405	0	679
contig00376	gi|255632081|gb|ACU16393.1|	unknown [Glycine max]	77.04	135	31	0	790	386	72	206	3e-54	216
contig00378	gi|255626769|gb|ACU13729.1|	unknown [Glycine max]	98.89	90	1	0	439	170	1	90	4e-38	160
contig00379	gi|7008011|dbj|BAA90878.1|	PsAD2 [Pisum sativum]	81.25	96	18	0	22	309	1	96	6e-19	97.4
contig00380	gi|255626603|gb|ACU13646.1|	unknown [Glycine max]	75.61	123	30	1	506	138	15	136	1e-36	156
contig00381	gi|226088581|dbj|BAH37035.1|	catalase 1 [Pisum sativum]	97.77	494	11	0	1799	318	1	494	0	1028
contig00382	gi|973249|gb|AAB41550.1|	vestitone reductase	76.83	82	19	0	246	1	17	98	9e-36	136
contig00383	gi|225428963|ref|XP_002263938.1|	PREDICTED: hypothetical protein [Vitis vinifera]	94.64	56	3	0	559	392	1	56	6e-27	124
contig00384	gi|217071236|gb|ACJ83978.1|	unknown [Medicago truncatula]	90.32	62	6	0	38	223	1	62	7e-36	120
contig00386	gi|255590603|ref|XP_002535312.1|	60S ribosomal protein L16 putative [Ricinus communis] >gi|223523477|gb|EEF27073.1| 60S ribosomal protein L16	83.75	640	104	2	852	2771	3	613	0	947
contig00387	gi|217075616|gb|ACJ86168.1|	unknown [Medicago truncatula]	97.78	180	4	0	735	196	1	180	6e-83	311
contig00388	gi|17025878|gb|AAL32127.1|	aquaporin [Medicago truncatula]	94.08	287	17	0	42	902	1	287	5e-156	555
contig00389	gi|122249721|sp|A0AT29|NLTP2_LENCU	RecName: Full=Non-specific lipid-transfer protein 2; Short=LTP2; Contains: RecName: Full=Non-specific lipid-transfer protein 7; Short=LTP7; Flags: Precursor >gi|60735410|gb|AAX35807.1| lipid transfer protein 2 precursor [Lens culinaris]	99.15	118	1	0	41	394	1	118	3e-52	208
contig00390	gi|217071214|gb|ACJ83967.1|	unknown [Medicago truncatula] >gi|217075528|gb|ACJ86124.1| unknown [Medicago truncatula]	93.13	131	9	0	73	465	1	131	1e-57	227
contig00393	gi|5902715|sp|Q39315|ACBP_BRANA	RecName: Full=Acyl-CoA-binding protein; Short=ACBP >gi|509265|emb|CAA54390.1| acyl-CoA binding protein [Brassica napus]	79.76	84	17	0	213	464	1	84	8e-33	144
contig00394	gi|122006|sp|P25470|H2A1_PEA	RecName: Full=Histone H2A.1	97.2	107	3	0	145	465	25	131	8e-40	167
contig00396	gi|255628991|gb|ACU14840.1|	unknown [Glycine max]	91.15	192	16	1	41	613	1	192	6e-94	347
contig00397	gi|255626205|gb|ACU13447.1|	unknown [Glycine max]	95.1	204	10	0	53	664	1	204	7e-107	391
contig00398	gi|121080|sp|P16048|GCSH_PEA	RecName: Full=Glycine cleavage system H protein mitochondrial; Flags: Precursor >gi|20737|emb|CAA45978.1| H protein [Pisum sativum] >gi|169093|gb|AAA33668.1| H-protein of glycine decarboxylase precursor (EC 2.1.2.10) >gi|287815|emb|CAA37704.1| H-protein [Pisum sativum] >gi|62700762|emb|CAI79404.1| H-protein [Pisum fulvum] >gi|68609706|emb|CAJ13415.1| H subunit of glycine decarboxylase multi-enzym…	95.59	136	6	0	634	227	30	165	1e-69	267
contig00399	gi|217075773|gb|ACJ86246.1|	unknown [Medicago truncatula]	99.32	146	1	0	226	663	1	146	3e-72	276
contig00400	gi|255640961|gb|ACU20760.1|	unknown [Glycine max]	98.91	184	2	0	199	750	1	184	2e-99	366
contig00401	gi|3549693|emb|CAA09229.1|	thaumatin-like protein PR-5a [Cicer arietinum]	72.88	177	44	3	19	537	1	175	1e-71	273
contig00403	gi|255629055|gb|ACU14872.1|	unknown [Glycine max]	68.89	135	41	1	121	522	31	165	9e-47	191
contig00406	gi|224112609|ref|XP_002316240.1|	predicted protein [Populus trichocarpa] >gi|118482276|gb|ABK93065.1| unknown [Populus trichocarpa] >gi|222865280|gb|EEF02411.1| predicted protein [Populus trichocarpa]	92.86	112	8	0	29	364	1	112	2e-57	225
contig00407	gi|27413319|gb|AAO11786.1|	pre-pro cysteine proteinase [Vicia faba]	87.06	85	11	0	20	274	1	85	2e-18	95.5
contig00408	gi|5139539|emb|CAB45651.1|	putative plasma membrane intrinsic protein [Pisum sativum]	97.88	283	6	0	47	895	1	283	8e-141	504
contig00411	gi|126405|sp|P09918|LOX3_PEA	RecName: Full=Seed lipoxygenase-3 >gi|20800|emb|CAA30666.1| unnamed protein product [Pisum sativum] >gi|469156|emb|CAA55319.1| lipoxygenase [Pisum sativum]	97.3	111	3	0	387	55	1	111	1e-59	215
contig00414	gi|219673987|ref|YP_002456472.1|	photosystem I P700 apoprotein A2 [Trifolium subterraneum] >gi|193788956|gb|ACF20552.1| photosystem I P700 apoprotein A2 [Trifolium subterraneum]	99.17	484	4	0	1891	440	251	734	0	1006
contig00415	gi|87162669|gb|ABD28464.1|	Ribosomal protein L30 [Medicago truncatula]	87.55	241	30	0	72	794	4	244	7e-98	361
contig00416	gi|224080383|ref|XP_002306120.1|	predicted protein [Populus trichocarpa] >gi|222849084|gb|EEE86631.1| predicted protein [Populus trichocarpa]	77.71	507	111	3	1844	330	114	619	0	788
contig00418	gi|217071184|gb|ACJ83952.1|	unknown [Medicago truncatula]	75.38	65	16	0	217	23	3	67	6e-21	103
contig00419	gi|217069960|gb|ACJ83340.1|	unknown [Medicago truncatula]	84.18	196	31	1	58	645	1	193	2e-45	186
contig00420	gi|217071188|gb|ACJ83954.1|	unknown [Medicago truncatula]	77.07	205	43	3	75	677	1	203	7e-51	205
contig00421	gi|217071800|gb|ACJ84260.1|	unknown [Medicago truncatula]	93.02	86	6	0	365	622	149	234	1e-41	174
contig00423	gi|92882348|gb|ABE86679.1|	Intracellular chloride channel [Medicago truncatula]	81.98	222	40	0	192	857	1	222	3e-104	382
contig00425	gi|255639237|gb|ACU19917.1|	unknown [Glycine max]	97.3	259	7	0	62	838	1	259	2e-142	509
contig00426	gi|217071440|gb|ACJ84080.1|	unknown [Medicago truncatula]	97.01	134	4	0	699	298	1	134	1e-48	196
contig00427	gi|255627501|gb|ACU14095.1|	unknown [Glycine max]	100	154	0	0	796	335	1	154	2e-69	266
contig00430	gi|255628463|gb|ACU14576.1|	unknown [Glycine max]	92.11	76	5	1	144	368	1	76	6e-31	137
contig00431	gi|94502665|ref|YP_588403.1|	hypothetical protein ZeamMp158 [Zea mays subsp. mays] >gi|40795104|gb|AAR91148.1| hypothetical protein [Zea mays]	95.89	73	3	0	860	642	39	111	1e-39	155
contig00432	gi|225460382|ref|XP_002266531.1|	PREDICTED: hypothetical protein [Vitis vinifera]	74.12	85	22	0	500	246	11	95	8e-20	100
contig00434	gi|68565781|sp|Q7X999|RCA2_LARTR	RecName: Full=Ribulose bisphosphate carboxylase/oxygenase activase 2 chloroplastic; Short=RuBisCO activase 2; Short=RA 2; AltName: Full=RuBisCO activase beta form; Flags: Precursor >gi|32481067|gb|AAP83930.1| Rubisco activase beta form precursor [Larrea tridentata]	86.34	183	25	0	556	8	196	378	6e-88	326
contig00435	gi|217071076|gb|ACJ83898.1|	unknown [Medicago truncatula]	97.22	216	6	0	67	714	1	216	1e-101	374
contig00436	gi|123192431|gb|ABM73376.1|	Ran1 [Pisum sativum]	99.1	221	2	0	97	759	1	221	1e-128	463
contig00437	gi|47026845|gb|AAT08648.1|	ADP-ribosylation factor [Hyacinthus orientalis]	97.86	140	3	0	421	2	16	155	2e-72	275
contig00438	gi|217075622|gb|ACJ86171.1|	unknown [Medicago truncatula]	69.27	192	59	1	55	630	17	207	3e-72	275
contig00439	gi|217075618|gb|ACJ86169.1|	unknown [Medicago truncatula]	84.02	244	39	0	1128	397	1	244	9e-99	364
contig00441	gi|255556332|ref|XP_002519200.1|	60S ribosomal protein L29 putative [Ricinus communis] >gi|223541515|gb|EEF43064.1| 60S ribosomal protein L29	90.16	61	6	0	30	212	1	61	6e-26	120
contig00445	gi|255636212|gb|ACU18447.1|	unknown [Glycine max]	87.66	389	39	3	79	1218	1	389	5e-178	628
contig00446	gi|1705807|sp|P21226|CHI2_PEA	RecName: Full=Endochitinase A2; Flags: Precursor >gi|598347|gb|AAA75196.1| chitinase class I	93.17	293	20	1	1087	209	17	308	1e-148	530
contig00447	gi|30580341|sp|Q40313|CAMT_MEDSA	RecName: Full=Caffeoyl-CoA O-methyltransferase; AltName: Full=Trans-caffeoyl-CoA 3-O-methyltransferase; Short=CCoAOMT; Short=CCoAMT >gi|62737984|pdb|1SUI|A Chain A Alfalfa Caffeoyl Coenzyme A 3-O-Methyltransferase >gi|62737985|pdb|1SUI|B Chain B	97.98	247	5	0	962	222	1	247	9e-139	497
contig00451	gi|140056455|gb|ABO81148.1|	Ribosomal protein S10 eukaryotic and archaeal form [Medicago truncatula]	97.54	122	3	0	80	445	1	122	2e-61	239
contig00454	gi|255632844|gb|ACU16775.1|	unknown [Glycine max]	69.31	101	31	0	1060	758	1	101	2e-35	154
contig00456	gi|217072966|gb|ACJ84843.1|	unknown [Medicago truncatula]	83.69	282	46	1	45	890	1	281	3e-134	482
contig00457	gi|217071412|gb|ACJ84066.1|	unknown [Medicago truncatula]	84.62	156	24	1	86	553	2	156	1e-68	263
contig00458	gi|42569340|ref|NP_180194.2|	AT3BETAHSD/D2 (3BETA-HYDROXYSTEROID-DEHYDROGENASE/DECARBOXYLASE ISOFORM 2); 3-beta-hydroxy-delta5-steroid dehydrogenase/ sterol-4-alpha-carboxylate 3-dehydrogenase (decarboxylating) [Arabidopsis thaliana] >gi|229890388|sp|Q67ZE1|HSDD2_ARATH RecName: Full=3beta-hydroxysteroid-dehydrogenase/decarboxylase isoform 2; Short=At3BETAHSD/D2; AltName: Full=Sterol-4-alpha-carboxylate 3-dehydrogenase 2 deca…	70.85	199	58	1	856	1452	225	421	1e-160	296
contig00459	gi|537298|gb|AAB41556.1|	chalcone reductase >gi|1096530|prf||2111449B chalcone reductase	94.55	312	17	0	73	1008	1	312	2e-168	596
contig00460	gi|117290|sp|P21727|TPT_PEA	RecName: Full=Triose phosphate/phosphate translocator chloroplastic; Short=cTPT; AltName: Full=p36; AltName: Full=E30; Flags: Precursor >gi|20691|emb|CAA38451.1| chloroplast import receptor p36 [Pisum sativum] >gi|20853|emb|CAA48210.1| phosphate translocator [Pisum sativum] >gi|228551|prf||1805409A phosphate translocator	97.76	402	9	0	1480	275	1	402	0	711
contig00461	gi|217071466|gb|ACJ84093.1|	unknown [Medicago truncatula]	99.57	231	1	0	963	271	1	231	3e-125	452
contig00463	gi|158634902|gb|ABW76288.1|	beta-glucosidase G3 [Medicago truncatula]	71.54	506	141	3	1812	304	1	504	0	762
contig00464	gi|225455246|ref|XP_002272716.1|	PREDICTED: hypothetical protein [Vitis vinifera] >gi|157355212|emb|CAO48588.1| unnamed protein product [Vitis vinifera]	70.83	72	21	0	104	319	1	72	1e-12	77.4
contig00465	gi|217072748|gb|ACJ84734.1|	unknown [Medicago truncatula]	87.19	359	45	1	4	1077	1	359	0	676
contig00466	gi|255627775|gb|ACU14232.1|	unknown [Glycine max]	71.43	119	33	2	85	438	10	125	9e-32	140
contig00467	gi|2500715|sp|Q40374|PR1_MEDTR	RecName: Full=Pathogenesis-related protein PR-1; Flags: Precursor >gi|505553|emb|CAA56174.1| PR-1 [Medicago truncatula]	79.23	183	38	2	766	218	1	173	3e-85	318
contig00468	gi|225424556|ref|XP_002285325.1|	PREDICTED: hypothetical protein [Vitis vinifera]	64.47	197	63	4	754	185	11	201	5e-38	162
contig00471	gi|118933|sp|P14710|DRR3_PEA	RecName: Full=Disease resistance response protein Pi49; AltName: Full=PR10 >gi|436313|emb|CAA31760.1| disease resistance response protein [Pisum sativum] >gi|967270|gb|AAA90954.1| PR10 >gi|226758|prf||1604467A disease response resistance gene	88.68	106	12	0	761	444	1	106	2e-63	187
contig00472	gi|73919361|sp|O04287|FKB12_VICFA	RecName: Full=Peptidyl-prolyl isomerase FKBP12; AltName: Full=12 kDa FK506-binding protein; Short=12 kDa FKBP; AltName: Full=FKBP-12; AltName: Full=Immunophilin FKBP12; AltName: Full=Peptidyl-prolyl cis-trans isomerase; Short=PPIase; Short=Rotamase >gi|2104959|gb|AAB57848.1| immunophilin [Vicia faba]	95.54	112	5	0	96	431	1	112	8e-58	228
contig00474	gi|3023847|sp|O24076|GBLP_MEDSA	RecName: Full=Guanine nucleotide-binding protein subunit beta-like protein >gi|2385376|emb|CAA69934.1| G protein beta subunit-like [Medicago sativa subsp. x varia]	95.08	325	14	1	1245	277	1	325	2e-172	609
contig00477	gi|255625591|gb|ACU13140.1|	unknown [Glycine max]	87.06	85	11	0	985	731	1	85	7e-36	155
contig00479	gi|255579643|ref|XP_002530662.1|	3-isopropylmalate dehydratase putative [Ricinus communis] >gi|223529795|gb|EEF31731.1| 3-isopropylmalate dehydratase	85.39	178	26	0	915	382	75	252	3e-73	280
contig00480	gi|255630030|gb|ACU15367.1|	unknown [Glycine max]	55.17	145	65	2	477	911	39	181	6e-21	105
contig00481	gi|217075354|gb|ACJ86037.1|	unknown [Medicago truncatula]	95.18	83	4	0	455	207	109	191	9e-38	159
contig00484	gi|255642831|gb|ACU22115.1|	unknown [Glycine max]	93.73	287	18	1	1031	171	1	286	5e-154	548
contig00487	gi|3860331|emb|CAA10133.1|	hypothetical protein [Cicer arietinum]	79.73	148	30	1	675	232	1	143	2e-48	197
contig00488	gi|255631306|gb|ACU16020.1|	unknown [Glycine max]	85.23	149	22	0	918	472	1	149	4e-70	269
contig00489	gi|1174592|sp|P46259|TBA1_PEA	RecName: Full=Tubulin alpha-1 chain >gi|525332|gb|AAA79910.1| alpha-tubulin	100	432	0	0	1583	288	1	432	0	841
contig00490	gi|15241168|ref|NP_197478.1|	TUA3; structural constituent of cytoskeleton [Arabidopsis thaliana] >gi|15241179|ref|NP_197479.1| TUA5; structural constituent of cytoskeleton [Arabidopsis thaliana] >gi|135406|sp|P20363|TBA3_ARATH RecName: Full=Tubulin alpha-3/alpha-5 chain >gi|13605805|gb|AAK32888.1|AF367301_1 AT5g19770/T29J13_190 [Arabidopsis thaliana] >gi|166912|gb|AAA32888.1| alpha-tubulin >gi|166918|gb|AAA32891.1| alpha-5 t…	98.61	432	6	0	117	1412	1	432	0	805
contig00492	gi|255630770|gb|ACU15746.1|	unknown [Glycine max]	96.23	106	4	0	836	519	1	106	1e-56	224
contig00495	gi|255628593|gb|ACU14641.1|	unknown [Glycine max]	91.3	69	6	0	475	269	1	69	3e-32	142
contig00496	gi|217073630|gb|ACJ85175.1|	unknown [Medicago truncatula]	91.57	83	7	0	1032	784	277	359	2e-40	171
contig00498	gi|217071178|gb|ACJ83949.1|	unknown [Medicago truncatula]	96.88	192	6	0	20	595	1	192	4e-104	381
contig00500	gi|6688808|emb|CAB65279.1|	O-diphenol-O-methyl transferase [Medicago sativa subsp. x varia]	77.93	358	78	1	25	1095	1	358	2e-158	563
contig00503	gi|75755655|ref|YP_319761.1|	photosystem II 44 kDa protein [Acorus calamus] >gi|74381705|emb|CAI53790.1| PSII 43 KDa protein [Acorus calamus]	97.12	486	14	0	2492	1035	2	487	0	894
contig00504	gi|255625663|gb|ACU13176.1|	unknown [Glycine max]	70.97	124	31	2	1018	662	1	122	2e-29	134
contig00505	gi|255573119|ref|XP_002527489.1|	serine-threonine protein kinase plant-type	81.48	189	35	0	892	326	24	212	5e-88	328
contig00506	gi|255631022|gb|ACU15875.1|	unknown [Glycine max]	73.21	56	15	0	284	117	16	71	9e-33	85.5
contig00507	gi|255546341|ref|XP_002514230.1|	malic enzyme putative [Ricinus communis] >gi|223546686|gb|EEF48184.1| malic enzyme	89.64	309	32	0	113	1039	1	309	0	538
contig00508	gi|3980198|emb|CAA46863.1|	thiolprotease [Pisum sativum]	91.11	450	40	1	1798	449	15	463	0	832
contig00509	gi|255627483|gb|ACU14086.1|	unknown [Glycine max]	76.4	89	21	0	302	568	1	89	1e-51	139
contig00510	gi|255625669|gb|ACU13179.1|	unknown [Glycine max]	97.14	105	3	0	478	164	1	105	3e-46	187
contig00511	gi|170920|gb|AAA34366.1|	ribosomal protein L41	94.05	84	5	0	42	293	1	84	1e-30	135
contig00512	gi|92870918|gb|ABE80118.1|	Ribosomal protein L24E [Medicago truncatula]	97.96	147	3	0	835	395	1	147	5e-52	208
contig00513	gi|255642305|gb|ACU21417.1|	unknown [Glycine max]	82.48	274	44	3	47	856	1	264	2e-124	450
contig00514	gi|217075128|gb|ACJ85924.1|	unknown [Medicago truncatula]	97.2	143	4	0	892	464	1	143	6e-77	291
contig00515	gi|217071308|gb|ACJ84014.1|	unknown [Medicago truncatula]	96.72	122	4	0	123	488	1	122	1e-49	200
contig00516	gi|224085900|ref|XP_002307732.1|	predicted protein [Populus trichocarpa] >gi|222857181|gb|EEE94728.1| predicted protein [Populus trichocarpa]	82.44	780	134	2	2585	255	1	779	0	1207
contig00517	gi|217072252|gb|ACJ84486.1|	unknown [Medicago truncatula]	89.76	254	25	1	1223	465	1	254	1e-98	364
contig00518	gi|126078|sp|P09444|LEA34_GOSHI	Late embryogenesis abundant protein D-34 (LEA D-34) >gi|18501|emb|CAA31594.1| D-34 Lea protein [Gossypium hirsutum] >gi|167385|gb|AAA33075.1| storage protein >gi|226556|prf||1601521F Lea D-34 gene	61.45	262	99	2	1208	429	1	261	3e-73	280
contig00519	gi|3024017|sp|P56331|IF1A_ONOVI	RecName: Full=Eukaryotic translation initiation factor 1A; Short=EIF-1A; AltName: Full=EIF-4C >gi|2565421|gb|AAB81996.1| eukaryotic translation initiation factor eIF-1A [Onobrychis viciifolia]	92.31	117	9	0	128	478	18	134	3e-51	205
contig00520	gi|1168189|sp|P42653|1433A_VICFA	RecName: Full=14-3-3-like protein A; AltName: Full=VFA-1433A >gi|695765|emb|CAA88415.1| 14-3-3 brain protein homolog [Vicia faba]	99.62	261	1	0	91	873	1	261	6e-143	511
contig00521	gi|13518438|ref|NP_084798.1|	RNA polymerase beta'' subunit [Lotus japonicus] >gi|23822109|sp|Q9BBS7|RPOC2_LOTJA RecName: Full=DNA-directed RNA polymerase subunit beta''; AltName: Full=PEP; AltName: Full=Plastid-encoded RNA polymerase subunit beta''; Short=RNA polymerase subunit beta'' >gi|13358979|dbj|BAB33196.1| RNA polymerase beta' subunit-2 [Lotus japonicus]	70.98	286	73	5	5967	5140	744	1026	0	383
contig00524	gi|8096255|dbj|BAA96106.1|	TrPRP2 [Trifolium repens]	53.66	123	53	5	677	321	1	116	3e-20	102
contig00526	gi|195606516|gb|ACG25088.1|	histone H3 [Zea mays]	91.67	120	10	0	233	592	28	147	3e-66	221
contig00528	gi|218195901|gb|EEC78328.1|	hypothetical protein OsI_18064 [Oryza sativa Indica Group]	77.69	130	29	1	763	374	88	213	1e-82	213
contig00530	gi|3063396|dbj|BAA25755.1|	vcCyP [Vicia faba]	94.74	171	9	0	862	350	1	171	1e-82	310
contig00531	gi|255627291|gb|ACU13990.1|	unknown [Glycine max]	87.39	222	28	0	934	269	34	255	5e-102	375
contig00532	gi|187710977|gb|ACD14089.1|	group 3 LEA protein [Medicago sativa]	49.77	221	92	5	904	299	262	436	3e-27	126
contig00534	gi|12229936|sp|Q9SXU1|PSA7_CICAR	RecName: Full=Proteasome subunit alpha type-7; AltName: Full=20S proteasome alpha subunit D; AltName: Full=20S proteasome subunit alpha-4 >gi|4586592|dbj|BAA76428.1| multicatalytic endopeptidase complex [Cicer arietinum]	98.39	249	4	0	91	837	1	249	5e-117	425
contig00536	gi|255625751|gb|ACU13220.1|	unknown [Glycine max]	88.79	214	24	0	170	811	1	214	1e-92	344
contig00538	gi|217075060|gb|ACJ85890.1|	unknown [Medicago truncatula]	92.23	193	15	0	788	210	1	193	6e-87	324
contig00539	gi|255633184|gb|ACU16948.1|	unknown [Glycine max]	86.09	115	16	0	53	397	1	115	1e-56	223
contig00541	gi|255546523|ref|XP_002514321.1|	conserved hypothetical protein [Ricinus communis] >gi|223546777|gb|EEF48275.1| conserved hypothetical protein [Ricinus communis]	57.96	157	66	1	338	808	81	236	4e-49	200
contig00542	gi|124360313|gb|ABN08326.1|	hypothetical protein MtrDRAFT_AC155890g22v2 [Medicago truncatula]	94.87	39	2	0	117	1	1	39	4e-14	80.9
contig00543	gi|217075707|gb|ACJ86213.1|	unknown [Medicago truncatula]	84.92	126	19	0	453	830	1	126	1e-57	228
contig00545	gi|1710838|sp|P50246|SAHH_MEDSA	RecName: Full=Adenosylhomocysteinase; Short=AdoHcyase; AltName: Full=S-adenosyl-L-homocysteine hydrolase >gi|535584|gb|AAB41814.1| adenosylhomocysteinase [Medicago sativa]	95.46	485	22	0	56	1510	1	485	0	913
contig00546	gi|4138647|emb|CAA09881.1|	peroxidase [Trifolium repens]	95.15	309	15	0	1186	260	21	329	3e-169	598
contig00547	gi|255628263|gb|ACU14476.1|	unknown [Glycine max]	73.15	149	36	1	831	397	13	161	5e-41	172
contig00548	gi|122249428|sp|A0AT30|NLTP3_LENCU	RecName: Full=Non-specific lipid-transfer protein 3; Short=LTP3; Flags: Precursor >gi|60735412|gb|AAX35808.1| lipid transfer protein 3 precursor [Lens culinaris]	100	118	0	0	589	236	1	118	2e-42	176
contig00549	gi|84468300|dbj|BAE71233.1|	putative adenosylhomocysteinase [Trifolium pratense] >gi|84468348|dbj|BAE71257.1| putative adenosylhomocysteinase [Trifolium pratense]	97.1	483	14	0	69	1517	1	483	0	890
contig00550	gi|124359133|gb|ABD32492.2|	Ribosomal protein S28e [Medicago truncatula]	100	51	0	0	439	287	1	51	5e-21	103
contig00553	gi|6688812|emb|CAB65281.1|	L3 Ribosomal protein [Medicago sativa subsp. x varia]	97.11	380	11	0	1357	218	5	384	0	661
contig00554	gi|124359750|gb|ABD32900.2|	hypothetical protein MtrDRAFT_AC150776g30v2 [Medicago truncatula]	100	37	0	0	454	344	2	38	7e-14	80.5
contig00555	gi|217075676|gb|ACJ86198.1|	unknown [Medicago truncatula]	87.91	215	26	0	856	212	1	215	5e-109	398
contig00556	gi|122249722|sp|A0AT31|NLTP5_LENCU	RecName: Full=Non-specific lipid-transfer protein 5; Short=LTP5; Flags: Precursor >gi|60735414|gb|AAX35809.1| lipid transfer protein 5 precursor [Lens culinaris subsp. culinaris]	100	86	0	0	277	20	1	86	5e-33	143
contig00557	gi|255628973|gb|ACU14831.1|	unknown [Glycine max]	96.93	228	7	0	97	780	1	228	3e-123	445
contig00558	gi|225440308|ref|XP_002262887.1|	PREDICTED: hypothetical protein [Vitis vinifera]	87.27	55	7	0	426	262	1	55	1e-22	109
contig00559	gi|90655082|gb|ABD96088.1|	polyubiquitin [Malus x domestica]	99.35	154	1	0	648	187	117	270	1e-79	299
contig00560	gi|225459280|ref|XP_002285784.1|	PREDICTED: hypothetical protein [Vitis vinifera]	80.62	129	23	1	2	382	568	696	2e-55	219
contig00561	gi|224143346|ref|XP_002324923.1|	predicted protein [Populus trichocarpa] >gi|118484415|gb|ABK94084.1| unknown [Populus trichocarpa] >gi|222866357|gb|EEF03488.1| predicted protein [Populus trichocarpa]	80	100	20	0	53	352	1	100	2e-39	166
contig00562	gi|2780194|emb|CAA05979.1|	adenine nucleotide translocator [Lupinus albus]	83.8	389	39	3	97	1191	1	388	9e-168	594
contig00563	gi|2833383|sp|Q43092|SSG1_PEA	RecName: Full=Granule-bound starch synthase 1 chloroplastic/amyloplastic; AltName: Full=Granule-bound starch synthase I; Short=GBSS-I; Flags: Precursor >gi|385411|gb|AAB26591.1| granule-bound starch synthase isoform I	94.2	603	30	1	103	1896	1	603	0	1087
contig00564	gi|156530455|gb|ABU75308.1|	ribosomal protein L30e [Pisum sativum]	100	112	0	0	52	387	1	112	1e-58	229
contig00565	gi|224096608|ref|XP_002310670.1|	predicted protein [Populus trichocarpa] >gi|222853573|gb|EEE91120.1| predicted protein [Populus trichocarpa]	89.66	87	9	0	60	320	166	252	6e-45	171
contig00566	gi|225470932|ref|XP_002265113.1|	PREDICTED: hypothetical protein [Vitis vinifera] >gi|157327122|emb|CAO14394.1| unnamed protein product [Vitis vinifera]	79.37	63	13	0	47	235	1	63	2e-20	102
contig00568	gi|229914866|gb|ACQ90591.1|	putative transmembrane transporter [Thellungiella halophila]	90.73	572	53	0	2036	321	21	592	0	962
contig00569	gi|4753128|gb|AAC49187.2|	trans-cinnamic acid hydroxylase [Pisum sativum]	96.14	492	19	0	1747	272	12	503	0	898
contig00570	gi|255636200|gb|ACU18441.1|	unknown [Glycine max]	85.71	189	27	2	50	616	1	182	2e-85	319
contig00571	gi|109450812|emb|CAK54360.1|	putative desaturase-like protein [Trifolium repens]	94.55	404	22	0	1423	212	1	404	0	743
contig00572	gi|223635319|sp|A4ULF8|METK_MEDFA	RecName: Full=S-adenosylmethionine synthetase; Short=AdoMet synthetase; AltName: Full=Methionine adenosyltransferase; Short=MAT >gi|139478060|gb|ABO77438.1| S-adenosyl-L-methionine synthetase [Medicago sativa subsp. falcata]	97.47	396	10	0	1461	274	1	396	0	761
contig00573	gi|255640610|gb|ACU20590.1|	unknown [Glycine max]	91.1	146	13	0	37	474	1	146	3e-46	189
contig00575	gi|462138|sp|P34922|G3PC_PEA	RecName: Full=Glyceraldehyde-3-phosphate dehydrogenase cytosolic >gi|169091|gb|AAA33667.1| glyceraldehyde-3-phosphate dehydrogenase >gi|1345567|emb|CAA51675.1| glyceraldehyde 3-phosphate dehydrogenase (phosphorylating) [Pisum sativum]	99.11	338	3	0	1324	311	1	338	7e-178	628
contig00577	gi|13277342|emb|CAC34417.1|	Germin-like protein [Pisum sativum]	92.74	179	13	0	133	669	19	197	1e-89	333
contig00579	gi|225468946|ref|XP_002274494.1|	PREDICTED: hypothetical protein [Vitis vinifera]	62.35	85	32	1	102	356	32	115	8e-23	110
contig00580	gi|123556|sp|P27880|HSP12_MEDSA	RecName: Full=18.2 kDa class I heat shock protein >gi|19618|emb|CAA41547.1| heat shock protein [Medicago sativa]	96.36	55	2	0	81	245	16	70	7e-25	116
contig00581	gi|255630907|gb|ACU15816.1|	unknown [Glycine max]	79.35	92	19	0	277	2	1	92	5e-37	157
contig00582	gi|124359473|gb|ABN05911.1|	Peptidase S8 and S53 subtilisin	70.3	670	175	9	2150	213	13	668	0	884
contig00583	gi|6014889|sp|Q41651|CYPB_VICFA	RecName: Full=Peptidyl-prolyl cis-trans isomerase chloroplastic; Short=PPIase; Short=Rotamase; AltName: Full=Cyclophilin; AltName: Full=Cyclosporin A-binding protein; Short=CYP B; Flags: Precursor >gi|499693|gb|AAA64430.1| cyclophilin	93.55	248	16	0	1970	1227	1	248	5e-121	439
contig00585	gi|255638047|gb|ACU19338.1|	unknown [Glycine max]	99.39	164	1	0	854	363	1	164	1e-55	221
contig00586	gi|75323225|sp|Q6E2Z6|REHY_MEDTR	RecName: Full=1-Cys peroxiredoxin; AltName: Full=Thioredoxin peroxidase; AltName: Full=Rehydrin homolog >gi|49618728|gb|AAT67997.1| 1-cys peroxiredoxin [Medicago truncatula]	92.02	213	17	0	829	191	1	213	4e-113	411
contig00587	gi|255640724|gb|ACU20646.1|	unknown [Glycine max]	94.37	71	4	0	1	213	53	123	2e-33	145
contig00590	gi|217071560|gb|ACJ84140.1|	unknown [Medicago truncatula]	86.05	86	8	3	36	281	1	85	3e-31	137
contig00591	gi|255627155|gb|ACU13922.1|	unknown [Glycine max]	77.06	109	25	0	77	403	1	109	1e-44	184
contig00592	gi|84468360|dbj|BAE71263.1|	putative 60S acidic ribosomal protein P0 [Trifolium pratense] >gi|84468386|dbj|BAE71276.1| putative 60S acidic ribosomal protein P0 [Trifolium pratense]	91.28	321	27	1	1063	104	1	321	4e-144	515
contig00594	gi|217075040|gb|ACJ85880.1|	unknown [Medicago truncatula]	81.68	131	24	0	320	712	1	131	7e-52	207
contig00595	gi|255589903|ref|XP_002535122.1|	cytochrome C oxidase polypeptide III putative [Ricinus communis] >gi|223523986|gb|EEF27262.1| cytochrome C oxidase polypeptide III	79.58	191	39	3	646	74	1	183	9e-64	248
contig00596	gi|217070966|gb|ACJ83843.1|	unknown [Medicago truncatula]	94.62	130	7	0	83	472	1	130	4e-62	241
contig00598	gi|205277592|gb|ACI02063.1|	metallothionein-like protein [Vicia faba]	89.74	78	8	0	509	276	1	78	2e-41	172
contig00600	gi|157338779|emb|CAO42130.1|	unnamed protein product [Vitis vinifera]	71.18	399	115	2	123	1319	1	395	1e-138	497
contig00601	gi|15425751|dbj|BAB64296.1|	aspartic proteinase 2 [Glycine max]	84.06	508	79	2	1755	238	1	507	0	887
contig00602	gi|255637868|gb|ACU19253.1|	unknown [Glycine max]	78.28	221	47	3	971	312	5	219	3e-85	319
contig00603	gi|3341443|emb|CAA11075.1|	acid phosphatase [Glycine max]	73.86	264	65	3	1049	270	3	264	5e-113	411
contig00604	gi|224053651|ref|XP_002297912.1|	predicted protein [Populus trichocarpa] >gi|118484384|gb|ABK94069.1| unknown [Populus trichocarpa] >gi|222845170|gb|EEE82717.1| predicted protein [Populus trichocarpa]	86.42	81	11	0	59	301	1	81	2e-34	150
contig00605	gi|222637173|gb|EEE67305.1|	hypothetical protein OsJ_24532 [Oryza sativa Japonica Group]	82.71	133	21	2	661	269	98	230	6e-54	214
contig00606	gi|255626643|gb|ACU13666.1|	unknown [Glycine max]	87.5	88	11	0	606	343	47	134	2e-34	150
contig00607	gi|225425585|ref|XP_002263065.1|	PREDICTED: hypothetical protein [Vitis vinifera]	92.68	41	3	0	100	222	1	41	2e-15	85.5
contig00608	gi|217072728|gb|ACJ84724.1|	unknown [Medicago truncatula]	96.79	280	9	1	94	933	12	289	4e-148	528
contig00610	gi|20900|emb|CAA39819.1|	Cu/Zn superoxide dismutase II [Pisum sativum]	97.79	181	4	0	149	691	22	202	3e-90	336
contig00611	gi|255541774|ref|XP_002511951.1|	atpob1 putative [Ricinus communis] >gi|223549131|gb|EEF50620.1| atpob1	89.46	294	31	0	516	1397	158	451	0	522
contig00612	gi|533692|gb|AAC97524.1|	protease inhibitor [Glycine max]	85.45	55	8	0	362	198	25	79	1e-23	112
contig00613	gi|473217|emb|CAA83548.1|	PsHSC71.0 [Pisum sativum]	99.47	190	1	1	818	249	459	647	2e-102	376
contig00614	gi|255626611|gb|ACU13650.1|	unknown [Glycine max]	84.13	126	20	0	31	408	1	126	1e-56	223
contig00616	gi|55818555|gb|AAV66072.1|	chitinase [Medicago sativa]	79.41	102	21	0	307	2	23	124	5e-23	110
contig00620	gi|223635320|sp|A4PU48|METK_MEDTR	RecName: Full=S-adenosylmethionine synthetase; Short=AdoMet synthetase; AltName: Full=Methionine adenosyltransferase; Short=MAT >gi|140055593|gb|ABO80948.1| S-adenosylmethionine synthetase [Medicago truncatula]	96.95	394	12	0	1415	234	1	394	0	755
contig00625	gi|224079367|ref|XP_002305838.1|	predicted protein [Populus trichocarpa] >gi|222848802|gb|EEE86349.1| predicted protein [Populus trichocarpa]	58.02	81	34	0	93	335	13	93	4e-24	115
contig00626	gi|224099701|ref|XP_002311583.1|	predicted protein [Populus trichocarpa] >gi|222851403|gb|EEE88950.1| predicted protein [Populus trichocarpa]	71.51	186	50	2	937	389	1	186	8e-58	228
contig00628	gi|22597160|gb|AAN03467.1|	hypothetical protein [Glycine max]	81.88	160	26	1	266	736	1	160	6e-71	272
contig00629	gi|2414683|emb|CAB16316.1|	cysteine proteinase precursor [Vicia sativa]	89.35	385	41	2	1467	313	1	379	0	698
contig00630	gi|217075328|gb|ACJ86024.1|	unknown [Medicago truncatula]	98.17	164	3	0	70	561	1	164	7e-56	221
contig00631	gi|255628129|gb|ACU14409.1|	unknown [Glycine max] >gi|255631008|gb|ACU15868.1| unknown [Glycine max]	85.48	62	9	0	103	288	1	62	4e-23	110
contig00632	gi|255638619|gb|ACU19615.1|	unknown [Glycine max]	78.95	133	28	2	735	337	3	133	1e-49	201
contig00633	gi|217071394|gb|ACJ84057.1|	unknown [Medicago truncatula] >gi|217071824|gb|ACJ84272.1| unknown [Medicago truncatula]	90.25	236	23	1	1017	310	1	233	3e-102	376
contig00634	gi|4140026|dbj|BAA36972.1|	flavonoid 3-O-galactosyl transferase [Vigna mungo]	75.77	454	108	3	1572	217	3	455	0	652
contig00635	gi|124360189|gb|ABN08202.1|	hypothetical protein MtrDRAFT_AC155884g16v2 [Medicago truncatula]	92.31	78	6	0	44	277	1	78	3e-35	151
contig00637	gi|217075132|gb|ACJ85926.1|	unknown [Medicago truncatula]	73.53	136	32	2	660	265	12	147	2e-28	130
contig00638	gi|255628891|gb|ACU14790.1|	unknown [Glycine max]	77.92	77	17	0	508	278	1	77	2e-29	132
contig00639	gi|44921641|gb|AAS49171.1|	NADP-dependent isocitrate dehydrogenase [Pisum sativum] >gi|52353914|gb|AAU44341.1| NADP-dependent isocitrate dehydrogenase I [Pisum sativum]	96.36	412	15	0	128	1363	1	412	0	809
contig00640	gi|255640161|gb|ACU20371.1|	unknown [Glycine max]	89.96	239	24	0	931	215	43	281	2e-114	416
contig00642	gi|148908804|gb|ABR17508.1|	unknown [Picea sitchensis] >gi|148909097|gb|ABR17650.1| unknown [Picea sitchensis] >gi|148910658|gb|ABR18399.1| unknown [Picea sitchensis] >gi|224284034|gb|ACN39755.1| unknown [Picea sitchensis] >gi|224284297|gb|ACN39884.1| unknown [Picea sitchensis] >gi|224285351|gb|ACN40399.1| unknown [Picea sitchensis]	100	168	0	0	784	281	14	181	4e-92	341
contig00645	gi|217071224|gb|ACJ83972.1|	unknown [Medicago truncatula]	88.67	150	17	0	718	269	1	150	2e-73	279
contig00646	gi|255539178|ref|XP_002510654.1|	conserved hypothetical protein [Ricinus communis] >gi|223551355|gb|EEF52841.1| conserved hypothetical protein [Ricinus communis]	63.33	90	33	2	406	137	2	89	4e-26	120
contig00647	gi|255638721|gb|ACU19665.1|	unknown [Glycine max]	70.49	183	53	2	551	6	1	182	7e-66	254
contig00648	gi|255550832|ref|XP_002516464.1|	NADH-plastoquinone oxidoreductase putative [Ricinus communis] >gi|223544284|gb|EEF45805.1| NADH-plastoquinone oxidoreductase	96.15	156	6	0	749	282	60	215	9e-77	291
contig00649	gi|2578440|emb|CAA47810.1|	pectinesterase [Pisum sativum]	96.72	457	15	0	1590	220	98	554	0	888
contig00650	gi|255576369|ref|XP_002529077.1|	conserved hypothetical protein [Ricinus communis] >gi|223531489|gb|EEF33321.1| conserved hypothetical protein [Ricinus communis]	71.43	77	22	0	83	313	30	106	2e-23	112
contig00653	gi|255646011|gb|ACU23493.1|	unknown [Glycine max]	90.94	309	28	0	1196	270	1	309	4e-156	555
contig00654	gi|217074232|gb|ACJ85476.1|	unknown [Medicago truncatula]	88.8	259	28	2	60	833	1	256	2e-108	397
contig00655	gi|217075316|gb|ACJ86018.1|	unknown [Medicago truncatula]	83.75	80	13	0	534	295	73	152	1e-33	145
contig00656	gi|255627437|gb|ACU14063.1|	unknown [Glycine max]	79.36	218	43	3	1150	503	31	245	1e-93	347
contig00657	gi|217071414|gb|ACJ84067.1|	unknown [Medicago truncatula]	94.61	204	11	0	80	691	1	204	3e-94	348
contig00658	gi|114261|sp|P19252|ASNS2_PEA	RecName: Full=Asparagine synthetase root [glutamine-hydrolyzing]; AltName: Full=Glutamine-dependent asparagine synthetase >gi|20652|emb|CAA36430.1| unnamed protein product [Pisum sativum]	97.6	583	14	0	2027	279	1	583	0	1147
contig00660	gi|255629877|gb|ACU15289.1|	unknown [Glycine max]	72.73	209	53	3	99	713	24	232	8e-83	311
contig00663	gi|10334495|emb|CAC10209.1|	putative extracellular dermal glycoprotein [Cicer arietinum]	59.46	333	130	6	161	1144	2	326	3e-96	356
contig00664	gi|217069838|gb|ACJ83279.1|	unknown [Medicago truncatula]	89.96	229	23	2	915	229	1	224	2e-100	369
contig00665	gi|148807175|gb|ABR13297.1|	putative elongation factor 1-alpha [Prunus dulcis]	96.92	65	2	0	195	1	9	73	1e-29	132
contig00667	gi|190609941|dbj|BAG49071.1|	30S ribosomal protein S16 [Medicago truncatula]	79.2	125	19	1	61	414	1	125	4e-49	198
contig00668	gi|217072376|gb|ACJ84548.1|	unknown [Medicago truncatula]	90.37	218	21	0	119	772	1	218	1e-80	304
contig00669	gi|224084748|ref|XP_002307399.1|	predicted protein [Populus trichocarpa] >gi|222856848|gb|EEE94395.1| predicted protein [Populus trichocarpa]	69.23	117	36	0	3	353	819	935	5e-38	160
contig00670	gi|87162932|gb|ABD28727.1|	Longin-like [Medicago truncatula]	97.96	147	3	0	2	442	1	147	4e-78	295
contig00671	gi|6648968|gb|AAF21312.1|	seed maturation protein PM26 [Glycine max]	56.25	128	53	1	267	641	1	128	6e-32	141
contig00672	gi|400923|sp|P31022|RAB7_PEA	RecName: Full=Ras-related protein Rab7 >gi|20756|emb|CAA46600.1| RAS-related GTP-binding protein [Pisum sativum]	99.51	206	1	0	86	703	1	206	4e-115	418
contig00673	gi|54039313|sp|P62302|RS13_SOYBN	RecName: Full=40S ribosomal protein S13 >gi|44662862|gb|AAS47510.1| ribosomal protein S13 [Glycine max] >gi|161367348|gb|ABX71080.1| ribosomal protein S13 [Glycine max] >gi|255625887|gb|ACU13288.1| unknown [Glycine max]	97.35	151	4	0	73	525	1	151	1e-77	293
contig00674	gi|217071590|gb|ACJ84155.1|	unknown [Medicago truncatula]	95.27	148	7	1	713	270	1	147	1e-73	280
contig00675	gi|217075350|gb|ACJ86035.1|	unknown [Medicago truncatula]	97.54	122	3	0	603	238	23	144	2e-60	236
contig00677	gi|255628529|gb|ACU14609.1|	unknown [Glycine max]	55.7	228	101	5	864	181	3	211	1e-42	177
contig00678	gi|33520421|gb|AAQ21122.1|	ultraviolet-B-repressible protein [Trifolium pratense]	83.9	118	17	2	627	280	1	117	6e-38	161
contig00679	gi|255642311|gb|ACU21420.1|	unknown [Glycine max]	93.31	254	17	0	120	881	1	254	5e-132	474
contig00681	gi|217073276|gb|ACJ84997.1|	unknown [Medicago truncatula]	92.67	341	25	0	75	1097	1	341	0	649
contig00682	gi|217075312|gb|ACJ86016.1|	unknown [Medicago truncatula]	96.77	186	6	0	799	242	1	186	3e-98	362
contig00684	gi|217072752|gb|ACJ84736.1|	unknown [Medicago truncatula]	89.1	321	35	0	1189	227	1	321	5e-162	575
contig00685	gi|537313|gb|AAB41813.1|	unknown protein [Medicago sativa]	95.03	362	18	0	51	1136	13	374	0	697
contig00687	gi|255577918|ref|XP_002529831.1|	UDP-glucuronosyltransferase putative [Ricinus communis] >gi|223530659|gb|EEF32532.1| UDP-glucuronosyltransferase	58.54	480	196	5	1754	324	7	481	2e-167	593
contig00688	gi|255586077|ref|XP_002533703.1|	40S ribosomal protein S7 putative [Ricinus communis] >gi|223526398|gb|EEF28686.1| 40S ribosomal protein S7	94.34	106	6	0	547	230	86	191	3e-88	202
contig00689	gi|217075566|gb|ACJ86143.1|	unknown [Medicago truncatula]	91.91	136	11	0	161	568	1	136	9e-69	264
contig00690	gi|6831665|sp|O65731|RS5_CICAR	40S ribosomal protein S5 >gi|3043428|emb|CAA06491.1| 40S ribosomal protein S5 [Cicer arietinum]	95.08	183	9	0	123	671	2	184	2e-92	342
contig00691	gi|255629869|gb|ACU15285.1|	unknown [Glycine max]	68.82	93	27	2	121	393	1	90	4e-27	125
contig00692	gi|217074324|gb|ACJ85522.1|	unknown [Medicago truncatula]	99.04	311	3	0	1	933	258	568	2e-165	585
contig00693	gi|3204125|emb|CAA07232.1|	putative Pi starvation-induced protein [Cicer arietinum]	88.1	84	10	0	142	393	43	126	9e-35	150
contig00694	gi|255633032|gb|ACU16871.1|	unknown [Glycine max]	86.25	160	22	0	765	286	1	160	9e-65	251
contig00696	gi|255639129|gb|ACU19864.1|	unknown [Glycine max]	83.69	233	38	1	887	189	104	334	3e-109	399
contig00697	gi|217074124|gb|ACJ85422.1|	unknown [Medicago truncatula]	87	300	36	5	1201	311	1	295	6e-108	395
contig00698	gi|217073826|gb|ACJ85273.1|	unknown [Medicago truncatula]	96.24	372	14	0	50	1165	9	380	0	664
contig00699	gi|115487322|ref|NP_001066148.1|	Os12g0145700 [Oryza sativa (japonica cultivar-group)] >gi|77553678|gb|ABA96474.1| pyruvate kinase family protein expressed [Oryza sativa (japonica cultivar-group)] >gi|113648655|dbj|BAF29167.1| Os12g0145700 [Oryza sativa Japonica Group] >gi|215701048|dbj|BAG92472.1| unnamed protein product [Oryza sativa Japonica Group] >gi|218186432|gb|EEC68859.1| hypothetical protein OsI_37456 [Oryza sativa Indi…	80.73	109	21	0	52	378	1	109	8e-45	182
contig00700	gi|194466185|gb|ACF74323.1|	unknown [Arachis hypogaea]	84.75	118	18	0	787	434	32	149	1e-53	214
contig00702	gi|225459836|ref|XP_002285922.1|	PREDICTED: hypothetical protein [Vitis vinifera]	87.72	57	7	0	510	340	10	66	8e-28	127
contig00703	gi|124360836|gb|ABN08808.1|	Aldo/keto reductase [Medicago truncatula] >gi|217073081|gb|ACJ84900.1| unknown [Medicago truncatula]	91.74	339	28	1	50	1066	1	338	4e-179	631
contig00706	gi|562006|gb|AAA82975.1|	PsHSP71.2 >gi|1771479|emb|CAA67867.1| heat shock protein hsp70 [Pisum sativum]	95.95	518	21	0	2	1555	100	617	0	884
contig00707	gi|255626497|gb|ACU13593.1|	unknown [Glycine max]	75.4	126	30	1	122	496	21	146	9e-36	154
contig00708	gi|217071294|gb|ACJ84007.1|	unknown [Medicago truncatula]	76.61	171	40	1	73	585	2	168	1e-59	234
contig00709	gi|40204891|emb|CAF02075.1|	GDP dissociation inhibitor [Medicago truncatula]	96.4	444	16	0	166	1497	1	444	0	875
contig00710	gi|255641658|gb|ACU21101.1|	unknown [Glycine max]	99.2	377	3	0	1368	238	1	377	0	754
contig00711	gi|255647009|gb|ACU23973.1|	unknown [Glycine max]	83.11	296	43	2	1083	217	1	293	1e-125	454
contig00713	gi|255625821|gb|ACU13255.1|	unknown [Glycine max]	77.14	105	24	0	72	386	1	105	2e-41	172
contig00714	gi|255627691|gb|ACU14190.1|	unknown [Glycine max]	62.5	64	24	0	552	361	2	65	5e-16	87.8
contig00715	gi|255641119|gb|ACU20838.1|	unknown [Glycine max]	85.64	195	28	1	1102	518	4	197	2e-140	331
contig00716	gi|255647912|gb|ACU24414.1|	unknown [Glycine max]	79.36	373	77	2	292	1410	1	371	3e-153	546
contig00717	gi|255628635|gb|ACU14662.1|	unknown [Glycine max]	66.87	163	47	2	84	551	1	163	2e-51	205
contig00720	gi|255629617|gb|ACU15156.1|	unknown [Glycine max]	88.11	143	17	0	93	521	1	143	3e-58	229
contig00724	gi|224122996|ref|XP_002318968.1|	predicted protein [Populus trichocarpa] >gi|222857344|gb|EEE94891.1| predicted protein [Populus trichocarpa]	75.57	221	54	1	92	754	1	220	3e-90	336
contig00725	gi|255626873|gb|ACU13781.1|	unknown [Glycine max]	84.52	168	26	0	803	300	43	210	8e-66	254
contig00726	gi|146160989|gb|ABQ08714.1|	ferritin [Medicago sativa subsp. falcata]	83.84	229	36	1	991	308	22	250	5e-87	325
contig00727	gi|255561636|ref|XP_002521828.1|	serine-type endopeptidase inhibitor putative [Ricinus communis] >gi|223539041|gb|EEF40638.1| serine-type endopeptidase inhibitor	50	66	33	2	2	199	8	70	7e-11	70.1
contig00730	gi|13359437|dbj|BAB33414.1|	putative senescence-associated protein [Pisum sativum]	68.75	208	61	2	658	47	45	245	1e-64	249
contig00731	gi|1352439|sp|P48724|IF5_PHAVU	RecName: Full=Eukaryotic translation initiation factor 5; Short=eIF-5 >gi|1008881|gb|AAA92861.1| eukaryotic initiation factor 5	93.98	166	10	0	1590	1093	1	166	1e-151	325
contig00732	gi|267075|sp|P29501|TBB2_PEA	RecName: Full=Tubulin beta-2 chain; AltName: Full=Beta-2-tubulin >gi|388254|emb|CAA38614.1| beta-tubulin 2 [Pisum sativum]	99.53	428	2	0	1649	366	1	428	0	845
contig00733	gi|217074426|gb|ACJ85573.1|	unknown [Medicago truncatula]	93.71	556	35	0	107	1774	1	556	0	1033
contig00734	gi|7381203|gb|AAF61434.1|AF137351_1	pathogenesis-related protein 4A [Pisum sativum]	91.1	146	13	1	26	463	1	145	3e-75	285
contig00735	gi|3986172|dbj|BAA34946.1|	EXGT1 [Pisum sativum]	97.61	293	7	0	1126	248	1	293	1e-174	616
contig00736	gi|255637328|gb|ACU18994.1|	unknown [Glycine max]	99.47	187	1	0	875	315	1	187	2e-101	373
contig00737	gi|303748|dbj|BAA02115.1|	GTP-binding protein [Pisum sativum] >gi|738939|prf||2001457G GTP-binding protein	95.52	201	9	0	88	690	1	201	2e-106	390
contig00738	gi|255633330|gb|ACU17022.1|	unknown [Glycine max]	82.91	158	27	1	934	461	1	156	1e-69	267
contig00739	gi|255647108|gb|ACU24022.1|	unknown [Glycine max]	89.92	129	13	0	595	209	245	373	3e-64	248
contig00740	gi|50400716|sp|Q40977|MDAR_PEA	RecName: Full=Monodehydroascorbate reductase; Short=MDAR; AltName: Full=Ascorbate free radical reductase; Short=AFR reductase >gi|497120|gb|AAA60979.1| monodehydroascorbate reductase	93.53	433	28	0	1687	389	1	433	0	759
contig00742	gi|217071150|gb|ACJ83935.1|	unknown [Medicago truncatula]	99.4	166	1	0	847	350	1	166	3e-89	332
contig00743	gi|111434054|gb|ABH09880.1|	eukaryotic translation initiation factor 4E iso [Pisum sativum] >gi|111434056|gb|ABH09881.1| eukaryotic translation initiation factor 4E iso [Pisum sativum] >gi|111434058|gb|ABH09882.1| eukaryotic translation initiation factor 4E iso [Pisum sativum]	99.02	204	2	0	18	629	1	204	4e-108	395
contig00744	gi|217075596|gb|ACJ86158.1|	unknown [Medicago truncatula]	76.4	161	38	0	25	507	1	161	1e-63	247
contig00746	gi|18410510|ref|NP_567038.1|	zinc-binding protein putative / protein kinase C inhibitor	85.11	141	20	2	741	322	9	147	2e-63	246
contig00747	gi|74058377|gb|AAZ98791.1|	cystatin [Medicago sativa]	77.55	98	22	0	24	317	1	98	5e-37	158
contig00749	gi|255573734|ref|XP_002527788.1|	conserved hypothetical protein [Ricinus communis] >gi|223532823|gb|EEF34598.1| conserved hypothetical protein [Ricinus communis]	51.56	64	31	1	331	140	112	173	2e-14	71.2
contig00751	gi|15242436|ref|NP_196513.1|	40S ribosomal protein S15 (RPS15D) [Arabidopsis thaliana] >gi|27923838|sp|Q9FY64|RS154_ARATH RecName: Full=40S ribosomal protein S15-4 >gi|9955538|emb|CAC05477.1| ribosomal protein S15-like [Arabidopsis thaliana] >gi|15293065|gb|AAK93643.1| putative ribosomal protein S15 [Arabidopsis thaliana] >gi|20465567|gb|AAM20266.1| putative ribosomal protein S15 [Arabidopsis thaliana] >gi|21553758|gb|AAM628…	94.74	152	8	0	69	524	1	152	3e-77	291
contig00752	gi|255626483|gb|ACU13586.1|	unknown [Glycine max]	94.23	104	6	0	314	3	18	121	2e-49	198
contig00753	gi|255632230|gb|ACU16473.1|	unknown [Glycine max]	80.88	68	13	0	86	289	1	68	7e-18	94.7
contig00754	gi|217072116|gb|ACJ84418.1|	unknown [Medicago truncatula]	87.6	371	46	0	58	1170	1	371	0	676
contig00755	gi|189094613|emb|CAQ56034.1|	peroxiredoxin [Pisum sativum]	95.06	162	8	0	114	599	1	162	6e-83	311
contig00756	gi|217072616|gb|ACJ84668.1|	unknown [Medicago truncatula]	90.81	283	23	1	25	864	1	283	2e-151	539
contig00757	gi|255630591|gb|ACU15655.1|	unknown [Glycine max]	58.16	98	39	3	532	245	1	93	1e-16	89.7
contig00758	gi|255632534|gb|ACU16617.1|	unknown [Glycine max]	76.69	163	38	0	665	177	13	175	6e-68	261
contig00759	gi|225460967|ref|XP_002280046.1|	PREDICTED: similar to Os12g0143100 [Vitis vinifera]	97.26	73	2	0	523	305	1	73	6e-35	150
contig00760	gi|87241118|gb|ABD32976.1|	Seed maturation protein [Medicago truncatula]	86.96	115	12	1	39	374	28	142	6e-48	193
contig00761	gi|217071860|gb|ACJ84290.1|	unknown [Medicago truncatula]	87.03	316	41	0	1305	358	1	316	2e-160	569
contig00762	gi|217071378|gb|ACJ84049.1|	unknown [Medicago truncatula]	84.02	244	36	1	965	243	1	244	6e-92	342
contig00763	gi|498902|gb|AAA86950.1|	ribosomal protein L27 homolog	97.78	135	3	0	616	212	1	135	3e-51	205
contig00764	gi|255626269|gb|ACU13479.1|	unknown [Glycine max]	94.26	122	7	0	60	425	1	122	8e-56	220
contig00766	gi|225451220|ref|XP_002274776.1|	PREDICTED: hypothetical protein [Vitis vinifera] >gi|157351998|emb|CAO42988.1| unnamed protein product [Vitis vinifera]	65.11	235	82	2	34	738	33	256	1e-55	221
contig00767	gi|255638045|gb|ACU19337.1|	unknown [Glycine max]	86.92	237	31	1	1120	410	8	243	3e-91	339
contig00770	gi|255628335|gb|ACU14512.1|	unknown [Glycine max]	77.34	128	28	2	410	30	8	132	7e-46	187
contig00771	gi|10800806|emb|CAC12986.1|	hypothetical protein [Cicer arietinum]	97.24	181	5	0	2	544	11	191	2e-101	373
contig00772	gi|217071034|gb|ACJ83877.1|	unknown [Medicago truncatula]	80.36	168	25	4	42	521	1	168	2e-67	258
contig00773	gi|217075496|gb|ACJ86108.1|	unknown [Medicago truncatula]	96.24	133	5	0	636	238	1	133	5e-67	258
contig00774	gi|255630327|gb|ACU15520.1|	unknown [Glycine max]	75.68	74	18	1	509	288	74	146	3e-21	105
contig00775	gi|13591616|dbj|BAB40967.1|	UDP-D-glucuronate carboxy-lyase [Pisum sativum]	97.68	345	8	0	161	1195	1	345	0	689
contig00776	gi|255635772|gb|ACU18235.1|	unknown [Glycine max]	85.37	246	35	1	78	812	1	246	4e-110	402
contig00778	gi|224101041|ref|XP_002312117.1|	predicted protein [Populus trichocarpa] >gi|118480981|gb|ABK92444.1| unknown [Populus trichocarpa] >gi|222851937|gb|EEE89484.1| predicted protein [Populus trichocarpa]	80.97	289	53	3	59	919	5	292	2e-122	442
contig00779	gi|217071606|gb|ACJ84163.1|	unknown [Medicago truncatula]	90.59	85	8	0	528	274	1	85	1e-32	142
contig00780	gi|11138320|dbj|BAB17821.1|	vf14-3-3c protein [Vicia faba]	97.24	254	7	0	982	221	10	263	1e-134	483
contig00781	gi|21068666|emb|CAD31839.1|	putative phospholipid hydroperoxide glutathione peroxidase [Cicer arietinum]	86.75	166	22	0	717	220	1	166	5e-80	301
contig00782	gi|2493318|sp|Q41001|BCP_PEA	RecName: Full=Blue copper protein; Flags: Precursor >gi|562779|emb|CAA80963.1| blue copper protein [Pisum sativum] >gi|1098264|prf||2115352A blue Cu protein	80.83	193	36	2	786	211	1	189	5e-69	265
contig00783	gi|217071482|gb|ACJ84101.1|	unknown [Medicago truncatula]	88.51	87	10	0	674	414	4	90	1e-39	167
contig00784	gi|255641531|gb|ACU21039.1|	unknown [Glycine max]	86.79	280	37	0	23	862	1	280	7e-136	488
contig00785	gi|11138242|dbj|BAB17788.1|	xyloglucan endotransglycosylase [Pisum sativum]	96.71	152	5	0	456	1	1	152	3e-75	283
contig00786	gi|23396588|sp|Q41649|FKB15_VICFA	RecName: Full=FK506-binding protein 2; AltName: Full=Peptidyl-prolyl cis-trans isomerase; Short=PPIase; Short=Rotamase; AltName: Full=15 kDa FKBP; AltName: Full=FKBP-15; Flags: Precursor >gi|1272410|gb|AAC49392.1| immunophilin precursor	98.48	132	2	0	695	300	20	151	8e-69	264
contig00787	gi|255636611|gb|ACU18643.1|	unknown [Glycine max]	89.8	98	10	0	300	7	28	125	1e-46	188
contig00788	gi|217071500|gb|ACJ84110.1|	unknown [Medicago truncatula]	91.88	234	18	1	42	740	1	234	2e-84	316
contig00789	gi|1389640|dbj|BAA12982.1|	PNDKN1 [Pisum sativum]	99.33	149	1	0	145	591	1	149	6e-80	301
contig00790	gi|1170031|sp|P45621|GSA_SOYBN	RecName: Full=Glutamate-1-semialdehyde 2 1-aminomutase	88.51	470	54	2	91	1500	1	466	0	787
contig00791	gi|255646040|gb|ACU23507.1|	unknown [Glycine max]	96.38	138	5	0	110	523	23	160	5e-61	236
contig00792	gi|217071292|gb|ACJ84006.1|	unknown [Medicago truncatula]	74.1	166	38	7	883	401	1	161	2e-53	214
contig00793	gi|255626463|gb|ACU13576.1|	unknown [Glycine max]	69.19	198	54	3	156	728	1	197	1e-69	267
contig00795	gi|255626983|gb|ACU13836.1|	unknown [Glycine max]	94.34	159	9	0	797	321	1	159	3e-88	329
contig00796	gi|121953|sp|P08283|H1_PEA	RecName: Full=Histone H1; AltName: Full=PsH1b; AltName: Full=PsH1b-40 >gi|20762|emb|CAA29123.1| unnamed protein product [Pisum sativum]	94.74	76	4	0	3	230	53	128	4e-26	122
contig00799	gi|255628703|gb|ACU14696.1|	unknown [Glycine max]	76.92	195	39	1	872	306	1	195	1e-83	314
contig00800	gi|603221|gb|AAB41553.1|	6-phosphogluconate dehydrogenase	95.03	483	24	0	1749	301	4	486	0	890
contig00802	gi|401189|sp|P25794|PIP2_PEA	RecName: Full=Probable aquaporin PIP-type 7a; AltName: Full=Turgor-responsive protein 7a; AltName: Full=Turgor-responsive protein 31 >gi|20426|emb|CAA79159.1| trg-31 [Pisum sativum]	97.58	289	7	0	1152	286	1	289	3e-159	565
contig00803	gi|217071508|gb|ACJ84114.1|	unknown [Medicago truncatula]	92.95	156	11	0	886	419	1	156	1e-63	248
contig00804	gi|255646320|gb|ACU23643.1|	unknown [Glycine max]	83.49	321	51	1	120	1076	1	321	2e-143	513
contig00805	gi|399024|sp|Q01516|ALFC1_PEA	RecName: Full=Fructose-bisphosphate aldolase 1 chloroplastic; Flags: Precursor >gi|169037|gb|AAA33642.1| aldolase	93.33	60	4	0	1	180	297	356	1e-23	112
contig00806	gi|168274262|dbj|BAG09551.1|	xyloglucan endotransglucosylase [Pisum sativum]	91.67	60	5	0	3	182	123	182	1e-28	129
contig00809	gi|20137609|sp|Q9ZRA3|DAD1_PEA	RecName: Full=Defender against cell death 1; Short=DAD-1; AltName: Full=Peadad >gi|3869255|gb|AAC77357.1| defender against death homolog Peadad [Pisum sativum]	94.02	117	7	0	596	246	1	117	3e-55	218
contig00810	gi|225001248|gb|ACN78479.1|	putative cyclase family protein [Arachis hypogaea]	72.22	288	61	8	1154	348	1	283	1e-100	370
contig00812	gi|255626923|gb|ACU13806.1|	unknown [Glycine max]	98.65	148	2	0	756	313	1	148	6e-83	311
contig00813	gi|19611|emb|CAA31966.1|	histone H3 (AA 1-123) [Medicago sativa] >gi|2916748|emb|CAA05554.1| histone H3 [Pisum sativum]	100	93	0	0	2	280	31	123	5e-44	180
contig00814	gi|255640580|gb|ACU20575.1|	unknown [Glycine max]	89.89	89	7	1	575	315	3	91	9e-44	180
contig00816	gi|201067563|gb|ACH92804.1|	sieve element-occluding protein 3 [Medicago truncatula]	41	200	117	2	599	3	24	217	7e-34	147
contig00819	gi|224126415|ref|XP_002329548.1|	predicted protein [Populus trichocarpa] >gi|224136378|ref|XP_002326845.1| predicted protein [Populus trichocarpa] >gi|224138784|ref|XP_002326689.1| predicted protein [Populus trichocarpa] >gi|255571073|ref|XP_002526487.1| 60S ribosomal protein L37a putative [Ricinus communis] >gi|118483026|gb|ABK93424.1| unknown [Populus trichocarpa] >gi|118484983|gb|ABK94356.1| unknown [Populus trichocarpa] >gi|…	98.91	92	1	0	474	199	1	92	4e-46	187
contig00821	gi|195617426|gb|ACG30543.1|	hypothetical protein [Zea mays]	86.84	76	10	0	182	409	1	76	1e-33	147
contig00822	gi|255636433|gb|ACU18555.1|	unknown [Glycine max]	100	60	0	0	462	283	92	151	3e-26	121
contig00824	gi|255637909|gb|ACU19272.1|	unknown [Glycine max]	88.52	418	48	0	1401	148	16	433	0	717
contig00825	gi|60219079|emb|CAI56441.1|	germin-like protein [Cicer arietinum]	88.37	86	10	0	436	179	100	185	9e-28	126
contig00826	gi|158146575|gb|ABW22420.1|	S1 ribosomal protein [Ononis spinosa]	98.31	177	3	0	1778	2308	1	177	8e-93	346
contig00827	gi|217071460|gb|ACJ84090.1|	unknown [Medicago truncatula]	71.13	142	40	5	43	465	1	135	1e-40	170
contig00828	gi|255627685|gb|ACU14187.1|	unknown [Glycine max]	92.38	223	17	0	118	786	1	223	6e-117	424
contig00830	gi|571484|gb|AAB48986.1|	peroxidase precursor	85.99	314	44	0	1241	300	12	325	1e-153	546
contig00831	gi|217071442|gb|ACJ84081.1|	unknown [Medicago truncatula]	82.84	169	28	1	118	621	1	169	5e-68	262
contig00832	gi|87162691|gb|ABD28486.1|	Protein of unknown function UPF0041 [Medicago truncatula]	94.17	103	6	0	102	410	1	103	3e-52	208
contig00833	gi|255626141|gb|ACU13415.1|	unknown [Glycine max]	90.91	176	16	0	83	610	1	176	9e-90	334
contig00834	gi|255545700|ref|XP_002513910.1|	annexin putative [Ricinus communis] >gi|223546996|gb|EEF48493.1| annexin	78.76	306	65	0	38	955	1	306	3e-140	502
contig00835	gi|255625651|gb|ACU13170.1|	unknown [Glycine max]	91.85	184	15	0	129	680	21	204	8e-95	351
contig00836	gi|147833550|emb|CAN63851.1|	hypothetical protein [Vitis vinifera]	70.21	94	27	2	1	279	151	243	3e-18	96.7
contig00837	gi|255644481|gb|ACU22744.1|	unknown [Glycine max]	78.98	295	53	2	1140	283	1	294	4e-122	442
contig00840	gi|255546205|ref|XP_002514162.1|	hydrogen-transporting ATP synthase rotational mechanism	81.82	121	22	0	800	438	1	121	1e-52	210
contig00841	gi|255642255|gb|ACU21392.1|	unknown [Glycine max]	80.58	139	27	0	418	2	1	139	3e-48	194
contig00843	gi|225439625|ref|XP_002266365.1|	PREDICTED: hypothetical protein [Vitis vinifera]	69.07	97	30	0	56	346	13	109	2e-30	135
contig00844	gi|85719356|gb|ABC75361.1|	2-oxo acid dehydrogenase lipoyl-binding site [Medicago truncatula]	87.9	157	19	1	110	580	1	155	3e-74	282
contig00846	gi|255631880|gb|ACU16307.1|	unknown [Glycine max]	72.89	166	45	2	766	269	1	160	3e-58	229
contig00847	gi|255637870|gb|ACU19254.1|	unknown [Glycine max]	88.41	69	8	0	491	285	1	69	6e-29	130
contig00849	gi|255626149|gb|ACU13419.1|	unknown [Glycine max]	81.31	107	20	0	60	380	14	120	1e-47	193
contig00850	gi|5802244|gb|AAD51625.1|AF169022_1	seed maturation protein PM37 [Glycine max]	87.83	419	48	4	110	1357	1	417	4e-178	629
contig00852	gi|730588|sp|Q05492|RM05_OENBE	RecName: Full=60S ribosomal protein L5 mitochondrial	93.33	120	8	0	2058	1699	67	186	5e-83	223
contig00853	gi|83283991|gb|ABC01903.1|	ubiquitin carrier-like protein [Solanum tuberosum]	98.68	152	2	0	198	653	1	152	2e-84	316
contig00854	gi|20135538|gb|AAL25839.1|	lipid transfer precursor protein [Hevea brasiliensis]	41.96	112	65	0	705	370	4	115	8e-25	117
contig00855	gi|1871577|emb|CAA72315.1|	putative 21kD protein precursor [Medicago sativa subsp. x varia]	87.17	187	24	0	49	609	1	187	2e-82	310
contig00856	gi|255638183|gb|ACU19405.1|	unknown [Glycine max]	84.65	391	52	4	67	1215	1	389	0	647
contig00857	gi|224141847|ref|XP_002324273.1|	predicted protein [Populus trichocarpa] >gi|222865707|gb|EEF02838.1| predicted protein [Populus trichocarpa]	94.51	164	9	0	897	406	9	172	5e-72	275
contig00858	gi|217073672|gb|ACJ85196.1|	unknown [Medicago truncatula]	97.06	136	4	0	73	480	1	136	7e-69	264
contig00859	gi|217075711|gb|ACJ86215.1|	unknown [Medicago truncatula]	93.92	148	9	1	77	520	1	141	5e-76	286
contig00860	gi|217072452|gb|ACJ84586.1|	unknown [Medicago truncatula]	80.65	310	57	2	1334	414	1	310	4e-135	485
contig00861	gi|255631742|gb|ACU16238.1|	unknown [Glycine max]	87.43	191	20	3	81	641	1	189	3e-88	329
contig00863	gi|71040675|gb|AAZ20286.1|	ubiquitin-conjugating enzyme 1 [Arachis hypogaea] >gi|217075352|gb|ACJ86036.1| unknown [Medicago truncatula] >gi|255628881|gb|ACU14785.1| unknown [Glycine max] >gi|255641415|gb|ACU20984.1| unknown [Glycine max]	100	153	0	0	698	240	1	153	8e-83	310
contig00868	gi|255635421|gb|ACU18063.1|	unknown [Glycine max]	36.34	322	189	10	1132	215	11	291	6e-36	155
contig00870	gi|8954298|gb|AAD27882.2|AF139470_1	chlorophyll a/b-binding protein CP24 precursor [Vigna radiata]	92.69	260	19	2	966	187	1	258	7e-129	464
contig00873	gi|224103609|ref|XP_002313120.1|	predicted protein [Populus trichocarpa] >gi|222849528|gb|EEE87075.1| predicted protein [Populus trichocarpa]	80.28	573	92	2	71	1726	1	573	0	913
contig00874	gi|255552368|ref|XP_002517228.1|	ATP synthase epsilon chain mitochondrial	83.82	68	11	0	71	274	2	69	9e-30	132
contig00876	gi|34541966|gb|AAQ74875.1|	actin [Trifolium pratense]	99.73	377	1	0	1561	431	1	377	0	755
contig00879	gi|238014024|gb|ACR38047.1|	unknown [Zea mays]	95.56	135	6	0	2	406	208	342	2e-69	265
contig00881	gi|205326623|gb|ACI03401.1|	peroxidase 1 [Litchi chinensis]	69.64	247	75	0	58	798	22	268	2e-94	349
contig00882	gi|255625769|gb|ACU13229.1|	unknown [Glycine max]	79.79	94	19	0	50	331	1	94	5e-38	161
contig00883	gi|119905|sp|P10933|FENR1_PEA	RecName: Full=Ferredoxin--NADP reductase leaf isozyme	98.29	351	6	0	1319	267	10	360	0	700
contig00884	gi|217073400|gb|ACJ85059.1|	unknown [Medicago truncatula]	92.7	315	23	1	1239	295	1	314	6e-162	574
contig00885	gi|224088697|ref|XP_002308515.1|	copper transporter [Populus trichocarpa] >gi|118484944|gb|ABK94337.1| unknown [Populus trichocarpa] >gi|222854491|gb|EEE92038.1| copper transporter [Populus trichocarpa]	60.93	151	51	4	32	460	1	149	1e-38	163
contig00886	gi|255628433|gb|ACU14561.1|	unknown [Glycine max]	86.11	180	25	0	53	592	1	180	5e-74	281
contig00887	gi|255559488|ref|XP_002520764.1|	small nuclear ribonucleoprotein sm d1 putative [Ricinus communis] >gi|223540149|gb|EEF41726.1| small nuclear ribonucleoprotein sm d1	97.96	98	2	0	625	332	1	98	2e-47	193
contig00888	gi|255647098|gb|ACU24017.1|	unknown [Glycine max]	81.42	296	52	2	1223	345	6	301	1e-129	467
contig00889	gi|217072432|gb|ACJ84576.1|	unknown [Medicago truncatula]	96.32	380	14	0	54	1193	1	380	0	761
contig00890	gi|158122137|gb|ABW17197.1|	alanine aminotransferase 2 [Glycine max]	89.81	481	49	0	342	1784	1	481	0	891
contig00892	gi|255544584|ref|XP_002513353.1|	phosphoglycerate kinase putative [Ricinus communis] >gi|223547261|gb|EEF48756.1| phosphoglycerate kinase	97.33	75	2	0	3	227	405	479	2e-24	115
contig00893	gi|224093164|ref|XP_002309816.1|	predicted protein [Populus trichocarpa] >gi|222852719|gb|EEE90266.1| predicted protein [Populus trichocarpa]	66.41	131	16	2	72	380	68	198	2e-40	169
contig00897	gi|3915866|sp|P52780|SYQ_LUPLU	RecName: Full=Glutaminyl-tRNA synthetase; AltName: Full=Glutamine--tRNA ligase; Short=GlnRS >gi|2995455|emb|CAA62901.1| tRNA-glutamine synthetase [Lupinus luteus]	85.71	161	23	1	484	2	153	312	3e-142	273
contig00899	gi|255632298|gb|ACU16507.1|	unknown [Glycine max]	88.89	216	24	0	234	881	1	216	1e-110	404
contig00900	gi|15234910|ref|NP_192742.1|	CYTC-2 (cytochrome c-2); electron carrier/ heme binding / iron ion binding [Arabidopsis thaliana] >gi|27734261|sp|Q9T0G2|CYC3_ARATH RecName: Full=Probable cytochrome c At4g10040 >gi|4539007|emb|CAB39628.1| cytochrome c [Arabidopsis thaliana] >gi|7267700|emb|CAB78127.1| cytochrome c [Arabidopsis thaliana] >gi|15028283|gb|AAK76618.1| putative cytochrome c protein [Arabidopsis thaliana] >gi|19310747…	92.86	112	8	0	602	267	1	112	6e-57	224
contig00902	gi|217074206|gb|ACJ85463.1|	unknown [Medicago truncatula]	98.36	244	4	0	958	227	12	255	4e-124	448
contig00903	gi|255632908|gb|ACU16808.1|	unknown [Glycine max]	77.78	108	22	5	554	237	1	104	1e-24	116
contig00904	gi|4204761|gb|AAD11482.1|	peroxidase precursor [Glycine max]	80.31	320	60	2	115	1065	32	351	4e-147	525
contig00905	gi|217071618|gb|ACJ84169.1|	unknown [Medicago truncatula]	92.8	125	9	0	59	433	1	125	4e-63	245
contig00906	gi|87240819|gb|ABD32677.1|	Like-Sm ribonucleoprotein-related core [Medicago truncatula]	98.75	80	1	0	501	262	1	80	4e-37	157
contig00907	gi|56709428|emb|CAF32327.1|	late embryogenesis abundant protein [Pisum sativum]	79.17	96	20	0	3	290	138	233	2e-59	134
contig00908	gi|124359935|gb|ABN07951.1|	hypothetical protein MtrDRAFT_AC152185g3v2 [Medicago truncatula]	98.15	108	2	0	91	414	3	110	9e-44	181
contig00909	gi|255633096|gb|ACU16903.1|	unknown [Glycine max]	100	150	0	0	3	452	17	166	2e-81	304
contig00911	gi|255646225|gb|ACU23597.1|	unknown [Glycine max]	81.72	93	16	1	654	379	177	269	6e-34	147
contig00913	gi|3913034|sp|O64407|AMYB_VIGUN	RecName: Full=Beta-amylase; AltName: Full=1 4-alpha-D-glucan maltohydrolase >gi|2995395|emb|CAA12395.1| beta amylase [Vigna unguiculata]	91.03	435	39	0	1747	443	62	496	0	838
contig00914	gi|108802647|ref|YP_636303.1|	NADH dehydrogenase subunit K [Eucalyptus globulus subsp. globulus] >gi|60460813|gb|AAX21033.1| NADH-plastoquinone oxidoreductase subunit K [Eucalyptus globulus subsp. globulus]	89.24	223	24	1	1625	957	53	274	3e-128	402
contig00915	gi|217072984|gb|ACJ84852.1|	unknown [Medicago truncatula]	97.19	178	5	0	845	312	1	178	5e-98	361
contig00916	gi|1711036|gb|AAB97098.1|	hydroxyproline rich glycoprotein PsHRGP1 [Pisum sativum]	92.8	125	9	0	574	200	131	255	2e-59	232
contig00918	gi|6651031|gb|AAF22137.1|AF128455_1	gamma-glutamylcysteine synthetase precursor [Pisum sativum]	97.2	500	14	1	1756	257	1	499	0	993
contig00919	gi|255640574|gb|ACU20572.1|	unknown [Glycine max]	63.46	104	31	4	707	417	2	101	2e-27	126
contig00920	gi|196122020|gb|ACG69484.1|	germin-like protein 8 [Glycine max]	79.27	193	40	0	778	200	17	209	2e-83	312
contig00921	gi|217075652|gb|ACJ86186.1|	unknown [Medicago truncatula]	94.5	200	11	1	948	349	1	199	4e-102	375
contig00922	gi|255641368|gb|ACU20961.1|	unknown [Glycine max]	91.77	401	33	0	138	1340	4	404	0	707
contig00924	gi|217075000|gb|ACJ85860.1|	unknown [Medicago truncatula]	90.19	530	52	1	30	1619	1	524	0	918
contig00925	gi|217071986|gb|ACJ84353.1|	unknown [Medicago truncatula]	93.33	465	31	0	177	1571	1	465	0	892
contig00927	gi|225426050|ref|XP_002274995.1|	PREDICTED: hypothetical protein [Vitis vinifera] >gi|157358208|emb|CAO65845.1| unnamed protein product [Vitis vinifera]	78.66	239	51	1	44	760	1	229	4e-84	315
contig00928	gi|157341390|emb|CAO49297.1|	unnamed protein product [Vitis vinifera]	62.05	419	135	4	626	1810	1	419	0	474
contig00930	gi|124360327|gb|ABN08340.1|	ZIM [Medicago truncatula]	77.4	208	47	1	219	842	1	207	5e-75	285
contig00931	gi|255626187|gb|ACU13438.1|	unknown [Glycine max]	95.78	237	10	1	80	790	1	236	2e-121	439
contig00932	gi|1778378|gb|AAB72115.1|	NAP1Ps [Pisum sativum]	96.37	303	11	1	1489	581	1	301	1e-135	456
contig00934	gi|255640036|gb|ACU20309.1|	unknown [Glycine max]	82	350	61	2	199	1242	5	353	8e-167	591
contig00935	gi|217071334|gb|ACJ84027.1|	unknown [Medicago truncatula]	96.12	232	9	0	129	824	1	232	2e-122	442
contig00938	gi|34541994|gb|AAQ74889.1|	Al-induced protein [Gossypium hirsutum]	86.44	236	32	0	53	760	1	236	2e-114	416
contig00939	gi|544006|sp|P36908|CHIA_CICAR	RecName: Full=Acidic endochitinase; Flags: Precursor >gi|17942|emb|CAA49998.1| chitinase [Cicer arietinum]	87.68	276	34	1	63	890	19	293	1e-131	474
contig00940	gi|20260118|gb|AAM12957.1|	GTP-binding protein LepA homolog [Arabidopsis thaliana] >gi|22136082|gb|AAM91119.1| GTP-binding protein LepA-like protein [Arabidopsis thaliana]	89.74	78	8	0	235	2	71	148	2e-32	141
contig00941	gi|194466221|gb|ACF74341.1|	little protein 1 [Arachis hypogaea]	84.21	76	12	0	480	253	1	76	4e-27	124
contig00942	gi|871508|emb|CAA90082.1|	small GTP-binding protein [Pisum sativum]	98.54	205	3	0	906	292	11	215	5e-91	338
contig00943	gi|14916975|sp|P31023|DLDH_PEA	RecName: Full=Dihydrolipoyl dehydrogenase mitochondrial; AltName: Full=Dihydrolipoamide dehydrogenase; AltName: Full=Pyruvate dehydrogenase complex E3 subunit; Short=PDC-E3; Short=E3; AltName: Full=Glycine cleavage system L protein; Flags: Precursor >gi|984678|emb|CAA44729.1| lipoamide dehydrogenase [Pisum sativum] >gi|6723874|emb|CAA45066.2| dihydrolipoamide dehydrogenase [Pisum sativum]	99.2	501	4	0	1844	342	1	501	0	972
contig00945	gi|2506470|sp|P53536|PHSL_VICFA	RecName: Full=Alpha-1 4 glucan phosphorylase L isozyme	92.82	933	55	2	3442	680	1	933	0	1585
contig00946	gi|255644657|gb|ACU22831.1|	unknown [Glycine max]	67.96	206	48	4	18	581	3	201	2e-73	279
[truncated: 24,891 more rows]
