# Supplementary material for: Transcriptome sequencing of lentil based on second-generation technology permits large-scale unigene assembly and SSR marker discovery
Source: BMC Genomics. 2011 May 25;12:265. doi: 10.1186/1471-2164-12-265 (PMC3113791; doi:10.1186/1471-2164-12-265)
Supplement: Additional file 5 — Bioinformatic annotation (BLASTN) of lentil unigene set against Arabidopsis thaliana genome. This file contains the BLAST results obtained as a result of comparison of lentil unigene set against A. thaliana genome at an E value < 10-10. [file 1471-2164-12-265-S5.XLS]

## Sheet: Sheet1
query_id	subject_id	annotation	%_identity	alignment_length	mismatches	gap_openings	q_start	q_end	s_start	s_end	e_value	bit_score
contig00002	ATMG00030.1	F107A | hypothetical protein | chrM:11918-12241 FORWARD	98.24	170	3	0	508	677	170	1	5e-84	313
contig00008	AT2G34420.1	B1B2, LHCB1.5 | LHB1B2; chlorophyll binding | chr2:14522716-14523513 REVERSE	81.75	663	118	1	303	962	798	136	8e-96	351
contig00009	AT1G29910.1	B3, AB180, LHCB1.2 | CAB3 (CHLOROPHYLL A/B BINDING PROTEIN 3); chlorophyll binding | chr1:10472443-10473246 REVERSE	80.33	661	126	2	21	677	142	802	8e-71	268
contig00016	AT5G54270.1	CB3, LHCB3*1 | LHCB3 (LIGHT-HARVESTING CHLOROPHYLL B-BINDING PROTEIN 3); structural molecule | chr5:22038424-22039383 FORWA	82.45	644	112	1	182	825	124	766	2e-102	373
contig00017	AT1G10200.1	IM1 | WLIM1; transcription factor/ zinc ion binding | chr1:3346677-3347763 REVERSE	83.47	236	39	0	244	479	1	236	2e-38	159
contig00030	AT3G16140.1	AH-1 | PSAH-1 (photosystem I subunit H-1) | chr3:5468670-5469415 REVERSE	83.02	159	27	0	195	353	141	299	5e-21	101
contig00036	AT3G11940.2	RPS5A, AML1 | ATRPS5A (RIBOSOMAL PROTEIN 5A); structural constituent of ribosome | chr3:3778175-3779354 REVERSE	82.68	508	86	2	175	681	118	624	1e-78	293
contig00037	AT2G05070.1	CB2.2, LHCB2 | LHCB2.2; chlorophyll binding | chr2:1799436-1800329 REVERSE	79.36	688	140	2	173	859	106	792	4e-57	222
contig00041	AT2G37270.2	RPS5B | ATRPS5B (RIBOSOMAL PROTEIN 5B); structural constituent of ribosome | chr2:15647883-15649042 REVERSE	85.42	144	20	1	240	382	624	481	4e-24	111
contig00043	AT1G67090.1	CS1A | RBCS1A (RIBULOSE BISPHOSPHATE CARBOXYLASE SMALL CHAIN 1A); copper ion binding / ribulose-bisphosphate carboxylase |	81.2	266	50	0	334	599	389	124	9e-30	131
contig00048	AT1G14320.1	C52 | SAC52 (SUPPRESSOR OF ACAULIS 52); structural constituent of ribosome | chr1:4888270-4889408 FORWARD	83.78	518	84	0	364	881	518	1	6e-99	361
contig00049	AT1G13950.1	F-5A, ELF5A-1, ATELF5A-1, EIF5A | ELF5A-1 (EUKARYOTIC ELONGATION FACTOR 5A-1); translation initiation factor | chr1:4773631	83.12	308	52	0	515	822	347	40	5e-50	198
contig00053	ATCG01110.1	HH | Encodes the 49KDa plastid NAD(P)H dehydrogenase subunit H protein. Its transcription is regulated by an ndhF-specific	87.46	1172	146	1	216	1387	10	1180	0	1066
contig00055	AT2G36830.1	MMA-TIP, TIP1;1, GAMMA-TIP1 | GAMMA-TIP (GAMMA TONOPLAST INTRINSIC PROTEIN); water channel | chr2:15445490-15446336 FORWARD	80.58	242	47	0	237	478	70	311	2e-22	107
contig00057	AT5G60360.1	G2, AALP | AALP (Arabidopsis aleurain-like protease); cysteine-type peptidase | chr5:24280044-24282152 FORWARD	79.65	570	116	0	526	1095	484	1053	2e-53	210
contig00058	AT5G59240.1	40S ribosomal protein S8 (RPS8B) | chr5:23902626-23903670 REVERSE	81.93	321	58	0	114	434	61	381	1e-43	176
contig00063	AT1G09590.1	60S ribosomal protein L21 (RPL21A) | chr1:3106549-3107606 FORWARD	86.01	143	20	0	292	434	145	287	5e-28	125
contig00070	ATCG00500.1	CD | Encodes the carboxytransferase beta subunit of the Acetyl-CoA carboxylase (ACCase) complex in plastids. This complex c	85.23	413	61	0	842	1254	1341	929	5e-91	335
contig00072	AT1G01620.2	P1C, TMP-B, PIP1;3 | PIP1C (PLASMA MEMBRANE INTRINSIC PROTEIN 1C); water channel | chr1:225986-226960 REVERSE	82.02	317	57	0	324	640	635	319	3e-43	176
contig00074	AT4G21960.1	XR1 | PRXR1; electron carrier/ heme binding / peroxidase | chr4:11646613-11648312 REVERSE	91.89	74	6	0	1185	1258	218	145	6e-20	99.6
contig00076	AT5G66570.1	BO-1, OEE1, OEE33, OE33, PSBO1, MSP-1 | PSBO1 (PS II OXYGEN-EVOLVING COMPLEX 1); oxygen evolving/ poly(U) binding | chr5:26	80.8	323	62	0	411	733	794	472	6e-35	149
contig00077	AT4G02890.4	Q14 | UBQ14; protein binding | chr4:1278747-1279664 REVERSE	85.03	441	66	0	40	480	220	660	5e-96	351
contig00078	AT3G61470.1	CA2 | LHCA2; chlorophyll binding | chr3:22745736-22747032 FORWARD	78.54	629	135	0	705	1333	770	142	3e-43	176
contig00079	AT1G69410.1	ELF5A-3, ELF5A-3 | ELF5A-3 (EUKARYOTIC ELONGATION FACTOR 5A-3); translation initiation factor | chr1:26089301-26090194 FORW	82.6	477	80	1	80	556	1	474	1e-75	283
contig00080	AT1G77120.1	H1, ADH, ATADH, ATADH1 | ADH1 (ALCOHOL DEHYDROGENASE 1); alcohol dehydrogenase | chr1:28975509-28977216 FORWARD	86.4	125	17	0	747	871	230	106	3e-24	113
contig00089	AT2G34480.1	60S ribosomal protein L18A (RPL18aB) | chr2:14532916-14534161 REVERSE	85.09	530	79	0	365	894	537	8	5e-118	424
contig00090	AT1G04560.1	AWPM-19-like membrane family protein | chr1:1245070-1245888 FORWARD	84.31	102	16	0	133	234	65	166	5e-13	75.8
contig00092	AT4G12800.1	AL | PSAL (photosystem I subunit L) | chr4:7521469-7522493 FORWARD	78.89	469	99	0	285	753	158	626	7e-34	145
contig00095	AT1G15270.1	FUNCTIONS IN: molecular_function unknown; INVOLVED IN: biological_process unknown; LOCATED IN: plasma membrane; EXPRESSED	81.72	186	34	0	277	462	193	8	2e-20	99.6
contig00103	AT3G48930.1	B1080 | EMB1080 (embryo defective 1080); structural constituent of ribosome | chr3:18141017-18142189 REVERSE	82.05	440	79	0	136	575	1	440	2e-64	246
contig00104	AT1G77710.1	INVOLVED IN: biological_process unknown; LOCATED IN: cellular_component unknown; EXPRESSED IN: 24 plant structures; EXPRES	82.33	249	44	0	88	336	9	257	5e-34	145
contig00106	AT5G02960.1	40S ribosomal protein S23 (RPS23B) | chr5:693280-694396 REVERSE	88.89	369	41	0	326	694	429	61	1e-112	406
contig00116	AT4G14710.4	ARD2 | acireductone dioxygenase [iron(II)-requiring]/ metal ion binding | chr4:8424943-8426360 REVERSE	78.63	496	106	0	84	579	43	538	3e-33	143
contig00119	AT4G01150.1	unknown protein | chr4:493692-494668 FORWARD	83.33	210	35	0	333	542	444	235	4e-32	139
contig00120	AT4G18100.1	60S ribosomal protein L32 (RPL32A) | chr4:10035715-10036475 REVERSE	82.43	239	40	2	121	358	85	322	4e-28	125
contig00125	ATMG01360.1	X1 | cytochrome c oxidase subunit 1 | chrM:349830-351413 REVERSE	96.78	1584	51	0	14	1597	1584	1	0	2694
contig00128	AT5G01600.1	FER1, FER1 | ATFER1; ferric iron binding / iron ion binding | chr5:228149-229594 REVERSE	83.66	153	25	0	611	763	444	292	7e-22	105
contig00130	AT3G12390.1	nascent polypeptide associated complex alpha chain protein, putative / alpha-NAC, putative | chr3:3942344-3943595 FORWARD	81.78	225	41	0	237	461	180	404	1e-26	121
contig00133	AT3G16780.1	60S ribosomal protein L19 (RPL19B) | chr3:5708982-5710249 FORWARD	81.02	511	97	0	748	1258	568	58	1e-63	244
contig00134	ATCG00490.1	CL | large subunit of RUBISCO. Protein is tyrosine-phosphorylated and its phosphorylation state is modulated in response to	91.03	1070	96	0	152	1221	1	1070	0	1334
contig00135	ATCG00680.1	BB | encodes for CP47, subunit of the photosystem II reaction center. | chrC:72371-73897 FORWARD	90.38	1508	145	0	499	2006	1	1508	0	1798
contig00136	AT3G08690.1	C11, ATUBC11 | UBC11 (UBIQUITIN-CONJUGATING ENZYME 11); ubiquitin-protein ligase | chr3:2641487-2642489 FORWARD	83.29	383	63	1	624	1005	383	1	1e-63	244
contig00137	AT2G21330.3	fructose-bisphosphate aldolase, putative | chr2:9128416-9130152 REVERSE	79.01	467	98	0	21	487	623	157	3e-35	149
contig00138	AT4G38970.1	fructose-bisphosphate aldolase, putative | chr4:18163714-18165659 REVERSE	80.73	685	132	0	392	1076	329	1013	9e-84	311
contig00141	AT5G10860.1	CBS domain-containing protein | chr5:3429173-3430142 REVERSE	81.36	279	52	0	502	780	483	205	1e-32	141
contig00144	AT4G25740.1	40S ribosomal protein S10 (RPS10A) | chr4:13107488-13108751 REVERSE	84.04	332	53	0	502	833	344	13	6e-62	238
contig00148	AT3G47470.1	CA4, CAB4 | LHCA4 (LIGHT-HARVESTING CHLOROPHYLL-PROTEIN COMPLEX I SUBUNIT A4); chlorophyll binding | chr3:17493622-17494773	81.64	599	110	0	220	818	148	746	4e-85	315
contig00157	AT1G20340.1	T112, PETE2 | DRT112; copper ion binding / electron carrier | chr1:7042770-7043273 REVERSE	89.83	59	6	0	414	472	341	283	3e-11	69.9
contig00158	AT1G07890.8	X1, CS1 | APX1 (ascorbate peroxidase 1); L-ascorbate peroxidase | chr1:2438005-2439435 FORWARD	84.18	158	25	0	653	810	436	279	8e-25	115
contig00159	AT1G33140.1	Y2 | PGY2 (PIGGYBACK2); structural constituent of ribosome | chr1:12023360-12024502 FORWARD	80.54	560	106	1	155	711	560	1	3e-63	242
contig00165	AT3G51880.3	GB1, NFD1 | HMGB1 (HIGH MOBILITY GROUP B 1); DNA binding / chromatin binding / structural constituent of chromatin / transc	81.31	214	40	0	524	737	344	131	2e-22	107
contig00168	AT5G39850.1	40S ribosomal protein S9 (RPS9C) | chr5:15950053-15951171 FORWARD	81.66	338	62	0	298	635	524	187	5e-44	178
contig00170	ATCG00900.1	S7.1, RPS7 | encodes a chloroplast ribosomal protein S7, a constituent of the small subunit of the ribosomal complex | chrC	92.63	380	28	0	1498	1877	34	413	2e-113	410
contig00171	AT3G16640.1	TP | TCTP (TRANSLATIONALLY CONTROLLED TUMOR PROTEIN) | chr3:5669709-5670729 REVERSE	79.5	239	46	1	79	314	1	239	8e-15	81.8
contig00173	AT2G36530.1	S2 | LOS2; copper ion binding / phosphopyruvate hydratase | chr2:15321081-15323786 REVERSE	81.73	1171	212	2	381	1550	1275	106	3e-173	609
contig00179	AT1G15930.1	40S ribosomal protein S12 (RPS12A) | chr1:5471702-5472741 FORWARD	80.41	194	38	0	278	471	196	389	2e-15	83.8
contig00181	AT1G07940.2	elongation factor 1-alpha / EF-1-alpha | chr1:2463350-2464792 REVERSE	87.29	1338	170	0	171	1508	1	1338	0	1304
contig00183	AT1G06680.1	BP-1, OEE2, PSII-P, OE23 | PSBP-1 (PHOTOSYSTEM II SUBUNIT P-1); poly(U) binding | chr1:2047940-2049186 FORWARD	84.42	154	24	0	876	1029	349	196	9e-25	115
contig00188	AT4G13930.1	M4 | SHM4 (serine hydroxymethyltransferase 4); catalytic/ glycine hydroxymethyltransferase/ pyridoxal phosphate binding | c	81.79	1373	250	0	98	1470	43	1415	0	739
contig00193	AT3G16240.1	LTA-TIP, TIP2;1, DELTA-TIP1, AQP1, ATTIP2;1 | DELTA-TIP; ammonia transporter/ methylammonium transmembrane transporter/ wat	85.56	90	13	0	243	332	156	67	3e-13	75.8
contig00196	AT3G16080.1	60S ribosomal protein L37 (RPL37C) | chr3:5454892-5455677 FORWARD	85.26	251	37	0	21	271	1	251	5e-52	204
contig00197	AT1G30380.1	AK | PSAK (photosystem I subunit K) | chr1:10722325-10723013 FORWARD	79.68	251	51	0	250	500	136	386	1e-18	93.7
contig00198	AT4G14342.1	pre-mRNA splicing factor 10 kDa subunit, putative | chr4:8253789-8255405 REVERSE	87.55	257	32	0	313	569	257	1	2e-67	256
contig00203	AT2G29500.1	17.6 kDa class I small heat shock protein (HSP17.6B-CI) | chr2:12633279-12633740 REVERSE	86.36	88	12	0	365	452	284	197	3e-14	79.8
contig00204	ATCG00360.1	F3 | Encodes a protein required for photosystem I assembly and stability. In Chlamydomonas reinhardtii, this protein seems	91.23	228	20	0	807	1034	228	1	3e-78	293
contig00206	AT3G47610.1	transcription regulator/ zinc ion binding | chr3:17549178-17551204 FORWARD	85.23	88	13	0	567	654	511	598	1e-11	71.9
contig00207	AT2G47470.4	PDIL2-1, UNE5, MEE30, PDI11, ATPDI11 | UNE5 (UNFERTILIZED EMBRYO SAC 5); protein disulfide isomerase | chr2:19481503-194836	83.59	256	42	0	216	471	97	352	1e-42	174
contig00208	AT5G54770.1	I1, TZ, THI4 | THI1; protein homodimerization | chr5:22246634-22247891 FORWARD	82.86	560	96	0	274	833	923	364	3e-95	349
contig00210	AT4G34670.1	40S ribosomal protein S3A (RPS3aB) | chr4:16548724-16550222 FORWARD	77.3	705	160	0	64	768	1	705	5e-29	129
contig00211	AT5G02780.2	In2-1 protein, putative | chr5:630957-632485 FORWARD	81.01	179	34	0	812	990	245	67	7e-16	85.7
contig00212	AT1G70600.1	structural constituent of ribosome | chr1:26621168-26621608 REVERSE	82.06	446	74	1	21	466	1	440	3e-66	252
contig00213	ATCG00480.1	PB | chloroplast-encoded gene for beta subunit of ATP synthase | chrC:52660-54156 REVERSE	88.65	1410	160	0	620	2029	1468	59	0	1493
contig00216	AT2G47710.1	universal stress protein (USP) family protein | chr2:19555045-19555956 REVERSE	83.87	124	20	0	306	429	473	350	1e-16	87.7
contig00218	AT2G21580.1	40S ribosomal protein S25 (RPS25B) | chr2:9236629-9237510 FORWARD	83.77	308	50	0	289	596	308	1	6e-55	214
contig00219	AT5G22880.1	B, HTB2 | HTB2; DNA binding | chr5:7652130-7652567 REVERSE	84.48	277	43	0	276	552	438	162	5e-53	208
contig00220	AT3G53020.1	V1, RPL24B, RPL24 | STV1 (SHORT VALVE1); structural constituent of ribosome | chr3:19660749-19661912 REVERSE	84.15	347	55	0	73	419	1	347	3e-66	252
contig00228	AT3G16150.1	L-asparaginase, putative / L-asparagine amidohydrolase, putative | chr3:5471794-5473033 FORWARD	81.22	197	37	0	233	429	169	365	2e-19	97.6
contig00229	AT4G02770.1	AD-1 | PSAD-1 (photosystem I subunit D-1) | chr4:1229247-1229873 REVERSE	82.22	343	61	0	386	728	523	181	2e-49	196
contig00231	AT5G37600.1	GSR1, GLN1;1, GSR 1 | ATGSR1; copper ion binding / glutamate-ammonia ligase | chr5:14933574-14935656 REVERSE	80.65	1054	204	0	92	1145	6	1059	4e-132	472
contig00236	AT4G29390.1	40S ribosomal protein S30 (RPS30B) | chr4:14465212-14465902 REVERSE	88.3	188	22	0	225	412	188	1	3e-50	198
contig00241	AT1G32410.5	vacuolar protein sorting 55 family protein / VPS55 family protein | chr1:11694398-11695297 FORWARD	85	100	15	0	553	652	181	82	4e-14	79.8
contig00244	AT2G36460.1	fructose-bisphosphate aldolase, putative | chr2:15296929-15298387 REVERSE	78.74	795	167	2	94	887	28	821	2e-56	220
contig00245	AT2G18600.1	RUB1-conjugating enzyme, putative | chr2:8073337-8074565 REVERSE	81.58	228	42	0	312	539	513	286	4e-26	119
contig00248	AT3G52300.1	PQ | ATPQ (ATP SYNTHASE D CHAIN, MITOCHONDRIAL); hydrogen ion transmembrane transporter | chr3:19396689-19398119 FORWARD	78.52	419	90	0	319	737	476	58	1e-25	117
contig00250	AT1G17880.1	nascent polypeptide-associated complex (NAC) domain-containing protein / BTF3b-like transcription factor, putative | chr1:	82.85	239	41	0	648	886	281	43	5e-35	149
contig00251	AT1G04410.1	malate dehydrogenase, cytosolic, putative | chr1:1189418-1191267 REVERSE	81.31	947	177	0	537	1483	947	1	1e-132	474
contig00255	AT3G03780.3	MS2 | AtMS2; 5-methyltetrahydropteroyltriglutamate-homocysteine S-methyltransferase/ methionine synthase | chr3:957602-9607	79.37	2191	448	4	378	2566	2201	13	0	728
contig00256	AT5G65360.1	histone H3 | chr5:26120099-26120509 REVERSE	84.03	407	65	0	106	512	1	407	4e-78	291
contig00257	AT1G75950.1	P1, ASK1, ATSKP1, SKP1A, UIP1 | SKP1 (S PHASE KINASE-ASSOCIATED PROTEIN 1); protein binding / ubiquitin-protein ligase | ch	82.51	183	32	0	46	228	301	483	2e-23	109
contig00258	AT5G48760.2	60S ribosomal protein L13A (RPL13aD) | chr5:19771315-19772686 REVERSE	82.65	317	55	0	490	806	404	88	3e-48	192
contig00261	AT1G20440.1	R47, RD17 | COR47 (COLD-REGULATED 47) | chr1:7084722-7085664 REVERSE	93.33	60	4	0	660	719	697	756	2e-16	87.7
contig00262	AT4G05320.6	Q10 | UBQ10 (POLYUBIQUITIN 10); protein binding | chr4:2718559-2719932 FORWARD	83.9	503	81	0	1	503	959	457	2e-97	355
contig00266	ATCG00040.1	TK | Encodes a maturase located in the trnK intron in the chloroplast genome. | chrC:2056-3636 REVERSE	82.65	196	29	1	1865	2055	1181	1376	9e-26	119
contig00274	AT1G44575.1	Q4, PSBS | NPQ4 (NONPHOTOCHEMICAL QUENCHING); chlorophyll binding / xanthophyll binding | chr1:16871768-16873194 FORWARD	82.99	147	25	0	306	452	738	592	3e-18	93.7
contig00279	AT4G17340.1	P2;2, DELTA-TIP2 | TIP2;2 (TONOPLAST INTRINSIC PROTEIN 2;2); water channel | chr4:9699318-9700250 FORWARD	84.11	107	17	0	709	815	242	136	1e-13	77.8
contig00280	AT5G59880.1	F3 | ADF3 (ACTIN DEPOLYMERIZING FACTOR 3); actin binding | chr5:24120382-24121628 FORWARD	85.53	152	22	0	350	501	416	265	2e-28	127
contig00281	AT1G61520.1	CA3 | LHCA3; chlorophyll binding | chr1:22700152-22701149 FORWARD	79.72	715	142	1	217	931	104	815	1e-69	264
contig00282	AT5G14040.1	mitochondrial phosphate transporter | chr5:4531059-4532965 REVERSE	79.77	885	179	0	141	1025	207	1091	6e-91	335
contig00286	AT4G10340.1	CB5 | LHCB5 (LIGHT HARVESTING COMPLEX OF PHOTOSYSTEM II 5); chlorophyll binding | chr4:6408200-6409496 FORWARD	81.14	668	126	0	255	922	172	839	4e-88	325
contig00288	AT5G35590.1	A1 | PAA1 (PROTEASOME ALPHA SUBUNIT A 1); endopeptidase/ peptidase/ threonine-type endopeptidase | chr5:13765417-13767768 R	80.61	660	128	0	475	1134	660	1	2e-78	293
contig00290	AT1G04480.1	60S ribosomal protein L23 (RPL23A) | chr1:1216110-1217257 FORWARD	85.92	419	59	0	377	795	419	1	1e-99	363
contig00291	AT3G45980.1	B, HTB9 | HTB9; DNA binding | chr3:16897492-16897944 REVERSE	93.02	86	6	0	254	339	208	293	1e-27	123
contig00292	AT5G14670.1	ARFA1B | ATARFA1B (ADP-ribosylation factor A1B); GTP binding / phospholipase activator/ protein binding | chr5:4729319-4730	86.23	494	68	0	329	822	530	37	9e-123	440
contig00297	ATCG00180.1	OC1 | RNA polymerase beta' subunit-1 | chrC:20251-23084 REVERSE	87.8	1467	172	2	2763	4228	1668	208	0	1483
contig00298	AT3G04920.1	40S ribosomal protein S24 (RPS24A) | chr3:1360989-1362065 FORWARD	83.55	389	64	0	67	455	1	389	1e-69	264
contig00299	AT3G05590.1	L18 | RPL18 (RIBOSOMAL PROTEIN L18); structural constituent of ribosome | chr3:1621511-1622775 FORWARD	84.71	157	24	0	287	443	556	400	1e-26	121
contig00300	AT1G68540.1	oxidoreductase family protein | chr1:25720066-25721282 FORWARD	86.67	105	14	0	685	789	521	417	2e-19	97.6
contig00304	AT1G63000.1	S/ER, UER1 | NRS/ER (NUCLEOTIDE-RHAMNOSE SYNTHASE/EPIMERASE-REDUCTASE); UDP-4-keto-6-deoxy-glucose-3,5-epimerase/ UDP-4-ket	79.27	468	95	2	388	854	800	334	4e-33	143
contig00305	AT5G42190.1	K2, SKP1B | ASK2 (ARABIDOPSIS SKP1-LIKE 2); protein binding / ubiquitin-protein ligase | chr5:16854495-16855516 REVERSE	82.95	129	22	0	103	231	56	184	4e-15	81.8
contig00307	AT5G26220.1	ChaC-like family protein | chr5:9163178-9164613 REVERSE	80.65	155	30	0	134	288	1	155	4e-11	69.9
contig00309	AT2G39730.3	A | RCA (RUBISCO ACTIVASE); ADP binding / ATP binding / enzyme regulator/ ribulose-1,5-bisphosphate carboxylase/oxygenase a	82.17	875	156	0	271	1145	202	1076	8e-140	498
contig00312	AT2G28740.1	S4 | HIS4; DNA binding | chr2:12329643-12329954 REVERSE	85.35	273	40	0	101	373	40	312	6e-58	224
contig00313	ATCG01310.1	L2.2 | encodes a chloroplast ribosomal protein L2, a constituent of the large subunit of the ribosomal complex | chrC:15280	93.61	391	25	0	1159	1549	1	391	4e-163	577
contig00319	AT1G07770.2	S15A | RPS15A (ribosomal protein s15a); structural constituent of ribosome | chr1:2408413-2409065 REVERSE	85.86	389	55	0	308	696	389	1	3e-91	335
contig00320	AT3G60770.1	40S ribosomal protein S13 (RPS13A) | chr3:22460525-22461656 REVERSE	84.05	326	52	0	321	646	419	94	8e-61	234
contig00321	AT3G62870.1	60S ribosomal protein L7A (RPL7aB) | chr3:23242862-23244273 REVERSE	81.13	583	110	0	199	781	766	184	1e-75	283
contig00324	AT2G42590.2	F9, GF14 MU | GRF9 (GENERAL REGULATORY FACTOR 9); calcium ion binding / protein binding / protein phosphorylated amino acid	79.63	702	141	2	178	878	28	728	6e-63	242
contig00327	AT4G09800.1	S18C | RPS18C (S18 RIBOSOMAL PROTEIN); RNA binding / nucleic acid binding / structural constituent of ribosome | chr4:61738	83.74	455	74	0	88	542	1	455	3e-85	315
contig00330	AT5G64040.1	AN | PSAN; calmodulin binding | chr5:25628724-25629409 REVERSE	83.46	272	45	0	304	575	245	516	2e-45	182
contig00331	AT3G17390.1	O3, SAMS3, MAT4 | MTO3 (METHIONINE OVER-ACCUMULATOR 3); methionine adenosyltransferase | chr3:5952484-5953665 REVERSE	83.47	1107	181	2	103	1208	16	1121	0	728
contig00332	AT1G11840.5	GLX1 | ATGLX1 (GLYOXALASE I HOMOLOG); lactoylglutathione lyase/ metal ion binding | chr1:3996045-3997290 FORWARD	81.47	448	83	0	95	542	20	467	2e-59	230
contig00333	AT3G54890.1	CA1 | LHCA1; chlorophyll binding | chr3:20339706-20340922 REVERSE	83.02	530	90	0	312	841	701	172	1e-91	337
contig00335	AT3G11510.1	40S ribosomal protein S14 (RPS14B) | chr3:3623757-3624866 REVERSE	81.49	416	77	0	290	705	449	34	8e-55	214
contig00339	AT5G51940.1	PB6A, NRPD6A, NRPE6A | NRPB6A; DNA binding / DNA-directed RNA polymerase | chr5:21104679-21105796 FORWARD	81.12	249	47	0	244	492	435	187	8e-27	121
contig00341	ATCG00120.1	PA | Encodes the ATPase alpha subunit, which is a subunit of ATP synthase and part of the CF1 portion which catalyzes the c	88.37	1402	163	0	800	2201	1	1402	0	1487
contig00343	AT1G48830.2	40S ribosomal protein S7 (RPS7A) | chr1:18059854-18060935 REVERSE	79.81	426	86	0	141	566	73	498	2e-39	163
contig00344	AT4G11600.1	GPX6, PHGPX, LSC803 | ATGPX6 (GLUTATHIONE PEROXIDASE 6); glutathione peroxidase | chr4:7010021-7011330 REVERSE	78.94	451	95	0	241	691	218	668	1e-32	141
contig00353	AT4G31700.1	S6 | RPS6 (RIBOSOMAL PROTEIN S6); structural constituent of ribosome | chr4:15346306-15347714 REVERSE	82.99	488	83	0	183	670	488	1	2e-83	309
contig00354	AT1G27330.1	FUNCTIONS IN: molecular_function unknown; INVOLVED IN: response to oxidative stress; LOCATED IN: cellular_component unknow	86.73	113	15	0	144	256	203	91	3e-22	105
contig00359	AT2G31490.1	unknown protein | chr2:13412060-13413002 FORWARD	80.86	209	40	0	189	397	2	210	1e-19	97.6
contig00361	AT5G09440.1	L4 | EXL4 (EXORDIUM LIKE 4) | chr5:2938397-2939233 FORWARD	93.55	62	4	0	996	1057	174	113	1e-17	91.7
contig00362	AT4G11150.1	F, emb2448, TUFF, VHA-E1 | TUF (VACUOLAR ATP SYNTHASE SUBUNIT E1); proton-transporting ATPase, rotational mechanism | chr4:	83.66	257	42	0	748	1004	257	1	2e-43	176
contig00364	AT3G01500.3	1 | CA1 (CARBONIC ANHYDRASE 1); carbonate dehydratase/ zinc ion binding | chr3:195173-197873 REVERSE	78.42	329	71	0	683	1011	661	989	5e-17	89.7
contig00367	AT3G62560.1	GTP-binding protein, putative | chr3:23137539-23138880 FORWARD	82.51	526	92	0	184	709	47	572	1e-84	313
contig00369	AT5G27700.1	structural constituent of ribosome | chr5:9807541-9808048 REVERSE	82.64	121	21	0	344	464	121	1	1e-12	73.8
contig00373	AT3G17850.1	protein kinase, putative | chr3:6109854-6116245 REVERSE	82.83	233	37	1	18	250	3500	3271	4e-33	141
contig00374	AT3G56800.1	M3, acam-3 | CAM3 (CALMODULIN 3); calcium ion binding | chr3:21034981-21035920 REVERSE	86.22	450	62	0	364	813	450	1	7e-111	400
contig00375	AT3G26650.1	PA, GAPA-1 | GAPA (GLYCERALDEHYDE 3-PHOSPHATE DEHYDROGENASE A SUBUNIT); glyceraldehyde-3-phosphate dehydrogenase/ protein b	81.01	1011	190	2	276	1285	182	1191	2e-130	466
contig00378	AT5G47930.1	40S ribosomal protein S27 (RPS27D) | chr5:19406423-19407329 REVERSE	86.71	173	23	0	227	399	213	41	6e-39	161
contig00381	AT4G35090.2	T2 | CAT2 (CATALASE 2); catalase | chr4:16701105-16703215 REVERSE	80.78	1181	227	0	619	1799	1181	1	6e-153	541
contig00383	AT4G33865.1	40S ribosomal protein S29 (RPS29C) | chr4:16233395-16234114 REVERSE	82.32	164	29	0	396	559	164	1	4e-19	95.6
contig00386	ATMG00090.1	ribosomal protein S3 | chrM:25482-28733 REVERSE	88.86	1625	138	8	915	2529	76	1667	0	1663
contig00387	AT4G18730.1	L16B | RPL16B; structural constituent of ribosome | chr4:10302238-10303206 FORWARD	83.59	512	84	0	202	713	534	23	2e-95	349
contig00388	AT3G53420.2	P2A, PIP2, PIP2;1 | PIP2A (PLASMA MEMBRANE INTRINSIC PROTEIN 2A); water channel | chr3:19803906-19805454 REVERSE	78.53	559	120	0	291	849	244	802	3e-37	157
contig00390	AT5G56600.1	N3, PRF3 | PRF3 (PROFILIN 3); actin binding | chr5:22909882-22910821 REVERSE	86.92	107	14	0	319	425	358	464	9e-21	101
contig00392	AT5G59690.1	histone H4 | chr5:24051649-24051960 FORWARD	84.84	310	47	0	172	481	310	1	2e-63	242
contig00394	AT1G51060.1	A10 | HTA10; DNA binding | chr1:18926948-18927443 FORWARD	81.02	216	41	0	159	374	66	281	2e-21	103
contig00396	AT4G10450.1	60S ribosomal protein L9 (RPL90D) | chr4:6463201-6464458 REVERSE	81.28	219	38	1	379	594	342	560	4e-22	105
contig00397	AT4G14800.1	D2 | PBD2 (20S PROTEASOME BETA SUBUNIT 2); peptidase/ threonine-type endopeptidase | chr4:8500398-8502058 FORWARD	80.67	419	81	0	188	606	136	554	6e-47	188
contig00398	AT1G32470.1	glycine cleavage system H protein, mitochondrial, putative | chr1:11739479-11740246 REVERSE	86.99	146	19	0	492	637	233	88	4e-32	139
contig00399	AT2G36060.1	Z3, UEV1C | ubiquitin-conjugating enzyme family protein | chr2:15143012-15143998 REVERSE	83.41	416	69	0	243	658	15	430	1e-73	278
contig00400	AT3G49870.1	ARLA1C | ATARLA1C (ADP-ribosylation factor-like A1C); GTP binding | chr3:18492674-18494021 REVERSE	83.17	511	84	2	199	708	1	510	4e-85	315
contig00406	AT1G74270.1	60S ribosomal protein L35a (RPL35aC) | chr1:27928415-27929466 REVERSE	80.33	300	59	0	29	328	1	300	1e-28	127
contig00408	AT2G37180.1	28, PIP2;3, PIP2C | RD28 (RESPONSIVE TO DESICCATION 28); water channel | chr2:15617779-15618937 FORWARD	83.52	176	29	0	587	762	535	710	5e-26	119
contig00414	ATCG00340.1	AB | Encodes the D1 subunit of photosystem I and II reaction centers. | chrC:37375-39579 REVERSE	91.87	1525	123	1	437	1960	2205	681	0	2032
contig00415	AT2G01250.1	60S ribosomal protein L7 (RPL7B) | chr2:132943-134264 REVERSE	80.36	504	99	0	294	797	226	729	1e-54	214
contig00416	AT2G21520.2	transporter | chr2:9215956-9218953 FORWARD	79.98	864	172	1	1240	2103	956	94	4e-90	333
contig00424	AT5G10360.1	B3010 | EMB3010 (embryo defective 3010); structural constituent of ribosome | chr5:3258734-3260142 REVERSE	79.63	324	66	0	1097	1420	387	710	7e-26	119
contig00425	AT2G18020.1	B2296 | EMB2296 (embryo defective 2296); structural constituent of ribosome | chr2:7837151-7838160 FORWARD	81.68	737	135	0	80	816	19	755	8e-108	391
contig00426	AT3G22230.1	60S ribosomal protein L27 (RPL27B) | chr3:7844136-7844543 REVERSE	81.87	182	33	0	299	480	401	220	3e-20	99.6
contig00427	AT1G31340.1	B1, NEDD8, ATRUB1 | RUB1 (RELATED TO UBIQUITIN 1); protein binding | chr1:11218076-11219417 REVERSE	81.36	456	85	0	341	796	456	1	2e-59	230
contig00430	AT1G66240.1	X1, ATATX1 | ATX1 (ARABIDOPSIS HOMOLOG OF ANTI-OXIDANT 1); metal ion binding | chr1:24686445-24687327 REVERSE	84.13	126	20	0	144	269	91	216	6e-18	91.7
contig00432	AT1G72170.1	unknown protein | chr1:27156403-27157516 FORWARD	80.95	147	28	0	321	467	213	67	2e-11	69.9
contig00435	AT5G22440.2	60S ribosomal protein L10A (RPL10aC) | chr5:7435328-7436486 REVERSE	80.82	537	103	0	151	687	88	624	8e-65	248
contig00436	AT5G20010.1	N-1, RAN1, ATRAN1 | RAN-1; GTP binding / GTPase/ protein binding | chr5:6760364-6761747 FORWARD	87.7	512	63	0	106	617	10	521	2e-145	515
contig00437	AT1G10630.1	ARFA1F | ATARFA1F (ARABIDOPSIS THALIANA ADP-RIBOSYLATION FACTOR A1F); GTP binding / copper ion binding / phospholipase acti	85.79	394	56	0	1	394	412	19	6e-92	337
contig00441	AT3G06680.1	60S ribosomal protein L29 (RPL29B) | chr3:2114402-2114877 REVERSE	83.66	153	25	0	27	179	64	216	3e-22	105
contig00445	AT5G13490.2	C2 | AAC2 (ADP/ATP carrier 2); ATP:ADP antiporter/ binding | chr5:4336034-4337379 FORWARD	84.35	888	134	3	334	1217	268	1154	0	638
contig00447	AT4G34050.2	caffeoyl-CoA 3-O-methyltransferase, putative | chr4:16310844-16311973 FORWARD	84.58	253	39	0	224	476	442	190	4e-48	192
contig00451	AT3G45030.1	40S ribosomal protein S20 (RPS20A) | chr3:16471606-16472312 REVERSE	81.03	311	59	0	131	441	58	368	3e-35	149
contig00458	AT2G26260.2	3BETAHSD/D2 | AT3BETAHSD/D2 (3BETA-HYDROXYSTEROID-DEHYDROGENASE/DECARBOXYLASE ISOFORM 2); 3-beta-hydroxy-delta5-steroid deh	82.21	281	47	3	719	998	264	542	3e-31	137
contig00460	AT5G46110.4	E2, TPT | APE2 (ACCLIMATION OF PHOTOSYNTHESIS TO ENVIRONMENT 2); antiporter/ triose-phosphate transmembrane transporter | c	79.63	869	177	0	294	1162	1211	343	4e-86	319
contig00461	AT5G35530.1	40S ribosomal protein S3 (RPS3C) | chr5:13710355-13712192 REVERSE	82.81	506	87	0	368	873	596	91	2e-84	313
contig00465	AT1G02305.1	cathepsin B-like cysteine protease, putative | chr1:455816-457974 FORWARD	80.16	252	50	0	742	993	751	1002	3e-21	103
contig00474	AT1G18080.1	ARCA, RACK1A_AT | ATARCA; nucleotide binding | chr1:6222325-6223901 FORWARD	80.46	819	155	4	407	1221	842	25	5e-88	325
contig00477	AT2G21660.2	GRP7, CCR2 | CCR2 (COLD, CIRCADIAN RHYTHM, AND RNA BINDING 2); RNA binding / double-stranded DNA binding / single-stranded	95.74	47	2	0	927	973	59	13	2e-13	77.8
contig00479	AT2G43090.1	aconitase C-terminal domain-containing protein | chr2:17918957-17919712 FORWARD	86.84	114	15	0	389	502	740	627	2e-22	107
contig00480	AT1G20693.3	GB2, HMG BETA 1, NFD2, NFD02 | HMGB2 (HIGH MOBILITY GROUP B 2); DNA binding / chromatin binding / structural constituent of	80.29	208	41	0	521	728	304	97	2e-16	87.7
contig00481	AT5G16130.1	40S ribosomal protein S7 (RPS7C) | chr5:5268984-5269912 FORWARD	81.01	158	30	0	223	380	557	400	3e-13	75.8
contig00484	AT4G23400.1	P1D, PIP1;5 | PIP1;5 (PLASMA MEMBRANE INTRINSIC PROTEIN 1;5); water channel | chr4:12220792-12222155 FORWARD	84.21	323	51	0	220	542	812	490	3e-61	236
contig00488	AT5G52840.1	NADH-ubiquinone oxidoreductase-related | chr5:21413718-21414794 FORWARD	80.5	200	39	0	514	713	405	206	2e-16	87.7
contig00489	AT4G14960.2	A6 | TUA6; structural constituent of cytoskeleton | chr4:8548769-8550319 REVERSE	85.61	1313	189	0	271	1583	1313	1	0	1104
contig00490	AT5G19780.1	A5 | TUA5; structural constituent of cytoskeleton | chr5:6687212-6688926 FORWARD	82.42	1314	231	0	117	1430	1	1314	0	773
contig00492	AT3G18410.2	NADH-ubiquinone oxidoreductase-related | chr3:6323203-6323761 FORWARD	86.73	98	13	0	688	785	149	52	9e-18	91.7
contig00495	AT2G01090.1	ubiquinol-cytochrome C reductase complex 7.8 kDa protein, putative / mitochondrial hinge protein, putative | chr2:80179-80	83.96	106	17	0	297	402	179	74	4e-13	75.8
contig00496	AT1G02300.1	cathepsin B-like cysteine protease, putative | chr1:453288-455376 FORWARD	83.69	141	23	0	868	1008	1053	913	2e-19	97.6
contig00498	AT3G49010.3	BBC1, BBC1, RSU2 | ATBBC1 (ARABIDOPSIS THALIANA BREAST BASIC CONSERVED 1); structural constituent of ribosome | chr3:181669	77.96	558	123	0	26	583	4	561	1e-29	131
contig00503	ATCG00280.1	BC | chloroplast gene encoding a CP43 subunit of the photosystem II reaction center. promoter contains a blue-light respon	90.83	1418	130	0	1036	2453	1418	1	0	1780
contig00507	AT2G19900.1	NADP-ME1 | ATNADP-ME1 (NADP-malic enzyme 1); malate dehydrogenase (oxaloacetate-decarboxylating) (NADP+)/ malic enzyme/ oxi	80.62	614	118	1	455	1067	313	926	6e-70	266
contig00508	AT5G43060.1	cysteine proteinase, putative / thiol protease, putative | chr5:17269784-17272117 REVERSE	80.82	318	61	0	1106	1423	741	424	4e-34	147
contig00510	AT3G23390.1	60S ribosomal protein L36a/L44 (RPL36aA) | chr3:8375427-8376224 FORWARD	85.21	311	46	0	168	478	311	1	2e-66	252
contig00513	AT5G13440.1	ubiquinol-cytochrome C reductase iron-sulfur subunit, mitochondrial, putative / Rieske iron-sulfur protein, putative | chr	79.37	509	105	0	308	816	274	782	4e-43	176
contig00514	AT2G33220.1	FUNCTIONS IN: molecular_function unknown; INVOLVED IN: photorespiration; LOCATED IN: mitochondrion, mitochondrial membrane	79.07	430	90	0	463	892	430	1	5e-32	139
contig00515	AT4G32470.2	ubiquinol-cytochrome C reductase complex 14 kDa protein, putative | chr4:15669705-15671095 REVERSE	85.29	102	15	0	314	415	192	293	2e-15	83.8
contig00516	AT4G24190.2	D | SHD (SHEPHERD); ATP binding / unfolded protein binding | chr4:12551902-12555851 REVERSE	79.5	1239	249	3	355	1589	2228	991	6e-117	422
contig00519	AT5G35680.2	eukaryotic translation initiation factor 1A, putative / eIF-1A, putative / eIF-4C, putative | chr5:13858152-13858589 REVER	84.65	430	66	0	77	506	1	430	2e-89	329
contig00520	AT1G35160.1	F4, 14-3-3PHI, GF14 PHI | GF14 PHI (GF14 PROTEIN PHI CHAIN); protein binding / protein phosphorylated amino acid binding |	80.06	707	141	0	115	821	34	740	2e-75	283
contig00521	ATCG00150.1	PI | Encodes a subunit of ATPase complex CF0, which is a proton channel that supplies the proton motive force to drive ATP	87.86	700	85	0	2242	2941	748	49	0	680
contig00526	AT5G10980.1	histone H3 | chr5:3472591-3473349 REVERSE	83.6	378	61	1	153	529	1	378	1e-65	250
contig00527	AT5G59870.1	A6 | HTA6; DNA binding | chr5:24115605-24116144 REVERSE	83.78	111	18	0	419	529	90	200	1e-13	77.8
contig00528	AT1G43890.3	RAB18, RAB18-1, RABC1 | ATRAB18 (ARABIDOPSIS RAB GTPASE HOMOLOG B18); GTP binding | chr1:16646934-16648395 FORWARD	87.5	88	11	0	595	682	406	319	2e-16	87.7
contig00529	AT3G53730.1	histone H4 | chr3:19912659-19912970 REVERSE	84.49	245	38	0	89	333	34	278	5e-46	184
contig00530	AT4G38740.1	C1 | ROC1 (ROTAMASE CYP 1); peptidyl-prolyl cis-trans isomerase | chr4:18083620-18084138 REVERSE	81.02	332	63	0	447	778	416	85	5e-38	159
contig00534	AT5G66140.1	D2 | PAD2 (PROTEASOME ALPHA SUBUNIT D 2); endopeptidase/ peptidase/ threonine-type endopeptidase | chr5:26437445-26438677 R	80.09	633	124	2	91	722	1	632	2e-62	240
contig00538	AT4G02080.1	AR1, ATSARA1C, ATSAR2 | ATSAR2 (ARABIDOPSIS THALIANA SECRETION-ASSOCIATED RAS SUPER FAMILY 2); GTP binding | chr4:921554-92	80.94	467	89	0	310	776	479	13	1e-56	220
contig00543	AT1G20696.3	GB3, NFD3, NFD03 | HMGB3 (HIGH MOBILITY GROUP B 3); DNA binding / chromatin binding / structural constituent of chromatin /	83.23	155	26	0	540	694	82	236	1e-20	101
contig00545	AT3G23810.1	HH2, ATSAHH2 | SAHH2 (S-ADENOSYL-L-HOMOCYSTEINE (SAH) HYDROLASE 2); adenosylhomocysteinase/ binding / catalytic | chr3:8588	82.5	1434	249	2	81	1513	26	1458	0	837
contig00546	AT5G67400.1	peroxidase 73 (PER73) (P73) (PRXR11) | chr5:26894896-26896300 FORWARD	87.39	119	15	0	408	526	836	718	2e-25	117
contig00549	AT4G13940.1	G1, EMB1395, SAHH1, MEE58, ATSAHH1 | MEE58 (MATERNAL EFFECT EMBRYO ARREST 58); adenosylhomocysteinase/ copper ion binding |	84.51	1343	204	4	98	1438	30	1370	0	981
contig00550	AT3G10090.1	40S ribosomal protein S28 (RPS28A) | chr3:3108960-3109154 REVERSE	80.63	191	34	1	249	439	188	1	5e-15	81.8
contig00551	AT3G08520.1	60S ribosomal protein L41 (RPL41D) | chr3:2586032-2586206 FORWARD	91.03	78	7	0	197	274	78	1	1e-20	99.6
contig00553	AT1G43170.3	P1, RPL3A | ARP1 (ARABIDOPSIS RIBOSOMAL PROTEIN 1); structural constituent of ribosome | chr1:16266992-16268631 FORWARD	83.23	1127	189	0	243	1369	1127	1	0	735
contig00557	AT1G47640.1	unknown protein | chr1:17518409-17519998 REVERSE	79.69	384	78	0	97	480	1	384	3e-33	143
contig00561	AT2G24940.1	MAPR2 | AtMAPR2 (Arabidopsis thaliana membrane-associated progesterone binding protein 2); heme binding | chr2:10609447-106	80.61	165	32	0	82	246	30	194	2e-12	73.8
contig00562	AT3G08580.2	C1 | AAC1 (ADP/ATP CARRIER 1); ATP:ADP antiporter/ binding | chr3:2605706-2607030 REVERSE	84.63	898	138	0	293	1190	245	1142	0	686
contig00563	AT1G32900.1	starch synthase, putative | chr1:11920582-11923506 REVERSE	79.25	482	98	2	332	812	266	746	4e-34	147
contig00564	AT3G18740.1	60S ribosomal protein L30 (RPL30C) | chr3:6453437-6453870 FORWARD	86.25	160	22	0	229	388	178	337	2e-33	143
contig00565	AT1G79230.3	1, ATMST1, MST1, ATRDH1 | MST1 (MERCAPTOPYRUVATE SULFURTRANSFERASE 1); 3-mercaptopyruvate sulfurtransferase/ sulfurtransfer	84.27	248	39	0	69	316	343	590	2e-45	182
contig00567	AT1G22850.1	INVOLVED IN: biological_process unknown; LOCATED IN: chloroplast; EXPRESSED IN: 22 plant structures; EXPRESSED DURING: 15	85.47	117	17	0	443	559	888	772	1e-19	97.6
contig00568	AT2G01970.1	endomembrane protein 70, putative | chr2:452197-454819 REVERSE	80.21	1657	328	0	334	1990	1763	107	0	684
contig00569	AT2G30490.1	C4H, C4H, CYP73A5 | C4H (CINNAMATE-4-HYDROXYLASE); trans-cinnamate 4-monooxygenase | chr2:12993861-12995683 REVERSE	77.5	1151	259	0	513	1663	1274	124	1e-58	228
contig00571	AT3G56940.1	D1, CHL27, ACSF | CRD1 (COPPER RESPONSE DEFECT 1); DNA binding / magnesium-protoporphyrin IX monomethyl ester (oxidative) c	82.31	735	130	0	465	1199	974	240	2e-118	426
contig00572	AT1G02500.2	M1, SAM-1, MAT1 | SAM1 (S-ADENOSYLMETHIONINE SYNTHETASE 1); methionine adenosyltransferase | chr1:519037-520218 FORWARD	84.01	863	138	0	581	1443	875	13	1e-175	617
contig00573	AT3G49910.1	60S ribosomal protein L26 (RPL26A) | chr3:18504311-18504751 FORWARD	80.71	280	54	0	187	466	151	430	1e-28	127
contig00575	AT1G13440.1	PC-2, GAPC2 | GAPC2 (GLYCERALDEHYDE-3-PHOSPHATE DEHYDROGENASE C2); NAD or NADH binding / binding / catalytic/ glyceraldehyd	82.86	992	170	0	324	1315	1004	13	3e-176	618
contig00583	AT3G62030.2	C4 | peptidyl-prolyl cis-trans isomerase, chloroplast / cyclophilin / rotamase / cyclosporin A-binding protein (ROC4) | chr	80.79	229	44	0	1333	1561	836	608	1e-21	105
contig00585	AT1G75630.1	A-P4 | AVA-P4; ATPase | chr1:28400662-28402032 FORWARD	86.57	484	65	0	362	845	499	16	6e-124	444
contig00587	AT1G27970.1	F2B | NTF2B (NUCLEAR TRANSPORT FACTOR 2B); Ran GTPase binding / protein transporter | chr1:9746921-9747787 FORWARD	83.94	137	22	0	76	212	241	377	9e-20	97.6
contig00590	AT2G44525.1	unknown protein | chr2:18382130-18383320 FORWARD	84.69	98	15	0	132	229	88	185	2e-13	75.8
contig00592	AT3G09200.1	60S acidic ribosomal protein P0 (RPP0B) | chr3:2823364-2825020 REVERSE	84.89	470	71	0	432	901	629	160	3e-101	369
contig00595	ATMG00480.1	FB, ATP8 | Encodes subunit 8 of the mitochondrial F(O) ATP synthase complex. | chrM:129909-130385 FORWARD	94.26	383	22	0	264	646	383	1	2e-166	585
contig00596	AT5G04800.4	40S ribosomal protein S17 (RPS17D) | chr5:1389217-1389642 FORWARD	79.45	326	67	0	92	417	10	335	5e-25	115
contig00600	AT5G38470.2	DNA repair protein RAD23, putative | chr5:15404720-15407251 FORWARD	84.09	132	21	0	636	767	454	585	1e-18	95.6
contig00604	AT4G20150.1	unknown protein | chr4:10888529-10889500 REVERSE	85.34	116	17	0	101	216	43	158	5e-19	95.6
contig00605	AT1G54290.1	eukaryotic translation initiation factor SUI1, putative | chr1:20268710-20269390 REVERSE	82.9	310	50	1	270	579	338	32	1e-47	190
contig00606	AT5G64400.2	unknown protein | chr5:25748922-25749947 FORWARD	90.77	65	6	0	551	615	209	145	8e-15	81.8
contig00607	AT1G61700.1	DNA-directed RNA polymerase II, putative (RPB10) | chr1:22787105-22788112 FORWARD	84.04	94	15	0	107	200	8	101	5e-11	67.9
contig00608	AT3G08940.2	CB4.2 | LHCB4.2 (light harvesting complex PSII); chlorophyll binding | chr3:2717717-2718665 FORWARD	79.1	512	107	0	421	932	349	860	3e-40	167
contig00610	AT2G28190.1	D2, CZSOD2 | CSD2 (COPPER/ZINC SUPEROXIDE DISMUTASE 2); superoxide dismutase | chr2:12014548-12016303 FORWARD	84.39	378	59	0	307	684	264	641	6e-75	281
contig00611	AT2G46260.1	BTB/POZ domain-containing protein | chr2:18996111-18998463 FORWARD	80.08	241	48	0	754	994	728	968	3e-19	97.6
contig00613	AT5G02500.1	C70-1, HSP70-1, AT-HSC70-1, HSC70 | HSC70-1 (HEAT SHOCK COGNATE PROTEIN 70-1); ATP binding | chr5:554055-556334 REVERSE	83.65	422	69	0	343	764	1853	1432	2e-77	289
contig00615	AT5G10390.1	histone H3 | chr5:3269065-3269475 REVERSE	86.87	335	44	0	285	619	398	64	3e-85	315
contig00631	AT1G67785.1	unknown protein | chr1:25416100-25416984 REVERSE	88.89	99	11	0	136	234	34	132	2e-23	109
contig00633	AT1G74050.1	60S ribosomal protein L6 (RPL6C) | chr1:27847256-27848680 REVERSE	82.89	187	32	0	584	770	425	239	2e-25	117
contig00635	AT2G21820.1	unknown protein | chr2:9302983-9303219 REVERSE	84.11	107	17	0	143	249	100	206	6e-14	77.8
contig00637	AT4G28750.1	AE-1 | PSAE-1 (PSA E1 KNOCKOUT); catalytic | chr4:14202951-14203888 REVERSE	81.64	207	34	2	264	468	424	220	1e-19	97.6
contig00639	AT1G65930.1	isocitrate dehydrogenase, putative / NADP+ isocitrate dehydrogenase, putative | chr1:24539088-24541861 FORWARD	83.3	575	96	0	653	1227	520	1094	9e-104	379
contig00645	AT1G65820.3	microsomal glutathione s-transferase, putative | chr1:24485213-24486682 FORWARD	93.33	60	4	0	509	568	210	151	1e-16	87.7
contig00648	AT5G11770.1	NADH-ubiquinone oxidoreductase 20 kDa subunit, mitochondrial | chr5:3791148-3792929 REVERSE	83.45	447	74	0	288	734	648	202	2e-80	299
contig00653	AT2G21260.1	mannose 6-phosphate reductase (NADPH-dependent), putative | chr2:9105693-9107308 REVERSE	78.81	722	153	0	376	1097	821	100	8e-56	218
contig00654	AT2G02470.1	6 | AL6 (ALFIN-LIKE 6); DNA binding / methylated histone residue binding | chr2:652837-654621 FORWARD	83.54	237	39	0	218	454	159	395	2e-38	161
contig00657	AT4G16720.1	60S ribosomal protein L15 (RPL15A) | chr4:9400156-9401315 REVERSE	81.82	374	68	0	80	453	1	374	3e-51	202
contig00658	AT3G47340.1	N1, DIN6, AT-ASN1 | ASN1 (GLUTAMINE-DEPENDENT ASPARAGINE SYNTHASE 1); asparagine synthase (glutamine-hydrolyzing) | chr3:17	82.92	240	41	0	475	714	1553	1314	3e-35	151
contig00664	AT1G31330.1	AF | PSAF (photosystem I subunit F) | chr1:11215011-11215939 REVERSE	88.24	68	8	0	227	294	665	598	1e-11	71.9
contig00665	AT1G07930.2	elongation factor 1-alpha / EF-1-alpha | chr1:2459014-2460458 FORWARD	85.23	176	26	0	17	192	176	1	7e-34	143
contig00668	AT4G25570.1	YB-2 | ACYB-2; carbon-monoxide oxygenase | chr4:13053887-13055518 REVERSE	81.46	151	28	0	237	387	119	269	1e-13	77.8
contig00670	AT1G15370.1	FUNCTIONS IN: molecular_function unknown; INVOLVED IN: transport; EXPRESSED IN: 24 plant structures; EXPRESSED DURING: 15	80.61	196	38	0	60	255	59	254	1e-16	87.7
contig00672	AT1G49300.2	RAB7, ATRABG3E, RABG3E | RABG3E (RAB GTPASE HOMOLOG G3E); GTP binding | chr1:18234842-18236968 FORWARD	81	621	118	0	86	706	1	621	3e-79	295
contig00674	AT4G22220.1	U1, ATISU1 | ISU1; structural molecule | chr4:11759444-11760881 REVERSE	79.88	333	65	2	277	608	440	109	2e-24	113
contig00675	AT1G26550.1	peptidyl-prolyl cis-trans isomerase PPIC-type family protein | chr1:9171800-9172716 FORWARD	81.71	432	76	1	235	666	429	1	2e-58	226
contig00679	AT4G27450.1	unknown protein | chr4:13727665-13728683 REVERSE	81.42	479	89	0	330	808	211	689	1e-63	244
contig00681	AT5G03300.1	K2 | ADK2 (ADENOSINE KINASE 2); adenosine kinase/ copper ion binding / kinase | chr5:796573-798997 FORWARD	81.61	446	82	0	249	694	187	632	2e-60	234
contig00682	AT5G54750.1	transport protein particle (TRAPP) component Bet3, putative | chr5:22242080-22243477 FORWARD	77.13	481	110	0	243	723	557	77	9e-15	81.8
contig00684	AT4G21580.2	oxidoreductase, zinc-binding dehydrogenase family protein | chr4:11475822-11477514 FORWARD	83.23	167	26	2	595	760	496	331	3e-18	93.7
contig00685	AT5G25460.1	unknown protein | chr5:8863430-8865394 FORWARD	79.74	459	93	0	196	654	164	622	5e-42	172
contig00689	AT1G08380.1	AO | PSAO (photosystem I subunit O) | chr1:2641004-2641739 REVERSE	84.71	157	24	0	413	569	265	421	9e-27	121
contig00693	AT1G71950.1	identical protein binding / serine-type endopeptidase | chr1:27080453-27081573 REVERSE	83.22	149	25	0	229	377	223	371	9e-20	97.6
contig00696	AT1G10940.1	K1, SNRK2-4, SNRK2.4, SRK2A | SNRK2.4 (SNF1-RELATED PROTEIN KINASE 2.4); kinase | chr1:3656050-3658170 REVERSE	81.67	300	55	0	589	888	605	306	5e-38	159
contig00697	AT2G20760.1	protein binding / structural molecule | chr2:8943279-8945108 REVERSE	83.08	130	22	0	548	677	639	510	3e-15	83.8
contig00698	AT4G24820.2	26S proteasome regulatory subunit, putative (RPN7) | chr4:12790471-12792599 REVERSE	80.19	929	184	0	257	1185	232	1160	3e-105	383
contig00700	AT5G19860.1	unknown protein | chr5:6714533-6715837 REVERSE	86.25	80	11	0	684	763	200	121	8e-12	71.9
contig00702	AT1G76200.1	unknown protein | chr1:28593351-28593980 FORWARD	86.07	122	17	0	350	471	188	67	1e-22	107
contig00703	AT1G60690.1	aldo/keto reductase family protein | chr1:22349892-22351668 REVERSE	83.79	290	47	0	410	699	370	659	5e-51	202
contig00706	AT3G12580.1	P70 | HSP70 (heat shock protein 70); ATP binding | chr3:3991487-3993689 REVERSE	80.93	1185	224	2	5	1188	304	1487	6e-153	541
contig00709	AT2G44100.2	GDI1, AT-GDI1 | ATGDI1 (ARABIDOPSIS THALIANA GUANOSINE NUCLEOTIDE DIPHOSPHATE DISSOCIATION INHIBITOR 1); RAB GDP-dissociati	77.9	1285	284	0	167	1451	2	1286	6e-79	295
contig00710	AT2G37620.2	T1, AAc1 | ACT1 (ACTIN 1); structural constituent of cytoskeleton | chr2:15779761-15781241 FORWARD	84.38	1114	174	0	237	1350	1132	19	0	829
contig00711	AT1G54780.1	thylakoid lumen 18.3 kDa protein | chr1:20439533-20440953 FORWARD	80.2	202	40	0	482	683	590	389	3e-15	83.8
contig00715	AT3G06300.1	-P4H-2 | AT-P4H-2 (A. THALIANA P4H ISOFORM 2); oxidoreductase, acting on paired donors, with incorporation or reduction of	81.11	323	61	0	708	1030	410	88	2e-37	157
contig00716	AT3G52180.2	PTPKIS1, DSP4, SEX4 | SEX4 (STARCH-EXCESS 4); polysaccharide binding / protein tyrosine/serine/threonine phosphatase | chr3	84.74	190	29	0	512	701	236	425	3e-34	147
contig00724	AT3G05700.1	INVOLVED IN: response to water deprivation; CONTAINS InterPro DOMAIN/s: Drought induced 19 (InterPro:IPR008598); BEST Arab	83.23	167	28	0	239	405	145	311	5e-23	109
contig00728	AT1G09200.1	histone H3 | chr1:2971722-2972132 REVERSE	84.23	241	38	0	51	291	1	241	6e-44	176
contig00731	AT1G36730.1	eukaryotic translation initiation factor 5, putative / eIF-5, putative | chr1:13898706-13900025 REVERSE	78.72	517	110	0	1041	1557	550	34	6e-36	153
contig00732	AT5G62700.1	B3 | TUB3; GTP binding / GTPase/ structural molecule | chr5:25184501-25186426 FORWARD	81.54	1289	238	0	358	1646	1298	10	0	668
contig00733	AT1G09780.1	2,3-biphosphoglycerate-independent phosphoglycerate mutase, putative / phosphoglyceromutase, putative | chr1:3165550-31678	78.49	1241	267	0	311	1551	202	1442	3e-93	343
contig00735	AT5G13870.1	GT-A4 | EXGT-A4 (ENDOXYLOGLUCAN TRANSFERASE A4); hydrolase, acting on glycosyl bonds / hydrolase, hydrolyzing O-glycosyl co	79.06	487	102	0	555	1041	572	86	2e-37	157
contig00736	AT4G17170.1	-RAB2, ATRABB1C, ATRAB2A, RAB2A, RABB1C, ATRAB-B1B, RAB-B1B | RABB1C (ARABIDOPSIS RAB GTPASE HOMOLOG B1C); GTP binding / GT	85.86	587	83	0	289	875	587	1	2e-142	505
contig00737	AT3G11730.1	FP8, ATRABD1, RABD1 | ATFP8; GTP binding / GTP-dependent protein binding / myosin XI tail binding | chr3:3709490-3711397 RE	81.2	351	66	0	88	438	1	351	3e-42	172
contig00739	AT1G09340.1	B, CSP41B | CRB (CHLOROPLAST RNA BINDING); binding / catalytic/ coenzyme binding | chr1:3015473-3018035 FORWARD	82.49	257	45	0	338	594	990	734	2e-36	153
contig00740	AT3G52880.2	MDAR1 | monodehydroascorbate reductase, putative | chr3:19601477-19604366 REVERSE	84.24	184	29	0	715	898	1072	889	1e-30	135
contig00741	AT3G46320.1	histone H4 | chr3:17020043-17020354 REVERSE	90.67	75	7	0	2	76	238	312	9e-19	93.7
contig00742	AT3G02770.1	dimethylmenaquinone methyltransferase family protein | chr3:601017-601884 REVERSE	82.04	245	44	0	462	706	386	142	2e-31	137
contig00743	AT5G35620.1	P1, EIF(ISO)4E, LSP, EIF4E2 | LSP1 (LOSS OF SUSCEPTIBILITY TO POTYVIRUS 1); RNA 7-methylguanosine cap binding / RNA binding	79.32	237	43	1	111	347	82	312	2e-15	83.8
contig00746	AT3G56490.1	zinc-binding protein, putative / protein kinase C inhibitor, putative | chr3:20941532-20943129 FORWARD	81.86	237	43	0	434	670	329	93	3e-29	129
contig00751	AT5G09510.1	40S ribosomal protein S15 (RPS15D) | chr5:2955698-2956554 REVERSE	81.74	460	82	2	69	527	1	459	1e-59	230
contig00754	AT1G76690.1	R2, ATOPR2 | OPR2 | chr1:28778976-28780355 FORWARD	89.68	155	16	0	532	686	475	629	2e-44	180
contig00755	AT1G65970.1	X2 | TPX2 (thioredoxin-dependent peroxidase 2); antioxidant/ oxidoreductase | chr1:24557527-24558229 REVERSE	84.88	205	31	0	208	412	95	299	1e-38	161
contig00756	AT3G23730.1	xyloglucan:xyloglucosyl transferase, putative / xyloglucan endotransglycosylase, putative / endo-xyloglucan transferase, p	80.58	278	54	0	404	681	368	645	3e-27	123
contig00759	AT5G42300.1	L5 | UBL5 (UBIQUITIN-LIKE PROTEIN 5) | chr5:16913611-16913832 REVERSE	84.09	220	35	0	304	523	220	1	3e-38	159
contig00764	AT2G39390.1	60S ribosomal protein L35 (RPL35B) | chr2:16450803-16451762 REVERSE	82.17	359	64	0	60	418	1	359	6e-52	204
contig00771	AT4G19045.1	protein binding | chr4:10438213-10439788 REVERSE	80.59	474	92	0	2	475	97	570	1e-53	210
contig00772	AT1G56580.1	unknown protein | chr1:21198402-21198902 REVERSE	86.32	95	13	0	177	271	136	230	4e-16	85.7
contig00775	AT3G46440.2	S5 | UXS5; UDP-glucuronate decarboxylase/ catalytic | chr3:17089268-17091611 REVERSE	83.07	886	150	0	275	1160	103	988	9e-161	567
contig00780	AT5G10450.2	F6, AFT1, 14-3-3lambda | GRF6 (G-box regulating factor 6); protein binding / protein phosphorylated amino acid binding | ch	80.61	521	101	0	282	802	683	163	4e-60	232
contig00786	AT3G25220.1	BP15-1 | FKBP15-1; FK506 binding / peptidyl-prolyl cis-trans isomerase | chr3:9182691-9184463 FORWARD	79.5	200	41	0	421	620	341	142	7e-12	71.9
contig00789	AT4G09320.1	PK1 | NDPK1; ATP binding / nucleoside diphosphate kinase | chr4:5923424-5924366 FORWARD	79.77	440	89	0	151	590	64	503	2e-40	167
contig00790	AT5G63570.1	A1 | GSA1 (GLUTAMATE-1-SEMIALDEHYDE-2,1-AMINOMUTASE); glutamate-1-semialdehyde 2,1-aminomutase | chr5:25451957-25453620 FOR	80.88	434	83	0	268	701	190	623	7e-51	202
contig00791	AT2G47610.1	60S ribosomal protein L7A (RPL7aA) | chr2:19529854-19531401 FORWARD	81.79	291	53	0	227	517	178	468	1e-37	157
contig00794	AT1G27310.1	F2A | NTF2A (NUCLEAR TRANSPORT FACTOR 2A); Ran GTPase binding / protein transporter | chr1:9484615-9485790 REVERSE	81.09	312	59	0	80	391	1	312	7e-36	151
contig00795	AT3G57870.1	US5, EMB1637, SCE1, SCE1A, ATSCE1 | SCE1 (SUMO CONJUGATION ENZYME 1); SUMO ligase | chr3:21428831-21430110 REVERSE	78.85	468	97	2	319	785	482	16	2e-28	127
contig00800	AT3G02360.1	6-phosphogluconate dehydrogenase family protein | chr3:482498-483958 FORWARD	78.65	1424	304	0	317	1740	1442	19	4e-114	412
contig00801	AT2G47170.1	F1A1C | ARF1A1C; GTP binding / phospholipase activator/ protein binding | chr2:19367264-19368518 FORWARD	87.04	378	49	0	32	409	169	546	4e-99	361
contig00809	AT1G32210.1	DAD1 | ATDAD1 (DEFENDER AGAINST APOPTOTIC DEATH 1) | chr1:11606047-11607652 REVERSE	87.29	236	30	0	250	485	341	106	1e-59	230
contig00810	AT4G35220.1	cyclase family protein | chr4:16752636-16753966 FORWARD	83.4	235	39	0	532	766	632	398	2e-37	157
contig00812	AT5G53300.2	C10 | UBC10 (ubiquitin-conjugating enzyme 10); ubiquitin-protein ligase | chr5:21632802-21633989 REVERSE	85.33	443	65	0	314	756	443	1	2e-99	363
contig00814	AT1G05205.1	unknown protein | chr1:1509352-1510249 REVERSE	85.31	143	21	0	364	506	212	70	1e-25	117
contig00818	AT2G36160.1	40S ribosomal protein S14 (RPS14A) | chr2:15169925-15171159 FORWARD	84.84	376	57	0	143	518	76	451	9e-79	293
contig00819	AT3G60245.1	60S ribosomal protein L37a (RPL37aC) | chr3:22268803-22269750 FORWARD	84.35	262	41	0	207	468	268	7	5e-49	194
contig00821	AT2G23090.1	unknown protein | chr2:9829657-9830274 REVERSE	88.04	92	11	0	272	363	94	185	5e-19	95.6
contig00822	AT4G00100.1	RPS13A, RPS13, PFL2 | ATRPS13A (ARABIDOPSIS THALIANA RIBOSOMAL PROTEIN S13A); structural constituent of ribosome | chr4:371	82.22	180	32	0	280	459	456	277	1e-21	103
contig00823	AT5G59910.1	B4 | HTB4; DNA binding | chr5:24127206-24127658 FORWARD	93.1	58	4	0	123	180	132	75	7e-16	83.8
contig00824	AT5G66680.1	L1 | DGL1; dolichyl-diphosphooligosaccharide-protein glycotransferase | chr5:26617840-26620581 REVERSE	78.93	299	63	0	170	468	1289	991	4e-18	93.7
contig00826	ATMG00640.1	F25 | encodes a plant b subunit of mitochondrial ATP synthase based on structural similarity and the presence in the F(0) c	90.49	568	54	0	163	730	1	568	0	698
contig00832	AT4G22310.1	unknown protein | chr4:11791443-11792638 FORWARD	82.51	263	46	0	102	364	1	263	1e-37	157
contig00833	AT5G10780.2	FUNCTIONS IN: molecular_function unknown; INVOLVED IN: biological_process unknown; LOCATED IN: cellular_component unknown;	83.5	200	33	0	224	423	148	347	7e-31	135
contig00835	AT5G58710.1	C7 | ROC7; peptidyl-prolyl cis-trans isomerase | chr5:23717840-23719495 FORWARD	82.5	503	88	0	168	670	100	602	2e-80	299
contig00837	AT1G16880.2	uridylyltransferase-related | chr1:5773796-5775272 FORWARD	79.92	259	52	0	582	840	571	313	1e-20	101
contig00847	AT3G52730.1	ubiquinol-cytochrome C reductase UQCRX/QCR9-like family protein | chr3:19543146-19544167 REVERSE	84.44	180	28	0	283	462	209	30	4e-31	135
contig00850	AT5G22060.1	J2, J2 | ATJ2; protein binding | chr5:7303798-7305668 REVERSE	80.09	929	182	1	200	1125	91	1019	1e-101	371
contig00852	ATMG00210.1	L5 | encodes a mitochondrial ribosomal protein L5, a constituent of the large subunit of the ribosomal complex | chrM:57774	94.28	559	31	1	1693	2251	558	1	0	813
contig00853	AT2G02760.1	UBC2, UBC2 | ATUBC2 (UBIQUITING-CONJUGATING ENZYME 2); ubiquitin-protein ligase | chr2:774271-775149 FORWARD	82.97	458	78	0	198	655	1	458	2e-77	289
contig00857	AT2G25610.1	H+-transporting two-sector ATPase, C subunit family protein | chr2:10901585-10902494 REVERSE	83.61	476	78	0	413	888	527	52	4e-88	325
contig00858	AT1G23750.1	DNA-binding protein-related | chr1:8400638-8401171 FORWARD	94.59	74	4	0	334	407	265	338	6e-25	115
contig00863	AT1G16890.2	C36, UBC13B | ubiquitin-conjugating enzyme, putative | chr1:5776550-5778327 REVERSE	84.44	437	68	0	262	698	437	1	7e-89	327
contig00869	AT3G46030.1	B11 | HTB11; DNA binding | chr3:16913614-16914051 REVERSE	85.29	136	17	1	98	233	71	203	4e-23	107
contig00870	AT1G15820.1	CB6, CP24 | LHCB6 (LIGHT HARVESTING COMPLEX PSII SUBUNIT 6); chlorophyll binding | chr1:5446685-5447676 REVERSE	79.2	476	99	0	356	831	605	130	5e-38	159
contig00873	AT4G34030.1	CB | MCCB (3-METHYLCROTONYL-COA CARBOXYLASE); biotin carboxylase/ methylcrotonoyl-CoA carboxylase | chr4:16301298-16303949	80.45	670	131	0	242	911	277	946	6e-67	256
contig00874	AT1G51650.1	ATP synthase epsilon chain, mitochondrial | chr1:19152680-19153641 FORWARD	81.58	152	28	0	89	240	22	173	2e-14	79.8
contig00876	AT5G09810.1	T2, ACT7 | ACT7 (ACTIN 7); structural constituent of cytoskeleton | chr5:3052809-3054220 FORWARD	84.74	1134	173	0	428	1561	1134	1	0	876
contig00879	AT5G60390.3	elongation factor 1-alpha / EF-1-alpha | chr5:24289226-24290675 FORWARD	84.41	404	63	0	2	405	622	1025	2e-81	301
contig00883	AT5G66190.1	LFNR1, FNR1 | FNR1 (FERREDOXIN-NADP(+)-OXIDOREDUCTASE 1); NADPH dehydrogenase/ electron transporter, transferring electrons	82.83	769	132	0	308	1076	1039	271	6e-134	478
contig00887	AT4G02840.1	small nuclear ribonucleoprotein D1, putative / snRNP core protein D1, putative / Sm protein D1, putative | chr4:1264726-12	86.29	248	34	0	378	625	248	1	3e-57	222
contig00888	AT5G16440.1	P1 | IPP1 (ISOPENTENYL DIPHOSPHATE ISOMERASE 1); isopentenyl-diphosphate delta-isomerase | chr5:5371765-5373575 FORWARD	81.42	506	94	0	526	1031	695	190	9e-68	258
contig00889	AT5G28840.1	E | GME (GDP-D-MANNOSE 3',5'-EPIMERASE); GDP-mannose 3,5-epimerase/ NAD or NADH binding / catalytic | chr5:10862472-1086402	83.68	864	141	0	207	1070	154	1017	5e-169	595
contig00890	AT1G70580.4	AT2, GGT2 | AOAT2 (ALANINE-2-OXOGLUTARATE AMINOTRANSFERASE 2); L-alanine:2-oxoglutarate aminotransferase/ glycine:2-oxoglut	81.44	404	75	0	1338	1741	997	1400	5e-52	206
contig00891	AT4G40040.2	histone H3.2 | chr4:18557539-18558236 REVERSE	85.16	411	61	0	308	718	411	1	5e-90	331
contig00892	AT1G56190.2	phosphoglycerate kinase, putative | chr1:21028622-21030454 FORWARD	85.37	164	24	0	57	220	1045	1208	3e-31	135
contig00893	AT1G05870.2	unknown protein | chr1:1772454-1773228 REVERSE	88.64	88	10	0	277	364	464	551	4e-19	95.6
contig00897	AT1G25350.1	A9 | OVA9 (ovule abortion 9); glutamine-tRNA ligase | chr1:8889280-8894205 REVERSE	78.85	279	59	0	1	279	937	659	6e-16	85.7
contig00899	AT3G53620.1	PPa4 | AtPPa4 (Arabidopsis thaliana pyrophosphorylase 4); inorganic diphosphatase | chr3:19881491-19883308 FORWARD	82.19	511	91	0	295	805	62	572	3e-70	266
contig00900	AT4G10040.1	TC-2 | CYTC-2 (cytochrome c-2); electron carrier/ heme binding / iron ion binding | chr4:6277083-6278281 FORWARD	81.71	328	60	0	275	602	328	1	5e-43	174
contig00902	AT5G07090.1	40S ribosomal protein S4 (RPS4B) | chr5:2202410-2203805 FORWARD	83.7	730	119	0	231	960	761	32	7e-142	504
contig00904	AT1G05260.1	I3, RCI3A | RCI3 (RARE COLD INDUCIBLE GENE 3); peroxidase | chr1:1529827-1531271 FORWARD	84.78	92	14	0	241	332	154	245	1e-11	71.9
contig00906	AT3G11500.1	small nuclear ribonucleoprotein G, putative / snRNP-G, putative / Sm protein G, putative | chr3:3621626-3622474 REVERSE	80.54	185	36	0	308	492	194	10	5e-15	81.8
contig00908	AT3G06610.1	DNA-binding enhancer protein-related | chr3:2060837-2061845 FORWARD	78.88	251	53	0	145	395	64	314	1e-13	77.8
contig00909	AT1G70490.2	ARFA1D, ARFA1D | ARFA1D; GTP binding / phospholipase activator/ protein binding | chr1:26564162-26565152 REVERSE	87.07	433	56	0	1	433	47	479	3e-115	414
contig00914	ATCG00430.1	BG | Encodes a protein which was originally thought to be part of photosystem II but its wheat homolog was later shown to e	86.99	569	74	0	988	1556	617	49	1e-152	541
contig00916	AT2G20450.1	60S ribosomal protein L14 (RPL14A) | chr2:8813923-8815071 FORWARD	83.56	365	60	0	186	550	386	22	4e-65	248
contig00918	AT4G23100.2	L1, PAD2, GSH1, CAD2 | GSH1 (GLUTAMATE-CYSTEINE LIGASE); glutamate-cysteine ligase | chr4:12103779-12106751 REVERSE	80.9	1047	200	0	567	1613	1256	210	2e-137	490
contig00921	AT5G58060.2	T61, ATYKT61, ATGP1 | YKT61 | chr5:23498277-23500128 FORWARD	85	180	27	0	379	558	633	454	3e-33	143
contig00922	AT5G36230.1	eIF4-gamma/eIF5/eIF2-epsilon domain-containing protein | chr5:14273519-14276773 FORWARD	82.03	629	113	0	129	757	1	629	1e-95	351
contig00923	AT5G03240.3	Q3 | UBQ3 (POLYUBIQUITIN 3); protein binding | chr5:771976-772896 REVERSE	82.97	323	53	1	1	321	779	457	2e-50	198
contig00924	AT1G72330.1	AAT2 | ALAAT2 (ALANINE AMINOTRANSFERASE 2); ATP binding / L-alanine:2-oxoglutarate aminotransferase | chr1:27233637-2723657	78.08	1259	276	0	306	1564	307	1565	2e-82	307
contig00925	AT4G14680.1	S3 | APS3; sulfate adenylyltransferase (ATP) | chr4:8413443-8415311 REVERSE	79.21	1015	211	0	490	1504	314	1328	3e-84	313
contig00928	AT5G11560.1	catalytic | chr5:3709734-3713994 REVERSE	81.14	175	33	0	172	346	239	65	2e-15	85.7
contig00931	AT2G31610.1	40S ribosomal protein S3 (RPS3A) | chr2:13450384-13451669 FORWARD	83.02	583	99	0	80	662	1	583	8e-102	371
contig00932	AT5G56950.1	A03, NFA3, NAP1;3 | NAP1;3 (NUCLEOSOME ASSEMBLY PROTEIN 1;3); DNA binding | chr5:23032618-23035299 FORWARD	80.87	549	105	0	589	1137	913	365	5e-67	256
contig00935	AT4G31300.1	A1 | PBA1; endopeptidase/ peptidase/ threonine-type endopeptidase | chr4:15188927-15190935 FORWARD	82.75	284	49	0	159	442	28	311	9e-43	174
contig00938	AT5G19140.1	AILP1, AILP1 | AILP1 | chr5:6423398-6425785 FORWARD	83.27	269	45	0	467	735	415	683	2e-43	176
contig00940	AT5G08650.1	GTP-binding protein LepA, putative | chr5:2806533-2813220 REVERSE	87.58	161	20	0	9	169	437	277	6e-39	161
contig00942	AT5G03520.1	RAB8C, ATRABE1D, ATRAB-E1D, RAB-E1D | ATRAB8C; GTP binding | chr5:883679-885158 FORWARD	81.95	471	85	0	448	918	489	19	2e-68	260
contig00943	AT1G48030.2	LPD1 | mtLPD1 (mitochondrial lipoamide dehydrogenase 1); ATP binding / dihydrolipoyl dehydrogenase | chr1:17717432-17719141	78.28	686	149	0	1060	1745	803	118	1e-43	178
contig00945	AT3G29320.1	glucan phosphorylase, putative | chr3:11252871-11257587 FORWARD	80.97	904	172	0	771	1674	2585	1682	1e-118	428
contig00946	AT4G04810.1	MSRB4 | methionine sulfoxide reductase domain-containing protein / SeIR domain-containing protein | chr4:2441412-2442567 FO	93.62	47	3	0	285	331	106	152	3e-11	69.9
contig00948	AT5G20190.1	binding | chr5:6814093-6815171 FORWARD	84.11	107	17	0	387	493	776	670	2e-13	77.8
contig00957	AT5G11520.1	P3, YLS4 | ASP3 (ASPARTATE AMINOTRANSFERASE 3); L-aspartate:2-oxoglutarate aminotransferase | chr5:3685257-3687721 REVERSE	79.68	758	154	0	572	1329	532	1289	8e-75	281
contig00959	AT3G25530.1	BDH, ATGHBDH, GLYR1, GR1 | GLYR1 (GLYOXYLATE REDUCTASE 1); 3-hydroxybutyrate dehydrogenase/ phosphogluconate dehydrogenase	77.46	812	180	1	76	884	10	821	9e-37	155
contig00963	AT3G14420.2	(S)-2-hydroxy-acid oxidase, peroxisomal, putative / glycolate oxidase, putative / short chain alpha-hydroxy acid oxidase,	81.42	974	181	0	349	1322	1010	37	3e-139	496
contig00964	AT2G43030.1	ribosomal protein L3 family protein | chr2:17894898-17895713 FORWARD	86.51	126	17	0	219	344	765	640	7e-25	115
contig00966	AT1G58380.1	6 | XW6; structural constituent of ribosome | chr1:21689115-21690085 FORWARD	81.31	578	108	0	326	903	794	217	2e-77	289
contig00972	AT3G57490.1	40S ribosomal protein S2 (RPS2D) | chr3:21279824-21280887 REVERSE	83.76	197	32	0	109	305	320	124	9e-32	137
contig00975	AT3G22845.1	emp24/gp25L/p24 protein-related | chr3:8087373-8088550 FORWARD	82.86	210	36	0	399	608	253	462	1e-29	131
contig00978	AT5G50460.1	protein transport protein SEC61 gamma subunit, putative | chr5:20552168-20552509 REVERSE	85.13	195	29	0	77	271	3	197	1e-37	157
contig00980	AT5G53560.1	B5-A, B5 #2, ATCB5-E, CB5-E | CB5-E (CYTOCHROME B5 ISOFORM E); heme binding | chr5:21759628-21760353 FORWARD	82.63	213	37	0	119	331	31	243	4e-29	129
contig00981	AT2G32520.1	dienelactone hydrolase family protein | chr2:13805823-13807442 REVERSE	80	355	71	0	448	802	522	168	1e-32	141
contig00987	AT1G42970.1	PB | GAPB (GLYCERALDEHYDE-3-PHOSPHATE DEHYDROGENASE B SUBUNIT); glyceraldehyde-3-phosphate dehydrogenase (NADP+)/ glycerald	81.02	980	186	0	357	1336	1241	262	7e-131	468
contig00988	AT2G43750.1	SB, ACS1, CPACS1, ATCS-B | OASB (O-ACETYLSERINE (THIOL) LYASE B); cysteine synthase | chr2:18129604-18132322 REVERSE	79.33	479	99	0	283	761	286	764	1e-39	165
contig00989	AT3G22740.1	T3 | HMT3; homocysteine S-methyltransferase | chr3:8033200-8035710 REVERSE	82.22	135	24	0	155	289	122	256	2e-13	77.8
contig00990	AT1G50370.1	serine/threonine protein phosphatase, putative | chr1:18658894-18661672 FORWARD	85.67	907	128	2	106	1011	1	906	0	751
contig00992	AT1G08450.1	T3 | CRT3 (CALRETICULIN 3); calcium ion binding / unfolded protein binding | chr1:2668008-2671800 REVERSE	78.01	896	197	0	116	1011	106	1001	2e-54	214
contig00995	AT3G51810.1	EM1, GEA1, AT3, EM1 | EM1 (LATE EMBRYOGENESIS ABUNDANT 1) | chr3:19214818-19215461 FORWARD	85.94	128	18	0	185	312	26	153	8e-24	111
contig00996	AT3G02230.1	P1, ATRGP1 | RGP1 (REVERSIBLY GLYCOSYLATED POLYPEPTIDE 1); cellulose synthase (UDP-forming) | chr3:415463-417304 FORWARD	80.93	839	160	0	324	1162	64	902	8e-109	394
contig00997	AT3G09440.1	heat shock cognate 70 kDa protein 3 (HSC70-3) (HSP70-3) | chr3:2903434-2905632 REVERSE	81.28	732	137	0	60	791	732	1	4e-100	365
contig01003	AT2G37110.1	unknown protein | chr2:15592689-15593726 FORWARD	92.77	83	6	0	383	465	265	347	2e-25	117
contig01005	AT3G62250.1	Q5 | UBQ5 (ubiquitin 5); protein binding / structural constituent of ribosome | chr3:23037138-23037611 FORWARD	86.22	450	62	0	272	721	450	1	6e-111	400
contig01007	AT5G35220.1	Y1 | EGY1 (ETHYLENE-DEPENDENT GRAVITROPISM-DEFICIENT AND YELLOW-GREEN 1); metalloendopeptidase | chr5:13484606-13487546 REV	78.76	485	103	0	467	951	1340	856	1e-33	145
contig01011	AT4G26850.1	C2 | VTC2 (vitamin c defective 2); GDP-D-glucose phosphorylase/ GDP-galactose:glucose-1-phosphate guanyltransferase/ GDP-ga	81.05	554	105	0	848	1401	217	770	7e-70	266
contig01013	ATMG01275.1	D1A, NAD1, ND1 | Encodes subunit of mitochondrial NAD(P)H dehydrogenase that is trans-spliced from three precursors, NAD1A,	97.67	387	9	0	2155	2541	387	1	0	696
contig01016	AT5G40010.1	TP1 | AATP1 (AAA-ATPase 1); ATP binding / ATPase/ nucleoside-triphosphatase/ nucleotide binding | chr5:16020218-16021762 RE	80.12	171	34	0	676	846	917	747	6e-11	69.9
contig01020	AT5G55190.1	N3, ATRAN3 | RAN3 (RAN GTPASE 3); GTP binding / GTPase/ protein binding | chr5:22392285-22393957 FORWARD	83.53	170	21	3	169	331	16	185	1e-20	99.6
contig01021	AT5G64370.1	TA-UP | BETA-UP (beta-ureidopropionase); beta-ureidopropionase | chr5:25739264-25741031 FORWARD	80.91	503	96	0	699	1201	1136	634	5e-61	236
contig01022	AT3G02468.1	uORF9 | CPuORF9 (Conserved peptide upstream open reading frame 9) | chr3:509815-510068 FORWARD	92.86	70	5	0	322	391	49	118	8e-20	99.6
contig01023	AT5G45620.1	26S proteasome regulatory subunit, putative (RPN9) | chr5:18501590-18503868 FORWARD	79.03	944	198	0	614	1557	992	49	9e-81	301
contig01025	AT1G27650.1	U2AF35A | ATU2AF35A; RNA binding / nucleic acid binding / nucleotide binding / zinc ion binding | chr1:9615152-9616042 FORW	86.32	95	13	0	81	175	1	95	5e-16	85.7
contig01026	AT3G55005.1	N1B | TON1B (tonneau 1b) | chr3:20384131-20386193 FORWARD	78.68	333	71	0	46	378	1	333	2e-19	97.6
contig01027	AT4G30996.1	unknown protein | chr4:15101464-15102461 FORWARD	81.41	156	29	0	615	770	290	135	4e-14	79.8
contig01030	AT3G28900.1	60S ribosomal protein L34 (RPL34C) | chr3:10902864-10904415 REVERSE	84.69	209	32	0	164	372	109	317	8e-39	161
contig01036	AT1G53910.3	P2.12 | RAP2.12; DNA binding / transcription factor | chr1:20135242-20136581 FORWARD	81.68	191	35	0	1013	1203	542	352	2e-20	101
contig01038	AT2G13360.2	T, AGT1 | AGT (ALANINE:GLYOXYLATE AMINOTRANSFERASE); alanine-glyoxylate transaminase/ serine-glyoxylate transaminase/ serin	80.97	473	90	0	769	1241	646	1118	2e-57	224
contig01039	AT1G11200.1	unknown protein | chr1:3753896-3755459 FORWARD	81.45	248	46	0	530	777	439	686	3e-28	127
contig01040	AT4G19860.1	lecithin:cholesterol acyltransferase family protein / LACT family protein | chr4:10777655-10780260 REVERSE	78.56	471	101	0	1129	1599	777	307	6e-30	133
contig01042	ATCG00670.1	PP1, PCLPP | Encodes the only ClpP (caseinolytic protease) encoded within the plastid genome. Contains a highly conserved	82.05	195	35	0	494	688	194	388	4e-23	109
contig01043	ATCG00065.1	S12A, RPS12 | chloroplast gene encoding ribosomal protein s12. The gene is located in three distinct loci on the chloroplas	86.84	114	15	0	37	150	114	1	2e-22	107
contig01047	AT5G35630.3	2, GLN2, ATGSL1 | GS2 (GLUTAMINE SYNTHETASE 2); glutamate-ammonia ligase | chr5:13831220-13833239 FORWARD	80.67	962	184	2	218	1178	1271	311	2e-115	416
contig01048	AT5G56010.1	P81-3 | HSP81-3; ATP binding / unfolded protein binding | chr5:22681410-22683911 FORWARD	85.03	1349	196	2	828	2173	751	2096	0	1065
contig01050	AT1G67350.2	unknown protein | chr1:25235917-25236783 FORWARD	87.1	93	12	0	187	279	60	152	2e-17	89.7
contig01051	AT4G16830.3	nuclear RNA-binding protein (RGGA) | chr4:9470652-9472308 FORWARD	95.74	47	2	0	1107	1153	835	881	2e-13	77.8
contig01055	AT5G54160.1	OMT1, OMT1 | ATOMT1 (O-METHYLTRANSFERASE 1); caffeate O-methyltransferase/ myricetin 3'-O-methyltransferase/ quercetin 3-O-	79.2	572	119	0	426	997	343	914	2e-47	190
contig01059	AT5G62690.1	B2 | TUB2; GTP binding / GTPase/ structural molecule | chr5:25181560-25183501 FORWARD	90.7	86	8	0	315	400	1289	1204	6e-23	107
contig01061	AT1G63970.2	PF, MECPS | ISPF; 2-C-methyl-D-erythritol 2,4-cyclodiphosphate synthase | chr1:23738923-23740336 REVERSE	88.24	85	10	0	671	755	586	670	4e-17	89.7
contig01062	AT5G62540.1	C3 | UBC3 (ubiquitin-conjugating enzyme 3); ubiquitin-protein ligase | chr5:25104679-25105465 FORWARD	87.38	103	13	0	179	281	160	262	3e-21	101
contig01066	AT1G78300.1	F2, 14-3-3OMEGA, GF14 OMEGA | GRF2 (GENERAL REGULATORY FACTOR 2); protein binding / protein phosphorylated amino acid bindi	82.91	392	67	0	142	533	28	419	2e-64	246
contig01071	AT5G66510.1	MMA CA3 | GAMMA CA3 (GAMMA CARBONIC ANHYDRASE 3); carbonate dehydratase | chr5:26550016-26551496 REVERSE	80.37	326	64	0	504	829	557	232	5e-32	139
contig01075	AT5G23900.1	60S ribosomal protein L13 (RPL13D) | chr5:8064176-8065081 REVERSE	78.16	618	135	0	34	651	2	619	7e-37	155
contig01079	AT3G13120.1	30S ribosomal protein S10, chloroplast, putative | chr3:4220310-4221526 REVERSE	81.82	297	54	0	326	622	264	560	1e-38	161
contig01081	ATCG00780.1	L14 | encodes a chloroplast ribosomal protein L14, a constituent of the large subunit of the ribosomal complex | chrC:80696	84.55	369	57	0	59	427	1	369	2e-66	254
contig01085	AT5G12200.1	dihydropyrimidinase / DHPase / dihydropyrimidine amidohydrolase / hydantoinase (PYD2) | chr5:3941700-3944727 REVERSE	78.11	1124	240	4	457	1577	349	1469	3e-65	250
contig01086	AT5G26751.1	SK11, SK 11 | ATSK11; protein kinase/ protein serine/threonine kinase | chr5:9399582-9401839 REVERSE	81.57	966	175	1	561	1526	1022	60	2e-140	500
contig01087	AT2G18740.1	small nuclear ribonucleoprotein E, putative / snRNP-E, putative / Sm protein E, putative | chr2:8123334-8124710 FORWARD	85.77	260	36	1	131	389	1	260	7e-55	214
contig01091	AT1G64520.1	N12a | RPN12a (Regulatory Particle non-ATPase 12a); peptidase | chr1:23956459-23958120 FORWARD	81.88	436	79	0	210	645	152	587	7e-62	238
contig01092	AT1G09630.1	RAB11C, ATRABA2A, ATRAB-A2A, RAB-A2A | ATRAB11C (ARABIDOPSIS RAB GTPASE 11C); GTP binding | chr1:3118350-3119571 REVERSE	78.56	443	95	0	450	892	461	19	8e-28	125
contig01103	AT3G05560.3	60S ribosomal protein L22-2 (RPL22B) | chr3:1614641-1615204 FORWARD	82.4	358	63	0	288	645	371	14	1e-53	210
contig01104	AT1G52300.1	60S ribosomal protein L37 (RPL37B) | chr1:19475213-19476152 REVERSE	83.33	246	41	0	268	513	251	6	2e-39	163
contig01105	AT1G07790.1	B1 | HTB1; DNA binding | chr1:2413049-2413495 FORWARD	89.13	92	10	0	178	269	173	264	7e-22	103
contig01106	AT1G80230.1	cytochrome c oxidase family protein | chr1:30169784-30170999 REVERSE	85.11	188	28	0	370	557	479	292	1e-35	151
contig01110	AT5G50850.1	B1 | MAB1 (MACCI-BOU); catalytic/ pyruvate dehydrogenase (acetyl-transferring) | chr5:20689671-20692976 FORWARD	82.03	790	142	0	196	985	104	893	1e-122	440
contig01111	AT4G02620.1	vacuolar ATPase subunit F family protein | chr4:1149419-1151132 REVERSE	81.53	287	53	0	335	621	359	73	4e-35	149
contig01112	AT1G25280.3	TLP10 | AtTLP10 (TUBBY LIKE PROTEIN 10); phosphoric diester hydrolase/ transcription factor | chr1:8865676-8866608 FORWARD	85.98	107	15	0	1496	1602	697	803	5e-18	93.7
contig01114	AT1G52600.1	signal peptidase, putative | chr1:19590612-19592486 FORWARD	82.26	530	94	0	54	583	1	530	3e-82	305
contig01116	AT1G51410.1	cinnamyl-alcohol dehydrogenase, putative (CAD) | chr1:19059885-19061424 FORWARD	85.15	101	15	0	176	276	28	128	6e-15	81.8
contig01119	AT2G18110.1	elongation factor 1-beta, putative / EF-1-beta, putative | chr2:7872636-7873713 FORWARD	79.66	295	60	0	282	576	683	389	3e-23	109
contig01125	AT5G20830.2	S1, ASUS1, atsus1 | SUS1 (SUCROSE SYNTHASE 1); UDP-glycosyltransferase/ sucrose synthase | chr5:7050599-7054032 REVERSE	79.26	1215	250	2	825	2038	763	1976	1e-108	394
contig01126	AT1G64190.1	6-phosphogluconate dehydrogenase family protein | chr1:23825549-23827012 REVERSE	80.89	1298	244	4	504	1799	1314	19	5e-163	575
contig01128	AT1G14290.1	H2 | SBH2 (SPHINGOID BASE HYDROXYLASE 2); catalytic/ sphingosine hydroxylase | chr1:4880307-4881784 REVERSE	80.72	332	64	0	530	861	355	686	2e-35	151
contig01131	AT5G53120.5	DS3, SPMS | SPDS3 (SPERMIDINE SYNTHASE 3); spermidine synthase/ spermine synthase | chr5:21535429-21537653 FORWARD	80.3	335	60	2	586	917	824	493	4e-30	133
contig01133	AT1G20580.1	small nuclear ribonucleoprotein, putative / snRNP, putative / Sm protein, putative | chr1:7128979-7130371 FORWARD	81.96	316	57	0	66	381	1	316	8e-43	174
contig01134	AT4G17510.1	H3 | UCH3 (UBIQUITIN C-TERMINAL HYDROLASE 3); ubiquitin thiolesterase | chr4:9767114-9768648 REVERSE	85.39	89	13	0	751	839	353	265	3e-12	73.8
contig01137	AT2G37600.2	60S ribosomal protein L36 (RPL36A) | chr2:15774410-15775203 REVERSE	81.61	174	32	0	196	369	130	303	6e-18	91.7
contig01138	AT4G24740.1	C2, AME1 | AFC2 (ARABIDOPSIS FUS3-COMPLEMENTING GENE 2); kinase/ protein kinase | chr4:12754729-12757653 REVERSE	84.36	473	72	1	102	574	195	665	3e-94	345
contig01139	AT4G16520.2	G8F | ATG8F (autophagy 8f); microtubule binding | chr4:9306882-9308113 REVERSE	81.19	335	63	0	170	504	16	350	6e-40	165
contig01140	AT2G26070.1	E1 | RTE1 (REVERSION-TO-ETHYLENE SENSITIVITY1) | chr2:11105741-11106607 REVERSE	85.71	91	13	0	294	384	151	241	1e-13	77.8
contig01141	AT1G07140.1	RANBP | SIRANBP; Ran GTPase binding | chr1:2192360-2193688 REVERSE	80.34	407	80	0	174	580	70	476	4e-42	172
contig01144	AT2G19720.1	s15ab | rps15ab (ribosomal protein S15A B); structural constituent of ribosome | chr2:8510223-8511258 REVERSE	85.71	98	14	0	555	652	289	386	3e-15	83.8
contig01147	AT1G08830.2	D1 | CSD1 (COPPER/ZINC SUPEROXIDE DISMUTASE 1); superoxide dismutase | chr1:2827700-2829053 FORWARD	81.72	290	53	0	419	708	371	82	7e-37	155
contig01149	AT1G78680.1	GGH2 | ATGGH2 (gamma-glutamyl hydrolase 2); omega peptidase | chr1:29593933-29596037 FORWARD	80.98	184	35	0	824	1007	745	928	2e-16	87.7
contig01150	AT3G22850.1	unknown protein | chr3:8089067-8090275 FORWARD	83.81	105	17	0	634	738	532	636	3e-12	73.8
contig01151	AT2G15240.1	UNC-50 family protein | chr2:6615980-6618862 REVERSE	85.57	201	29	0	755	955	288	88	6e-41	168
contig01156	AT1G17370.2	P1B | UBP1B (oligouridylate binding protein 1B); mRNA 3'-UTR binding | chr1:5951842-5954825 REVERSE	82.35	221	39	0	639	859	394	614	1e-28	129
contig01158	AT5G18380.1	40S ribosomal protein S16 (RPS16C) | chr5:6090253-6090693 REVERSE	81.29	155	29	0	290	444	410	256	1e-13	77.8
contig01161	AT2G42740.1	L16A | RPL16A; structural constituent of ribosome | chr2:17791794-17792946 FORWARD	81.59	527	97	0	91	617	8	534	2e-73	276
contig01164	AT3G25520.1	L5, PGY3, OLI5, RPL5A | ATL5 (A. THALIANA RIBOSOMAL PROTEIN L5); 5S rRNA binding / structural constituent of ribosome | chr	82.81	576	97	2	97	671	34	608	8e-93	341
contig01169	AT5G38830.1	tRNA synthetase class I (C) family protein | chr5:15545764-15548094 REVERSE	83.85	161	26	0	348	508	695	535	3e-24	113
contig01172	AT3G62290.1	ARFA1E | ATARFA1E (ADP-ribosylation factor A1E); GTP binding / phospholipase activator/ protein binding | chr3:23052287-230	92.45	53	4	0	321	373	542	490	8e-13	73.8
contig01173	ATCG00210.1	F6 | hypothetical protein | chrC:28089-28178 FORWARD	93.26	89	6	0	1059	1147	1	89	1e-28	129
contig01175	AT1G17730.1	S46.1 | VPS46.1 (VACUOLAR PROTEIN SORTING 46.1) | chr1:6099210-6100153 FORWARD	79.9	393	79	0	423	815	533	141	3e-36	153
contig01176	AT1G79550.2	K | PGK (PHOSPHOGLYCERATE KINASE); phosphoglycerate kinase | chr1:29924347-29926295 REVERSE	83.82	241	39	0	110	350	953	1193	3e-41	168
contig01178	AT5G56710.1	60S ribosomal protein L31 (RPL31C) | chr5:22944003-22944767 REVERSE	80.34	290	57	0	281	570	308	19	2e-27	123
contig01179	AT5G41700.1	C8, ATUBC8 | UBC8 (UBIQUITIN CONJUGATING ENZYME 8); protein binding / ubiquitin-protein ligase | chr5:16676072-16677223 FOR	81.63	392	71	1	183	573	52	443	5e-50	198
contig01180	AT1G27400.1	60S ribosomal protein L17 (RPL17A) | chr1:9515230-9516725 FORWARD	78.85	506	107	0	258	763	506	1	6e-37	155
contig01181	AT1G32990.1	PL11 | PRPL11 (PLASTID RIBOSOMAL PROTEIN L11); structural constituent of ribosome | chr1:11955827-11957139 FORWARD	91.6	131	11	0	335	465	265	395	3e-42	172
contig01184	AT1G56340.2	T1 | CRT1 (CALRETICULIN 1); calcium ion binding / unfolded protein binding | chr1:21090022-21092630 REVERSE	82.49	914	157	1	153	1063	88	1001	2e-152	539
contig01187	AT5G05780.1	N8A, AE3, ATHMOV34 | RPN8A (RP NON-ATPASE SUBUNIT 8A) | chr5:1735862-1738176 FORWARD	79.55	709	145	0	228	936	173	881	3e-67	256
contig01189	AT5G59970.1	histone H4 | chr5:24146352-24146663 REVERSE	83.94	137	22	0	1	137	175	311	5e-20	97.6
contig01190	AT3G60150.1	unknown protein | chr3:22222152-22223350 FORWARD	85.71	105	15	0	342	446	504	400	2e-17	89.7
contig01191	AT4G14550.1	A14, SLR | IAA14 (INDOLE-3-ACETIC ACID INDUCIBLE 14); protein binding / transcription factor/ transcription repressor | chr	83.05	348	59	0	461	808	334	681	5e-57	222
contig01193	AT5G62790.1	R, PDE129 | DXR (1-DEOXY-D-XYLULOSE 5-PHOSPHATE REDUCTOISOMERASE); 1-deoxy-D-xylulose-5-phosphate reductoisomerase | chr5:2	79.61	1118	228	0	332	1449	259	1376	6e-113	408
contig01195	AT5G08680.1	ATP synthase beta chain, mitochondrial, putative | chr5:2821992-2824683 FORWARD	83.13	1203	202	1	566	1768	457	1658	0	767
contig01196	AT5G43600.1	AAH-2, UAH | UAH (UREIDOGLYCOLATE AMIDOHYDROLASE); allantoate deiminase/ metallopeptidase | chr5:17512651-17515280 FORWARD	79.28	362	75	0	1053	1414	590	229	5e-27	123
contig01197	AT2G19740.1	60S ribosomal protein L31 (RPL31A) | chr2:8513577-8514346 FORWARD	86.73	113	15	0	432	544	19	131	6e-22	105
contig01198	AT5G61410.2	E | RPE; catalytic/ ribulose-phosphate 3-epimerase | chr5:24684085-24685836 REVERSE	83.74	695	113	0	189	883	133	827	3e-135	482
contig01200	AT5G42820.1	U2AF35B, U2AF35B | U2AF35B; RNA binding / nucleic acid binding / nucleotide binding / zinc ion binding | chr5:17170445-1717	86.05	86	12	0	36	121	394	479	6e-13	75.8
contig01202	AT3G11630.1	2-cys peroxiredoxin, chloroplast (BAS1) | chr3:3672189-3673937 FORWARD	82.34	555	96	2	310	863	235	788	1e-82	307
contig01206	AT4G30190.1	A2, PMA2 | AHA2; ATPase/ hydrogen-exporting ATPase, phosphorylative mechanism | chr4:14770820-14775920 REVERSE	81.06	1278	242	0	136	1413	10	1287	1e-174	615
contig01208	AT4G14130.1	R7 | XTR7 (XYLOGLUCAN ENDOTRANSGLYCOSYLASE 7); hydrolase, acting on glycosyl bonds / hydrolase, hydrolyzing O-glycosyl comp	81.85	325	59	0	90	414	188	512	1e-43	176
contig01212	AT3G53260.1	L2, ATPAL2 | PAL2; phenylalanine ammonia-lyase | chr3:19744256-19746619 REVERSE	79.29	623	127	2	873	1494	1639	1018	6e-49	196
contig01215	AT3G60750.1	transketolase, putative | chr3:22454004-22456824 FORWARD	79.22	1713	354	2	445	2156	322	2033	2e-157	557
contig01219	AT1G72710.1	L2 | CKL2 (CASEIN KINASE 1-LIKE PROTEIN 2); ATP binding / kinase/ protein kinase/ protein serine/threonine kinase | chr1:27	80.84	861	162	1	288	1148	52	909	1e-108	394
contig01224	AT1G32060.1	K | PRK (PHOSPHORIBULOKINASE); ATP binding / phosphoribulokinase/ protein binding | chr1:11532668-11534406 FORWARD	77.15	897	203	2	486	1381	236	1131	3e-31	137
contig01226	AT3G44110.1	J3, ATJ | ATJ3; protein binding | chr3:15869115-15871059 REVERSE	80.33	544	107	0	670	1213	485	1028	3e-59	230
contig01227	ATCG01040.1	F5 | hypothetical protein | chrC:114461-115447 FORWARD	86.89	206	27	0	303	508	847	642	1e-48	194
contig01228	AT3G22110.1	C1 | PAC1; endopeptidase/ peptidase/ threonine-type endopeptidase | chr3:7792819-7793571 REVERSE	82.32	611	108	0	141	751	1	611	5e-97	355
contig01229	AT5G19290.1	esterase/lipase/thioesterase family protein | chr5:6494113-6495105 FORWARD	84.55	123	19	0	844	966	365	243	3e-18	93.7
contig01231	AT2G21130.1	peptidyl-prolyl cis-trans isomerase / cyclophilin (CYP2) / rotamase | chr2:9055619-9056143 REVERSE	79.36	281	58	0	207	487	148	428	1e-19	97.6
contig01235	AT1G47420.1	FUNCTIONS IN: molecular_function unknown; INVOLVED IN: biological_process unknown; LOCATED IN: mitochondrion, nucleus; EXP	87.04	108	14	0	584	691	636	743	3e-21	103
contig01237	AT3G04120.1	PC, GAPC-1, GAPC1 | GAPC1 (GLYCERALDEHYDE-3-PHOSPHATE DEHYDROGENASE C SUBUNIT 1); glyceraldehyde-3-phosphate dehydrogenase	84.58	979	151	0	330	1308	983	5	0	743
contig01238	AT5G65270.1	RABA4a | AtRABA4a (Arabidopsis Rab GTPase homolog A4a); GTP binding | chr5:26083437-26084550 FORWARD	80.31	452	89	0	451	902	503	52	2e-47	190
contig01240	AT5G61790.1	X1, ATCNX1 | calnexin 1 (CNX1) | chr5:24827394-24829642 REVERSE	81.66	616	113	0	880	1495	992	377	7e-88	325
contig01244	AT2G19830.1	F7.2, VPS32 | SNF7.2 | chr2:8558101-8559389 REVERSE	88.5	113	13	0	12	124	287	175	5e-27	121
contig01246	AT3G12120.2	D2 | FAD2 (FATTY ACID DESATURASE 2); delta12-fatty acid dehydrogenase/ omega-6 fatty acid desaturase | chr3:3860592-3861743	84.75	236	36	0	615	850	1049	814	7e-45	182
contig01250	AT1G11860.2	aminomethyltransferase, putative | chr1:4001801-4003245 FORWARD	80.99	526	100	0	848	1373	626	101	3e-65	250
contig01251	AT3G10185.1	Encodes a Gibberellin-regulated GASA/GAST/Snakin family protein | chr3:3145579-3146199 FORWARD	85.09	161	24	0	181	341	311	151	3e-29	129
contig01252	AT3G02710.1	nuclear associated protein-related / NAP-related | chr3:583184-585780 FORWARD	77.34	556	126	0	127	682	1435	880	4e-21	103
contig01253	AT5G47540.1	binding | chr5:19283265-19285328 REVERSE	81.17	494	93	0	729	1222	379	872	7e-63	242
contig01254	AT1G47490.1	RBP47C | ATRBP47C (ARABIDOPSIS THALIANA RNA-BINDING PROTEIN 47C); RNA binding | chr1:17424801-17427182 FORWARD	85.34	116	17	0	878	993	797	682	1e-18	95.6
contig01255	AT2G34470.2	EG, PSKF109 | UREG (UREASE ACCESSORY PROTEIN G); ATP binding / metal ion binding / nickel ion binding / nucleotide binding	79.78	539	109	0	252	790	217	755	1e-51	204
contig01257	AT3G52590.1	Q1, EMB2167, ERD16, HAP4 | UBQ1 (UBIQUITIN EXTENSION PROTEIN 1); protein binding / structural constituent of ribosome | chr	86.05	387	54	0	15	401	1	387	2e-92	339
contig01261	AT5G59720.1	P18.2 | HSP18.2 (heat shock protein 18.2) | chr5:24062632-24063117 FORWARD	82.35	153	25	2	355	506	407	256	1e-12	73.8
contig01262	AT5G53880.1	unknown protein | chr5:21872995-21873195 REVERSE	91.23	57	5	0	424	480	57	1	1e-12	73.8
contig01264	ATCG00640.1	L33 | encodes a chloroplast ribosomal protein L33, a constituent of the large subunit of the ribosomal complex | chrC:67488	89.72	107	11	0	1207	1313	95	201	1e-27	125
contig01267	AT2G43460.1	60S ribosomal protein L38 (RPL38A) | chr2:18046285-18047292 REVERSE	84.13	208	33	0	175	382	208	1	5e-36	151
contig01268	AT1G49760.1	B8, PABP8 | PAB8 (POLY(A) BINDING PROTEIN 8); RNA binding / translation initiation factor | chr1:18416740-18419753 FORWARD	81.59	239	44	0	228	466	1985	1747	6e-28	125
contig01269	AT4G08950.1	O | EXO (EXORDIUM) | chr4:5740378-5741322 FORWARD	82.27	203	36	0	579	781	544	746	2e-25	117
contig01270	AT3G62840.2	FUNCTIONS IN: molecular_function unknown; LOCATED IN: small nucleolar ribonucleoprotein complex, nucleus; EXPRESSED IN: 22	83.64	269	44	0	208	476	34	302	7e-46	184
contig01274	AT3G29360.2	UDP-glucose 6-dehydrogenase, putative | chr3:11267375-11268817 REVERSE	79.33	1398	287	2	296	1692	1397	1	1e-129	464
contig01276	AT2G33470.2	TP1 | GLTP1 (glycolipid transfer protein 1); glycolipid binding / glycolipid transporter | chr2:14176599-14177950 REVERSE	89.19	74	8	0	288	361	109	182	3e-15	83.8
contig01278	AT5G46020.1	unknown protein | chr5:18663075-18664629 REVERSE	86.26	131	18	0	408	538	280	410	1e-25	117
contig01282	AT3G09630.2	60S ribosomal protein L4/L1 (RPL4A) | chr3:2953813-2955444 FORWARD	78.81	977	207	0	152	1128	118	1094	5e-79	295
contig01285	AT3G21215.1	RNA-binding protein, putative | chr3:7442873-7445231 REVERSE	80.36	448	77	4	575	1018	947	507	5e-42	172
contig01286	AT1G02130.1	RAB1B, ARA5, ARA-5, ATRABD2A, RABD2A | ARA-5 (ARABIDOPSIS RAS 5); GTP binding | chr1:400350-401788 REVERSE	81.39	575	107	0	158	732	1	575	6e-78	291
contig01287	AT3G55280.3	L23AB | RPL23AB (RIBOSOMAL PROTEIN L23AB); RNA binding / nucleotide binding / structural constituent of ribosome | chr3:205	84.96	266	40	0	49	314	431	166	9e-54	210
contig01289	AT5G21274.1	M6, ACAM-6 | CAM6 (CALMODULIN 6); calcium ion binding | chr5:7214740-7215950 REVERSE	84	450	72	0	341	790	450	1	5e-87	321
contig01291	AT5G63400.1	K1 | ADK1 (ADENYLATE KINASE 1); ATP binding / adenylate kinase/ nucleobase, nucleoside, nucleotide kinase/ nucleotide kinas	79.14	513	107	0	244	756	160	672	6e-41	168
contig01299	AT3G51240.1	H, TT6, F3'H | F3H (FLAVANONE 3-HYDROXYLASE); naringenin 3-dioxygenase | chr3:19025409-19026658 FORWARD	78.68	605	129	0	449	1053	878	274	3e-43	176
contig01300	AT4G00400.1	AT8 | GPAT8 (glycerol-3-phosphate acyltransferase 8); acyltransferase/ glycerol-3-phosphate O-acyltransferase | chr4:174312	81.45	415	77	0	1225	1639	521	107	7e-54	212
contig01301	AT4G29190.1	zinc finger (CCCH-type) family protein | chr4:14392233-14393303 REVERSE	85.34	266	39	0	267	532	223	488	9e-56	218
contig01302	AT3G21640.1	D1, UCU2, FKBP42, ATFKBP42 | TWD1 (TWISTED DWARF 1); FK506 binding / calmodulin binding / peptidyl-prolyl cis-trans isomera	81.27	566	104	2	323	888	143	706	3e-70	266
contig01303	AT2G28950.1	EXPA6, ATEXP6, ATHEXP ALPHA 1.8 | ATEXPA6 (ARABIDOPSIS THALIANA EXPANSIN A6) | chr2:12431840-12433482 REVERSE	79.26	487	101	0	681	1167	548	62	1e-39	165
contig01304	AT4G30690.1	translation initiation factor 3 (IF-3) family protein | chr4:14960742-14962328 FORWARD	80.77	286	49	1	409	694	385	664	3e-30	133
contig01305	AT3G46460.1	C13 | UBC13 (ubiquitin-conjugating enzyme 13); ubiquitin-protein ligase | chr3:17096120-17097315 REVERSE	81	479	91	0	378	856	497	19	6e-59	228
contig01306	AT2G29550.1	B7 | TUB7; structural constituent of cytoskeleton | chr2:12644258-12645932 REVERSE	82.5	520	90	1	28	547	816	298	3e-81	301
contig01308	AT3G12800.1	RB, DECR | SDRB (SHORT-CHAIN DEHYDROGENASE-REDUCTASE B); binding / catalytic/ oxidoreductase | chr3:4063463-4064757 REVERSE	80.75	348	64	1	656	1000	605	258	1e-36	155
contig01312	AT3G54900.1	IP1, ATGRXCP | CXIP1 (CAX INTERACTING PROTEIN 1); antiporter/ glutathione disulfide oxidoreductase | chr3:20341850-20342371	79.57	235	48	0	293	527	522	288	5e-16	85.7
contig01314	AT1G75350.1	b2184 | emb2184 (embryo defective 2184); structural constituent of ribosome | chr1:28272163-28272687 FORWARD	87.34	79	10	0	315	393	290	212	1e-13	77.8
contig01318	AT2G24830.1	zinc finger (CCCH-type) family protein / D111/G-patch domain-containing protein | chr2:10576993-10579154 REVERSE	86.08	79	11	0	557	635	875	953	5e-11	69.9
contig01320	AT3G03940.1	protein kinase family protein | chr3:1014412-1018244 REVERSE	80.03	1723	344	0	826	2548	382	2104	0	654
contig01322	AT3G24503.1	DH2C4, ALDH1A, REF1 | ALDH2C4; 3-chloroallyl aldehyde dehydrogenase/ aldehyde dehydrogenase (NAD)/ coniferyl-aldehyde dehyd	82.91	117	20	0	180	296	892	1008	2e-12	73.8
contig01324	AT4G40030.3	histone H3.2 | chr4:18555840-18556417 REVERSE	83.06	124	20	1	44	166	1	124	2e-12	71.9
contig01326	AT3G13670.1	protein kinase family protein | chr3:4469434-4473234 FORWARD	79.21	707	147	0	876	1582	1215	509	6e-61	236
contig01327	AT2G33040.1	ATP synthase gamma chain, mitochondrial (ATPC) | chr2:14018978-14021047 REVERSE	78.44	487	105	0	314	800	953	467	4e-30	133
contig01331	AT4G09720.1	RABG3A | Ras-related GTP-binding protein, putative | chr4:6133101-6134959 FORWARD	81.75	400	73	0	126	525	22	421	5e-55	214
contig01333	AT2G27020.1	G1 | PAG1; endopeptidase/ peptidase/ threonine-type endopeptidase | chr2:11528515-11530858 REVERSE	79.91	458	92	0	88	545	1	458	6e-44	178
contig01334	AT1G75380.3	wound-responsive protein-related | chr1:28281789-28283631 REVERSE	79.42	486	100	0	380	865	870	385	2e-41	170
contig01335	AT2G26280.1	D7 | CID7; ATP binding / damaged DNA binding / protein binding | chr2:11188143-11190579 REVERSE	78.74	461	89	2	1468	1928	1207	1658	2e-30	135
contig01336	AT2G44610.1	B6, ATRABH1B, ATRAB6A, RAB6A | RAB6A; GTP binding / protein binding | chr2:18411778-18413883 REVERSE	83.92	286	46	0	690	975	320	35	4e-51	202
contig01340	AT5G22740.1	CSLA02, CSLA02, ATCSLA2 | ATCSLA02; mannan synthase/ transferase, transferring glycosyl groups | chr5:7555379-7559866 REVER	79.47	1091	224	0	823	1913	1298	208	3e-106	387
contig01342	AT3G26060.1	PRX Q | ATPRX Q; antioxidant/ peroxiredoxin | chr3:9524807-9526123 FORWARD	83.01	359	61	0	399	757	274	632	6e-59	228
contig01344	AT5G47080.1	B1 | CKB1; protein kinase regulator | chr5:19124969-19126397 REVERSE	80.98	615	117	0	453	1067	849	235	6e-78	291
contig01357	AT1G30890.2	integral membrane HRF1 family protein | chr1:10994890-10995999 FORWARD	81.07	375	71	0	218	592	109	483	2e-44	180
contig01358	AT2G07698.1	ATP synthase alpha chain, mitochondrial, putative | chr2:3361474-3364028 FORWARD	93.93	1498	91	0	297	1794	2323	826	0	2248
contig01361	AT2G03680.2	R1, SKU6 | SPR1 (SPIRAL1) | chr2:1121398-1121850 FORWARD	88.31	77	9	0	336	412	344	268	8e-15	81.8
contig01364	AT3G28710.1	H+-transporting two-sector ATPase, putative | chr3:10773144-10775594 REVERSE	83.24	1026	171	1	319	1344	1025	1	0	662
contig01366	AT2G28000.1	N60A, CH-CPN60A, SLP | CPN60A (CHAPERONIN-60ALPHA); ATP binding / protein binding | chr2:11926603-11929184 FORWARD	80.72	856	165	0	1009	1864	1039	184	6e-107	389
contig01367	AT2G22240.1	MIPS2, MIPS2 | MIPS2 (MYO-INOSITOL-1-PHOSTPATE SYNTHASE 2); binding / catalytic/ inositol-3-phosphate synthase | chr2:94519	79.09	1392	291	0	229	1620	142	1533	5e-126	452
contig01370	AT2G41250.1	haloacid dehalogenase-like hydrolase family protein | chr2:17200862-17202551 REVERSE	78.57	644	138	0	307	950	824	181	4e-45	182
contig01371	AT3G17000.1	C32 | UBC32 (ubiquitin-conjugating enzyme 32); ubiquitin-protein ligase | chr3:5797296-5799467 FORWARD	83.78	296	48	0	220	515	103	398	3e-52	206
contig01374	AT5G22080.1	DNAJ heat shock N-terminal domain-containing protein | chr5:7310600-7313540 REVERSE	79.59	583	119	0	175	757	47	629	5e-54	212
contig01377	AT2G33120.1	R1, VAMP722, ATVAMP722 | SAR1 (SYNAPTOBREVIN-RELATED PROTEIN 1) | chr2:14043785-14045337 REVERSE	80.24	410	81	0	229	638	99	508	1e-41	170
contig01378	AT1G27450.2	T1, ATAPT1 | APT1 (ADENINE PHOSPHORIBOSYL TRANSFERASE 1); adenine phosphoribosyltransferase | chr1:9532421-9533807 FORWARD	81.34	268	50	0	252	519	59	326	7e-31	135
contig01380	AT4G35450.1	R2, AFT, AKR2A | AKR2 (ANKYRIN REPEAT-CONTAINING PROTEIN 2); protein binding | chr4:16839862-16841759 FORWARD	83.89	149	24	0	758	906	661	809	1e-21	105
contig01382	AT2G24200.2	cytosol aminopeptidase | chr2:10287017-10289450 REVERSE	79.27	661	137	0	622	1282	1190	530	2e-57	224
contig01384	AT5G52650.1	40S ribosomal protein S10 (RPS10C) | chr5:21355781-21357003 REVERSE	80.26	309	61	0	393	701	327	19	4e-29	129
contig01385	ATCG01280.1	F2.2 | hypothetical protein | chrC:145291-152175 REVERSE	86.54	104	14	0	26	129	1589	1486	3e-19	95.6
contig01386	AT3G22060.1	receptor protein kinase-related | chr3:7771065-7772137 FORWARD	85.54	83	12	0	233	315	746	664	3e-11	69.9
contig01387	AT2G31180.1	MYB14, MYB14AT, MYB14 | MYB14 (MYB DOMAIN PROTEIN 14); DNA binding / transcription factor | chr2:13286806-13288175 REVERSE	89.61	77	8	0	342	418	265	341	5e-17	89.7
contig01388	AT2G32070.1	CCR4-NOT transcription complex protein, putative | chr2:13640829-13641656 REVERSE	80.44	225	42	2	650	873	424	647	1e-14	81.8
contig01390	AT4G03280.2	TC, PGR1 | PETC (PHOTOSYNTHETIC ELECTRON TRANSFER C); electron transporter, transferring electrons from cytochrome b6/f com	79.47	380	75	1	423	802	256	632	1e-29	131
contig01391	AT5G47110.1	lil3 protein, putative | chr5:19134218-19135238 REVERSE	87.01	77	10	0	673	749	472	548	3e-12	73.8
contig01393	AT4G10430.3	FUNCTIONS IN: molecular_function unknown; INVOLVED IN: biological_process unknown; LOCATED IN: integral to membrane; CONTA	81.48	432	80	0	486	917	435	866	6e-57	222
contig01394	AT3G27240.1	cytochrome c1, putative | chr3:10056144-10058370 REVERSE	85.4	596	87	0	444	1039	827	232	4e-138	492
contig01395	AT5G43940.1	T5, ADH2, GSNOR | HOT5 (sensitive to hot temperatures 5); S-(hydroxymethyl)glutathione dehydrogenase/ S-nitrosoglutathione	81.42	985	179	4	284	1266	1103	121	2e-131	470
contig01397	AT5G23740.1	S11-BETA | RPS11-BETA (RIBOSOMAL PROTEIN S11-BETA); structural constituent of ribosome | chr5:8008251-8009330 REVERSE	80	420	84	0	30	449	1	420	1e-40	167
contig01399	AT1G14920.1	I, RGA2 | GAI (GIBBERELLIC ACID INSENSITIVE); transcription factor | chr1:5149414-5151015 FORWARD	82.9	193	33	0	813	1005	706	898	1e-26	121
contig01400	AT5G51120.1	BN1, ATPABN1 | PABN1 (POLYADENYLATE-BINDING PROTEIN 1); RNA binding / poly(A) binding / protein binding | chr5:20779760-207	84.09	176	28	0	574	749	470	295	2e-28	127
contig01403	AT3G25920.1	L15 | RPL15; structural constituent of ribosome | chr3:9491268-9492558 REVERSE	82.04	167	30	0	853	1019	454	288	3e-18	93.7
contig01405	AT5G61240.1	protein binding | chr5:24629485-24631958 FORWARD	79.02	572	120	0	331	902	76	647	5e-45	182
contig01406	AT1G58440.1	1, SQE1 | XF1; squalene monooxygenase | chr1:21714094-21717246 REVERSE	79.35	431	89	0	345	775	180	610	1e-34	149
contig01409	AT1G79320.1	MC6 | AtMC6 (metacaspase 6); cysteine-type endopeptidase | chr1:29836686-29837908 FORWARD	85.95	121	17	0	460	580	238	358	1e-21	105
contig01411	AT1G11430.1	plastid developmental protein DAG, putative | chr1:3847273-3848938 FORWARD	84.83	323	49	0	222	544	217	539	5e-66	252
contig01418	AT4G38920.1	A-P3, ATVHA-C3 | ATVHA-C3 (VACUOLAR-TYPE H(+)-ATPASE C3); ATPase | chr4:18147330-18148853 FORWARD	85.54	484	70	0	124	607	10	493	5e-112	404
contig01420	AT1G58684.1	40S ribosomal protein S2, putative | chr1:21770021-21771217 REVERSE	86.3	416	57	0	325	740	286	701	2e-102	373
contig01424	AT4G26910.1	2-oxoacid dehydrogenase family protein | chr4:13520127-13522889 REVERSE	81.84	380	69	0	763	1142	685	1064	4e-52	206
contig01426	AT3G27430.2	B1 | PBB1; endopeptidase/ peptidase/ threonine-type endopeptidase | chr3:10152910-10155052 FORWARD	81.77	543	99	0	274	816	576	34	5e-78	291
contig01427	AT4G15093.1	catalytic LigB subunit of aromatic ring-opening dioxygenase family | chr4:8618454-8619472 FORWARD	83.23	167	28	0	454	620	488	322	4e-23	109
contig01428	AT1G70160.1	unknown protein | chr1:26420159-26422345 FORWARD	80.09	442	86	2	128	568	651	1091	9e-39	163
contig01433	AT3G27360.1	histone H3 | chr3:10129459-10129869 REVERSE	86.86	137	18	0	18	154	274	410	2e-29	129
contig01434	AT1G48350.1	ribosomal protein L18 family protein | chr1:17867269-17868215 FORWARD	81.49	308	57	0	201	508	154	461	3e-38	159
contig01435	AT2G47110.1	Q6 | UBQ6; protein binding | chr2:19344701-19345174 FORWARD	86.86	449	59	0	43	491	1	449	2e-117	422
contig01436	AT1G19600.1	pfkB-type carbohydrate kinase family protein | chr1:6779085-6780898 FORWARD	76.92	676	156	0	554	1229	365	1040	4e-21	103
contig01441	AT1G66670.1	PP3, NCLPP3 | CLPP3; serine-type endopeptidase | chr1:24863995-24865646 REVERSE	81.27	347	65	0	537	883	587	241	4e-42	172
contig01445	AT5G42570.1	FUNCTIONS IN: molecular_function unknown; INVOLVED IN: intracellular protein transport; LOCATED IN: endoplasmic reticulum,	83.21	131	22	0	376	506	235	365	7e-16	85.7
contig01446	AT5G16990.1	NADP-dependent oxidoreductase, putative | chr5:5581831-5583849 REVERSE	80.51	236	46	0	624	859	623	388	3e-21	103
contig01447	AT4G04610.1	R1, APR, PRH19, ATAPR1 | APR1 (APS REDUCTASE 1); adenylyl-sulfate reductase | chr4:2325069-2326718 FORWARD	78.29	677	147	0	729	1405	977	301	4e-43	176
contig01449	AT5G47200.1	RABD2B, ATRAB1A | ATRAB1A; GTP binding | chr5:19167029-19168718 FORWARD	82.3	531	94	0	431	961	531	1	1e-82	307
contig01450	AT4G08900.1	arginase | chr4:5703499-5705180 FORWARD	77.32	926	210	0	176	1101	1013	88	2e-38	161
contig01451	AT1G47260.1	FI, GAMMA CA2 | GAMMA CA2 (GAMMA CARBONIC ANHYDRASE 2); carbonate dehydratase | chr1:17321384-17323347 REVERSE	80.8	427	82	0	238	664	166	592	3e-49	196
contig01453	AT1G16180.1	TMS membrane family protein / tumour differentially expressed (TDE) family protein | chr1:5540905-5542670 FORWARD	78.58	621	133	0	533	1153	908	288	3e-43	176
contig01456	AT1G74920.1	DH10A8 | ALDH10A8; 3-chloroallyl aldehyde dehydrogenase/ oxidoreductase | chr1:28139175-28142573 REVERSE	78.83	1167	247	0	439	1605	1459	293	9e-97	355
contig01457	AT3G09500.1	60S ribosomal protein L35 (RPL35A) | chr3:2917047-2917895 FORWARD	81.47	313	58	0	244	556	367	55	8e-39	161
contig01458	AT1G18800.1	P2 | NRP2 (NAP1-RELATED PROTEIN 2); DNA binding / chromatin binding / histone binding | chr1:6481466-6483463 REVERSE	80.08	246	49	0	208	453	48	293	3e-20	99.6
contig01462	AT5G21090.1	leucine-rich repeat protein, putative | chr5:7164758-7166904 FORWARD	83.81	247	40	0	232	478	140	386	4e-42	172
contig01466	AT2G22500.1	P5, ATPUMP5, DIC1 | UCP5 (UNCOUPLING PROTEIN 5); binding | chr2:9563531-9564472 REVERSE	91.23	57	5	0	340	396	49	105	3e-12	73.8
contig01467	AT3G19760.1	eukaryotic translation initiation factor 4A, putative / eIF-4A, putative / DEAD box RNA helicase, putative | chr3:6863790-	79.61	1015	207	0	317	1331	1223	209	1e-101	371
contig01468	AT5G58420.1	40S ribosomal protein S4 (RPS4D) | chr5:23619599-23620896 FORWARD	83.1	284	48	0	289	572	752	469	2e-45	182
contig01469	AT1G33810.1	unknown protein | chr1:12265084-12266655 FORWARD	88.89	108	12	0	508	615	360	253	4e-26	119
contig01473	AT4G12590.1	unknown protein | chr4:7451291-7452976 REVERSE	84.71	314	48	0	435	748	614	301	6e-63	242
contig01476	AT3G56190.2	PHA-SNAP2, ASNAP | ALPHA-SNAP2 (ALPHA-SOLUBLE NSF ATTACHMENT PROTEIN 2); binding / soluble NSF attachment protein | chr3:20	79.56	543	109	2	444	985	181	722	2e-44	180
contig01477	AT5G14680.1	universal stress protein (USP) family protein | chr5:4731620-4733025 REVERSE	83.7	135	22	0	433	567	373	507	2e-18	93.7
contig01478	AT1G23800.1	DH2B7, ALDH2B | ALDH2B7; 3-chloroallyl aldehyde dehydrogenase/ aldehyde dehydrogenase (NAD) | chr1:8412238-8414804 REVERSE	78.95	779	164	0	782	1560	1067	289	2e-63	244
contig01481	AT2G25910.2	3'-5' exonuclease domain-containing protein / K homology domain-containing protein / KH domain-containing protein | chr2:1	77.8	545	121	0	342	886	169	713	2e-26	121
contig01483	AT3G50360.1	CEN2, CEN1 | ATCEN2 (CENTRIN2); calcium ion binding | chr3:18674421-18675502 FORWARD	84.09	176	28	0	275	450	58	233	1e-28	127
contig01487	AT4G38580.1	FP6, HIPP26 | ATFP6 (FARNESYLATED PROTEIN 6); metal ion binding | chr4:18034596-18035693 FORWARD	87.5	72	9	0	297	368	58	129	9e-12	71.9
contig01491	AT2G20280.1	zinc finger (CCCH-type) family protein | chr2:8740054-8742349 REVERSE	89.61	77	8	0	543	619	863	787	4e-17	89.7
contig01495	AT2G47400.1	12-1, CP12 | CP12-1 | chr2:19446889-19447263 FORWARD	84.16	101	16	0	282	382	196	296	2e-12	73.8
contig01497	AT2G36930.1	zinc finger (C2H2 type) family protein | chr2:15510002-15511347 REVERSE	83.64	110	18	0	285	394	260	151	3e-13	75.8
contig01498	AT5G51570.1	band 7 family protein | chr5:20949511-20951234 FORWARD	78.35	665	144	0	386	1050	770	106	3e-43	176
contig01499	AT2G39460.2	RPL23A, RPL23A, RPL23AA | RPL23AA (RIBOSOMAL PROTEIN L23AA); RNA binding / nucleotide binding / structural constituent of r	84.11	258	41	0	272	529	465	208	2e-46	186
contig01500	AT2G39770.1	T1, VTC1, SOZ1, EMB101, GMP1 | CYT1 (CYTOKINESIS DEFECTIVE 1); mannose-1-phosphate guanylyltransferase/ nucleotidyltransfer	79.8	1010	204	0	329	1338	1049	40	7e-106	385
contig01501	AT3G06050.1	XIIF, ATPRXIIF | PRXIIF (PEROXIREDOXIN IIF); antioxidant/ peroxidase | chr3:1826311-1827809 REVERSE	79.18	317	64	2	190	505	136	451	3e-17	89.7
contig01502	AT1G56070.1	S1 | LOS1; copper ion binding / translation elongation factor/ translation factor, nucleic acid binding | chr1:20968245-209	81.54	1300	240	0	320	1619	2417	1118	0	674
contig01503	AT5G02450.1	60S ribosomal protein L36 (RPL36C) | chr5:533501-534394 FORWARD	91.23	57	5	0	203	259	169	225	1e-12	73.8
contig01504	AT2G42680.1	F1A, ATMBF1A | MBF1A (MULTIPROTEIN BRIDGING FACTOR 1A); DNA binding / transcription coactivator | chr2:17774972-17776116 FO	85.48	124	18	0	402	525	347	224	2e-21	103
contig01506	AT5G19770.1	A3 | TUA3; structural constituent of cytoskeleton | chr5:6682761-6684474 REVERSE	85.99	257	36	0	329	585	1310	1054	6e-58	224
contig01508	AT5G54500.1	R1 | FQR1 (FLAVODOXIN-LIKE QUINONE REDUCTASE 1); FMN binding / oxidoreductase, acting on NADH or NADPH, quinone or similar	80.18	338	67	0	229	566	193	530	3e-32	139
contig01510	AT4G10380.1	P5;1, NLM6, NLM8 | NIP5;1; arsenite transmembrane transporter/ boron transporter/ water channel | chr4:6431530-6434510 REVE	77.5	560	126	0	742	1301	226	785	2e-23	111
contig01512	AT1G24510.1	T-complex protein 1 epsilon subunit, putative / TCP-1-epsilon, putative / chaperonin, putative | chr1:8685504-8688101 REVE	81.06	1489	282	0	286	1774	1568	80	0	716
contig01517	AT3G05000.1	transport protein particle (TRAPP) component Bet3 family protein | chr3:1387444-1388697 REVERSE	80.28	218	43	0	608	825	290	73	9e-18	91.7
contig01520	AT5G06060.1	tropinone reductase, putative / tropine dehydrogenase, putative | chr5:1824066-1825833 REVERSE	89.04	73	8	0	348	420	248	320	1e-14	81.8
contig01522	AT4G37930.1	M1, STM, SHMT1 | SHM1 (SERINE TRANSHYDROXYMETHYLTRANSFERASE 1); glycine hydroxymethyltransferase/ poly(U) binding | chr4:17	81.58	863	159	0	78	940	469	1331	1e-125	450
contig01525	AT1G14890.1	enzyme inhibitor/ pectinesterase/ pectinesterase inhibitor | chr1:5137045-5137704 FORWARD	88.24	68	8	0	509	576	469	536	1e-11	71.9
contig01527	AT4G09000.1	F1, GF14 CHI | 14-3-3-like protein GF14 chi / general regulatory factor 1 (GRF1) | chr4:5775387-5777157 FORWARD	84.14	290	46	0	480	769	764	475	1e-53	210
contig01532	AT5G19510.1	elongation factor 1B alpha-subunit 2 (eEF1Balpha2) | chr5:6581854-6583137 REVERSE	81.38	188	32	1	409	593	289	476	1e-17	91.7
contig01535	AT1G65290.1	ACP2 | mtACP2 (mitochondrial acyl carrier protein 2); acyl carrier/ metal ion binding | chr1:24249088-24250366 REVERSE	80.63	253	49	0	290	542	379	127	2e-24	113
contig01536	AT1G54100.2	DH7B4 | ALDH7B4 (Aldehyde Dehydrogenase 7B4); 3-chloroallyl aldehyde dehydrogenase/ oxidoreductase | chr1:20195435-20198853	79.55	533	109	0	949	1481	842	310	8e-48	192
contig01537	AT5G28220.1	binding | chr5:10190626-10193054 REVERSE	86.21	87	12	0	43	129	38	124	2e-13	77.8
contig01539	AT5G15490.1	UDP-glucose 6-dehydrogenase, putative | chr5:5027872-5029314 REVERSE	89.47	95	10	0	35	129	95	1	9e-24	109
contig01541	AT2G37060.3	-YB8 | NF-YB8 (NUCLEAR FACTOR Y, SUBUNIT B8); transcription factor | chr2:15576336-15577660 FORWARD	87.61	218	27	0	216	433	88	305	3e-56	218
contig01545	AT3G55800.1	PASE | SBPASE (sedoheptulose-bisphosphatase); phosphoric ester hydrolase/ sedoheptulose-bisphosphatase | chr3:20709640-2071	78.97	818	172	0	218	1035	1115	298	1e-67	258
contig01551	AT5G60920.1	B | COB (COBRA) | chr5:24511466-24513932 REVERSE	78.33	503	109	0	149	651	94	596	5e-30	133
contig01553	AT1G76540.1	KB2;1 | CDKB2;1 (cyclin-dependent kinase B2;1); cyclin-dependent protein kinase/ kinase/ protein binding | chr1:28720554-28	80.11	739	147	0	148	886	46	784	3e-80	299
contig01554	AT1G12410.1	PR2, NCLPP2, CLP2 | CLP2 (CLP PROTEASE PROTEOLYTIC SUBUNIT 2); serine-type endopeptidase | chr1:4223099-4224954 FORWARD	94.55	55	3	0	376	430	256	310	7e-16	85.7
contig01555	AT3G58610.2	ketol-acid reductoisomerase | chr3:21671561-21674639 FORWARD	79.34	1452	300	0	343	1794	1683	232	2e-140	500
contig01560	AT1G21720.1	C1 | PBC1 (PROTEASOME BETA SUBUNIT C1); peptidase/ threonine-type endopeptidase | chr1:7626394-7628070 FORWARD	80.52	575	112	0	418	992	575	1	5e-66	252
contig01561	AT1G76030.1	vacuolar ATP synthase subunit B / V-ATPase B subunit / vacuolar proton pump B subunit / V-ATPase 57 kDa subunit | chr1:285	82.68	1409	240	2	216	1623	38	1443	0	846
contig01562	AT4G19030.1	M1, NIP1;1, AT-NLM1 | NLM1; arsenite transmembrane transporter/ water channel | chr4:10421728-10423409 REVERSE	91.07	56	5	0	335	390	304	359	1e-11	71.9
contig01563	AT5G59300.1	C7, ATUBC7 | UBC7 (UBIQUITIN CARRIER PROTEIN 7); protein binding / ubiquitin-protein ligase | chr5:23919868-23921291 REVERS	81.3	401	75	0	375	775	593	193	1e-50	200
contig01565	AT5G08180.1	ribosomal protein L7Ae/L30e/S12e/Gadd45 family protein | chr5:2631843-2633374 REVERSE	81.65	158	29	0	192	349	154	311	2e-15	83.8
contig01566	AT2G34840.2	coatomer protein epsilon subunit family protein / COPE family protein | chr2:14702932-14704165 FORWARD	86.55	119	16	0	353	471	509	391	5e-23	109
contig01568	AT2G43950.1	P37, ATOEP37 | OEP37; ion channel | chr2:18200553-18202644 REVERSE	82.71	295	51	0	723	1017	736	1030	2e-44	180
contig01572	AT1G72370.2	0, AP40, RP40, RPSAA | P40; structural constituent of ribosome | chr1:27243148-27244842 REVERSE	82.17	488	87	0	109	596	37	524	8e-74	278
contig01573	AT1G06760.1	histone H1, putative | chr1:2076687-2077616 REVERSE	84.78	92	14	0	28	119	184	275	8e-12	71.9
contig01578	AT4G28390.1	C3, ATAAC3 | AAC3 (ADP/ATP CARRIER 3); ATP:ADP antiporter/ binding | chr4:14041486-14042781 REVERSE	80.1	608	121	0	376	983	358	965	4e-64	246
contig01579	AT3G01120.1	O1, CGS, ATCYS1, CGS1 | MTO1 (METHIONINE OVERACCUMULATION 1); cystathionine gamma-synthase | chr3:39234-41865 REVERSE	79.25	853	177	0	454	1306	1574	722	2e-76	287
contig01581	AT1G60810.1	LA-2 | ACLA-2; ATP citrate synthase | chr1:22388691-22390993 REVERSE	80.72	1079	208	0	224	1302	169	1247	2e-137	490
contig01583	AT1G05010.1	E, ACO4, EAT1 | EFE (ETHYLENE-FORMING ENZYME); 1-aminocyclopropane-1-carboxylate oxidase | chr1:1431419-1432695 REVERSE	84.32	185	29	0	580	764	505	689	2e-31	137
contig01584	AT4G36760.1	APP1, APP1 | ATAPP1; N-1-naphthylphthalamic acid binding / aminopeptidase | chr4:17326688-17329979 FORWARD	78.88	483	96	1	346	822	1782	1300	3e-35	151
contig01588	AT1G16810.2	unknown protein | chr1:5756150-5756694 FORWARD	86.52	89	12	0	377	465	343	431	7e-15	81.8
contig01590	AT5G02570.1	histone H2B, putative | chr5:576742-577140 REVERSE	90.79	76	6	1	24	99	325	399	5e-17	87.7
contig01594	AT2G33450.1	50S ribosomal protein L28, chloroplast (CL28) | chr2:14173620-14174380 FORWARD	84.36	179	28	0	240	418	419	241	2e-30	133
contig01597	AT2G01060.1	myb family transcription factor | chr2:73456-74902 REVERSE	81.22	410	71	2	194	600	449	43	9e-49	194
contig01598	AT5G57655.2	xylose isomerase family protein | chr5:23347030-23349805 FORWARD	80.8	698	134	0	785	1482	535	1232	1e-86	321
contig01599	AT5G19760.1	dicarboxylate/tricarboxylate carrier (DTC) | chr5:6679591-6681845 REVERSE	78.66	820	173	2	411	1229	864	46	6e-57	222
contig01601	AT3G52990.2	pyruvate kinase, putative | chr3:19649336-19652237 FORWARD	81.39	1021	188	2	836	1855	406	1425	6e-141	502
contig01602	AT1G21870.1	glucose-6-phosphate/phosphate translocator-related | chr1:7678208-7679697 FORWARD	79.7	803	163	0	360	1162	840	38	3e-80	299
contig01603	AT5G20720.2	N20, CPN10, CHCPN10, ATCPN21, CPN21 | CPN20 (CHAPERONIN 20); calmodulin binding | chr5:7015015-7016354 FORWARD	77.75	463	103	0	337	799	602	140	1e-20	101
contig01606	AT5G14780.1	H | FDH (FORMATE DEHYDROGENASE); NAD or NADH binding / binding / catalytic/ cofactor binding / oxidoreductase, acting on th	80.58	242	47	0	765	1006	571	812	3e-22	107
contig01607	ATCG01130.1	F1.2 | hypothetical protein | chrC:123884-129244 REVERSE	87.34	79	10	0	266	344	5297	5219	2e-13	77.8
contig01608	AT2G36170.1	ubiquitin extension protein 2 (UBQ2) / 60S ribosomal protein L40 (RPL40A) | chr2:15172153-15173046 FORWARD	84.94	385	58	0	149	533	385	1	8e-82	303
contig01611	AT1G20950.1	pyrophosphate--fructose-6-phosphate 1-phosphotransferase-related / pyrophosphate-dependent 6-phosphofructose-1-kinase-rela	79.12	1044	216	2	605	1647	1481	439	8e-88	325
contig01614	AT1G08570.2	HT4 | ACHT4 (ATYPICAL CYS HIS RICH THIOREDOXIN 4); oxidoreductase, acting on sulfur group of donors, disulfide as acceptor	83	353	60	0	793	1145	512	160	2e-57	224
contig01618	AT1G72020.1	unknown protein | chr1:27109521-27110327 REVERSE	89.23	65	7	0	255	319	217	281	1e-12	73.8
contig01622	AT2G37660.1	binding / catalytic/ coenzyme binding | chr2:15795481-15796977 REVERSE	80.06	351	70	0	363	713	861	511	2e-32	141
contig01624	AT5G01650.1	macrophage migration inhibitory factor family protein / MIF family protein | chr5:242734-244033 REVERSE	82.09	335	60	0	295	629	335	1	4e-47	188
contig01626	AT5G11450.1	oxygen-evolving complex-related | chr5:3654475-3656357 FORWARD	85.26	95	14	0	425	519	349	443	2e-13	77.8
contig01627	AT5G40760.1	PD6 | G6PD6 (GLUCOSE-6-PHOSPHATE DEHYDROGENASE 6); glucose-6-phosphate dehydrogenase | chr5:16311284-16314556 FORWARD	79.72	725	147	0	7	731	679	1403	5e-72	272
contig01632	AT2G21410.1	A-A2 | VHA-A2 (VACUOLAR PROTON ATPASE A2); ATPase | chr2:9162703-9168141 FORWARD	77.84	668	148	0	892	1559	1892	1225	4e-35	151
contig01633	AT5G46180.1	LTA-OAT | delta-OAT; ornithine-oxo-acid transaminase | chr5:18718766-18721271 REVERSE	79.84	610	123	0	596	1205	998	389	2e-60	234
contig01636	AT5G34850.1	PAP26, PAP26 | PAP26 (PURPLE ACID PHOSPHATASE 26); acid phosphatase/ protein serine/threonine phosphatase | chr5:13108475-1	82.38	227	39	1	1204	1429	1132	1358	1e-27	125
contig01642	AT2G26250.1	H, KCS10 | KCS10 (3-KETOACYL-COA SYNTHASE 10); acyltransferase/ catalytic/ transferase, transferring acyl groups other than	78.23	542	118	0	660	1201	1184	643	9e-32	139
contig01647	AT5G38650.1	proteasome maturation factor UMP1 family protein | chr5:15471208-15472699 REVERSE	84.78	92	14	0	465	556	266	175	7e-12	71.9
contig01650	AT5G05010.2	clathrin adaptor complexes medium subunit-related | chr5:1477137-1479872 FORWARD	81.33	525	94	4	174	696	1	523	9e-60	232
contig01654	AT2G25210.1	60S ribosomal protein L39 (RPL39A) | chr2:10740157-10740379 FORWARD	84.96	133	20	0	196	328	133	1	2e-22	105
contig01655	AT3G06700.3	60S ribosomal protein L29 (RPL29A) | chr3:2117519-2117800 REVERSE	83.33	150	25	0	251	400	150	1	2e-20	99.6
contig01659	AT2G05830.4	eukaryotic translation initiation factor 2B family protein / eIF-2B family protein | chr2:2229964-2231839 FORWARD	79.04	458	96	0	491	948	815	358	3e-34	147
contig01660	AT2G25520.1	phosphate translocator-related | chr2:10860950-10861993 FORWARD	81.61	484	89	0	420	903	935	452	1e-66	254
contig01661	AT1G65270.1	unknown protein | chr1:24241855-24244504 FORWARD	80.3	203	40	0	606	808	469	671	8e-16	85.7
contig01662	AT1G22450.1	X6B, ATCOX6B2 | COX6B (CYTOCHROME C OXIDASE 6B); cytochrome-c oxidase | chr1:7925447-7926918 FORWARD	84.21	209	33	0	123	331	352	560	2e-36	153
contig01664	AT2G18990.1	ND9 | TXND9 (THIOREDOXIN DOMAIN-CONTAINING PROTEIN 9 HOMOLOG) | chr2:8238851-8239932 REVERSE	81.41	269	50	0	236	504	190	458	2e-31	137
contig01665	AT4G34230.2	D5, CAD-5 | ATCAD5 (CINNAMYL ALCOHOL DEHYDROGENASE 5); cinnamyl-alcohol dehydrogenase | chr4:16386898-16388666 REVERSE	81.98	172	31	0	972	1143	247	76	8e-19	95.6
contig01666	AT5G26667.3	R6 | PYR6; cytidylate kinase/ uridylate kinase | chr5:9276659-9278091 FORWARD	80.33	422	83	0	370	791	43	464	6e-44	178
contig01667	AT3G13110.1	SERAT2;2, SAT-1, SAT-A, SAT3, SAT-M | ATSERAT2;2 (SERINE ACETYLTRANSFERASE 2;2); serine O-acetyltransferase | chr3:4214939-	84.43	122	19	0	349	470	1040	919	8e-18	91.7
contig01670	AT1G50010.1	A2 | TUA2; structural constituent of cytoskeleton | chr1:18517737-18519729 FORWARD	87.68	479	58	1	40	517	479	1	5e-133	474
contig01674	AT2G40100.1	CB4.3 | LHCB4.3 (light harvesting complex PSII); chlorophyll binding | chr2:16745884-16747190 FORWARD	83.49	109	18	0	789	897	277	169	3e-12	73.8
contig01675	AT2G40300.1	FER4 | ATFER4 (ferritin 4); binding / ferric iron binding / oxidoreductase/ transition metal ion binding | chr2:16831501-16	80.18	449	89	0	291	739	740	292	8e-46	184
contig01677	AT5G45130.1	RAB5A, ATRABF2A, RABF2A, RAB5A, RHA1, ATRAB-F2A, RAB-F2A | RHA1 (RAB HOMOLOG 1); GTP binding | chr5:18244495-18246060 FORWA	84.48	174	27	0	280	453	107	280	1e-29	131
contig01679	AT4G27500.1	I1 | PPI1 (PROTON PUMP INTERACTOR 1); protein binding | chr4:13743614-13745900 FORWARD	90.67	75	7	0	1649	1723	1461	1535	6e-18	93.7
contig01683	AT4G18372.1	small nuclear ribonucleoprotein-related / snRNP-related | chr4:10151349-10151687 REVERSE	84.62	91	14	0	60	150	205	115	1e-11	69.9
contig01684	AT3G59870.1	unknown protein | chr3:22116361-22118052 REVERSE	81.01	437	83	0	491	927	424	860	7e-53	208
contig01688	AT1G16300.1	PCP-2 | GAPCP-2; NAD or NADH binding / binding / catalytic/ glyceraldehyde-3-phosphate dehydrogenase (phosphorylating)/ gly	82.47	251	44	0	1	251	967	1217	3e-35	149
contig01689	AT4G34110.1	B2, PABP2, ATPAB2 | PAB2 (POLY(A) BINDING 2); RNA binding / translation initiation factor | chr4:16336732-16339892 FORWARD	85.03	187	28	0	82	268	1438	1252	9e-35	149
contig01690	AT1G75780.1	B1 | TUB1; GTP binding / GTPase/ structural molecule | chr1:28451378-28453602 REVERSE	81.79	1142	208	0	353	1494	145	1286	5e-175	615
contig01691	AT1G03900.1	NAP4 | ATNAP4 (Arabidopsis thaliana non-intrinsic ABC protein 4); ATPase, coupled to transmembrane movement of substances /	94.34	53	3	0	240	292	352	404	9e-15	81.8
contig01692	AT1G69040.2	R4 | ACR4 (ACT REPEAT 4); amino acid binding | chr1:25957843-25960079 FORWARD	85.49	255	37	0	531	785	285	31	3e-54	212
contig01693	AT2G01140.1	fructose-bisphosphate aldolase, putative | chr2:95006-96491 REVERSE	80.07	612	122	0	540	1151	397	1008	4e-64	246
contig01698	AT1G78630.1	b1473 | emb1473 (embryo defective 1473); structural constituent of ribosome | chr1:29575997-29577406 FORWARD	80.06	356	71	0	436	791	602	247	3e-33	143
contig01699	AT4G33250.1	F3K, TIF3K1, ATTIF3K1 | EIF3K (EUKARYOTIC TRANSLATION INITIATION FACTOR 3K); translation initiation factor | chr4:16039066-	80.5	200	39	0	275	474	214	413	2e-16	87.7
contig01700	AT5G19990.1	T6A, ATSUG1 | RPT6A (REGULATORY PARTICLE TRIPLE-A ATPASE 6A); ATPase | chr5:6752144-6754918 FORWARD	82	1139	205	0	285	1423	1238	100	2e-180	632
contig01705	AT5G16150.3	T1, PGLCT | PGLCT (PLASTIDIC GLC TRANSLOCATOR); carbohydrate transmembrane transporter/ sugar:hydrogen symporter | chr5:527	77.97	867	189	2	184	1049	364	1229	1e-46	188
contig01707	AT4G35630.1	AT | PSAT; O-phospho-L-serine:2-oxoglutarate aminotransferase | chr4:16904205-16905497 FORWARD	81.73	1084	190	3	306	1388	1293	217	4e-160	565
contig01709	AT4G04210.1	X4 | PUX4; protein binding | chr4:2030391-2031670 FORWARD	82.89	152	26	0	348	499	319	470	8e-19	95.6
contig01710	ATMG00370.1	F199 | hypothetical protein | chrM:104954-105553 REVERSE	83.4	247	32	1	1014	1251	314	68	5e-42	172
contig01711	AT1G50670.1	OTU-like cysteine protease family protein | chr1:18775086-18776552 REVERSE	80	265	53	0	170	434	14	278	7e-22	105
contig01712	AT4G14430.1	R10, ATECI2, ECI2, ECHIB, PEC12 | IBR10 (INDOLE-3-BUTYRIC ACID RESPONSE 10); catalytic/ dodecenoyl-CoA delta-isomerase | ch	91.18	68	6	0	178	245	118	185	2e-16	87.7
contig01715	AT3G10950.1	60S ribosomal protein L37a (RPL37aB) | chr3:3423893-3424566 FORWARD	82.53	269	47	0	366	634	269	1	9e-39	161
contig01717	AT3G08890.2	unknown protein | chr3:2706701-2707775 FORWARD	85.82	141	20	0	496	636	243	103	9e-27	121
contig01719	AT3G63190.1	F | RRF (RIBOSOME RECYCLING FACTOR, CHLOROPLAST PRECURSOR) | chr3:23342861-23344640 REVERSE	81.05	380	72	0	383	762	376	755	2e-37	157
contig01720	AT4G16450.1	unknown protein | chr4:9280132-9280541 FORWARD	81.45	221	41	0	171	391	293	73	1e-24	113
contig01721	AT5G42270.1	R1, FTSH5 | VAR1 (VARIEGATED 1); ATP-dependent peptidase/ ATPase/ metallopeptidase | chr5:16902659-16905102 FORWARD	81.75	1742	318	0	315	2056	2111	370	0	932
contig01724	AT2G31200.1	F6, ATADF6 | ADF6 (ACTIN DEPOLYMERIZING FACTOR 6); actin binding | chr2:13294171-13294948 FORWARD	88.41	69	8	0	24	92	276	208	9e-13	73.8
contig01726	AT5G09650.1	PPa6 | AtPPa6 (Arabidopsis thaliana pyrophosphorylase 6); inorganic diphosphatase/ pyrophosphatase | chr5:2991331-2993117 R	80.23	617	122	0	354	970	872	256	4e-67	256
contig01728	AT4G14040.1	A38, SBP2 | SBP2 (SELENIUM-BINDING PROTEIN 2); selenium binding | chr4:8100691-8102828 REVERSE	78.92	465	96	2	640	1103	1031	568	8e-29	129
contig01731	AT1G12840.1	T3, ATVHA-C | DET3 (DE-ETIOLATED 3); proton-transporting ATPase, rotational mechanism | chr1:4375584-4378220 FORWARD	79.18	735	153	0	306	1040	271	1005	2e-63	244
contig01732	AT1G45474.2	CA5 | LHCA5; pigment binding | chr1:17179353-17180439 FORWARD	83.33	150	25	0	703	852	603	752	4e-20	99.6
contig01733	AT2G41530.1	SFGH, SFGH | SFGH (S-FORMYLGLUTATHIONE HYDROLASE); S-formylglutathione hydrolase/ hydrolase, acting on ester bonds | chr2:1	80.21	581	110	3	28	607	49	625	2e-56	220
contig01737	AT1G66200.1	GSR2 | ATGSR2; copper ion binding / glutamate-ammonia ligase | chr1:24655520-24657520 REVERSE	79.62	996	203	0	116	1111	48	1043	6e-100	365
contig01738	AT3G14290.1	E2 | PAE2; endopeptidase/ peptidase/ threonine-type endopeptidase | chr3:4764364-4766381 FORWARD	84.08	647	103	0	396	1042	647	1	2e-130	466
contig01739	AT5G30510.1	S1, ARRPS1 | RPS1 (RIBOSOMAL PROTEIN S1); RNA binding / structural constituent of ribosome | chr5:11619262-11621223 REVERSE	85.53	318	46	0	319	636	1146	829	3e-70	266
contig01747	AT5G09920.1	B15.9, ATRPB15.9, RPB15.9.9, NRPB4 | NRPB4; DNA-directed RNA polymerase | chr5:3096276-3097370 FORWARD	82.68	381	66	0	337	717	381	1	3e-60	232
contig01751	AT1G15860.2	INVOLVED IN: biological_process unknown; EXPRESSED IN: 23 plant structures; EXPRESSED DURING: 13 growth stages; CONTAINS I	79.51	244	50	0	365	608	202	445	2e-16	87.7
contig01752	AT4G18710.1	N2, DWF12, UCU1, ATSK21, SK21 | BIN2 (BRASSINOSTEROID-INSENSITIVE 2); glycogen synthase kinase 3/ kinase/ protein kinase |	80.27	968	191	0	625	1592	1043	76	9e-112	404
contig01754	AT3G27890.1	R | NQR (NADPH:QUINONE OXIDOREDUCTASE); FMN reductase | chr3:10350807-10351938 REVERSE	81.86	204	37	0	365	568	459	256	9e-24	111
contig01756	AT3G54660.1	, EMB2360, ATGR2 | GR (GLUTATHIONE REDUCTASE); ATP binding / glutathione-disulfide reductase | chr3:20230356-20233100 REVER	77.97	1112	245	0	644	1755	1625	514	1e-68	262
contig01757	AT5G42020.2	P | BIP2; ATP binding | chr5:16807697-16810480 REVERSE	82.39	1312	231	0	4	1315	1418	107	0	769
contig01758	AT5G42020.1	P, BIP2 | BIP2; ATP binding | chr5:16807697-16810480 REVERSE	81.19	452	85	0	97	548	1231	1682	5e-57	222
contig01762	AT2G23940.1	unknown protein | chr2:10184199-10185097 FORWARD	81.58	190	35	0	470	659	379	190	4e-20	99.6
contig01763	AT3G15840.4	FI | PIFI (post-illumination chlorophyll fluorescence increase) | chr3:5356782-5358070 REVERSE	83.33	168	26	2	396	562	103	269	7e-19	95.6
contig01764	AT1G50430.1	F5, PA, LE, ST7R, 7RED | DWF5 (DWARF 5); sterol delta7 reductase | chr1:18682175-18685555 REVERSE	79	943	198	0	204	1146	1299	357	5e-73	276
contig01766	AT2G36880.2	T3 | MAT3 (methionine adenosyltransferase 3); methionine adenosyltransferase | chr2:15479721-15480893 REVERSE	80.14	1143	227	0	142	1284	1	1143	3e-130	466
contig01767	AT3G04910.1	K1, ZIK4, ATWNK1 | WNK1 (WITH NO LYSINE (K) 1); kinase/ protein kinase/ protein serine/threonine kinase | chr3:1355084-1358	81.94	587	106	0	1668	2254	626	40	4e-87	323
contig01768	AT5G47080.3	B1 | CKB1; protein kinase regulator | chr5:19125231-19126397 REVERSE	86.09	230	32	0	386	615	247	476	2e-51	202
contig01770	AT1G32580.1	plastid developmental protein DAG, putative | chr1:11784108-11785430 FORWARD	85	140	21	0	541	680	461	322	1e-23	111
contig01774	AT4G35410.2	clathrin adaptor complex small chain family protein | chr4:16832572-16833796 FORWARD	81.43	377	70	0	382	758	377	1	3e-48	192
contig01778	AT4G31860.1	protein phosphatase 2C, putative / PP2C, putative | chr4:15406685-15408589 REVERSE	78.25	832	179	2	620	1450	831	1	9e-50	198
contig01780	AT4G32940.1	MMA-VPE, GAMMAVPE | GAMMA-VPE (GAMMA VACUOLAR PROCESSING ENZYME); cysteine-type endopeptidase | chr4:15900557-15903161 REVE	79.07	669	140	0	229	897	211	879	5e-55	216
contig01788	AT3G03880.1	unknown protein | chr3:998123-999029 FORWARD	84.91	159	24	0	398	556	515	357	9e-28	125
contig01793	AT3G46010.2	F1, atadf, ATADF1 | ADF1 (ACTIN DEPOLYMERIZING FACTOR 1); actin binding | chr3:16909679-16910678 REVERSE	87.6	129	16	0	417	545	449	321	4e-29	129
contig01800	AT2G25950.1	unknown protein | chr2:11068735-11070524 FORWARD	80.69	549	106	0	329	877	576	28	6e-65	248
contig01803	AT3G63140.1	P41A | CSP41A (CHLOROPLAST STEM-LOOP BINDING PROTEIN OF 41 KDA); mRNA binding / poly(U) binding | chr3:23327006-23328620 RE	78.93	356	75	0	533	888	487	842	1e-23	111
contig01808	AT1G68590.2	plastid-specific 30S ribosomal protein 3, putative / PSRP-3, putative | chr1:25757593-25758169 REVERSE	88.31	77	9	0	469	545	394	470	7e-15	81.8
contig01812	AT1G29250.1	nucleic acid binding | chr1:10223461-10224592 REVERSE	81.5	173	32	0	140	312	55	227	3e-17	89.7
contig01813	AT3G57520.2	SIP2 | AtSIP2 (Arabidopsis thaliana seed imbibition 2); hydrolase, hydrolyzing O-glycosyl compounds | chr3:21289299-2129269	80.05	441	88	0	17	457	826	386	2e-43	176
contig01814	AT3G24170.3	GR1 | ATGR1 (glutathione-disulfide reductase); FAD binding / NADP or NADPH binding / glutathione-disulfide reductase/ oxido	79.72	720	146	0	1072	1791	789	70	4e-71	270
contig01816	AT4G31700.2	S6 | RPS6 (RIBOSOMAL PROTEIN S6); structural constituent of ribosome | chr4:15346306-15347075 REVERSE	78.39	398	86	0	1	398	142	539	1e-22	107
contig01817	ATCG01050.1	HD | Represents a plastid-encoded subunit of a NAD(P)H dehydrogenase complex. Its mRNA is edited at four positions. Trans	84.74	1212	177	4	166	1370	250	1460	0	636
contig01820	AT3G47520.1	H | MDH (MALATE DEHYDROGENASE); L-malate dehydrogenase/ binding / catalytic/ malate dehydrogenase/ oxidoreductase/ oxidored	80.25	810	158	2	467	1275	1055	247	1e-86	321
contig01822	AT1G53240.1	malate dehydrogenase (NAD), mitochondrial | chr1:19854966-19856802 REVERSE	79.85	531	105	2	739	1268	653	124	8e-47	188
contig01826	AT2G21170.1	M | TIM (TRIOSEPHOSPHATE ISOMERASE); catalytic/ triose-phosphate isomerase | chr2:9071047-9073106 REVERSE	81.78	774	141	0	236	1009	948	175	2e-115	416
contig01827	AT1G80500.1	FUNCTIONS IN: molecular_function unknown; INVOLVED IN: transport, ER to Golgi vesicle-mediated transport; LOCATED IN: intr	83.28	293	49	0	462	754	329	37	4e-48	192
contig01829	AT4G01970.1	STS | AtSTS (Arabidopsis thaliana stachyose synthase); galactinol-raffinose galactosyltransferase/ hydrolase, hydrolyzing O	83.65	104	17	0	299	402	796	899	4e-12	71.9
contig01830	AT2G35690.1	X5 | ACX5 (ACYL-COA OXIDASE 5); FAD binding / acyl-CoA dehydrogenase/ acyl-CoA oxidase/ electron carrier/ oxidoreductase/ o	77.44	984	222	0	563	1546	360	1343	4e-47	190
contig01833	AT5G53800.1	unknown protein | chr5:21848180-21849935 FORWARD	91.67	60	5	0	178	237	626	567	3e-14	79.8
contig01835	AT4G33010.1	GLDP1 | AtGLDP1 (Arabidopsis thaliana glycine decarboxylase P-protein 1); catalytic/ glycine dehydrogenase (decarboxylating	81.15	2531	474	1	572	3099	397	2927	0	1231
contig01839	AT5G10240.2	N3 | ASN3 (ASPARAGINE SYNTHETASE 3); asparagine synthase (glutamine-hydrolyzing) | chr5:3212934-3216418 REVERSE	79.01	505	106	0	1007	1511	884	1388	3e-38	161
contig01840	AT5G11200.3	DEAD/DEAH box helicase, putative | chr5:3567389-3570686 FORWARD	89.66	58	6	0	243	300	1400	1343	5e-11	67.9
contig01841	AT5G48300.1	G1, APS1 | ADG1 (ADP GLUCOSE PYROPHOSPHORYLASE 1); glucose-1-phosphate adenylyltransferase | chr5:19570326-19572557 FORWARD	80.15	1360	270	0	331	1690	1561	202	5e-157	555
contig01843	AT1G50900.1	FUNCTIONS IN: molecular_function unknown; INVOLVED IN: biological_process unknown; LOCATED IN: chloroplast, chloroplast st	86.59	164	22	0	198	361	145	308	7e-36	151
contig01846	AT1G70810.1	C2 domain-containing protein | chr1:26704207-26705091 FORWARD	89.39	66	7	0	118	183	109	174	4e-13	75.8
contig01848	ATCG00750.1	S11 | 30S chloroplast ribosomal protein S11 | chrC:78960-79376 REVERSE	84.66	326	50	0	76	401	67	392	1e-65	250
contig01849	AT5G62740.1	band 7 family protein | chr5:25201320-25202535 FORWARD	80.82	485	93	0	38	522	749	265	8e-58	224
contig01858	AT1G62380.1	O2, ATACO2 | ACO2 (ACC OXIDASE 2); 1-aminocyclopropane-1-carboxylate oxidase | chr1:23082340-23084068 FORWARD	81.11	307	58	0	453	759	404	710	6e-35	149
contig01860	AT4G14560.1	A1, AXR5 | IAA1 (INDOLE-3-ACETIC ACID INDUCIBLE); protein binding / transcription factor | chr4:8361182-8361780 FORWARD	86.71	143	19	0	474	616	304	446	3e-30	133
contig01861	AT2G25900.1	CTH | ATCTH; transcription factor | chr2:11041817-11042764 FORWARD	85.65	216	31	0	876	1091	534	319	5e-45	182
contig01867	AT2G20140.1	26S protease regulatory complex subunit 4, putative | chr2:8692736-8694837 FORWARD	82.64	1112	193	0	173	1284	1319	208	0	674
contig01868	AT5G17770.1	CBR, CBR1 | ATCBR (ARABIDOPSIS THALIANA NADH:CYTOCHROME B5 REDUCTASE 1); cytochrome-b5 reductase | chr5:5864543-5866495 REV	81.24	645	121	0	324	968	198	842	3e-86	319
contig01869	AT2G45790.1	PMM, PMM | PMM (PHOSPHOMANNOMUTASE); phosphomannomutase | chr2:18855876-18857753 FORWARD	80.59	541	105	0	188	728	125	665	2e-62	240
contig01872	AT1G56450.1	G1 | PBG1; peptidase/ threonine-type endopeptidase | chr1:21141970-21144186 FORWARD	78.72	564	120	0	108	671	67	630	1e-40	167
contig01877	AT2G25737.1	unknown protein | chr2:10977174-10979677 FORWARD	84.94	166	25	0	1188	1353	422	257	2e-29	131
contig01879	AT3G47810.3	G1 | MAG1 (MAIGO 1); hydrolase/ protein serine/threonine phosphatase | chr3:17637256-17639017 REVERSE	77.67	533	119	0	184	716	1	533	3e-24	113
contig01881	AT4G10480.2	nascent polypeptide associated complex alpha chain protein, putative / alpha-NAC, putative | chr4:6478089-6479079 REVERSE	79.74	232	47	0	305	536	174	405	1e-16	87.7
contig01883	AT3G02080.1	40S ribosomal protein S19 (RPS19A) | chr3:364138-365161 REVERSE	83.12	154	26	0	315	468	338	185	2e-20	99.6
contig01885	AT2G18230.1	PPa2 | AtPPa2 (Arabidopsis thaliana pyrophosphorylase 2); inorganic diphosphatase/ pyrophosphatase | chr2:7932139-7933560 R	84.13	441	69	1	305	744	551	111	4e-84	311
contig01889	AT4G34840.1	MTN2, ATMTAN2, MTN2, MTAN2 | ATMTN2; methylthioadenosine nucleosidase | chr4:16606299-16607748 FORWARD	90.32	62	6	0	701	762	532	593	7e-13	75.8
contig01891	AT5G24650.1	mitochondrial import inner membrane translocase subunit Tim17/Tim22/Tim23 family protein | chr5:8437123-8438859 FORWARD	83.19	113	19	0	317	429	254	366	3e-12	73.8
contig01892	AT3G09840.1	C48, ATCDC48, CDC48A | CDC48 (CELL DIVISION CYCLE 48); ATPase/ identical protein binding | chr3:3019494-3022832 FORWARD	80.1	2271	446	2	130	2397	68	2335	0	910
contig01895	AT1G70330.1	T1,AT, ATENT1 | ENT1,AT (EQUILIBRATIVE NUCLEOTIDE TRANSPORTER 1); nucleoside transmembrane transporter/ nucleoside transmem	93.62	47	3	0	193	239	229	275	6e-11	69.9
contig01897	AT5G39970.1	catalytic | chr5:15998155-16000751 FORWARD	80.22	182	36	0	27	208	1217	1036	8e-13	75.8
contig01899	AT4G30220.1	XF | RUXF (SMALL NUCLEAR RIBONUCLEOPROTEIN F) | chr4:14803100-14804259 REVERSE	78.95	266	56	0	279	544	266	1	1e-15	83.8
contig01900	AT1G45000.1	26S proteasome regulatory complex subunit p42D, putative | chr1:17009220-17011607 FORWARD	81.92	1001	181	0	266	1266	127	1127	2e-155	549
contig01906	AT5G58230.1	I1, MEE70, ATMSI1 | MSI1 (MULTICOPY SUPRESSOR OF IRA1); protein binding | chr5:23556112-23557994 FORWARD	79.63	383	78	0	59	441	1	383	5e-33	141
contig01909	AT2G18450.1	H1-2 | SDH1-2; succinate dehydrogenase | chr2:7997510-8000801 REVERSE	81.34	1667	311	0	331	1997	130	1796	0	839
contig01910	AT5G60600.3	PE, ISPG, CSB3, CLB4, HDS | HDS (4-HYDROXY-3-METHYLBUT-2-ENYL DIPHOSPHATE SYNTHASE); 4 iron, 4 sulfur cluster binding / 4-h	78.68	1440	306	1	797	2236	1733	295	5e-114	412
contig01912	AT3G54210.1	ribosomal protein L17 family protein | chr3:20067672-20068385 REVERSE	82.14	140	25	0	248	387	632	493	4e-14	79.8
contig01913	AT4G27440.2	RB | PORB (PROTOCHLOROPHYLLIDE OXIDOREDUCTASE B); oxidoreductase/ protochlorophyllide reductase | chr4:13725648-13727107 FO	78.33	960	208	0	251	1210	247	1206	1e-66	254
contig01915	AT5G54310.1	D5 | AGD5 (ARF-GAP domain 5); ARF GTPase activator/ DNA binding / zinc ion binding | chr5:22057262-22061066 REVERSE	85.46	282	41	0	230	511	88	369	1e-60	234
contig01916	AT5G23290.1	F5 | PDF5 (PREFOLDIN 5); unfolded protein binding | chr5:7846144-7847428 FORWARD	82.44	131	23	0	335	465	274	404	2e-13	77.8
contig01918	AT3G05530.1	T5A, ATS6A.2 | RPT5A (REGULATORY PARTICLE TRIPLE-A ATPASE 5A); ATPase/ calmodulin binding | chr3:1603540-1605993 FORWARD	83.49	1187	196	0	274	1460	1265	79	0	799
contig01919	AT5G10840.1	endomembrane protein 70, putative | chr5:3424910-3427797 REVERSE	79.04	1193	250	0	196	1388	1925	733	2e-97	357
contig01920	AT4G30960.1	PK6, SIP3, SNRK3.14, ATCIPK6 | SIP3 (SOS3-INTERACTING PROTEIN 3); ATP binding / kinase/ protein kinase/ protein serine/thre	80.03	646	129	0	917	1562	731	86	1e-67	258
contig01921	AT5G22950.1	S24.1 | VPS24.1 | chr5:7681380-7682720 FORWARD	80.61	428	83	0	393	820	82	509	2e-47	190
contig01922	AT1G75990.1	26S proteasome regulatory subunit S3, putative (RPN3) | chr1:28524623-28526718 REVERSE	80.49	410	80	0	647	1056	571	980	1e-43	178
contig01925	AT5G08160.2	PK3 | ATPK3; ATP binding / kinase/ protein kinase/ protein serine/threonine kinase | chr5:2625903-2627942 REVERSE	79.54	435	86	1	760	1191	436	870	5e-36	153
contig01926	AT4G04640.1	PC1 | ATPC1; enzyme regulator | chr4:2350761-2351882 REVERSE	78.03	851	187	0	452	1302	1016	166	2e-51	204
contig01929	AT4G35460.1	NTRB, NTRB, NTR1 | NTRB (NADPH-DEPENDENT THIOREDOXIN REDUCTASE B); thioredoxin-disulfide reductase | chr4:16842218-16843740	81.5	373	64	2	744	1115	760	1128	5e-45	182
contig01930	AT5G25760.2	X4 | PEX4 (PEROXIN4); protein binding / ubiquitin-protein ligase | chr5:8967983-8969173 FORWARD	80.56	355	69	0	329	683	418	64	2e-37	157
contig01934	AT3G25040.1	ER lumen protein retaining receptor, putative / HDEL receptor, putative | chr3:9124479-9126051 FORWARD	82.51	263	46	0	546	808	362	624	2e-37	157
contig01935	AT5G01210.1	transferase family protein | chr5:84554-85981 FORWARD	83.65	104	17	0	1260	1363	527	424	2e-11	71.9
contig01936	AT3G53610.3	RAB8 | ATRAB8; GTP binding | chr3:19876531-19878264 REVERSE	82.94	545	93	0	382	926	545	1	2e-93	343
contig01937	AT1G17280.2	C34 | UBC34 (ubiquitin-conjugating enzyme 34); ubiquitin-protein ligase | chr1:5917146-5919162 REVERSE	84.27	356	56	0	283	638	25	380	5e-69	262
contig01940	AT5G20570.1	C1, RBX1, HRT1, ATRBX1 | RBX1 (RING-BOX 1); protein binding | chr5:6956905-6958221 REVERSE	85.93	270	38	0	212	481	357	88	7e-61	234
contig01942	AT1G12240.1	BETAFRUCT4, VAC-INV | ATBETAFRUCT4; beta-fructofuranosidase/ hydrolase, hydrolyzing O-glycosyl compounds | chr1:4153699-415	82.82	227	39	0	1692	1918	566	340	3e-32	141
contig01943	AT5G13650.2	elongation factor family protein | chr5:4397821-4402364 FORWARD	79.6	642	130	1	128	768	1078	1719	4e-58	226
contig01944	AT3G32930.1	unknown protein | chr3:13489595-13490704 FORWARD	81.66	229	42	0	185	413	721	493	1e-26	121
contig01945	AT5G58030.1	transport protein particle (TRAPP) component Bet3 family protein | chr5:23487021-23488483 REVERSE	82.11	475	82	2	482	954	558	85	1e-66	254
contig01947	AT3G12300.1	unknown protein | chr3:3921787-3923092 REVERSE	79.93	573	115	0	86	658	1	573	9e-58	224
contig01948	AT2G34830.1	KY35, MEE24, AtWRKY35 | WRKY35 (WRKY DNA-binding protein 35); transcription factor | chr2:14693839-14696378 REVERSE	90.12	81	8	0	265	345	651	731	2e-19	97.6
contig01949	AT2G24270.1	DH11A3 | ALDH11A3; 3-chloroallyl aldehyde dehydrogenase/ glyceraldehyde-3-phosphate dehydrogenase (NADP+) | chr2:10327325-1	79.65	1022	208	0	190	1211	457	1478	2e-103	377
contig01953	AT2G42310.1	unknown protein | chr2:17625251-17625595 FORWARD	85.06	87	13	0	209	295	172	258	2e-11	69.9
contig01955	AT1G49970.1	PR1, NCLPP5, SVR2 | CLPR1; serine-type endopeptidase | chr1:18501936-18504462 REVERSE	77.87	375	83	0	573	947	592	966	1e-15	85.7
contig01957	AT3G22200.1	P2, GABA-T, HER1 | POP2 (POLLEN-PISTIL INCOMPATIBILITY 2); 4-aminobutyrate transaminase/ 4-aminobutyrate:pyruvate transamin	87.28	173	22	0	15	187	841	1013	5e-41	168
contig01958	AT4G21090.3	adrenodoxin-like ferredoxin 1 | chr4:11256663-11258269 REVERSE	83.58	134	22	0	542	675	386	253	1e-17	91.7
contig01959	AT3G14790.1	M3, ATRHM3 | RHM3 (RHAMNOSE BIOSYNTHESIS 3); UDP-L-rhamnose synthase/ catalytic | chr3:4964791-4966875 FORWARD	82.55	596	104	0	121	716	25	620	3e-97	357
contig01965	AT4G17486.1	unknown protein | chr4:9749992-9751201 REVERSE	82.43	148	26	0	501	648	484	337	1e-16	87.7
contig01969	AT5G42090.1	LOCATED IN: endomembrane system, integral to membrane; EXPRESSED IN: 24 plant structures; EXPRESSED DURING: 14 growth stag	79.15	657	137	0	828	1484	664	1320	5e-55	216
contig01973	AT5G17190.1	unknown protein | chr5:5652310-5652702 FORWARD	80.33	239	47	0	265	503	320	82	7e-21	101
contig01981	AT1G55360.1	unknown protein | chr1:20666526-20668502 REVERSE	81.28	470	88	0	572	1041	1127	658	2e-60	234
contig01984	AT1G12310.1	calmodulin, putative | chr1:4187500-4187946 REVERSE	79.21	433	90	0	115	547	15	447	6e-34	145
contig01987	AT3G03960.1	chaperonin, putative | chr3:1024432-1027604 FORWARD	79.16	806	168	0	662	1467	1265	460	5e-70	266
contig01988	AT3G07680.1	emp24/gp25L/p24 family protein | chr3:2455627-2456652 FORWARD	83.26	233	39	0	283	515	527	295	3e-36	153
contig01990	AT3G43520.1	unknown protein | chr3:15406088-15407699 FORWARD	85.23	88	13	0	378	465	401	488	6e-12	71.9
contig01991	AT3G18040.1	K9 | MPK9 (MAP KINASE 9); MAP kinase | chr3:6174800-6178150 FORWARD	80.65	1147	221	1	533	1678	1176	30	3e-142	505
contig01996	AT1G29930.1	B1, AB140, CAB140, LHCB1.3 | CAB1 (CHLOROPHYLL A/B BINDING PROTEIN 1); chlorophyll binding | chr1:10478071-10478874 FORWARD	85.11	141	21	0	149	289	804	664	7e-25	113
contig01998	AT2G04780.2	A7 | FLA7 (FASCICLIN-LIKE ARABINOOGALACTAN 7) | chr2:1677488-1678252 FORWARD	91.07	56	5	0	316	371	217	272	1e-11	71.9
contig02002	AT2G31390.1	pfkB-type carbohydrate kinase family protein | chr2:13383635-13386116 REVERSE	79.72	493	98	2	647	1138	519	28	6e-41	168
contig02011	AT2G02410.1	unknown protein | chr2:632713-634613 FORWARD	92.86	56	4	0	759	814	452	397	5e-14	79.8
contig02014	AT5G01020.1	protein kinase family protein | chr5:6309-8270 REVERSE	80.25	638	126	0	502	1139	1043	406	5e-70	266
contig02015	AT2G38670.1	CT1 | PECT1 (PHOSPHORYLETHANOLAMINE CYTIDYLYLTRANSFERASE 1); ethanolamine-phosphate cytidylyltransferase | chr2:16168979-16	82.34	436	77	0	1	436	172	607	6e-67	254
contig02016	AT5G52552.1	uORF14 | CPuORF14 (Conserved peptide upstream open reading frame 14) | chr5:21329119-21329277 REVERSE	91.3	69	6	0	1050	1118	159	91	6e-17	89.7
contig02017	AT2G25310.1	carbohydrate binding | chr2:10777436-10779123 REVERSE	80.64	408	77	2	242	648	178	584	2e-40	167
contig02018	AT1G29850.3	double-stranded DNA-binding family protein | chr1:10447866-10449691 FORWARD	83.25	203	34	0	258	460	151	353	2e-30	133
contig02020	AT5G06390.1	A17 | FLA17 (FASCICLIN-LIKE ARABINOGALACTAN PROTEIN 17 PRECURSOR) | chr5:1952939-1955047 FORWARD	81.29	433	81	0	373	805	1230	798	5e-55	216
contig02022	AT2G38400.1	T3 | AGT3 (ALANINE:GLYOXYLATE AMINOTRANSFERASE 3); alanine-glyoxylate transaminase/ catalytic/ pyridoxal phosphate binding	81.69	142	26	0	687	828	574	715	1e-12	75.8
contig02024	AT1G22840.1	TC-1, ATCYTC-A | CYTC-1 (CYTOCHROME C-1); electron carrier/ heme binding / iron ion binding | chr1:8079384-8080286 FORWARD	85.71	175	25	0	1	175	134	308	2e-35	149
contig02028	AT4G33680.1	D2 | AGD2 (ABERRANT GROWTH AND DEATH 2); L,L-diaminopimelate aminotransferase/ transaminase | chr4:16171847-16174630 REVERS	78.94	584	123	0	227	810	1382	799	6e-45	182
contig02031	AT3G27310.1	X1 | PUX1 (PLANT UBX DOMAIN-CONTAINING PROTEIN 1) | chr3:10087360-10089077 REVERSE	80.83	193	37	0	573	765	388	196	4e-17	89.7
contig02034	AT5G08530.1	51 | CI51 (51 kDa subunit of complex I); 4 iron, 4 sulfur cluster binding / FMN binding / NAD or NADH binding / NADH dehydr	82.82	1298	223	0	184	1481	121	1418	0	805
contig02037	AT3G48420.1	haloacid dehalogenase-like hydrolase family protein | chr3:17929743-17931551 FORWARD	78.65	576	121	2	200	774	364	938	1e-35	151
contig02038	AT2G45740.3	X11D | PEX11D | chr2:18839865-18841102 FORWARD	82.58	178	31	0	738	915	227	50	2e-22	107
contig02041	AT5G56870.1	AL4 | BGAL4 (beta-galactosidase 4); beta-galactosidase | chr5:23004284-23008410 FORWARD	87.01	77	10	0	151	227	1475	1551	3e-12	73.8
contig02046	AT4G20890.1	B9 | TUB9; GTP binding / GTPase/ structural molecule | chr4:11182218-11183840 FORWARD	82.08	865	153	1	28	890	1091	227	1e-134	480
contig02049	AT5G08290.1	S8 | YLS8; catalytic | chr5:2666043-2666936 FORWARD	85.06	395	59	0	111	505	34	428	3e-85	315
contig02050	AT3G26340.1	20S proteasome beta subunit E, putative | chr3:9650600-9652572 REVERSE	81.93	559	101	0	373	931	707	149	1e-82	307
contig02054	AT3G42790.1	3 | AL3 (ALFIN-LIKE 3); DNA binding / methylated histone residue binding | chr3:14878128-14879618 REVERSE	90.43	115	11	0	341	455	731	617	1e-32	141
contig02063	AT1G65260.1	AC4 | PTAC4 (PLASTID TRANSCRIPTIONALLY ACTIVE4) | chr1:24236329-24240428 FORWARD	78.2	665	145	0	293	957	238	902	8e-41	168
contig02065	AT5G56030.1	P81-2, ERD8, HSP90.2 | HSP81-2 (HEAT SHOCK PROTEIN 81-2); ATP binding | chr5:22686923-22689433 FORWARD	88.3	94	11	0	328	421	1763	1670	2e-20	99.6
contig02067	AT1G36240.1	60S ribosomal protein L30 (RPL30A) | chr1:13614890-13616233 FORWARD	81.62	272	50	0	297	568	332	61	2e-33	143
contig02070	AT3G56460.1	oxidoreductase, zinc-binding dehydrogenase family protein | chr3:20933029-20934425 REVERSE	79.4	466	96	0	473	938	839	374	5e-39	163
contig02072	AT3G05060.1	SAR DNA-binding protein, putative | chr3:1413174-1415564 REVERSE	79.77	954	191	2	332	1284	259	1211	6e-94	345
contig02073	AT5G54080.2	O | HGO (HOMOGENTISATE 1,2-DIOXYGENASE); homogentisate 1,2-dioxygenase | chr5:21945920-21948070 FORWARD	81.62	506	91	2	803	1307	638	1142	3e-65	250
contig02076	AT5G06600.3	P12 | UBP12 (UBIQUITIN-SPECIFIC PROTEASE 12); ubiquitin thiolesterase/ ubiquitin-specific protease | chr5:2020682-2027834 R	81.78	966	173	1	244	1206	1638	673	2e-145	515
contig02079	AT2G33150.1	T3, PED1, KAT2 | PKT3 (PEROXISOMAL 3-KETOACYL-COA THIOLASE 3); acetyl-CoA C-acyltransferase | chr2:14047814-14050983 REVERS	79.14	1064	222	0	609	1672	280	1343	5e-95	349
contig02084	AT4G38790.1	ER lumen protein retaining receptor family protein | chr4:18111426-18112977 FORWARD	80.41	776	152	0	197	972	40	815	2e-90	333
contig02087	AT4G20070.1	AAH | ATAAH (Arabidopsis thaliana Allantoate Amidohydrolase); allantoate deiminase/ metallopeptidase | chr4:10861548-108645	92.65	68	5	0	1059	1126	1102	1169	1e-18	95.6
contig02094	AT2G36890.1	X2, MYB38, ATMYB38, BIT1 | RAX2 (REGULATOR OF AXILLARY MERISTEMS 2); DNA binding / transcription factor | chr2:15485821-154	84.5	129	20	0	682	810	138	10	1e-19	97.6
contig02097	AT1G09150.1	pseudouridine synthase and archaeosine transglycosylase (PUA) domain-containing protein | chr1:2946599-2948908 FORWARD	80.72	306	56	3	210	513	533	229	6e-25	115
contig02098	ATMG00830.1	B382 | cytochrome c biogenesis orf382 | chrM:231894-233042 REVERSE	92.98	641	39	2	514	1154	1122	488	0	906
contig02099	AT1G51160.2	synbindin, putative | chr1:18950057-18951560 FORWARD	79.34	271	56	0	372	642	419	149	3e-18	93.7
contig02102	AT4G29040.1	T2a | RPT2a (regulatory particle AAA-ATPase 2a); ATPase | chr4:14312369-14314386 FORWARD	82.3	853	151	0	1	853	470	1322	8e-139	494
contig02105	AT5G20620.1	Q4 | UBQ4; protein binding | chr5:6973315-6974463 REVERSE	83.41	410	68	0	1	410	1094	685	8e-73	274
contig02109	AT5G20890.1	chaperonin, putative | chr5:7087020-7089906 REVERSE	81.34	1565	290	2	370	1933	1582	19	0	771
contig02110	AT5G63620.1	oxidoreductase, zinc-binding dehydrogenase family protein | chr5:25466380-25468296 REVERSE	80.64	470	91	0	731	1200	667	1136	2e-53	210
contig02113	AT1G27385.3	unknown protein | chr1:9510475-9512820 REVERSE	82.5	240	42	0	424	663	446	207	3e-33	143
contig02116	AT5G09870.1	SA5 | CESA5 (CELLULOSE SYNTHASE 5); cellulose synthase/ transferase, transferring glycosyl groups | chr5:3073356-3077974 FO	80.05	1133	226	0	418	1550	1904	772	1e-126	454
contig02117	AT4G24990.1	GP4 | ATGP4 | chr4:12849973-12851249 REVERSE	81.63	294	54	0	302	595	315	22	6e-37	155
contig02119	AT4G11420.1	F3A, ATEIF3A-1, EIF3A-1, ATTIF3A1, TIF3A1 | EIF3A (EUKARYOTIC TRANSLATION INITIATION FACTOR 3A); translation initiation fac	95.16	62	3	0	1103	1164	2123	2062	9e-20	99.6
contig02123	AT3G07430.1	b1990 | emb1990 (embryo defective 1990) | chr3:2379251-2379949 FORWARD	83.87	155	25	0	462	616	427	581	5e-23	109
contig02124	AT4G24400.2	PK8, PKS11 | CIPK8 (CBL-INTERACTING PROTEIN KINASE 8); kinase/ protein kinase | chr4:12617379-12620443 FORWARD	79.94	683	137	0	1072	1754	683	1	1e-70	268
contig02126	AT1G09840.6	SK41 | ATSK41 (SHAGGY-LIKE PROTEIN KINASE 41); ATP binding / protein kinase/ protein serine/threonine kinase | chr1:3196114	82.98	711	121	0	538	1248	280	990	2e-125	450
contig02128	AT3G59970.3	HFR1 | MTHFR1 (METHYLENETETRAHYDROFOLATE REDUCTASE 1); methylenetetrahydrofolate reductase (NADPH) | chr3:22151303-22154323	80.43	925	177	4	424	1346	148	1070	3e-100	367
contig02134	AT5G23540.1	26S proteasome regulatory subunit, putative | chr5:7937772-7939339 FORWARD	82.88	853	144	2	254	1106	927	77	6e-146	517
contig02135	AT4G35250.1	vestitone reductase-related | chr4:16771401-16773269 REVERSE	81.36	692	129	0	394	1085	337	1028	4e-95	349
contig02137	AT5G16470.1	zinc finger (C2H2 type) family protein | chr5:5379516-5379830 FORWARD	85.39	89	13	0	576	664	89	1	2e-12	73.8
contig02144	AT3G56340.1	40S ribosomal protein S26 (RPS26C) | chr3:20892309-20893343 REVERSE	80.86	256	47	2	49	304	1	254	2e-21	103
contig02145	AT5G11500.1	unknown protein | chr5:3676747-3678946 FORWARD	81.43	490	91	0	555	1044	490	1	2e-65	250
contig02146	AT5G04440.1	unknown protein | chr5:1254957-1256624 FORWARD	87.32	71	9	0	579	649	458	388	4e-11	69.9
contig02148	AT4G31880.1	LOCATED IN: cytosol, chloroplast; EXPRESSED IN: 24 plant structures; EXPRESSED DURING: 14 growth stages; BEST Arabidopsis	85.71	140	20	0	251	390	205	344	7e-26	119
contig02149	AT2G25110.1	F2 | SDF2 (STROMAL CELL-DERIVED FACTOR 2-LIKE PROTEIN PRECURSOR) | chr2:10684428-10685838 FORWARD	83.47	121	20	0	102	222	136	256	6e-15	81.8
contig02154	AT5G06360.1	ribosomal protein S8e family protein | chr5:1944835-1946512 FORWARD	80.36	728	143	0	178	905	52	779	3e-83	309
contig02155	AT4G25840.1	P1 | GPP1 (glycerol-3-phosphatase 1); catalytic/ hydrolase | chr4:13139026-13140719 FORWARD	82.93	164	28	0	441	604	232	395	4e-21	103
contig02157	AT5G45930.1	LI2, CHL I2, CHLI-2 | CHLI2 (MAGNESIUM CHELATASE I2); ATPase/ magnesium chelatase | chr5:18628095-18629565 FORWARD	83.68	429	70	0	658	1086	510	938	8e-79	295
contig02159	AT1G51950.1	A18 | IAA18 (INDOLE-3-ACETIC ACID INDUCIBLE 18); transcription factor | chr1:19305670-19307130 FORWARD	86.46	96	13	0	266	361	710	615	2e-16	87.7
contig02160	AT2G46820.2	AC8, TMP14, PSAP, PSI-P | PSI-P (PHOTOSYSTEM I P SUBUNIT); DNA binding | chr2:19243729-19244870 FORWARD	85.58	104	15	0	213	316	470	367	1e-16	87.7
contig02161	AT1G75690.1	chaperone protein dnaJ-related | chr1:28422273-28423170 REVERSE	82.07	184	33	0	406	589	280	463	2e-21	103
contig02164	AT5G17920.2	CIMS | ATMS1; 5-methyltetrahydropteroyltriglutamate-homocysteine S-methyltransferase/ methionine synthase | chr5:5935771-59	79.55	1257	254	3	233	1487	2228	973	2e-119	430
contig02165	AT3G09800.2	protein binding | chr3:3007153-3007916 REVERSE	79.88	338	68	0	102	439	25	362	9e-30	131
contig02167	ATCG00540.1	TA | Encodes cytochrome f apoprotein; involved in photosynthetic electron transport chain; encoded by the chloroplast genom	87.95	963	115	1	1936	2897	1	963	0	934
contig02168	AT3G44190.1	pyridine nucleotide-disulphide oxidoreductase family protein | chr3:15902004-15903402 REVERSE	87.63	97	12	0	933	1029	203	107	2e-19	97.6
contig02171	AT3G61440.2	CYSC1, CYSC1 | CYSC1 (CYSTEINE SYNTHASE C1); L-3-cyanoalanine synthase/ cysteine synthase | chr3:22736383-22737792 FORWARD	83.51	291	48	0	46	336	432	722	2e-49	196
contig02175	AT3G10850.1	X2-2, GLY2 | GLY2; hydroxyacylglutathione hydrolase | chr3:3397756-3399522 REVERSE	79.28	415	86	0	482	896	554	140	1e-32	141
contig02176	AT5G50870.1	C27 | UBC27 (ubiquitin-conjugating enzyme 27); ubiquitin-protein ligase | chr5:20699626-20700998 REVERSE	82.84	204	35	0	502	705	311	108	2e-28	127
contig02179	AT5G18800.2	NADH-ubiquinone oxidoreductase 19 kDa subunit (NDUFA8) family protein | chr5:6267304-6268393 FORWARD	79.25	265	55	0	517	781	269	5	3e-17	89.7
contig02181	AT5G10730.1	binding / catalytic/ coenzyme binding | chr5:3390822-3392947 REVERSE	80.67	269	52	0	444	712	650	382	1e-26	121
contig02185	AT5G64030.1	dehydration-responsive protein-related | chr5:25624965-25628257 FORWARD	81.39	446	83	0	1535	1980	1018	1463	5e-58	226
contig02186	AT2G38940.1	PT2, PHT1;4 | ATPT2 (ARABIDOPSIS THALIANA PHOSPHATE TRANSPORTER 2); carbohydrate transmembrane transporter/ inorganic phosp	79.76	410	83	0	320	729	1334	925	1e-36	155
contig02187	ATCG00380.1	S4 | Chloroplast encoded ribosomal protein S4 | chrC:45223-45828 REVERSE	88.75	489	55	0	307	795	118	606	8e-151	533
contig02196	AT1G12000.1	pyrophosphate--fructose-6-phosphate 1-phosphotransferase beta subunit, putative / pyrophosphate-dependent 6-phosphofructos	80.36	1273	250	0	437	1709	1558	286	7e-153	541
contig02198	AT1G79530.1	PCP-1 | GAPCP-1 (GLYCERALDEHYDE-3-PHOSPHATE DEHYDROGENASE OF PLASTID 1); NAD or NADH binding / binding / catalytic/ glycera	80.2	884	175	0	299	1182	256	1139	5e-100	365
contig02199	AT4G29100.1	ethylene-responsive family protein | chr4:14341140-14344575 FORWARD	84.56	149	23	0	214	362	775	923	2e-24	113
contig02202	AT2G22430.1	HB6 | ATHB6; DNA binding / protein binding / sequence-specific DNA binding / transcription activator/ transcription factor	82.48	137	24	0	650	786	232	368	2e-14	81.8
contig02203	AT2G03090.1	EXPA15, EXP15, ATEXP15, ATHEXP ALPHA 1.3 | ATEXPA15 (ARABIDOPSIS THALIANA EXPANSIN A15) | chr2:917361-918554 REVERSE	85.45	110	16	0	554	663	560	451	1e-17	91.7
contig02204	AT1G02560.1	PP5, NCLPP5, NCLPP1 | CLPP5 (NUCLEAR ENCODED CLP PROTEASE 5); serine-type endopeptidase | chr1:538000-539805 FORWARD	83.2	643	108	0	375	1017	881	239	4e-116	418
contig02205	AT1G23820.1	DS1 | SPDS1 (spermidine synthase 1); spermidine synthase | chr1:8420278-8422724 FORWARD	80.52	724	141	0	410	1133	980	257	1e-85	317
contig02206	AT1G74520.1	HVA22A | ATHVA22A | chr1:28008109-28009156 REVERSE	87.37	95	12	0	921	1015	98	4	3e-18	93.7
contig02209	AT3G49470.1	CA2 | NACA2 (NASCENT POLYPEPTIDE-ASSOCIATED COMPLEX SUBUNIT ALPHA-LIKE PROTEIN 2) | chr3:18341072-18342273 FORWARD	82.23	242	43	0	393	634	437	196	4e-32	139
contig02219	AT3G22440.1	hydroxyproline-rich glycoprotein family protein | chr3:7959854-7961886 FORWARD	84.09	264	40	2	987	1249	1007	745	2e-42	174
contig02220	AT3G48170.1	DH10A9 | ALDH10A9; 3-chloroallyl aldehyde dehydrogenase/ oxidoreductase | chr3:17786290-17789918 REVERSE	81.25	160	30	0	340	499	332	491	3e-14	79.8
contig02222	AT5G23750.2	remorin family protein | chr5:8010004-8011453 REVERSE	80	215	43	0	550	764	361	575	6e-16	85.7
contig02223	AT3G10920.1	D1, MEE33, ATMSD1 | MSD1 (MANGANESE SUPEROXIDE DISMUTASE 1); metal ion binding / superoxide dismutase | chr3:3418015-341958	78.29	410	89	0	382	791	274	683	2e-22	107
contig02225	AT5G22470.1	NAD+ ADP-ribosyltransferase | chr5:7447045-7450743 FORWARD	79.58	191	39	0	579	769	2126	1936	3e-11	69.9
contig02227	AT3G02090.2	PBETA | mitochondrial processing peptidase beta subunit, putative | chr3:365624-368534 FORWARD	78.78	476	101	0	1	476	1033	1508	3e-33	143
contig02232	AT1G29310.1	P-P-bond-hydrolysis-driven protein transmembrane transporter | chr1:10252662-10254526 FORWARD	80.1	387	65	5	195	580	1426	1051	7e-30	131
contig02233	AT1G43130.1	V2 | LCV2 (LIKE COV 2) | chr1:16228661-16231158 REVERSE	84.85	132	20	0	401	532	387	518	3e-21	103
contig02236	AT1G09350.1	GolS3 | AtGolS3 (Arabidopsis thaliana galactinol synthase 3); transferase, transferring glycosyl groups / transferase, tran	84.62	273	42	0	752	1024	489	217	8e-53	208
contig02237	AT2G39990.1	F2 | EIF2; translation initiation factor | chr2:16698332-16699929 REVERSE	81.88	149	27	0	389	537	190	338	1e-14	81.8
contig02241	AT2G30970.2	P1 | ASP1 (ASPARTATE AMINOTRANSFERASE 1); L-aspartate:2-oxoglutarate aminotransferase | chr2:13179012-13181686 FORWARD	77.6	808	181	0	2070	2877	922	115	6e-40	167
contig02242	AT2G02960.3	zinc finger (C3HC4-type RING finger) family protein | chr2:862346-863980 REVERSE	82.18	174	31	0	680	853	351	178	5e-20	99.6
contig02243	AT5G48570.1	F2, ATFKBP65 | peptidyl-prolyl cis-trans isomerase, putative / FK506-binding protein, putative | chr5:19690746-19693656 REV	83.61	122	20	0	1006	1127	914	793	3e-15	83.8
contig02244	AT5G58740.1	nuclear movement family protein | chr5:23725936-23727528 REVERSE	82.07	251	45	0	349	599	398	148	1e-32	141
contig02248	AT1G12780.1	E1 | UGE1 (UDP-D-glucose/UDP-D-galactose 4-epimerase 1); UDP-glucose 4-epimerase/ protein dimerization | chr1:4356124-43581	79.95	424	83	2	198	620	1041	619	8e-36	151
contig02250	AT2G20560.1	DNAJ heat shock family protein | chr2:8848353-8849815 REVERSE	85.59	111	16	0	928	1038	189	79	3e-18	93.7
contig02253	AT2G19680.2	mitochondrial ATP synthase g subunit family protein | chr2:8501865-8502622 FORWARD	83.65	104	17	0	382	485	259	362	8e-12	71.9
contig02259	AT1G69620.1	L34 | RPL34 (RIBOSOMAL PROTEIN L34); structural constituent of ribosome | chr1:26189900-26191081 FORWARD	84.34	249	39	0	286	534	345	97	6e-46	184
contig02260	AT1G45050.1	UBC2-1, UBC15 | ATUBC2-1; ubiquitin-protein ligase | chr1:17031337-17032967 FORWARD	82.21	326	58	0	300	625	479	154	2e-46	186
contig02261	AT5G27490.1	integral membrane Yip1 family protein | chr5:9703130-9704653 REVERSE	82.52	246	43	0	580	825	506	261	2e-34	147
contig02262	AT4G03210.2	H9 | XTH9 (XYLOGLUCAN ENDOTRANSGLUCOSYLASE/HYDROLASE 9); hydrolase, acting on glycosyl bonds / xyloglucan:xyloglucosyl tran	83.94	137	22	0	474	610	587	451	2e-19	97.6
contig02265	AT5G45390.1	PP4, NCLPP4 | CLPP4 (CLP PROTEASE P4); serine-type endopeptidase | chr5:18396351-18397586 FORWARD	80.59	474	92	0	237	710	774	301	2e-53	210
contig02267	AT1G34370.3	OP1 | STOP1 (sensitive to proton rhizotoxicity 1); nucleic acid binding / transcription factor/ zinc ion binding | chr1:125	79.61	515	99	1	857	1365	187	701	2e-47	190
contig02276	AT1G21190.1	small nuclear ribonucleoprotein, putative / snRNP, putative / Sm protein, putative | chr1:7419989-7420856 REVERSE	82.91	158	27	0	222	379	269	112	2e-20	99.6
contig02277	AT5G48810.1	B5-B, B5 #3, ATCB5-D, CB5-D | CB5-D (CYTOCHROME B5 ISOFORM D); heme binding | chr5:19789249-19790180 REVERSE	92.16	51	4	0	189	239	84	134	3e-11	69.9
contig02279	AT2G36630.1	unknown protein | chr2:15352767-15355050 REVERSE	83.29	365	61	0	273	637	202	566	3e-62	240
contig02282	AT3G13570.1	L30A | SCL30a; RNA binding / nucleic acid binding / nucleotide binding | chr3:4429564-4431602 REVERSE	87.83	115	14	0	650	764	371	257	2e-25	117
contig02286	AT3G15260.2	protein phosphatase 2C, putative / PP2C, putative | chr3:5138842-5140242 FORWARD	81.32	182	34	0	707	888	571	752	1e-17	91.7
contig02291	AT1G21350.3	antioxidant/ oxidoreductase | chr1:7477376-7479012 REVERSE	80.8	250	48	0	368	617	343	592	4e-25	115
contig02292	AT1G54580.1	P2 | ACP2 (ACYL CARRIER PROTEIN 2); acyl carrier | chr1:20389572-20390770 FORWARD	88.57	70	8	0	319	388	245	314	4e-13	75.8
contig02293	AT4G02720.1	unknown protein | chr4:1204545-1205813 REVERSE	83.45	296	49	0	258	553	1196	901	4e-50	198
contig02298	AT1G07480.2	transcription factor IIA large subunit / TFIIA large subunit (TFIIA-L) | chr1:2296706-2299215 REVERSE	84.62	117	18	0	303	419	1128	1012	7e-17	89.7
contig02303	AT4G19640.1	A7, ARA-7, ATRABF2B, ATRAB5B, RABF2B, ATRAB-F2B, RAB-F2B | ARA7; GTP binding | chr4:10687441-10689449 REVERSE	82.01	239	43	0	628	866	266	28	3e-30	133
contig02304	AT4G39960.1	DNAJ heat shock family protein | chr4:18534194-18536320 FORWARD	82.45	302	53	0	1112	1413	539	238	1e-43	178
contig02307	AT5G23860.1	B8 | TUB8; structural constituent of cytoskeleton | chr5:8042962-8044528 FORWARD	82.46	1009	176	1	334	1341	1298	290	2e-167	589
contig02308	AT4G18260.1	cytochrome B561-related | chr4:10093524-10097337 REVERSE	88.64	88	10	0	101	188	884	971	7e-19	95.6
contig02322	AT4G26390.1	pyruvate kinase, putative | chr4:13342207-13344418 FORWARD	80.65	868	168	0	245	1112	202	1069	7e-107	389
contig02324	AT4G18700.1	PK12, SnRK3.9, ATWL4, WL4 | CIPK12 (CBL-INTERACTING PROTEIN KINASE 12); ATP binding / kinase/ protein kinase/ protein serin	82.59	557	94	1	983	1539	759	206	1e-89	331
contig02326	AT2G32260.1	CCT1, CCT1 | cholinephosphate cytidylyltransferase, putative / phosphorylcholine transferase, putative / CTP:phosphocholine	81.84	479	84	1	113	588	115	593	3e-67	256
contig02329	AT5G17230.2	Y | phytoene synthase (PSY) / geranylgeranyl-diphosphate geranylgeranyl transferase | chr5:5659839-5662087 REVERSE	79.24	602	125	0	33	634	965	364	6e-51	202
contig02334	AT5G63650.1	RK2-5, SNRK2.5, SRK2H | SNRK2.5 (SNF1-RELATED PROTEIN KINASE 2.5); kinase | chr5:25481631-25483495 REVERSE	79.17	629	129	1	752	1380	639	13	6e-51	202
contig02340	AT3G12110.1	T11 | ACT11 (actin-11); structural constituent of cytoskeleton | chr3:3858116-3859609 FORWARD	84.66	1095	168	0	136	1230	40	1134	0	839
contig02342	AT3G18830.1	PLT5 | ATPLT5 (POLYOL TRANSPORTER 5); D-ribose transmembrane transporter/ D-xylose transmembrane transporter/ carbohydrate	81.78	214	39	0	345	558	277	490	1e-24	115
contig02343	AT1G56110.1	P56 | NOP56 (Arabidopsis homolog of nucleolar protein Nop56) | chr1:20984544-20986893 REVERSE	86.03	179	25	0	498	676	457	635	3e-37	157
contig02351	AT1G16470.2	B1 | PAB1 (PROTEASOME SUBUNIT PAB1); endopeptidase/ peptidase/ threonine-type endopeptidase | chr1:5623122-5625439 FORWARD	81.86	689	125	0	299	987	689	1	5e-103	375
contig02353	AT1G61790.1	OST3/OST6 family protein | chr1:22814390-22815430 FORWARD	85.71	182	26	0	808	989	698	879	1e-36	155
contig02355	AT3G59650.1	mitochondrial ribosomal protein L51/S25/CI-B8 family protein | chr3:22033216-22033928 FORWARD	82.27	141	25	0	317	457	208	348	7e-15	81.8
contig02360	AT5G08300.1	succinyl-CoA ligase (GDP-forming) alpha-chain, mitochondrial, putative / succinyl-CoA synthetase, alpha chain, putative /	80.68	792	149	4	549	1338	938	149	6e-88	325
contig02361	AT5G13420.1	transaldolase, putative | chr5:4302080-4304212 REVERSE	81.37	322	60	0	4	325	773	1094	3e-39	163
contig02365	AT2G21050.1	amino acid permease, putative | chr2:9034289-9036439 FORWARD	77.28	1052	237	2	584	1634	1157	107	2e-42	174
contig02378	AT3G48680.1	MMA CAL2 | GAMMA CAL2 (GAMMA CARBONIC ANHYDRASE-LIKE 2); transferase | chr3:18035107-18036773 FORWARD	88.12	101	12	0	820	920	242	142	7e-22	105
contig02379	AT3G26590.1	MATE efflux family protein | chr3:9761927-9765259 REVERSE	80.48	210	41	0	166	375	148	357	2e-17	91.7
contig02380	AT5G02120.1	P | OHP (ONE HELIX PROTEIN) | chr5:419144-419633 FORWARD	82.44	131	23	0	123	253	329	199	8e-14	77.8
contig02381	AT5G45280.2	pectinacetylesterase, putative | chr5:18346862-18349488 FORWARD	87.21	86	11	0	978	1063	404	319	3e-15	83.8
contig02382	AT1G16080.1	unknown protein | chr1:5514394-5515761 FORWARD	79.79	386	78	0	382	767	265	650	2e-34	147
contig02389	AT2G47570.1	60S ribosomal protein L18 (RPL18A) | chr2:19515898-19516717 REVERSE	85.71	91	13	0	281	371	332	242	1e-13	77.8
contig02392	AT2G20890.1	B29, THF1 | PSB29 | chr2:8987783-8989185 FORWARD	83.24	173	29	0	795	967	407	235	4e-24	113
contig02395	AT5G04850.1	S60.2 | VPS60.2 | chr5:1408246-1409806 REVERSE	81.61	386	71	0	465	850	476	91	4e-51	202
contig02396	AT2G21600.1	RER1B | ATRER1B | chr2:9243550-9244579 FORWARD	82.14	140	25	0	444	583	533	394	2e-14	79.8
contig02402	AT1G25260.1	acidic ribosomal protein P0-related | chr1:8854163-8855766 REVERSE	88.57	70	8	0	437	506	400	469	6e-13	75.8
contig02407	AT5G12040.1	carbon-nitrogen hydrolase family protein | chr5:3885162-3887772 FORWARD	79.17	653	136	0	355	1007	358	1010	4e-55	216
contig02409	AT3G62060.1	pectinacetylesterase family protein | chr3:22980123-22982734 FORWARD	82.29	192	32	2	359	549	368	178	5e-19	95.6
contig02413	AT4G18040.1	F4E, CUM1, AT.EIF4E1 | EIF4E (EUKARYOTIC TRANSLATION INITATION FACTOR 4E); RNA binding / RNA cap binding / protein binding	79.59	441	86	3	204	642	191	629	5e-32	139
contig02417	AT2G18040.1	N1AT | PIN1AT (PEPTIDYLPROLYL CIS/TRANS ISOMERASE, NIMA-INTERACTING 1); peptidyl-prolyl cis-trans isomerase | chr2:7842346-	82.64	144	25	0	328	471	211	354	1e-16	87.7
contig02418	AT5G09590.1	HSC70-2, HSC70-5 | MTHSC70-2 (MITOCHONDRIAL HSP70 2); ATP binding | chr5:2975721-2978508 FORWARD	78	1068	233	1	82	1147	1620	553	8e-65	248
contig02419	AT2G26500.1	cytochrome b6f complex subunit (petM), putative | chr2:11270370-11270747 FORWARD	86.14	101	14	0	315	415	268	368	2e-17	89.7
contig02422	AT4G31990.3	P5, AAT3, ATAAT1 | ASP5 (ASPARTATE AMINOTRANSFERASE 5); L-aspartate:2-oxoglutarate aminotransferase | chr4:15470876-1547352	82.19	511	91	0	454	964	1211	701	7e-78	291
contig02426	AT4G18370.1	G5, DEGP5, HHOA | DEG5 (DEGP PROTEASE 5); catalytic/ serine-type endopeptidase/ serine-type peptidase | chr4:10149235-10151	86.9	84	11	0	369	452	465	382	3e-14	79.8
contig02427	AT5G13050.2	FCL | 5-FCL (5-FORMYLTETRAHYDROFOLATE CYCLOLIGASE); 5-formyltetrahydrofolate cyclo-ligase | chr5:4137262-4138711 REVERSE	82.79	122	21	0	350	471	397	518	6e-13	75.8
contig02429	AT5G17280.1	unknown protein | chr5:5686355-5686762 FORWARD	87.34	79	10	0	243	321	275	353	8e-14	77.8
contig02430	AT5G57860.2	ubiquitin family protein | chr5:23437991-23439087 FORWARD	86.08	79	11	0	265	343	181	259	3e-11	69.9
contig02433	AT2G18280.2	TLP2 | AtTLP2 (TUBBY LIKE PROTEIN 2); phosphoric diester hydrolase/ transcription factor | chr2:7946754-7948176 FORWARD	84.88	86	13	0	53	138	910	995	8e-11	67.9
contig02435	AT3G16920.1	chitinase | chr3:5776663-5777886 REVERSE	79.25	212	44	0	368	579	421	632	1e-11	71.9
contig02436	AT4G20360.1	RAB8D, ATRABE1B | ATRABE1B (ARABIDOPSIS RAB GTPASE HOMOLOG E1B); GTP binding / GTPase/ translation elongation factor | chr4	83.46	532	88	0	1004	1535	722	191	2e-97	357
contig02438	AT5G47870.1	unknown protein | chr5:19384555-19385808 REVERSE	81.48	162	30	0	492	653	328	489	3e-15	83.8
contig02442	AT2G27860.1	S1 | AXS1 (UDP-D-apiose/UDP-D-xylose synthase 1); NAD or NADH binding / UDP-glucuronate decarboxylase | chr2:11864684-11866	80.74	1111	214	0	247	1357	1133	23	3e-142	505
contig02444	AT4G22140.2	DNA binding / protein binding / zinc ion binding | chr4:11728093-11730230 REVERSE	82.29	350	62	0	446	795	555	206	4e-51	202
contig02445	AT5G11260.1	5, TED 5 | HY5 (ELONGATED HYPOCOTYL 5); DNA binding / double-stranded DNA binding / transcription factor | chr5:3593583-359	83.5	200	33	0	748	947	271	470	8e-31	135
contig02451	AT3G27740.1	RA | CARA (CARBAMOYL PHOSPHATE SYNTHETASE A); carbamoyl-phosphate synthase (glutamine-hydrolyzing)/ carbamoyl-phosphate syn	78.28	511	111	0	201	711	170	680	5e-30	133
contig02452	AT3G62830.2	S2, ATUXS2 | AUD1; UDP-glucuronate decarboxylase/ catalytic/ dTDP-glucose 4,6-dehydratase | chr3:23232539-23235353 FORWARD	83.68	815	133	0	481	1295	367	1181	7e-159	561
contig02453	AT1G53750.1	T1A | RPT1A (REGULATORY PARTICLE TRIPLE-A 1A); ATPase | chr1:20065921-20068324 REVERSE	83.27	1249	209	0	147	1395	31	1279	0	819
contig02454	AT5G53400.1	nuclear movement family protein | chr5:21661588-21663383 FORWARD	78.26	299	65	0	223	521	896	598	2e-13	77.8
contig02456	AT5G66250.3	kinectin-related | chr5:26469050-26470376 FORWARD	82.29	192	34	0	265	456	906	715	1e-23	111
contig02457	AT5G45190.2	cyclin family protein | chr5:18277808-18280733 REVERSE	80.51	549	107	0	452	1000	274	822	3e-62	240
contig02458	AT1G47250.1	F2 | PAF2; endopeptidase/ peptidase/ threonine-type endopeptidase | chr1:17319220-17320900 FORWARD	80.11	523	104	0	590	1112	523	1	5e-54	212
contig02459	AT1G11750.1	PP6, NCLPP1, NCLPP6 | CLPP6; serine-type endopeptidase | chr1:3967609-3969535 FORWARD	83.66	153	25	0	518	670	457	609	7e-22	105
contig02460	AT5G17520.1	P1, MEX1 | RCP1 (ROOT CAP 1); maltose transmembrane transporter | chr5:5772796-5775231 REVERSE	79.59	245	50	0	1753	1997	715	959	1e-16	89.7
contig02461	AT1G79930.2	P91 | HSP91; ATP binding | chr1:30063924-30067067 REVERSE	77.25	857	195	0	1778	2634	1214	358	1e-35	153
contig02462	AT4G14880.2	SA1, CYTACS1, ATCYS-3A | OASA1 (O-ACETYLSERINE (THIOL) LYASE (OAS-TL) ISOFORM A1); cysteine synthase | chr4:8518209-8520050	81.69	568	104	0	569	1136	578	11	7e-81	301
contig02464	AT1G07320.4	L4 | RPL4; poly(U) binding / structural constituent of ribosome | chr1:2249190-2250173 FORWARD	86.25	80	11	0	466	545	743	664	1e-11	71.9
contig02467	AT2G23310.1	RER1C1 | ATRER1C1 | chr2:9917643-9918913 FORWARD	84.96	113	17	0	465	577	599	487	2e-17	89.7
contig02468	AT1G16030.1	p70b | Hsp70b (heat shock protein 70B); ATP binding | chr1:5502386-5504326 REVERSE	81.02	332	63	0	19	350	758	427	5e-38	159
contig02470	AT5G50375.1	I1 | CPI1 (CYCLOPROPYL ISOMERASE); cycloeucalenol cycloisomerase | chr5:20511856-20513931 FORWARD	81.2	415	78	0	878	1292	440	26	1e-51	204
contig02472	AT1G15690.1	P1, ATAVP3, AVP-3 | AVP1; ATPase/ hydrogen-translocating pyrophosphatase | chr1:5399115-5402185 FORWARD	82.32	1866	330	0	465	2330	432	2297	0	1082
contig02478	AT2G05990.2	D1, ENR1 | MOD1 (MOSAIC DEATH 1); enoyl-[acyl-carrier-protein] reductase (NADH)/ enoyl-[acyl-carrier-protein] reductase/ ox	77.83	627	137	2	445	1070	265	890	1e-27	125
contig02479	AT4G35100.1	P3, PIP3A, PIP2;7, SIMIP | PIP3 (PLASMA MEMBRANE INTRINSIC PROTEIN 3); water channel | chr4:16708672-16709958 FORWARD	79.34	663	137	0	221	883	39	701	6e-59	228
contig02480	AT3G03910.1	H3 | GDH3 (GLUTAMATE DEHYDROGENASE 3); binding / catalytic/ oxidoreductase/ oxidoreductase, acting on the CH-NH2 group of d	90.1	101	10	0	23	123	979	1079	6e-27	121
contig02484	AT5G46210.1	L4, ATCUL4 | CUL4 (CULLIN4); protein binding / ubiquitin-protein ligase | chr5:18731569-18736653 REVERSE	80.03	656	131	0	1	656	1714	2369	4e-69	262
contig02486	AT5G56670.1	40S ribosomal protein S30 (RPS30C) | chr5:22935413-22935981 REVERSE	85.41	185	27	0	154	338	185	1	1e-36	153
contig02489	AT3G51800.2	G2 | ATG2; aminopeptidase/ metalloexopeptidase | chr3:19211261-19213568 REVERSE	79.32	730	151	0	155	884	10	739	3e-65	250
contig02492	AT5G45750.1	RABA1c | AtRABA1c (Arabidopsis Rab GTPase homolog A1c); GTP binding | chr5:18559318-18560639 FORWARD	80.85	543	102	2	413	954	542	1	3e-61	236
contig02498	AT2G29570.1	NA2, ATPCNA2 | PCNA2 (PROLIFERATING CELL NUCLEAR ANTIGEN 2); DNA binding / DNA polymerase processivity factor | chr2:126501	79.66	654	131	2	63	715	1	653	3e-58	226
contig02500	AT1G22410.1	2-dehydro-3-deoxyphosphoheptonate aldolase, putative / 3-deoxy-D-arabino-heptulosonate 7-phosphate synthase, putative / DA	82.75	1148	198	0	396	1543	403	1550	0	706
contig02501	AT2G17265.1	K | HSK (HOMOSERINE KINASE); homoserine kinase | chr2:7508606-7509718 FORWARD	82.81	128	22	0	350	477	829	956	3e-14	79.8
contig02504	AT3G57150.1	P57, AtNAP57, CBF5, AtCBF5 | NAP57 (Arabidopsis thaliana homologue of NAP57); pseudouridine synthase | chr3:21154255-211559	82.25	828	147	0	327	1154	395	1222	3e-133	476
contig02505	AT1G78900.2	A-A | VHA-A (VACUOLAR ATP SYNTHASE SUBUNIT A); ATP binding / hydrogen ion transporting ATP synthase, rotational mechanism /	83.81	1649	267	0	537	2185	1766	118	0	1152
contig02506	AT5G27450.2	K, MK | MK (MEVALONATE KINASE); mevalonate kinase | chr5:9691051-9692975 FORWARD	85	100	15	0	796	895	643	544	6e-14	79.8
contig02507	AT5G05670.1	signal recognition particle binding | chr5:1695916-1697534 REVERSE	81.06	227	43	0	543	769	470	244	4e-23	109
contig02509	ATMG00580.1	D4 | NADH dehydrogenase subunit 4 | chrM:161693-169674 FORWARD	96.01	751	28	2	382	1130	1127	377	0	1201
contig02513	AT3G26420.1	RZ-1A | ATRZ-1A; RNA binding / nucleotide binding | chr3:9671953-9673055 FORWARD	81.53	157	29	0	273	429	257	101	6e-15	81.8
contig02517	AT2G30050.1	transducin family protein / WD-40 repeat family protein | chr2:12825540-12826448 FORWARD	79.78	272	55	0	1	272	647	376	2e-21	103
contig02521	AT2G37220.1	29 kDa ribonucleoprotein, chloroplast, putative / RNA-binding protein cp29, putative | chr2:15634980-15636331 REVERSE	83.8	179	29	0	867	1045	461	283	1e-27	125
contig02529	AT3G54050.1	fructose-1,6-bisphosphatase, putative / D-fructose-1,6-bisphosphate 1-phosphohydrolase, putative / FBPase, putative | chr3	81.41	382	71	0	205	586	1252	871	1e-48	194
contig02530	AT3G27380.2	H2-1 | SDH2-1; electron carrier/ succinate dehydrogenase | chr3:10131209-10132673 REVERSE	84.81	553	84	0	302	854	806	254	1e-119	430
contig02532	AT1G79440.1	DH5F1, SSADH1, SSADH | ALDH5F1; 3-chloroallyl aldehyde dehydrogenase/ NAD or NADH binding / succinate-semialdehyde dehydrog	81.91	282	51	0	332	613	1569	1288	2e-36	155
contig02534	AT3G04730.1	A16 | IAA16; transcription factor | chr3:1288993-1290415 REVERSE	87.84	74	9	0	1075	1148	544	617	1e-12	75.8
contig02536	AT1G30120.1	H-E1 BETA | PDH-E1 BETA (PYRUVATE DEHYDROGENASE E1 BETA); pyruvate dehydrogenase (acetyl-transferring) | chr1:10584350-1058	79.74	918	184	2	382	1298	280	1196	4e-89	329
contig02538	AT2G05630.1	G8D | autophagy 8d (APG8d) | chr2:2083211-2084775 REVERSE	84.38	320	50	0	78	397	25	344	5e-62	238
contig02539	AT5G12470.1	unknown protein | chr5:4044950-4047290 REVERSE	87	100	13	0	879	978	562	463	9e-19	95.6
contig02540	AT4G26260.1	OX4 | MIOX4; inositol oxygenase | chr4:13297939-13300146 FORWARD	80.15	393	76	2	412	803	301	692	1e-33	145
contig02547	AT5G50920.1	PC, ATHSP93-V, HSP93-V, DCA1, CLPC1 | CLPC1; ATP binding / ATP-dependent peptidase/ ATPase | chr5:20715710-20719800 REVERSE	80.62	609	118	0	626	1234	2670	2062	7e-72	272
contig02549	AT1G60390.1	BURP domain-containing protein / polygalacturonase, putative | chr1:22247611-22249556 REVERSE	82.01	139	25	0	1799	1937	1723	1861	3e-13	77.8
contig02555	AT5G26830.1	threonyl-tRNA synthetase / threonine--tRNA ligase (THRRS) | chr5:9437351-9441568 FORWARD	85.71	84	12	0	1	84	502	419	4e-12	71.9
contig02556	AT5G40490.1	RNA recognition motif (RRM)-containing protein | chr5:16225483-16227423 FORWARD	86.05	86	12	0	304	389	176	261	9e-13	75.8
contig02559	AT1G47560.1	unknown protein | chr1:17466751-17473360 FORWARD	81.22	181	34	0	15	195	1480	1300	6e-17	89.7
contig02561	AT3G22950.1	ARFC1 | ATARFC1 (ADP-ribosylation factor C1); GTP binding | chr3:8136364-8137513 REVERSE	80.79	458	88	0	238	695	13	470	2e-53	210
contig02565	AT3G48330.2	MT1 | PIMT1 (PROTEIN-L-ISOASPARTATE METHYLTRANSFERASE 1); protein-L-isoaspartate (D-aspartate) O-methyltransferase | chr3:1	80.65	248	48	0	401	648	265	512	1e-23	111
contig02567	AT3G14940.1	PPC3 | ATPPC3 (PHOSPHOENOLPYRUVATE CARBOXYLASE 3); phosphoenolpyruvate carboxylase | chr3:5025584-5029476 FORWARD	78.39	583	126	0	481	1063	2749	2167	2e-37	157
contig02569	AT2G26900.1	bile acid:sodium symporter family protein | chr2:11475156-11477870 REVERSE	78.95	798	166	2	557	1353	367	1163	2e-60	234
contig02571	AT3G16840.1	ATP binding / ATP-dependent helicase/ helicase/ nucleic acid binding | chr3:5738020-5743042 REVERSE	83.44	151	25	0	151	301	1106	956	1e-20	101
contig02575	AT3G63410.1	G1, VTE3, IEP37, E37 | APG1 (ALBINO OR PALE GREEN MUTANT 1); 2-methyl-6-phytyl-1,4-benzoquinone methyltransferase/ S-adenos	78.3	401	87	0	252	652	893	493	6e-22	105
contig02576	AT3G20800.1	rcd1-like cell differentiation protein, putative | chr3:7271412-7273897 REVERSE	85.17	344	51	0	297	640	289	632	1e-73	278
contig02578	AT2G44620.1	ACP-1, MTACP1 | MTACP-1 (MITOCHONDRIAL ACYL CARRIER PROTEIN 1); acyl carrier/ cofactor binding / phosphopantetheine binding	82.14	140	25	0	309	448	308	169	2e-14	79.8
contig02580	AT4G38810.2	calcium-binding EF hand family protein | chr4:18115607-18118860 REVERSE	82.29	175	31	0	922	1096	350	176	2e-20	101
contig02582	AT1G68570.1	proton-dependent oligopeptide transport (POT) family protein | chr1:25746811-25750110 FORWARD	81.28	187	35	0	802	988	1217	1031	4e-18	93.7
contig02583	AT2G43360.1	O2, BIOB | BIO2 (BIOTIN AUXOTROPH 2); biotin synthase | chr2:18010918-18013129 REVERSE	77.93	743	164	0	460	1202	935	193	5e-42	172
contig02585	AT2G21590.2	L4 | APL4; glucose-1-phosphate adenylyltransferase | chr2:9239362-9242150 FORWARD	83.22	292	49	0	1244	1535	620	329	3e-47	190
contig02586	AT2G22670.3	A8 | IAA8; transcription factor | chr2:9637136-9638459 FORWARD	79.94	309	62	0	877	1185	601	909	1e-26	121
contig02590	AT4G26300.1	b1027 | emb1027 (embryo defective 1027); ATP binding / aminoacyl-tRNA ligase/ arginine-tRNA ligase/ nucleotide binding | ch	86.54	104	14	0	106	209	1568	1465	8e-19	95.6
contig02595	AT3G06810.1	R3 | IBR3 (IBA-RESPONSE 3); acyl-CoA dehydrogenase/ oxidoreductase | chr3:2146534-2150654 FORWARD	78.69	624	131	2	671	1293	2132	1510	3e-40	167
contig02596	AT4G37550.1	formamidase, putative / formamide amidohydrolase, putative | chr4:17643684-17645729 FORWARD	79.59	632	129	0	338	969	1298	667	3e-59	230
contig02598	AT3G27160.1	S1 | GHS1 (GLUCOSE HYPERSENSITIVE 1); structural constituent of ribosome | chr3:10017531-10018854 FORWARD	85.19	108	16	0	337	444	423	316	8e-17	87.7
contig02599	AT1G12270.1	stress-inducible protein, putative | chr1:4172105-4174575 FORWARD	82.24	152	27	0	470	621	403	554	2e-16	87.7
contig02604	AT1G79010.1	NADH-ubiquinone oxidoreductase 23 kDa subunit, mitochondrial (TYKY) | chr1:29725138-29726933 REVERSE	82.05	518	93	0	192	709	152	669	2e-77	289
contig02610	AT4G27700.1	rhodanese-like domain-containing protein | chr4:13826541-13827673 REVERSE	79.3	314	65	0	435	748	572	259	2e-22	107
contig02612	AT4G30440.1	E1 | GAE1 (UDP-D-GLUCURONATE 4-EPIMERASE 1); UDP-glucuronate 4-epimerase/ catalytic | chr4:14881976-14883265 REVERSE	83.7	319	51	1	563	880	428	746	3e-54	212
contig02622	AT3G53430.1	60S ribosomal protein L12 (RPL12B) | chr3:19809895-19810395 REVERSE	80.57	453	88	0	147	599	492	40	1e-50	200
contig02623	AT4G40080.1	epsin N-terminal homology (ENTH) domain-containing protein / clathrin assembly protein-related | chr4:18579371-18580542 FO	95.35	43	2	0	318	360	71	29	2e-11	69.9
contig02624	AT5G45780.1	leucine-rich repeat transmembrane protein kinase, putative | chr5:18566946-18569625 REVERSE	88.71	62	7	0	268	329	1777	1838	6e-11	67.9
contig02628	AT3G15210.1	ERF-4, ERF4, RAP2.5, ATERF4 | ERF4 (ETHYLENE RESPONSIVE ELEMENT BINDING FACTOR 4); DNA binding / protein binding / transcri	83.44	163	27	0	163	325	77	239	4e-23	109
contig02629	AT4G08390.3	PX | SAPX (STROMAL ASCORBATE PEROXIDASE); L-ascorbate peroxidase | chr4:5315071-5317071 FORWARD	80.15	801	156	3	282	1080	232	1031	2e-81	303
contig02630	AT2G18960.1	A1, PMA, OST2 | AHA1 (ARABIDOPSIS H+ ATPASE 1); ATPase/ hydrogen-exporting ATPase, phosphorylative mechanism / protein bind	80.83	1137	216	2	429	1564	1286	151	2e-143	509
contig02641	AT3G61790.1	seven in absentia (SINA) family protein | chr3:22871974-22873543 REVERSE	78.27	764	166	0	230	993	926	163	9e-50	198
contig02642	AT1G59610.1	L3, CF1 | ADL3 (ARABIDOPSIS DYNAMIN-LIKE 3); GTPase | chr1:21893413-21900780 FORWARD	79.77	440	89	0	1625	2064	1574	1135	7e-40	167
contig02648	AT1G36980.1	unknown protein | chr1:14025084-14026727 FORWARD	83.55	231	38	0	546	776	274	44	2e-37	157
contig02649	AT3G53890.2	40S ribosomal protein S21 (RPS21B) | chr3:19955582-19956049 REVERSE	87.95	83	10	0	314	396	105	23	3e-16	85.7
contig02650	AT5G67530.1	peptidyl-prolyl cis-trans isomerase cyclophilin-type family protein | chr5:26941260-26943878 FORWARD	84.98	273	39	2	372	643	223	494	1e-50	200
contig02652	AT3G42050.1	vacuolar ATP synthase subunit H family protein | chr3:14228846-14232228 REVERSE	84.68	235	36	0	912	1146	701	467	3e-44	180
contig02653	AT5G17310.2	UTP--glucose-1-phosphate uridylyltransferase, putative / UDP-glucose pyrophosphorylase, putative / UGPase, putative | chr5	81.19	856	157	2	630	1481	1106	251	5e-113	408
contig02656	AT5G65670.2	A9 | IAA9 (INDOLE-3-ACETIC ACID INDUCIBLE 9); transcription factor | chr5:26254463-26256134 FORWARD	92.31	65	5	0	194	258	859	923	2e-17	89.7
contig02667	AT5G49720.1	GH9A1, DEC, KOR, RSW2, IRX2, KOR1 | ATGH9A1 (ARABIDOPSIS THALIANA GLYCOSYL HYDROLASE 9A1); cellulase/ hydrolase, hydrolyzin	79.66	290	59	0	31	320	1456	1745	1e-22	107
contig02672	AT5G45410.3	unknown protein | chr5:18402071-18403282 REVERSE	83.1	142	24	0	762	903	646	787	9e-18	91.7
contig02679	AT3G23820.1	E6 | GAE6 (UDP-D-GLUCURONATE 4-EPIMERASE 6); UDP-glucuronate 4-epimerase/ catalytic | chr3:8603645-8605027 FORWARD	80.61	820	158	1	699	1517	538	1357	2e-97	357
contig02683	AT5G02240.1	binding / catalytic/ coenzyme binding | chr5:451502-452984 FORWARD	81.32	348	65	0	311	658	150	497	1e-42	174
contig02685	AT4G21110.1	G10 family protein | chr4:11267673-11268774 FORWARD	82.93	123	21	0	149	271	21	143	6e-14	77.8
contig02693	AT4G31870.1	GPX7 | ATGPX7 (glutathione peroxidase 7); glutathione peroxidase | chr4:15410205-15411617 FORWARD	81.4	242	45	0	485	726	454	695	3e-27	123
contig02695	AT2G23350.1	B4, PABP4 | PAB4 (POLY(A) BINDING PROTEIN 4); RNA binding / translation initiation factor | chr2:9943209-9946041 FORWARD	85.4	137	20	0	1125	1261	931	795	6e-24	113
contig02699	AT2G42790.1	Y3 | CSY3 (citrate synthase 3); citrate (SI)-synthase | chr2:17803132-17805991 REVERSE	79.09	1038	215	2	525	1561	1391	355	1e-86	321
contig02701	ATCG01250.1	HB.2 | NADH dehydrogenase ND2 | chrC:141854-143708 FORWARD	93.97	531	32	0	21	551	445	975	0	799
contig02702	AT1G09640.1	elongation factor 1B-gamma, putative / eEF-1B gamma, putative | chr1:3120162-3122152 FORWARD	78.9	507	105	1	822	1326	739	1245	2e-35	151
contig02704	AT5G16960.1	NADP-dependent oxidoreductase, putative | chr5:5574537-5575884 REVERSE	100	35	0	0	285	319	133	167	2e-11	69.9
contig02705	AT2G14170.3	DH6B2 | ALDH6B2; 3-chloroallyl aldehyde dehydrogenase/ methylmalonate-semialdehyde dehydrogenase (acylating)/ oxidoreductas	79.11	809	169	0	255	1063	391	1199	2e-69	264
contig02706	AT2G30100.1	ubiquitin family protein | chr2:12847828-12851908 FORWARD	85.44	103	15	0	908	1010	623	521	7e-16	85.7
contig02708	AT2G33840.1	tRNA synthetase class I (W and Y) family protein | chr2:14315011-14317329 FORWARD	82.97	182	31	0	817	998	839	658	1e-24	115
contig02710	AT5G39740.1	I7, RPL5B | 60S ribosomal protein L5 (RPL5B) | chr5:15903365-15905185 FORWARD	81.42	506	94	0	96	601	25	530	4e-68	258
contig02718	AT5G09660.4	DH2 | PMDH2 (peroxisomal NAD-malate dehydrogenase 2); malate dehydrogenase | chr5:2993691-2995551 REVERSE	81.19	404	75	1	464	866	427	830	2e-47	190
contig02725	AT3G47490.1	HNH endonuclease domain-containing protein | chr3:17498337-17500731 FORWARD	82.55	212	37	0	224	435	353	564	2e-28	127
contig02726	AT3G17760.2	D5 | GAD5 (glutamate decarboxylase 5); calmodulin binding | chr3:6078893-6080838 REVERSE	77.78	1143	252	2	268	1409	136	1277	5e-61	236
contig02728	AT5G35160.1	LOCATED IN: integral to membrane, Golgi apparatus; EXPRESSED IN: 24 plant structures; EXPRESSED DURING: 13 growth stages;	79.47	1758	358	1	343	2097	127	1884	2e-168	593
contig02729	AT4G24550.2	clathrin adaptor complexes medium subunit family protein | chr4:12675873-12678903 FORWARD	81.14	387	73	0	1112	1498	429	43	9e-47	188
contig02732	AT1G77510.1	PDIL1-2, PDI6, ATPDI6 | ATPDIL1-2 (PDI-LIKE 1-2); protein disulfide isomerase | chr1:29126742-29129433 FORWARD	82.98	141	24	0	283	423	643	783	5e-17	89.7
contig02733	AT1G80600.1	N1 | WIN1 (HOPW1-1-INTERACTING 1); N2-acetyl-L-ornithine:2-oxoglutarate 5-aminotransferase/ catalytic/ pyridoxal phosphate	81.21	149	28	0	754	902	724	872	4e-12	73.8
contig02734	AT1G45976.1	P1 | SBP1 (s-ribonuclease binding protein 1); protein binding / zinc ion binding | chr1:17199371-17200680 FORWARD	92.16	51	4	0	1118	1168	159	109	5e-11	69.9
contig02736	AT1G54630.1	P3 | ACP3 (ACYL CARRIER PROTEIN 3); acyl carrier | chr1:20401642-20402919 REVERSE	93.33	60	4	0	362	421	259	318	1e-16	87.7
contig02740	AT2G14740.2	VSR3 | ATVSR3 (ARABIDOPSIS THALIANA VACULOLAR SORTING RECEPTOR 3); calcium ion binding | chr2:6308895-6312303 FORWARD	78.84	1361	288	0	538	1898	316	1676	1e-114	414
contig02742	AT2G43710.1	I2, FAB2 | SSI2; acyl-[acyl-carrier-protein] desaturase/ stearoyl-CoA 9-desaturase | chr2:18120107-18122495 FORWARD	80.24	663	131	0	611	1273	1040	378	4e-73	276
contig02744	AT1G73010.1	phosphatase | chr1:27464780-27466180 REVERSE	81.63	147	27	0	445	591	192	46	9e-14	77.8
contig02745	AT3G09740.1	P71, ATSYP71 | SYP71 (SYNTAXIN OF PLANTS 71); protein transporter | chr3:2989615-2991354 FORWARD	82.77	296	51	0	525	820	791	496	5e-45	182
contig02750	AT3G10410.1	pl49 | scpl49 (serine carboxypeptidase-like 49); serine-type carboxypeptidase | chr3:3235518-3238063 REVERSE	81.09	201	37	1	349	548	333	533	7e-17	89.7
contig02751	AT5G66530.1	aldose 1-epimerase family protein | chr5:26553821-26555575 REVERSE	80.54	221	43	0	696	916	661	881	2e-19	97.6
contig02754	AT3G27830.1	L12-A, RPL12 | RPL12-A (RIBOSOMAL PROTEIN L12-A); structural constituent of ribosome | chr3:10318576-10319151 FORWARD	79.58	191	39	0	309	499	536	346	3e-11	69.9
contig02759	AT4G31720.1	FII15, TAF10, STG1 | TAFII15 (TBP-ASSOCIATED FACTOR II 15); RNA polymerase II transcription factor/ transcription factor |	85	100	15	0	283	382	389	290	3e-14	79.8
contig02761	AT1G65010.1	unknown protein | chr1:24149543-24154024 FORWARD	90.91	55	5	0	615	669	434	488	5e-11	69.9
contig02762	AT2G20420.1	succinyl-CoA ligase (GDP-forming) beta-chain, mitochondrial, putative / succinyl-CoA synthetase, beta chain, putative / SC	79.59	1220	249	0	136	1355	34	1253	1e-123	444
contig02763	AT5G01320.1	pyruvate decarboxylase, putative | chr5:129484-131625 REVERSE	80.07	577	115	0	324	900	1810	1234	9e-60	232
contig02772	AT4G02580.1	NADH-ubiquinone oxidoreductase 24 kDa subunit, putative | chr4:1134586-1136906 FORWARD	82.49	497	87	0	400	896	662	166	4e-79	295
contig02773	AT1G71980.1	protease-associated zinc finger (C3HC4-type RING finger) family protein | chr1:27098250-27099881 FORWARD	83.19	113	19	0	186	298	463	575	3e-12	73.8
contig02775	AT4G13250.1	short-chain dehydrogenase/reductase (SDR) family protein | chr4:7684417-7686691 REVERSE	82.44	131	23	0	206	336	1072	1202	1e-13	77.8
contig02776	AT2G31350.1	X2-5 | GLX2-5 (GLYOXALASE 2-5); hydroxyacylglutathione hydrolase/ iron ion binding / zinc ion binding | chr2:13368451-13370	79.14	374	78	0	545	918	373	746	4e-27	123
contig02782	AT1G65280.1	heat shock protein binding | chr1:24245501-24248521 FORWARD	80.37	214	42	0	909	1122	1129	916	2e-17	91.7
contig02785	AT5G14450.1	GDSL-motif lipase/hydrolase family protein | chr5:4658488-4660034 FORWARD	84.21	95	15	0	1061	1155	419	325	5e-11	69.9
contig02787	AT5G49510.2	F3 | PDF3 (PREFOLDIN 3); unfolded protein binding | chr5:20080729-20082456 FORWARD	82.67	404	70	0	173	576	139	542	2e-64	246
contig02790	AT2G37940.1	FUNCTIONS IN: molecular_function unknown; INVOLVED IN: biological_process unknown; EXPRESSED IN: 22 plant structures; EXPR	79.86	283	55	2	778	1059	76	357	5e-18	93.7
contig02792	AT5G03840.1	L1, TFL-1 | TFL1 (TERMINAL FLOWER 1); phosphatidylethanolamine binding | chr5:1024760-1025796 REVERSE	83.62	177	29	0	248	424	209	385	1e-26	121
contig02795	AT4G16370.1	OPT3, OPT3 | ATOPT3 (OLIGOPEPTIDE TRANSPORTER); oligopeptide transporter | chr4:9247514-9250071 REVERSE	80.3	335	66	0	392	726	2042	1708	9e-33	141
contig02796	AT5G40870.1	UK/UPRT1 | AtUK/UPRT1 (Uridine kinase/Uracil phosphoribosyltransferase 1); ATP binding / kinase/ uracil phosphoribosyltrans	80.83	1184	227	0	215	1398	184	1367	1e-154	547
contig02797	AT3G25230.2	F1, ATFKBP62, FKBP62 | ROF1 (ROTAMASE FKBP 1); FK506 binding / calmodulin binding / peptidyl-prolyl cis-trans isomerase | c	80.31	254	50	0	234	487	374	121	1e-22	107
contig02799	AT2G03870.1	small nuclear ribonucleoprotein, putative / snRNP, putative / Sm protein, putative | chr2:1180306-1181256 FORWARD	81.05	248	47	0	95	342	1	248	3e-26	119
contig02800	AT3G23920.1	M1, BMY7, TR-BAMY | BAM1 (BETA-AMYLASE 1); beta-amylase | chr3:8641722-8644199 FORWARD	82.39	545	96	0	547	1091	403	947	3e-86	319
contig02805	AT3G13550.2	S9, EMB144, COP10, CIN4 | FUS9 (FUSCA 9); protein binding / ubiquitin-protein ligase | chr3:4423828-4424797 REVERSE	80.22	182	36	0	547	728	338	157	5e-13	75.8
contig02806	AT5G10920.1	argininosuccinate lyase, putative / arginosuccinase, putative | chr5:3441805-3443892 FORWARD	80.8	224	43	0	687	910	1145	922	5e-21	103
contig02808	AT4G32410.1	SA1, RSW1 | CESA1 (CELLULOSE SYNTHASE 1); cellulose synthase/ transferase, transferring glycosyl groups | chr4:15641009-156	79.79	1029	208	0	666	1694	3146	2118	1e-107	391
contig02812	AT4G34190.1	P1 | SEP1 (STRESS ENHANCED PROTEIN 1); chlorophyll binding | chr4:16372606-16373511 REVERSE	84	125	20	0	246	370	371	247	3e-17	89.7
contig02818	AT4G31170.3	protein kinase family protein | chr4:15153499-15154846 REVERSE	79.07	215	45	0	1164	1378	811	1025	7e-11	69.9
contig02820	AT1G75460.1	ATP-dependent protease La (LON) domain-containing protein | chr1:28327986-28328822 FORWARD	84.48	116	18	0	786	901	332	217	2e-16	87.7
contig02821	AT2G30410.1	S, TFCA | KIS (KIESEL); unfolded protein binding | chr2:12959812-12960552 FORWARD	82.17	157	28	0	205	361	37	193	3e-17	89.7
contig02825	AT3G54840.1	A6, ATRABF1, ARA-6, ATRAB5C | ARA6; GTP binding / GTPase | chr3:20318597-20320782 FORWARD	82.56	493	86	0	233	725	82	574	4e-79	295
contig02826	AT5G48220.2	indole-3-glycerol phosphate synthase, putative | chr5:19550439-19552046 FORWARD	77.57	847	187	3	282	1127	28	872	8e-35	149
contig02831	AT5G03290.1	isocitrate dehydrogenase, putative / NAD+ isocitrate dehydrogenase, putative | chr5:794043-795939 FORWARD	81.83	743	135	0	314	1056	959	217	3e-111	402
contig02836	AT3G03920.1	Gar1 RNA-binding region family protein | chr3:1009123-1010379 REVERSE	81.1	164	31	0	454	617	359	196	3e-14	79.8
contig02839	AT5G11090.1	serine-rich protein-related | chr5:3524796-3525449 FORWARD	85.71	105	14	1	357	461	581	478	1e-14	81.8
contig02840	AT1G58080.1	ATP-PRT1, HISN1A | ATATP-PRT1 (ATP PHOSPHORIBOSYL TRANSFERASE 1); ATP phosphoribosyltransferase | chr1:21504562-21507429 RE	81.72	279	50	1	747	1025	803	526	2e-32	141
contig02841	AT5G42050.1	FUNCTIONS IN: molecular_function unknown; EXPRESSED IN: 22 plant structures; EXPRESSED DURING: 13 growth stages; CONTAINS	79.62	260	53	0	259	518	899	640	7e-19	95.6
contig02842	AT5G62280.1	unknown protein | chr5:25017165-25017985 FORWARD	93.22	59	4	0	206	264	677	619	5e-16	85.7
contig02843	AT1G20330.1	T2, CVP1, FRL1 | SMT2 (STEROL METHYLTRANSFERASE 2); S-adenosylmethionine-dependent methyltransferase | chr1:7038968-7040053	79.36	974	201	0	268	1241	1061	88	1e-91	337
contig02849	AT4G05390.1	RFNR1 | ATRFNR1 (ROOT FNR 1); FAD binding / NADP or NADPH binding / electron carrier/ ferredoxin-NADP+ reductase/ oxidoredu	77.62	858	192	0	201	1058	1130	273	5e-36	153
contig02850	AT3G07050.1	GTP-binding family protein | chr3:2229602-2232279 REVERSE	78.7	629	134	0	938	1566	1037	409	2e-45	184
contig02852	AT5G27670.1	A7 | HTA7 (HISTONE H2A 7); DNA binding | chr5:9792807-9793365 REVERSE	81.62	185	34	0	171	355	91	275	1e-19	97.6
contig02854	AT3G03890.2	FMN binding | chr3:999837-1001996 REVERSE	92.31	52	4	0	1062	1113	362	311	1e-11	71.9
contig02859	AT3G02420.1	unknown protein | chr3:496179-498772 REVERSE	79.6	451	92	0	344	794	914	464	1e-39	165
contig02860	AT3G27300.3	PD5 | G6PD5 (glucose-6-phosphate dehydrogenase 5); glucose-6-phosphate dehydrogenase | chr3:10083318-10086288 REVERSE	80.08	969	192	1	472	1440	1409	442	2e-97	357
contig02861	AT1G76160.1	s5 | sks5 (SKU5 Similar 5); copper ion binding / oxidoreductase | chr1:28578211-28581020 REVERSE	83.33	186	31	0	621	806	912	1097	4e-27	123
contig02863	AT5G06710.1	T14 | HAT14 (HOMEOBOX FROM ARABIDOPSIS THALIANA); DNA binding / transcription factor | chr5:2068305-2070284 REVERSE	81.18	340	63	1	597	935	566	905	5e-38	159
contig02866	AT5G39590.1	FUNCTIONS IN: molecular_function unknown; INVOLVED IN: N-terminal protein myristoylation; LOCATED IN: cellular_component u	84.69	98	15	0	658	755	1493	1590	6e-13	75.8
contig02868	AT5G02870.2	60S ribosomal protein L4/L1 (RPL4D) | chr5:657830-659526 FORWARD	83.96	212	34	0	474	685	329	118	1e-35	151
contig02870	AT4G30240.1	protein binding | chr4:14808359-14809745 REVERSE	85.57	97	14	0	1287	1383	101	5	2e-14	81.8
contig02871	AT1G14530.2	H1 | THH1 (TOM THREE HOMOLOG 1); virion binding | chr1:4971420-4973597 REVERSE	81.13	567	105	2	361	926	866	301	2e-68	260
contig02874	AT4G35950.1	AC6, RAC2, ATROP5, ATRAC6, ROP5 | ARAC6 (ARABIDOPSIS RAC-LIKE 6); GTP binding | chr4:17024051-17025514 REVERSE	84.68	581	89	0	358	938	581	1	2e-124	446
contig02878	AT1G77610.1	glucose-6-phosphate/phosphate translocator-related | chr1:29165489-29167486 FORWARD	82.43	575	101	0	757	1331	596	22	4e-92	339
contig02880	AT3G11200.1	2 | AL2 (ALFIN-LIKE 2); DNA binding / methylated histone residue binding | chr3:3508387-3510418 REVERSE	81.85	325	59	0	2	326	35	359	2e-43	176
contig02883	AT4G03410.2	peroxisomal membrane protein-related | chr4:1501907-1503503 FORWARD	78.38	407	88	0	149	555	301	707	5e-23	109
contig02886	AT3G20770.1	N3 | EIN3 (ETHYLENE-INSENSITIVE3); transcription factor | chr3:7260702-7262588 REVERSE	82.69	335	58	0	41	375	580	914	2e-51	204
contig02887	AT1G67700.2	unknown protein | chr1:25374295-25375810 FORWARD	80.23	172	34	0	281	452	254	425	1e-11	71.9
contig02890	AT4G00570.1	malate oxidoreductase, putative | chr4:242817-246522 REVERSE	78.9	545	115	0	27	571	484	1028	9e-41	168
contig02894	AT1G31940.1	unknown protein | chr1:11470293-11471154 REVERSE	82.68	127	22	0	21	147	137	263	8e-14	77.8
contig02896	AT3G55620.1	b1624 | emb1624 (embryo defective 1624); ribosome binding / translation initiation factor | chr3:20634581-20636312 FORWARD	81.05	475	90	0	328	802	176	650	8e-59	228
contig02897	AT3G62790.1	NADH-ubiquinone oxidoreductase-related | chr3:23223321-23224221 REVERSE	86.21	203	28	0	57	259	1	203	9e-45	180
contig02899	AT1G68010.1	R | HPR; glycerate dehydrogenase/ poly(U) binding | chr1:25493418-25495720 FORWARD	79.68	1014	204	2	20	1032	1	1013	1e-98	361
contig02902	AT5G02270.1	NAP9, NAP9 | ATNAP9; transporter | chr5:467269-469041 REVERSE	80.58	551	106	1	672	1221	611	61	4e-61	236
contig02904	AT4G26760.1	P65-2 | MAP65-2 | chr4:13478834-13481300 REVERSE	79.09	789	165	0	703	1491	550	1338	6e-67	256
contig02906	AT5G10230.1	NAT7, ANN7 | ANNAT7 (ANNEXIN ARABIDOPSIS 7); calcium ion binding / calcium-dependent phospholipid binding | chr5:3209738-32	80.75	161	31	0	380	540	337	497	3e-12	73.8
contig02907	AT5G47880.2	F1-1 | ERF1-1 (EUKARYOTIC RELEASE FACTOR 1-1); translation release factor | chr5:19386555-19387865 REVERSE	80.67	978	189	0	114	1091	22	999	2e-122	440
contig02910	AT3G02720.1	DJ-1 family protein / protease-related | chr3:586336-588088 FORWARD	78.91	403	85	0	452	854	1010	608	1e-27	125
contig02913	AT3G09980.1	unknown protein | chr3:3069358-3071145 FORWARD	79.14	302	63	0	322	623	226	527	4e-20	99.6
contig02915	AT3G04500.1	RNA recognition motif (RRM)-containing protein | chr3:1212065-1213795 REVERSE	81.06	322	61	0	348	669	319	640	8e-37	155
contig02917	AT2G45990.2	unknown protein | chr2:18919402-18921043 FORWARD	77.62	715	160	0	221	935	727	13	5e-35	149
contig02928	AT3G23490.1	N | CYN (CYANASE); DNA binding / cyanate hydratase/ hydro-lyase | chr3:8423238-8424415 REVERSE	85.37	164	24	0	471	634	398	235	7e-31	135
contig02932	AT2G30460.2	FUNCTIONS IN: molecular_function unknown; INVOLVED IN: biological_process unknown; LOCATED IN: endomembrane system, membra	87.13	101	13	0	689	789	482	582	3e-19	97.6
contig02939	ATMG00180.1	B452 | cytochrome c biogenesis orf452 | chrM:51293-53611 REVERSE	91.7	747	47	4	5	742	1343	603	0	938
contig02944	AT1G73250.1	FX, GER1 | GER1 (GDP-4-KETO-6-DEOXYMANNOSE-3,5-EPIMERASE-4-REDUCTASE 1); GDP-L-fucose synthase | chr1:27545213-27546360 REV	82.51	263	46	0	680	942	698	436	2e-37	157
contig02950	AT3G60250.2	B3 | CKB3; protein kinase regulator/ transcription factor binding | chr3:22270714-22271962 REVERSE	85.62	153	22	0	433	585	207	359	3e-29	129
contig02951	AT1G76700.1	DNAJ heat shock N-terminal domain-containing protein | chr1:28780619-28783022 REVERSE	79.83	813	159	3	666	1478	866	59	9e-78	291
contig02952	AT3G04780.1	Encodes a protein with little sequence identity with any other protein of known structure or function. Part of this prote	79.61	304	62	0	475	778	334	31	1e-23	111
contig02955	AT5G54800.1	T1 | GPT1; antiporter/ glucose-6-phosphate transmembrane transporter | chr5:22261408-22263562 FORWARD	81.07	206	39	0	272	477	1160	955	2e-20	99.6
contig02956	AT2G16850.1	P3B, PIP2;8 | PIP2;8 (PLASMA MEMBRANE INTRINSIC PROTEIN 2;8); water channel | chr2:7301647-7303180 FORWARD	82.28	254	45	0	143	396	484	737	1e-34	147
contig02962	AT3G20230.1	50S ribosomal protein L18 family | chr3:7055639-7056679 REVERSE	86.21	87	12	0	254	340	180	266	1e-13	77.8
contig02963	AT3G51550.1	R | FER (FERONIA); kinase/ protein kinase | chr3:19117877-19120564 REVERSE	81.08	650	122	1	580	1228	2436	1787	4e-82	305
contig02966	AT5G57660.1	COL5, COL5 | zinc finger (B-box type) family protein | chr5:23355573-23356729 FORWARD	85.63	174	25	0	297	470	160	333	3e-34	147
contig02969	AT1G35670.1	CDPK2, CPK11, ATCPK11 | ATCDPK2 (CALCIUM-DEPENDENT PROTEIN KINASE 2); calmodulin-dependent protein kinase/ kinase | chr1:13	81.16	398	74	1	236	632	196	593	4e-46	186
contig02971	AT4G38510.4	vacuolar ATP synthase subunit B, putative / V-ATPase B subunit, putative / vacuolar proton pump B subunit, putative / V-AT	83.01	365	62	0	15	379	671	307	2e-60	232
contig02972	AT3G03630.1	26 | CS26; cysteine synthase | chr3:878388-880400 REVERSE	85.87	92	13	0	293	384	739	830	2e-14	79.8
contig02973	AT3G23340.1	l10 | ckl10 (Casein Kinase I-like 10); ATP binding / kinase/ protein kinase/ protein serine/threonine kinase | chr3:8351047	82.49	851	147	2	901	1749	887	37	2e-137	490
contig02979	AT5G63890.2	HDH | ATHDH (HISTIDINOL DEHYDROGENASE); histidinol dehydrogenase | chr5:25565600-25568104 REVERSE	79.18	980	204	0	306	1285	1361	382	7e-88	325
contig02982	AT3G63030.1	D4 | MBD4; DNA binding / DNA demethylase/ methyl-CpG binding | chr3:23295394-23296425 FORWARD	83.61	122	20	0	369	490	205	326	2e-15	83.8
contig02983	AT1G62940.1	OS5 | ACOS5 (ACYL-COA SYNTHETASE 5); 4-coumarate-CoA ligase/ long-chain-fatty-acid-CoA ligase/ medium-chain-fatty-acid-CoA	83.61	122	20	0	1321	1442	1258	1379	5e-15	83.8
contig02990	AT3G51150.1	kinesin motor family protein | chr3:19002006-19006509 FORWARD	97.87	47	1	0	452	498	304	350	9e-16	85.7
contig02991	AT2G02570.4	nucleic acid binding | chr2:698361-700794 REVERSE	87.04	108	14	0	868	975	766	873	3e-21	103
contig02993	AT2G14835.2	zinc finger (C3HC4-type RING finger) family protein | chr2:6367238-6370610 FORWARD	82.31	147	26	0	170	316	1	147	9e-16	85.7
contig02994	AT4G18030.1	dehydration-responsive family protein | chr4:10012850-10015267 REVERSE	79.82	570	115	0	1320	1889	849	280	1e-55	218
contig02995	AT4G25550.1	protein binding | chr4:13048519-13050873 FORWARD	81.43	587	109	0	119	705	9	595	2e-80	299
contig02999	AT3G55260.1	XO1, ATHEX2 | HEXO1 (BETA-HEXOSAMINIDASE 1); beta-N-acetylhexosaminidase/ hexosaminidase/ hydrolase, hydrolyzing O-glycosyl	80.35	743	146	0	513	1255	411	1153	7e-85	315
contig03001	AT4G18150.1	unknown protein | chr4:10050211-10053790 FORWARD	91.67	60	5	0	323	382	148	207	2e-14	79.8
contig03004	AT3G21350.2	RNA polymerase transcriptional regulation mediator-related | chr3:7517106-7518587 FORWARD	87.32	71	9	0	254	324	139	209	4e-11	69.9
contig03006	AT3G52090.1	RPB13.6, NRPB11, NRPD11, NRPE11 | NRPB11; DNA binding / DNA-directed RNA polymerase | chr3:19318069-19318998 REVERSE	80.15	262	52	0	90	351	1	262	1e-22	107
contig03007	AT4G39350.1	SA2, ATH-A, ATCESA2 | CESA2 (CELLULOSE SYNTHASE A2); cellulose synthase/ transferase, transferring glycosyl groups | chr4:1	80.29	1050	205	2	633	1681	3203	2155	9e-118	424
contig03009	AT3G10670.1	NAP7 | ATNAP7; ATPase, coupled to transmembrane movement of substances / protein binding / transporter | chr3:3335325-33373	86.84	76	10	0	710	785	740	665	8e-12	71.9
contig03013	AT1G18300.1	nudt4 | atnudt4 (Arabidopsis thaliana Nudix hydrolase homolog 4); hydrolase | chr1:6299841-6300799 FORWARD	83.65	104	17	0	219	322	265	368	9e-12	71.9
contig03015	AT4G31750.1	N2 | WIN2 (HOPW1-1-INTERACTING 2); protein serine/threonine phosphatase | chr4:15364657-15367207 REVERSE	82.51	669	117	0	84	752	57	725	4e-110	398
contig03017	AT5G61670.2	Encodes a close homolog of the Cauliflower OR (Orange) protein. The function of OR is to induce the differentiation of pr	78.13	727	159	0	266	992	196	922	2e-44	180
contig03019	AT1G09330.1	unknown protein | chr1:3013003-3014903 REVERSE	82.28	333	59	0	623	955	362	30	4e-48	192
contig03020	AT2G16860.1	GCIP-interacting family protein | chr2:7304139-7305959 REVERSE	79.16	499	103	1	571	1069	400	897	2e-37	157
contig03023	ATCG00600.1	TG | Cytochrome b6-f complex, subunit V. Disruption of homologous gene in Chlamydomonas results in disruption of cytochrome	93.2	103	7	0	612	714	1	103	7e-35	149
contig03024	AT5G61510.1	NADP-dependent oxidoreductase, putative | chr5:24737084-24738975 REVERSE	81.65	218	40	0	559	776	643	860	9e-25	115
contig03025	AT1G49910.1	WD-40 repeat family protein / mitotic checkpoint protein, putative | chr1:18479025-18481271 FORWARD	78.81	703	144	4	252	952	997	298	4e-45	182
contig03028	AT4G11030.1	long-chain-fatty-acid--CoA ligase, putative / long-chain acyl-CoA synthetase, putative | chr4:6738120-6742229 FORWARD	85.37	164	24	0	356	519	1435	1598	9e-31	135
contig03037	AT3G21230.1	L5 | 4CL5 (4-coumarate:CoA ligase 5); 4-coumarate-CoA ligase | chr3:7448231-7451947 REVERSE	82.55	149	26	0	205	353	1312	1460	5e-17	89.7
contig03040	AT2G28550.2	P2.7, TOE1 | RAP2.7 (RELATED TO AP2.7); DNA binding / transcription factor | chr2:12226444-12228251 REVERSE	84.65	241	37	0	1006	1246	653	413	1e-45	184
contig03044	AT5G45680.1	FKBP13, FKBP13 | FK506-binding protein 1 (FKBP13) | chr5:18530894-18532128 FORWARD	78.63	262	56	0	323	584	266	527	5e-13	75.8
contig03049	AT1G74560.3	P1 | NRP1 (NAP1-RELATED PROTEIN 1); DNA binding / chromatin binding / histone binding | chr1:28017763-28019900 REVERSE	85.45	110	16	0	108	217	397	506	7e-18	91.7
contig03052	AT5G41390.1	FUNCTIONS IN: molecular_function unknown; INVOLVED IN: biological_process unknown; CONTAINS InterPro DOMAIN/s: Protein of	80.59	510	97	2	205	713	22	530	2e-53	210
contig03054	AT3G26510.4	octicosapeptide/Phox/Bem1p (PB1) domain-containing protein | chr3:9711886-9712588 REVERSE	86.21	87	12	0	170	256	28	114	2e-13	77.8
contig03058	AT5G67030.2	A1, LOS6, NPQ2, ATABA1, ZEP, IBS3, ATZEP | ABA1 (ABA DEFICIENT 1); zeaxanthin epoxidase | chr5:26754026-26757090 REVERSE	78.23	666	145	0	323	988	927	262	2e-41	170
contig03061	AT3G51130.1	unknown protein | chr3:18994219-18997180 FORWARD	80.33	961	189	0	525	1485	998	38	2e-112	406
contig03064	AT5G15650.1	P2, ATRGP2 | RGP2 (REVERSIBLY GLYCOSYLATED POLYPEPTIDE 2); transferase, transferring hexosyl groups | chr5:5092203-5094093	84.4	840	129	2	21	859	878	40	4e-174	611
contig03065	AT5G10400.1	histone H3 | chr5:3270478-3270888 REVERSE	84.03	119	19	0	56	174	1	119	2e-16	85.7
contig03067	AT1G63460.1	glutathione peroxidase, putative | chr1:23535118-23536326 FORWARD	80.44	317	62	0	159	475	100	416	1e-31	137
contig03068	AT5G23140.1	PP2, NCLPP7 | NCLPP7 (NUCLEAR-ENCODED CLP PROTEASE P7); serine-type endopeptidase | chr5:7783811-7784826 FORWARD	81.02	353	67	0	481	833	485	133	6e-41	168
contig03069	AT3G01850.2	ribulose-phosphate 3-epimerase, cytosolic, putative / pentose-5-phosphate 3-epimerase, putative | chr3:300428-301987 REVER	81.32	273	51	0	391	663	622	350	2e-31	137
contig03073	AT1G65000.1	unknown protein | chr1:24147156-24148373 FORWARD	89.09	110	12	0	355	464	185	76	2e-27	123
contig03080	AT1G26355.1	1L1 | SP1L1 (SPIRAL1-LIKE1) | chr1:9117950-9118611 REVERSE	84.95	93	14	0	292	384	237	329	1e-12	73.8
contig03081	AT5G54810.1	B1, TRPB, TRP2, ATTSB1 | TSB1 (TRYPTOPHAN SYNTHASE BETA-SUBUNIT 1); tryptophan synthase | chr5:22264805-22266738 REVERSE	79.38	1072	221	0	298	1369	221	1292	3e-102	373
contig03082	AT5G20090.3	unknown protein | chr5:6787543-6788000 REVERSE	84.11	107	17	0	295	401	157	263	1e-13	77.8
contig03085	AT5G63440.3	unknown protein | chr5:25406409-25408195 FORWARD	79.05	315	65	1	350	663	307	621	2e-18	93.7
contig03086	AT2G44050.1	S1 | COS1 (COI1 SUPPRESSOR1); 6,7-dimethyl-8-ribityllumazine synthase | chr2:18224304-18225917 FORWARD	79	281	59	0	338	618	605	325	4e-17	89.7
contig03087	AT4G35230.1	K1 | BSK1 (BR-SIGNALING KINASE 1); ATP binding / binding / kinase/ protein kinase/ protein tyrosine kinase | chr4:16755325-	79.94	1062	213	0	389	1450	1461	400	3e-115	416
contig03089	AT2G20120.1	V1 | COV1 (CONTINUOUS VASCULAR RING) | chr2:8687568-8689321 REVERSE	79.93	578	114	2	344	920	752	176	1e-45	184
contig03090	AT5G15800.2	P1, AGL2 | SEP1 (SEPALLATA1); DNA binding / transcription factor | chr5:5151594-5153767 REVERSE	85.4	137	20	0	187	323	91	227	2e-24	113
contig03092	AT1G69580.2	transcription factor | chr1:26172127-26173612 FORWARD	81.82	165	30	0	925	1089	258	94	5e-17	89.7
contig03093	AT4G16210.1	HIA, E-COAH-2 | ECHIA (ENOYL-COA HYDRATASE/ISOMERASE A); catalytic | chr4:9176864-9177978 REVERSE	84.78	92	14	0	538	629	449	358	1e-11	71.9
contig03096	AT2G37570.1	T1 | SLT1 (sodium- and lithium-tolerant 1) | chr2:15761466-15762950 REVERSE	79.16	787	155	5	947	1724	791	5	1e-58	228
contig03098	AT3G13470.1	chaperonin, putative | chr3:4389685-4392624 FORWARD	84.14	309	49	0	1	309	1422	1730	6e-58	224
contig03105	AT3G62580.1	FUNCTIONS IN: molecular_function unknown; INVOLVED IN: biological_process unknown; LOCATED IN: endomembrane system; EXPRES	82.16	241	42	1	512	751	377	617	5e-29	129
contig03106	AT5G62670.1	A11 | AHA11 (Arabidopsis H(+)-ATPase 11); ATPase | chr5:25159495-25164957 FORWARD	80.99	2493	473	1	1	2493	367	2858	0	1156
contig03108	AT1G79500.4	kdsA1 | 2-dehydro-3-deoxyphosphooctonate aldolase / phospho-2-dehydro-3-deoxyoctonate aldolase / 3-deoxy-D-manno-octulosoni	82.58	752	131	0	196	947	28	779	3e-126	452
contig03109	AT3G51160.1	R1, MUR_1, GMD2 | MUR1 (MURUS 1); GDP-mannose 4,6-dehydratase | chr3:19007232-19008353 REVERSE	79.92	752	148	1	179	930	97	845	3e-77	289
contig03111	AT3G12480.1	-YC11 | NF-YC11 (NUCLEAR FACTOR Y, SUBUNIT C11); DNA binding / transcription factor | chr3:3958065-3960278 FORWARD	82.25	276	49	0	209	484	1	276	8e-38	159
contig03113	AT2G34510.1	FUNCTIONS IN: molecular_function unknown; INVOLVED IN: biological_process unknown; LOCATED IN: anchored to membrane; EXPRE	87.84	148	18	0	694	841	675	528	2e-35	151
contig03114	AT5G48020.1	unknown protein | chr5:19462888-19464790 REVERSE	79.6	397	81	0	436	832	442	838	1e-33	145
contig03119	AT5G46890.1	protease inhibitor/seed storage/lipid transfer protein (LTP) family protein | chr5:19036437-19036820 REVERSE	87.14	70	9	0	281	350	248	317	1e-10	67.9
contig03124	AT5G03560.1	nucleobase:cation symporter | chr5:900673-902719 REVERSE	89.16	83	9	0	801	883	389	307	3e-18	93.7
contig03126	AT3G14450.1	D9 | CID9 (CTC-Interacting Domain 9); RNA binding / protein binding | chr3:4849788-4851601 FORWARD	83.9	118	18	1	1130	1247	664	780	8e-13	75.8
contig03133	AT5G15630.1	BL4, IRX6 | IRX6 | chr5:5084842-5086545 FORWARD	77.2	1158	260	4	373	1528	1216	61	2e-41	170
contig03134	AT5G42420.1	transporter-related | chr5:16968819-16970225 FORWARD	77.98	713	157	0	367	1079	905	193	9e-41	168
contig03136	AT4G22380.1	ribosomal protein L7Ae/L30e/S12e/Gadd45 family protein | chr4:11812041-11812922 REVERSE	83.47	375	62	0	222	596	375	1	3e-66	252
contig03137	AT5G35360.1	C2 | CAC2; acetyl-CoA carboxylase/ biotin carboxylase | chr5:13584300-13588268 FORWARD	83.28	1298	217	0	286	1583	238	1535	0	852
contig03138	AT3G48750.1	KA;1, CDC2AAT, CDK2, CDC2, CDC2A, CDKA1 | CDC2 (CELL DIVISION CONTROL 2); cyclin-dependent protein kinase/ kinase/ protein	82.31	260	46	0	792	1051	278	19	2e-35	151
contig03139	AT1G20540.1	transducin family protein / WD-40 repeat family protein | chr1:7112652-7115191 FORWARD	83.27	269	45	0	153	421	40	308	3e-43	176
contig03140	AT5G08190.2	-YB12 | NF-YB12 (NUCLEAR FACTOR Y, SUBUNIT B12); DNA binding / transcription factor | chr5:2636204-2637125 FORWARD	87.37	190	24	0	205	394	1	190	1e-46	186
contig03141	AT5G08590.1	K2, SNRK2-1, SNRK2.1, SRK2G | SNRK2.1 (SNF1-RELATED PROTEIN KINASE 2.1); kinase/ protein kinase | chr5:2783537-2785869 FORW	82.8	372	64	0	485	856	722	351	2e-59	230
contig03145	AT4G39970.1	haloacid dehalogenase-like hydrolase family protein | chr4:18536678-18538429 REVERSE	79.71	414	84	0	253	666	863	450	9e-37	155
contig03149	AT3G02470.4	SAMDC (S-ADENOSYLMETHIONINE DECARBOXYLASE); adenosylmethionine decarboxylase | chr3:510223-511323 FORWARD	82.28	158	28	0	512	669	631	788	1e-17	91.7
contig03151	AT3G09880.1	B' BETA | ATB' BETA; protein phosphatase type 2A regulator | chr3:3029902-3031931 FORWARD	83.03	218	37	0	10	227	821	604	3e-32	139
contig03156	AT1G08110.4	lactoylglutathione lyase, putative / glyoxalase I, putative | chr1:2535463-2537630 FORWARD	82.03	128	23	0	391	518	400	527	9e-12	71.9
contig03157	AT5G20060.3	phospholipase/carboxylesterase family protein | chr5:6776800-6779447 FORWARD	83.8	179	29	0	165	343	82	260	7e-28	125
contig03164	AT3G56290.1	unknown protein | chr3:20878743-20879541 REVERSE	84.24	184	29	0	397	580	281	464	5e-31	135
contig03168	AT1G01300.1	aspartyl protease family protein | chr1:117065-118522 FORWARD	81.65	158	29	0	338	495	376	533	4e-15	83.8
contig03169	AT1G51390.1	U5, ATNFU1 | NFU5; ATP binding / structural molecule | chr1:19050427-19051753 FORWARD	81.75	252	46	0	570	821	532	783	1e-30	135
contig03171	AT1G50300.1	F15 | TAF15 (TBP-associated factor 15); RNA binding / nucleic acid binding / nucleotide binding / zinc ion binding | chr1:1	81.25	224	42	0	1037	1260	281	58	2e-23	111
contig03174	AT1G10590.2	DNA-binding protein-related | chr1:3502324-3502991 REVERSE	90.48	63	6	0	340	402	261	323	1e-13	77.8
contig03179	AT3G15730.1	DALPHA1, PLD | PLDALPHA1 (PHOSPHOLIPASE D ALPHA 1); phospholipase D | chr3:5330835-5333474 FORWARD	79.86	710	143	0	315	1024	2093	1384	2e-72	274
contig03182	AT5G58290.1	T3 | RPT3 (REGULATORY PARTICLE TRIPLE-A ATPASE 3); ATPase | chr5:23569155-23571116 FORWARD	82.96	1080	182	2	404	1483	1172	95	0	666
contig03184	AT4G19150.1	ankyrin repeat family protein | chr4:10471578-10472677 REVERSE	81.32	182	34	0	724	905	296	115	1e-17	91.7
contig03186	AT3G17510.1	PK1, SnRK3.16 | CIPK1 (CBL-INTERACTING PROTEIN KINASE 1); kinase/ protein binding | chr3:5989309-5992627 REVERSE	79.25	477	97	2	222	697	223	698	1e-33	145
contig03188	AT5G06160.1	O | ATO (ATROPOS); nucleic acid binding / zinc ion binding | chr5:1862623-1866298 REVERSE	82.44	262	46	0	317	578	1418	1157	2e-36	155
contig03194	AT3G06890.1	unknown protein | chr3:2176949-2177335 FORWARD	81.34	134	25	0	219	352	187	320	8e-11	67.9
contig03195	AT4G34640.1	S1, ERG9 | SQS1 (SQUALENE SYNTHASE 1); farnesyl-diphosphate farnesyltransferase | chr4:16538489-16541655 FORWARD	78.88	985	198	2	437	1413	1064	82	2e-81	303
contig03199	AT4G32580.1	thioredoxin family protein | chr4:15719878-15720535 REVERSE	82.98	141	24	0	127	267	72	212	7e-17	89.7
contig03200	AT4G13500.1	unknown protein | chr4:7856987-7857874 REVERSE	87.5	152	19	0	185	336	359	208	7e-36	151
contig03202	AT2G32080.2	R ALPHA-1 | PUR ALPHA-1; nucleic acid binding | chr2:13642716-13644036 REVERSE	79.79	376	76	0	763	1138	473	98	4e-33	143
contig03204	AT5G06660.1	unknown protein | chr5:2046863-2047453 FORWARD	85.22	115	15	2	272	385	524	411	2e-13	77.8
contig03206	AT4G35300.3	TMT2 (TONOPLAST MONOSACCHARIDE TRANSPORTER2); carbohydrate transmembrane transporter/ nucleoside transmembrane transporter	81.08	222	38	3	406	624	272	492	8e-16	85.7
contig03212	AT2G32950.1	P1, ATCOP1, DET340, FUS1, EMB168 | COP1 (CONSTITUTIVE PHOTOMORPHOGENIC 1); protein binding / ubiquitin-protein ligase | chr	79.13	786	162	2	102	887	1241	2024	5e-63	242
contig03214	AT2G39840.1	PP4 | TOPP4; protein serine/threonine phosphatase | chr2:16627430-16628789 FORWARD	80.29	543	105	2	403	944	935	394	6e-54	212
contig03215	AT1G77180.2	chromatin protein family | chr1:28999791-29001632 REVERSE	81.44	431	80	0	1001	1431	1028	598	4e-56	220
contig03216	AT1G80380.3	phosphoribulokinase/uridine kinase-related | chr1:30217895-30219784 FORWARD	80.62	227	44	0	1014	1240	557	331	1e-20	101
contig03217	AT4G11960.1	RL1B | PGRL1B (PGR5-Like B) | chr4:7175340-7177709 REVERSE	80.79	458	88	0	320	777	244	701	2e-53	210
contig03218	AT4G25680.1	unknown protein | chr4:13088425-13089952 FORWARD	83.26	215	36	0	234	448	16	230	1e-32	141
contig03219	AT4G21660.1	proline-rich spliceosome-associated (PSP) family protein | chr4:11506259-11509772 REVERSE	82.85	309	50	1	18	323	765	457	5e-47	188
contig03222	AT2G31800.1	ankyrin protein kinase, putative | chr2:13520605-13523646 REVERSE	78.13	800	174	1	335	1133	208	1007	3e-47	190
contig03230	AT5G54855.1	pollen Ole e 1 allergen and extensin family protein | chr5:22282902-22284251 FORWARD	84.92	126	19	0	509	634	204	79	3e-20	99.6
contig03231	AT5G08790.1	AF2, anac081 | ATAF2; transcription activator | chr5:2859113-2860144 REVERSE	80.43	230	45	0	1001	1230	407	178	6e-20	99.6
contig03234	AT3G18140.2	transducin family protein / WD-40 repeat family protein | chr3:6213225-6214567 REVERSE	81.16	653	123	0	229	881	1	653	3e-86	319
contig03238	AT4G27720.1	LOCATED IN: plasma membrane; EXPRESSED IN: 21 plant structures; EXPRESSED DURING: 13 growth stages; CONTAINS InterPro DOMA	88.02	167	20	0	587	753	1271	1105	3e-42	172
contig03240	AT2G40880.1	3-27, ATCYSA | ATCYSA (CYSTATIN A); cysteine-type endopeptidase inhibitor | chr2:17057463-17057930 FORWARD	91.23	57	5	0	540	596	362	306	2e-12	73.8
contig03241	AT4G26840.1	M1, SUMO 1, SUMO1, ATSUMO1 | SUMO1 (SMALL UBIQUITIN-LIKE MODIFIER 1); protein binding / protein tag | chr4:13497466-1349845	83.26	233	39	0	271	503	278	46	2e-36	153
contig03243	AT2G30950.1	R2, FTSH2 | VAR2 (VARIEGATED 2); ATP-dependent peptidase/ ATPase/ metallopeptidase/ zinc ion binding | chr2:13174692-131770	80.93	1641	307	2	409	2046	1880	243	0	737
contig03245	AT5G44320.1	eukaryotic translation initiation factor 3 subunit 7, putative / eIF-3 zeta, putative / eIF3d, putative | chr5:17854901-17	82.35	884	156	0	476	1359	1658	775	4e-145	515
contig03247	AT2G15860.2	unknown protein | chr2:6905712-6909282 REVERSE	84.85	99	14	1	786	884	848	751	4e-11	69.9
contig03251	AT5G50000.1	protein kinase, putative | chr5:20342838-20345033 REVERSE	79.05	740	155	0	400	1139	223	962	1e-61	238
contig03252	AT5G13630.1	N5, CCH, CHLH, CCH1 | GUN5 (GENOMES UNCOUPLED 5); magnesium chelatase | chr5:4387567-4392082 REVERSE	79.61	569	116	0	351	919	4052	3484	7e-53	208
contig03253	AT2G22475.1	M | GEM (GL2-EXPRESSION MODULATOR) | chr2:9541523-9544778 FORWARD	79.5	200	41	0	705	904	652	851	1e-11	71.9
contig03259	AT5G13510.1	ribosomal protein L10 family protein | chr5:4341294-4341956 FORWARD	80	215	43	0	467	681	404	190	5e-16	85.7
contig03260	AT5G22360.1	VAMP714, VAMP714 | ATVAMP714 (VESICLE-ASSOCIATED MEMBRANE PROTEIN 714) | chr5:7404379-7405654 REVERSE	84.26	235	37	0	1	235	329	563	1e-34	147
contig03261	AT4G37120.1	P2 | SMP2; single-stranded RNA binding | chr4:17486679-17489123 FORWARD	80.8	750	144	0	87	836	604	1353	4e-94	345
contig03262	AT1G02850.5	LU11 | BGLU11 (BETA GLUCOSIDASE 11); catalytic/ cation binding / hydrolase, hydrolyzing O-glycosyl compounds | chr1:630569-	87.5	80	10	0	99	178	103	182	2e-14	79.8
contig03263	AT5G54960.1	C2 | PDC2 (pyruvate decarboxylase-2); carboxy-lyase/ catalytic/ magnesium ion binding / pyruvate decarboxylase/ thiamin pyr	82.81	221	38	0	401	621	1655	1435	1e-31	137
contig03264	AT3G44890.1	L9 | RPL9 (RIBOSOMAL PROTEIN L9); structural constituent of ribosome | chr3:16386505-16387963 FORWARD	79.5	239	49	0	243	481	202	440	5e-16	85.7
contig03265	AT4G15940.1	fumarylacetoacetate hydrolase family protein | chr4:9038361-9040163 FORWARD	82.79	122	21	0	69	190	43	164	6e-13	75.8
contig03272	AT3G49680.2	BCAT-3, BCAT3 | BCAT3 (BRANCHED-CHAIN AMINOTRANSFERASE 3); branched-chain-amino-acid transaminase/ catalytic | chr3:1842276	80.38	581	114	0	442	1022	1094	514	1e-64	248
contig03273	AT1G74470.1	geranylgeranyl reductase | chr1:27991248-27992845 FORWARD	81.17	770	145	0	256	1025	1385	616	2e-103	377
contig03288	AT2G39130.1	amino acid transporter family protein | chr2:16323171-16326744 REVERSE	87.69	130	16	0	1223	1352	1228	1357	2e-29	131
contig03289	AT4G26570.2	CBL3, CBL3 | ATCBL3 (ARABIDOPSIS THALIANA CALCINEURIN B-LIKE 3); calcium ion binding | chr4:13408608-13409998 REVERSE	84.79	263	38	2	285	547	588	328	3e-47	188
contig03294	AT2G17240.1	unknown protein | chr2:7498178-7498996 FORWARD	86.67	75	10	0	295	369	254	180	2e-11	69.9
contig03295	AT3G27820.1	MDAR4, MDAR4 | MDAR4 (MONODEHYDROASCORBATE REDUCTASE 4); monodehydroascorbate reductase (NADH) | chr3:10315249-10317881 FOR	87.01	77	10	0	477	553	1194	1118	2e-12	73.8
contig03299	AT5G13280.1	-LYS1, AK1, AK | AK-LYS1 (ASPARTATE KINASE 1); aspartate kinase | chr5:4249516-4252654 FORWARD	79.14	863	180	0	592	1454	1466	604	3e-75	283
contig03306	AT1G09850.1	CP3 | XBCP3 (xylem bark cysteine peptidase 3); cysteine-type endopeptidase/ cysteine-type peptidase | chr1:3201848-3203875	80.68	176	34	0	590	765	829	1004	5e-14	79.8
contig03307	AT4G34530.1	B1 | CIB1 (CRYPTOCHROME-INTERACTING BASIC-HELIX-LOOP-HELIX 1); DNA binding / transcription factor | chr4:16498466-16499946	83.87	155	25	0	11	165	662	508	3e-23	109
contig03309	AT3G45770.1	oxidoreductase, zinc-binding dehydrogenase family protein | chr3:16805753-16807774 REVERSE	86.05	86	12	0	902	987	458	373	8e-13	75.8
contig03311	AT5G05710.1	pleckstrin homology (PH) domain-containing protein | chr5:1715943-1716377 FORWARD	86.73	113	15	0	172	284	70	182	5e-22	105
contig03312	AT1G07210.1	30S ribosomal protein S18 family | chr1:2215320-2216668 FORWARD	82.56	172	28	2	315	485	696	526	2e-16	87.7
contig03314	AT1G80950.1	phospholipid/glycerol acyltransferase family protein | chr1:30412653-30414935 REVERSE	81.05	285	54	0	503	787	873	589	3e-31	137
contig03320	AT2G21270.3	ubiquitin fusion degradation UFD1 family protein | chr2:9107841-9110012 FORWARD	82.67	404	70	0	201	604	130	533	4e-64	246
contig03321	AT5G38710.1	proline oxidase, putative / osmotic stress-responsive proline dehydrogenase, putative | chr5:15501340-15503899 FORWARD	97.44	39	1	0	988	1026	961	999	6e-11	69.9
contig03325	AT3G62120.2	tRNA synthetase class II (G, H, P and S) family protein | chr3:23001227-23003849 REVERSE	81.28	983	184	0	334	1316	208	1190	2e-137	490
contig03326	AT3G57610.1	SS | ADSS (ADENYLOSUCCINATE SYNTHASE); adenylosuccinate synthase | chr3:21334519-21336603 REVERSE	79.02	915	190	2	681	1594	1118	205	6e-73	276
contig03328	AT3G08620.1	KH domain-containing protein | chr3:2617925-2620314 FORWARD	79.35	397	81	1	460	855	422	818	6e-29	129
contig03332	AT4G08300.1	nodulin MtN21 family protein | chr4:5245024-5248153 FORWARD	89.39	66	7	0	172	237	55	120	8e-13	75.8
contig03335	AT4G28730.1	glutaredoxin family protein | chr4:14199174-14200712 FORWARD	80.97	226	43	0	379	604	251	476	2e-22	107
contig03336	AT5G49030.2	A2 | OVA2 (ovule abortion 2); ATP binding / aminoacyl-tRNA ligase/ isoleucine-tRNA ligase/ nucleotide binding | chr5:198763	82.22	135	24	0	1	135	471	337	7e-14	77.8
contig03337	AT1G66680.1	401 | AR401 | chr1:24866352-24868888 REVERSE	87.13	101	13	0	696	796	836	736	2e-19	97.6
contig03339	AT5G20920.3	F2 BETA | EIF2 BETA; translation initiation factor | chr5:7094994-7096661 REVERSE	84.73	393	60	0	422	814	351	743	2e-81	303
contig03342	AT1G72730.1	eukaryotic translation initiation factor 4A, putative / eIF-4A, putative | chr1:27378040-27379593 REVERSE	82.71	561	97	0	305	865	1215	655	1e-93	343
contig03343	AT2G43770.1	transducin family protein / WD-40 repeat family protein | chr2:18134272-18135303 REVERSE	78.48	739	157	1	267	1003	113	851	8e-50	198
contig03347	AT5G40950.1	L27 | RPL27 (RIBOSOMAL PROTEIN LARGE SUBUNIT 27); structural constituent of ribosome | chr5:16410866-16411845 FORWARD	79.49	195	40	0	413	607	426	232	3e-11	69.9
contig03348	AT4G28220.1	B1 | NDB1 (NAD(P)H dehydrogenase B1); NADH dehydrogenase/ disulfide oxidoreductase | chr4:13993078-13995651 FORWARD	81.45	221	41	0	1132	1352	1486	1706	4e-24	113
contig03350	AT4G17040.1	ATP-dependent Clp protease proteolytic subunit, putative | chr4:9586740-9589297 REVERSE	79.6	451	92	0	173	623	712	262	8e-40	165
contig03353	AT1G26570.1	D1, ATUGD1 | UGD1 (UDP-GLUCOSE DEHYDROGENASE 1); NAD or NADH binding / UDP-glucose 6-dehydrogenase/ binding / catalytic/ co	79.13	1035	214	2	738	1771	1034	1	3e-87	323
contig03355	AT3G21865.1	X22 | PEX22 (peroxin 22); protein binding | chr3:7701308-7703218 REVERSE	85.06	154	23	0	476	629	341	494	4e-27	123
contig03356	AT2G42500.2	2A-4 | PP2A-4; hydrolase/ protein serine/threonine phosphatase | chr2:17698099-17701226 REVERSE	83.48	702	113	3	346	1046	799	100	5e-125	448
contig03358	AT5G60160.1	aspartyl aminopeptidase, putative | chr5:24223887-24226783 REVERSE	80.2	303	58	2	249	550	154	455	8e-23	109
contig03359	AT3G01420.1	PHA-DOX1, DOX1, DIOX1 | DOX1; lipoxygenase | chr3:159689-162726 REVERSE	90.28	72	7	0	1623	1694	504	433	3e-16	87.7
contig03360	AT1G32550.1	ferredoxin family protein | chr1:11771969-11774117 REVERSE	80.16	252	50	0	416	667	477	226	2e-21	103
contig03369	AT1G34000.1	P2 | OHP2 (ONE-HELIX PROTEIN 2) | chr1:12358151-12358902 REVERSE	81.86	215	36	1	190	404	497	286	1e-24	113
contig03375	AT4G12250.1	E5 | GAE5 (UDP-D-GLUCURONATE 4-EPIMERASE 5); UDP-glucuronate 4-epimerase/ catalytic | chr4:7289538-7290848 REVERSE	81.89	668	121	0	269	936	1190	523	4e-100	365
contig03377	AT1G12520.1	CCS | ATCCS (COPPER CHAPERONE FOR SOD1); superoxide dismutase/ superoxide dismutase copper chaperone | chr1:4267277-4268900	80.39	311	61	0	414	724	268	578	4e-30	133
contig03388	AT1G18670.1	S1 | IBS1 (IMPAIRED IN BABA-INDUCED STERILITY 1); ATP binding / kinase/ protein kinase/ protein serine/threonine kinase/ pr	79.36	470	97	0	696	1165	355	824	5e-39	163
contig03390	AT4G21450.1	vesicle-associated membrane family protein / VAMP family protein | chr4:11426136-11428125 FORWARD	80.87	298	57	0	401	698	643	346	5e-32	139
contig03392	AT4G16695.1	unknown protein | chr4:9394259-9395251 FORWARD	86.67	105	14	0	287	391	174	70	8e-20	97.6
contig03395	AT4G24160.1	hydrolase, alpha/beta fold family protein | chr4:12539871-12542210 FORWARD	81.21	149	28	0	481	629	1043	895	2e-12	73.8
contig03401	AT2G18290.1	C10 | anaphase-promoting complex, subunit 10 family / APC10 family | chr2:7948522-7950096 REVERSE	79.79	386	78	0	239	624	157	542	2e-34	147
contig03408	AT3G52370.1	A15 | FLA15 (FASCICLIN-LIKE ARABINOGALACTAN PROTEIN 15 PRECURSOR) | chr3:19417549-19419549 FORWARD	80.76	525	99	2	513	1036	1178	655	2e-57	224
contig03417	AT4G26530.2	fructose-bisphosphate aldolase, putative | chr4:13391566-13392937 FORWARD	76.83	958	218	2	344	1299	956	1	2e-28	127
contig03419	AT5G02610.1	60S ribosomal protein L35 (RPL35D) | chr5:587611-588547 FORWARD	79.87	308	62	0	395	702	353	46	4e-26	119
contig03421	AT3G53580.1	diaminopimelate epimerase family protein | chr3:19864784-19866907 FORWARD	77.36	698	158	0	469	1166	265	962	2e-29	131
contig03425	AT4G36195.2	serine carboxypeptidase S28 family protein | chr4:17127202-17129787 FORWARD	82.35	153	27	0	941	1093	699	547	7e-17	89.7
contig03427	AT3G45600.1	T3 | TET3 (TETRASPANIN3) | chr3:16733973-16735854 REVERSE	82.84	134	23	0	52	185	1	134	3e-15	83.8
contig03430	AT5G16400.1	XF2, ATF2 | ATF2; enzyme activator | chr5:5363905-5365249 REVERSE	87.5	96	12	0	413	508	391	486	6e-19	95.6
contig03431	AT3G24570.1	peroxisomal membrane 22 kDa family protein | chr3:8966675-8968530 REVERSE	89.19	74	8	0	282	355	247	320	2e-15	83.8
contig03440	AT1G52890.1	AC019 | ANAC019 (Arabidopsis NAC domain containing protein 19); transcription factor | chr1:19697292-19698444 REVERSE	82.31	260	46	0	133	392	34	293	6e-36	151
contig03441	AT1G72160.1	SEC14 cytosolic factor family protein / phosphoglyceride transfer family protein | chr1:27153823-27155609 REVERSE	92.86	56	4	0	41	96	725	670	3e-14	79.8
contig03450	AT5G17010.3	sugar transporter family protein | chr5:5587851-5592332 REVERSE	79.82	337	68	0	315	651	1370	1034	7e-29	129
contig03451	AT2G34250.2	protein transport protein sec61, putative | chr2:14462635-14464572 FORWARD	83.28	305	51	0	194	498	55	359	8e-51	200
contig03452	AT4G24220.1	P1, AWI31 | VEP1 (VEIN PATTERNING 1); binding / catalytic | chr4:12565219-12566474 FORWARD	82.47	251	43	1	1184	1433	251	1	2e-32	141
contig03457	AT5G09770.1	ribosomal protein L17 family protein | chr5:3035267-3036518 REVERSE	82.26	389	69	0	103	491	1	389	1e-57	224
contig03458	AT1G10840.1	F3H1 | TIF3H1; translation initiation factor | chr1:3607885-3610299 REVERSE	79.84	620	125	0	353	972	923	304	7e-62	238
contig03463	AT5G23450.3	LCBK1 | ATLCBK1 (A. THALIANA LONG-CHAIN BASE (LCB) KINASE 1); D-erythro-sphingosine kinase/ diacylglycerol kinase | chr5:79	81.21	298	56	0	6	303	1070	1367	3e-34	147
contig03465	AT3G55770.5	LIM domain-containing protein | chr3:20703799-20705115 FORWARD	81.39	403	75	0	390	792	500	98	9e-52	204
contig03469	AT4G28880.1	l3 | ckl3 (Casein Kinase I-like 3); ATP binding / kinase/ protein kinase/ protein serine/threonine kinase | chr4:14251351-1	82.01	745	132	2	256	999	88	831	6e-110	398
contig03471	AT5G13930.1	S, TT4, ATCHS | TT4 (TRANSPARENT TESTA 4); naringenin-chalcone synthase | chr5:4488762-4490035 FORWARD	78.02	414	91	0	893	1306	531	118	6e-20	99.6
contig03472	AT3G56070.2	C2 | ROC2 (ROTAMASE CYCLOPHILIN 2); cyclosporin A binding / peptidyl-prolyl cis-trans isomerase | chr3:20806987-20807517 RE	80.95	210	40	0	261	470	438	229	3e-20	99.6
contig03473	AT5G66930.3	unknown protein | chr5:26725839-26727549 FORWARD	78.8	250	53	0	247	496	160	409	7e-13	75.8
contig03476	AT1G53400.1	unknown protein | chr1:19925009-19926400 FORWARD	84.31	102	16	0	18	119	208	309	3e-13	75.8
contig03477	AT2G22640.1	PC300, BRK1 | BRK1 (BRICK1) | chr2:9623283-9623938 FORWARD	84.29	191	30	0	205	395	200	10	5e-33	141
contig03480	AT5G67370.1	unknown protein | chr5:26877667-26879465 REVERSE	87.63	97	12	0	97	193	507	603	1e-19	97.6
contig03483	AT2G35260.1	unknown protein | chr2:14849642-14851601 FORWARD	82.72	191	33	0	479	669	463	653	2e-25	117
contig03486	AT4G32830.1	AUR1 | AtAUR1 (ATAURORA1); histone kinase(H3-S10 specific) / kinase/ protein serine/threonine kinase | chr4:15842557-158443	80.87	779	149	0	418	1196	845	67	2e-99	363
contig03491	AT3G44620.1	protein tyrosine phosphatase | chr3:16193858-16195422 FORWARD	86.42	81	11	0	641	721	619	699	2e-12	73.8
contig03495	AT2G41835.1	zinc finger (C2H2 type, AN1-like) family protein | chr2:17458020-17459414 REVERSE	87.06	85	11	0	325	409	218	302	5e-15	81.8
contig03502	AT1G25420.1	unknown protein | chr1:8916141-8917980 FORWARD	82.16	185	33	0	437	621	82	266	1e-21	105
contig03505	AT5G26360.1	chaperonin, putative | chr5:9255561-9258891 REVERSE	78.75	687	144	2	12	697	719	34	6e-47	188
contig03506	AT4G35000.1	X3 | APX3 (ASCORBATE PEROXIDASE 3); L-ascorbate peroxidase | chr4:16665007-16667541 REVERSE	81.82	275	50	0	881	1155	320	46	7e-35	149
contig03509	AT5G37510.2	B1467 | EMB1467 (embryo defective 1467); NADH dehydrogenase (ubiquinone)/ NADH dehydrogenase/ electron carrier/ iron-sulfur	82.76	818	141	0	1534	2351	1010	193	2e-141	504
contig03514	AT3G07100.1	protein transport protein Sec24, putative | chr3:2245689-2250077 REVERSE	90.63	64	6	0	19	82	1171	1108	5e-14	79.8
contig03515	AT3G07810.2	heterogeneous nuclear ribonucleoprotein, putative / hnRNP, putative | chr3:2492875-2495102 FORWARD	81.44	264	49	0	425	688	316	579	1e-30	135
contig03516	AT3G14930.3	ME1 | HEME1; uroporphyrinogen decarboxylase | chr3:5021290-5022577 FORWARD	82.01	278	50	0	306	583	944	667	1e-36	155
contig03529	AT4G15780.1	VAMP724, VAMP724 | ATVAMP724 | chr4:8980081-8981697 REVERSE	83.1	355	59	1	204	557	135	489	2e-56	220
contig03530	AT2G28910.1	IP4 | CXIP4 (CAX INTERACTING PROTEIN 4); nucleic acid binding / zinc ion binding | chr2:12415992-12416990 REVERSE	83.62	116	19	0	1084	1199	116	1	5e-14	79.8
contig03534	AT5G43750.1	unknown protein | chr5:17580100-17581145 REVERSE	81.95	133	24	0	398	530	405	537	2e-12	73.8
contig03535	AT2G31440.1	protein binding | chr2:13399309-13400971 REVERSE	82.5	200	35	0	323	522	533	334	4e-26	119
contig03536	AT4G21490.1	B3 | NDB3; NADH dehydrogenase | chr4:11436495-11439326 REVERSE	85.15	101	15	0	275	375	235	335	4e-15	81.8
contig03538	AT5G17170.1	H1 | ENH1 (enhancer of sos3-1); electron carrier/ metal ion binding / protein binding | chr5:5649335-5650975 FORWARD	80.79	453	87	0	198	650	243	695	5e-53	208
contig03539	AT3G43190.1	S4, ATSUS4 | SUS4; UDP-glycosyltransferase/ sucrose synthase/ transferase, transferring glycosyl groups | chr3:15179204-151	79.71	818	166	0	88	905	1366	2183	5e-82	305
contig03541	AT1G72550.2	tRNA synthetase beta subunit family protein | chr1:27319999-27323908 REVERSE	77.87	488	108	0	337	824	838	351	1e-23	111
contig03544	AT4G30935.1	KY32, ATWRKY32 | WRKY32; transcription factor | chr4:15051916-15053908 REVERSE	81.25	176	33	0	1205	1380	934	1109	3e-16	87.7
contig03545	AT5G25265.1	unknown protein | chr5:8754794-8756855 REVERSE	83.63	678	111	0	491	1168	986	309	8e-130	464
contig03546	AT4G04955.1	ALN | ATALN (Arabidopsis allantoinase); allantoinase/ hydrolase | chr4:2522301-2525259 REVERSE	78.72	343	73	0	1273	1615	608	266	2e-20	101
contig03548	AT2G27680.1	aldo/keto reductase family protein | chr2:11803981-11805965 REVERSE	79.25	723	150	0	498	1220	873	151	2e-63	244
contig03550	AT5G06330.1	hairpin-responsive protein, putative (HIN1) | chr5:1934961-1935584 REVERSE	86.41	103	14	0	642	744	305	203	3e-18	93.7
contig03551	AT4G15520.1	tRNA/rRNA methyltransferase (SpoU) family protein | chr4:8862829-8864366 FORWARD	87.21	86	11	0	242	327	364	449	2e-15	83.8
contig03552	AT5G46860.1	M3, ATVAM3, SYP22, ATSYP22, SGR3 | VAM3; SNAP receptor | chr5:19012342-19013795 REVERSE	79.73	301	61	0	453	753	794	494	4e-24	113
contig03555	AT4G39150.1	DNAJ heat shock N-terminal domain-containing protein | chr4:18233651-18235740 REVERSE	81.69	142	26	0	704	845	514	655	9e-13	75.8
contig03558	AT4G28510.1	PHB1 | ATPHB1 (PROHIBITIN 1) | chr4:14084970-14086372 REVERSE	79.03	663	138	1	237	899	163	824	1e-51	204
contig03560	AT2G03120.1	SPP | ATSPP (ARABIDOPSIS SIGNAL PEPTIDE PEPTIDASE); aspartic-type endopeptidase | chr2:937554-940083 FORWARD	78.27	796	173	0	307	1102	157	952	5e-45	182
contig03562	AT4G31080.1	unknown protein | chr4:15121186-15123072 FORWARD	89.01	91	10	0	1043	1133	617	527	2e-20	101
contig03568	AT1G68660.1	FUNCTIONS IN: molecular_function unknown; INVOLVED IN: protein catabolic process; EXPRESSED IN: 23 plant structures; EXPRE	82.04	167	30	0	478	644	356	190	2e-18	93.7
contig03571	AT1G30580.1	GTP binding | chr1:10831953-10835454 REVERSE	79.59	1132	227	4	142	1271	52	1181	1e-104	381
contig03572	AT1G01090.1	H-E1 ALPHA | PDH-E1 ALPHA (PYRUVATE DEHYDROGENASE E1 ALPHA); pyruvate dehydrogenase (acetyl-transferring) | chr1:47705-4916	80.59	572	108	1	483	1054	1016	448	3e-65	250
contig03573	AT5G01750.2	unknown protein | chr5:290034-291109 FORWARD	86.36	88	12	0	547	634	430	517	3e-14	79.8
contig03575	AT5G03200.1	zinc finger (C3HC4-type RING finger) family protein | chr5:760450-761667 REVERSE	83.21	137	23	0	776	912	862	998	5e-17	89.7
contig03576	AT3G10940.1	protein phosphatase-related | chr3:3422259-3423394 REVERSE	86.42	81	11	0	261	341	202	282	3e-12	73.8
contig03577	AT2G24765.1	F3, ARL1, ATARL1 | ARF3 (ADP-RIBOSYLATION FACTOR 3); protein binding | chr2:10562822-10564961 FORWARD	80.78	489	94	0	121	609	528	40	1e-57	224
contig03578	AT2G33800.1	ribosomal protein S5 family protein | chr2:14300925-14302352 REVERSE	82.97	411	70	0	114	524	417	827	1e-68	260
contig03580	AT1G31130.1	unknown protein | chr1:11114963-11115928 REVERSE	88.39	112	13	0	842	953	826	937	5e-26	119
contig03581	AT3G45090.1	2-phosphoglycerate kinase-related | chr3:16490752-16494452 REVERSE	81.31	214	40	0	230	443	593	380	2e-22	107
contig03582	AT1G67940.1	NAP3 | ATNAP3; transporter | chr1:25477805-25478667 FORWARD	83.19	113	19	0	528	640	481	593	3e-12	73.8
contig03583	AT3G16100.1	RABG3C, ATRAB7D | ATRABG3C (ARABIDOPSIS RAB GTPASE HOMOLOG G3C); GTP binding | chr3:5459270-5460556 FORWARD	82.22	523	92	1	201	723	31	552	6e-78	291
contig03585	AT2G45300.1	3-phosphoshikimate 1-carboxyvinyltransferase / 5-enolpyruvylshikimate-3-phosphate / EPSP synthase | chr2:18677518-18679868	78.49	981	211	0	278	1258	1544	564	8e-72	272
contig03592	AT4G23570.3	T1A | SGT1A; protein binding | chr4:12300015-12302493 FORWARD	81.61	174	32	0	906	1079	804	977	1e-17	91.7
contig03595	AT2G44920.2	thylakoid lumenal 15 kDa protein, chloroplast | chr2:18524419-18526502 FORWARD	82.73	469	80	1	223	690	674	206	2e-74	280
contig03601	AT5G37310.1	LOCATED IN: integral to membrane, Golgi apparatus, plant-type cell wall; EXPRESSED IN: 23 plant structures; EXPRESSED DURI	79.95	1112	223	0	239	1350	1781	670	3e-121	436
contig03605	AT5G49360.1	L1, ATBXL1 | BXL1 (BETA-XYLOSIDASE 1); hydrolase, hydrolyzing O-glycosyl compounds | chr5:20012179-20016659 REVERSE	79.61	559	114	0	285	843	267	825	1e-51	204
contig03606	AT2G28930.3	K1B | APK1B; ATP binding / kinase/ protein kinase/ protein serine/threonine kinase | chr2:12424551-12426565 FORWARD	79.76	336	68	0	518	853	402	737	3e-28	127
contig03609	AT4G34350.1	B6, ISPH, HDR | HDR (4-HYDROXY-3-METHYLBUT-2-ENYL DIPHOSPHATE REDUCTASE); 4-hydroxy-3-methylbut-2-en-1-yl diphosphate reduc	78.65	356	76	0	270	625	610	965	4e-21	103
contig03610	AT3G06860.1	P2, ATMFP2 | MFP2 (MULTIFUNCTIONAL PROTEIN 2); 3-hydroxyacyl-CoA dehydrogenase/ enoyl-CoA hydratase | chr3:2161926-2166009	78.06	661	145	0	28	688	1111	1771	2e-38	161
contig03613	AT2G33610.1	SWI3B, CHB2 | ATSWI3B (SWITCH SUBUNIT 3); DNA binding | chr2:14229023-14231149 FORWARD	86.36	88	12	0	743	830	949	1036	6e-14	79.8
contig03615	AT5G04430.1	R1, BTR1S | BTR1L (BINDING TO TOMV RNA 1L (LONG FORM)); nucleic acid binding / single-stranded RNA binding | chr5:1250602-1	82.61	115	20	0	1023	1137	484	370	6e-11	69.9
contig03616	AT5G20510.1	5 | AL5 (ALFIN-LIKE 5); DNA binding / methylated histone residue binding | chr5:6939991-6942846 REVERSE	82.05	273	49	0	802	1074	300	28	4e-36	153
contig03620	AT1G80360.1	aminotransferase class I and II family protein | chr1:30208736-30210643 REVERSE	82.61	138	24	0	1045	1182	414	277	4e-15	83.8
contig03625	AT2G45200.1	S12, ATGOS12 | GOS12 (GOLGI SNARE 12); SNARE binding | chr2:18637689-18639640 REVERSE	82.42	256	45	0	142	397	10	265	6e-36	151
contig03629	AT1G10210.2	MPK1, MPK1 | ATMPK1 (MITOGEN-ACTIVATED PROTEIN KINASE 1); MAP kinase/ kinase | chr1:3349579-3350776 FORWARD	80.87	345	66	0	1109	1453	384	40	2e-38	161
contig03630	AT2G18980.1	peroxidase, putative | chr2:8233419-8235294 REVERSE	82.81	128	22	0	680	807	585	458	5e-14	79.8
contig03632	AT4G20870.1	H2, ATFAH2 | FAH2 (FATTY ACID HYDROXYLASE 2); catalytic/ fatty acid alpha-hydroxylase | chr4:11174620-11175878 REVERSE	86.67	75	10	0	889	963	99	25	4e-11	69.9
contig03633	AT2G41680.1	RC | NTRC (NADPH-DEPENDENT THIOREDOXIN REDUCTASE C); thioredoxin-disulfide reductase | chr2:17376349-17379028 REVERSE	79.81	515	104	0	1045	1559	1063	1577	4e-49	196
contig03636	AT3G59800.1	unknown protein | chr3:22094597-22096174 REVERSE	83.24	173	29	0	169	341	1	173	9e-25	113
contig03640	AT1G04980.1	PDIL2-2, ATPDI10, PDI10 | ATPDIL2-2 (PDI-LIKE 2-2); protein disulfide isomerase | chr1:1413869-1416120 REVERSE	78.67	572	118	3	19	589	517	1085	8e-34	145
contig03644	AT5G46630.1	clathrin adaptor complexes medium subunit family protein | chr5:18920580-18923252 FORWARD	81.64	1307	239	1	305	1610	1307	1	0	680
contig03648	AT1G04400.1	Y2, FHA, AT-PHH1, PHH1, ATCRY2 | CRY2 (CRYPTOCHROME 2); blue light photoreceptor/ protein homodimerization | chr1:1185719-1	79.55	357	73	0	812	1168	1347	991	6e-29	129
contig03651	AT1G70000.1	DNA-binding family protein | chr1:26363674-26364635 REVERSE	84.62	169	26	0	444	612	330	498	6e-29	129
contig03653	AT1G28490.1	P61, ATSYP61, OSM1 | SYP61 (SYNTAXIN OF PLANTS 61); SNAP receptor | chr1:10016433-10017842 FORWARD	84.48	116	18	0	211	326	148	263	1e-16	87.7
contig03655	AT4G19210.1	RLI2, RLI2 | ATRLI2; transporter | chr4:10501906-10504776 FORWARD	80.95	462	88	0	106	567	1294	1755	9e-56	218
contig03661	AT4G37200.1	F164 | HCF164; oxidoreductase, acting on sulfur group of donors, disulfide as acceptor | chr4:17509836-17511230 REVERSE	84.38	224	35	0	437	660	409	632	2e-40	167
contig03664	AT5G44500.2	small nuclear ribonucleoprotein associated protein B, putative / snRNP-B, putative / Sm protein B, putative | chr5:1792750	86.25	160	22	0	48	207	1	160	2e-33	143
contig03665	AT3G05870.1	C11 | APC11; protein binding / ubiquitin-protein ligase/ zinc ion binding | chr3:1754463-1754802 FORWARD	86.73	113	15	0	406	518	113	1	4e-22	105
contig03666	AT1G58290.1	MA1 | HEMA1; glutamyl-tRNA reductase | chr1:21624028-21626051 REVERSE	80.86	538	103	0	242	779	794	257	2e-65	250
contig03669	AT1G10430.1	2A-2 | PP2A-2; protein serine/threonine phosphatase | chr1:3428705-3430437 REVERSE	82.43	905	157	2	248	1151	16	919	7e-146	517
contig03670	AT5G44200.2	P20, ATCBP20 | CBP20 (CAP-BINDING PROTEIN 20); RNA binding / RNA cap binding | chr5:17802062-17803875 REVERSE	82.49	377	66	0	152	528	122	498	1e-57	224
contig03678	AT3G10620.1	NUDX26 | ATNUDX26 (ARABIDOPSIS THALIANA NUDIX HYDROLASE HOMOLOG 26); bis(5'-adenosyl)-pentaphosphatase/ bis(5'-nucleosyl)-t	88.6	114	13	0	381	494	559	446	3e-27	123
contig03680	AT3G13810.1	IDD11 | AtIDD11 (Arabidopsis thaliana Indeterminate(ID)-Domain 11); nucleic acid binding / transcription factor/ zinc ion b	84.42	199	31	0	202	400	691	493	3e-35	149
contig03681	AT5G25770.3	unknown protein | chr5:8969308-8971806 REVERSE	82.5	120	21	0	177	296	866	747	8e-12	71.9
contig03684	AT5G42070.1	unknown protein | chr5:16819118-16820119 REVERSE	82.35	119	21	0	449	567	323	205	3e-11	69.9
contig03686	AT1G15880.1	S11, atgos11 | GOS11 (golgi snare 11); SNARE binding | chr1:5458718-5460089 REVERSE	83.77	191	31	0	308	498	190	380	2e-30	133
contig03688	AT4G32010.1	L1, HSI2-L1, VAL2 | HSL1 (HSI2-LIKE 1); transcription factor | chr4:15481231-15484897 FORWARD	88.78	98	11	0	250	347	1115	1018	6e-23	107
contig03692	AT5G62000.3	F2, ARF1-BP, HSS | ARF2 (AUXIN RESPONSE FACTOR 2); protein binding / transcription factor | chr5:24910859-24914680 FORWARD	80.17	716	142	0	672	1387	520	1235	2e-78	293
contig03694	AT3G53650.1	histone H2B, putative | chr3:19889358-19889774 FORWARD	88	175	21	0	213	387	320	146	5e-45	180
contig03695	AT1G11180.1	secretory carrier membrane protein (SCAMP) family protein | chr1:3745829-3748307 FORWARD	78.59	453	95	2	283	734	869	418	4e-24	113
contig03698	AT5G44030.1	SA4, IRX5, NWS2 | CESA4 (CELLULOSE SYNTHASE A4); cellulose synthase/ transferase, transferring glycosyl groups | chr5:17714	83.44	320	53	0	847	1166	2492	2173	1e-54	214
contig03702	AT4G29490.1	aminopeptidase/ manganese ion binding | chr4:14487943-14491321 FORWARD	81.03	406	76	1	648	1052	580	985	4e-46	186
contig03706	AT1G07660.1	histone H4 | chr1:2369212-2369523 FORWARD	82.96	270	46	0	15	284	270	1	4e-42	170
contig03707	AT4G33670.1	L-galactose dehydrogenase (L-GalDH) | chr4:16169670-16171446 REVERSE	81.45	248	46	0	834	1081	482	235	2e-28	127
contig03712	AT5G36790.2	phosphoglycolate phosphatase, putative | chr5:14481229-14483730 REVERSE	82.99	782	133	0	200	981	199	980	2e-139	496
contig03718	AT1G79570.1	protein kinase family protein | chr1:29932856-29937540 REVERSE	84.25	146	23	0	247	392	3490	3635	1e-22	107
contig03720	AT5G57330.1	aldose 1-epimerase family protein | chr5:23218392-23220664 FORWARD	81.38	478	89	0	451	928	929	452	1e-52	208
contig03722	AT2G45660.1	L20, SOC1 | AGL20 (AGAMOUS-LIKE 20); transcription factor | chr2:18807799-18810193 REVERSE	84.43	167	26	0	619	785	167	1	7e-28	125
contig03724	AT1G08970.2	P5C, NF-YC9 | NF-YC9 (NUCLEAR FACTOR Y, SUBUNIT C9); DNA binding / transcription factor | chr1:2883144-2883839 FORWARD	83.24	173	29	0	39	211	344	172	1e-24	113
contig03725	AT2G37040.1	l1, ATPAL1 | pal1 (Phe ammonia lyase 1); phenylalanine ammonia-lyase | chr2:15557602-15560237 REVERSE	79.2	452	94	0	605	1056	1057	1508	2e-35	151
contig03731	AT5G37070.1	unknown protein | chr5:14651091-14652147 FORWARD	82.66	173	30	0	65	237	67	239	4e-22	105
contig03733	AT5G50150.1	unknown protein | chr5:20402444-20406375 REVERSE	90	60	6	0	45	104	569	510	5e-12	71.9
contig03734	AT5G03860.1	S | MLS (MALATE SYNTHASE); malate synthase | chr5:1032276-1034527 REVERSE	80.65	248	48	0	235	482	1586	1339	1e-23	111
contig03736	AT1G13870.1	L1 | DRL1 (DEFORMED ROOTS AND LEAVES 1); calmodulin binding / purine nucleotide binding | chr1:4747437-4748345 REVERSE	83.47	242	40	0	750	991	471	230	4e-39	163
contig03737	AT1G50920.1	GTP-binding protein-related | chr1:18870555-18872570 FORWARD	81.18	441	83	0	25	465	439	879	5e-55	216
contig03752	AT1G47500.1	RBP47C' | ATRBP47C' (RNA-binding protein 47C'); RNA binding | chr1:17432682-17434805 FORWARD	81.82	165	30	0	66	230	676	840	2e-17	89.7
contig03753	AT2G04700.1	ferredoxin thioredoxin reductase catalytic beta chain family protein | chr2:1646961-1648345 FORWARD	83.82	241	39	0	177	417	102	342	2e-41	168
contig03761	AT3G50500.1	K-2-2, SNRK2-2, SNRK2.2, SRK2D | SNRK2.2 (SNF1-RELATED PROTEIN KINASE 2.2); kinase/ protein kinase | chr3:18741805-18743904	80.87	366	70	0	89	454	136	501	6e-42	170
contig03762	AT5G39600.1	unknown protein | chr5:15854188-15854771 REVERSE	85.87	92	13	0	393	484	329	238	3e-14	79.8
contig03764	AT3G11830.1	chaperonin, putative | chr3:3732734-3736156 FORWARD	85.8	176	25	0	6	181	1240	1415	1e-35	151
contig03776	AT1G12230.1	transaldolase, putative | chr1:4148050-4150708 FORWARD	82.25	293	52	0	484	776	484	776	7e-41	168
contig03778	AT2G28160.1	T1, ATBHLH029, FRU, BHLH029, ATBHLH29 | FRU (FER-LIKE REGULATOR OF IRON UPTAKE); DNA binding / transcription factor | chr2:	84.03	119	19	0	290	408	545	427	5e-16	85.7
contig03787	AT3G61580.1	delta-8 sphingolipid desaturase (SLD1) | chr3:22786253-22787602 FORWARD	83.22	149	25	0	509	657	991	1139	2e-19	97.6
contig03788	AT4G14540.1	-YB3 | NF-YB3 (NUCLEAR FACTOR Y, SUBUNIT B3); transcription factor | chr4:8344663-8345148 FORWARD	84.24	203	32	0	154	356	76	278	4e-35	149
contig03799	AT1G09645.1	unknown protein | chr1:3123155-3124347 FORWARD	86.25	80	11	0	415	494	303	224	7e-12	71.9
contig03800	AT5G54290.1	cytochrome c biogenesis protein family | chr5:22051097-22053923 FORWARD	77.83	591	129	2	355	944	983	394	2e-25	117
contig03801	AT2G33340.3	nucleotide binding / ubiquitin-protein ligase | chr2:14126703-14131000 REVERSE	87.16	109	14	0	950	1058	1181	1073	1e-21	105
contig03803	AT2G20360.1	binding / catalytic/ coenzyme binding | chr2:8786070-8789098 FORWARD	83.28	311	52	0	139	449	148	458	1e-51	204
contig03804	ATCG00350.1	AA | Encodes psaA protein comprising the reaction center for photosystem I along with psaB protein; hydrophobic protein enc	92.81	1251	90	0	813	2063	2253	1003	0	1725
contig03806	AT4G29060.1	b2726 | emb2726 (embryo defective 2726); RNA binding / translation elongation factor | chr4:14317744-14321315 FORWARD	80	360	72	0	371	730	2356	2715	3e-33	143
contig03808	AT4G22110.2	alcohol dehydrogenase, putative | chr4:11711422-11713946 REVERSE	85.15	101	14	1	163	262	547	647	2e-12	73.8
contig03809	AT3G13050.1	transporter-related | chr3:4176866-4178868 FORWARD	82.22	180	32	0	174	353	84	263	5e-21	103
contig03811	AT5G67220.1	nitrogen regulation family protein | chr5:26820276-26821926 REVERSE	84.15	164	26	0	128	291	599	436	3e-26	119
contig03816	AT2G31380.1	H | STH; protein domain specific binding / transcription factor/ zinc ion binding | chr2:13382150-13383302 FORWARD	88.18	110	13	0	1051	1160	122	13	1e-24	115
contig03824	AT5G43700.1	AUX2-11, IAA4 | ATAUX2-11 (AUXIN INDUCIBLE 2-11); DNA binding / transcription factor | chr5:17550465-17551206 FORWARD	95.71	70	3	0	241	310	423	492	5e-25	115
contig03828	AT2G04360.1	unknown protein | chr2:1519645-1521030 REVERSE	95.83	48	2	0	484	531	405	358	3e-14	79.8
contig03834	AT5G13720.1	LOCATED IN: chloroplast, chloroplast inner membrane, chloroplast envelope; EXPRESSED IN: 21 plant structures; EXPRESSED DU	79.08	239	50	0	42	280	532	770	7e-14	77.8
contig03835	AT5G64210.1	X2 | AOX2; alternative oxidase | chr5:25683965-25685664 REVERSE	81.14	175	33	0	195	369	1058	884	7e-16	85.7
contig03837	AT5G51410.2	LUC7 N_terminus domain-containing protein | chr5:20881821-20883577 REVERSE	86.51	126	17	0	700	825	558	683	1e-24	115
contig03847	AT2G05620.1	R5 | PGR5 (proton gradient regulation 5); electron carrier | chr2:2081204-2081687 REVERSE	83.48	224	37	0	226	449	175	398	9e-36	151
contig03850	AT4G34270.1	TIP41-like family protein | chr4:16404138-16406153 REVERSE	86.86	137	18	0	603	739	647	511	6e-29	129
contig03852	AT5G08170.1	B1873, ATAIH | EMB1873 (EMBRYO DEFECTIVE 1873); agmatine deiminase | chr5:2628663-2631047 REVERSE	82.76	145	25	0	623	767	454	598	6e-17	89.7
contig03859	AT5G63310.1	PK2, NDPK1A, NDPK IA IA, NDPK IA, ATNDPK2 | NDPK2 (NUCLEOSIDE DIPHOSPHATE KINASE 2); ATP binding / nucleoside diphosphate k	80.85	282	53	1	149	430	370	650	2e-27	123
contig03863	AT5G47190.1	ribosomal protein L19 family protein | chr5:19164432-19166064 REVERSE	84.11	151	24	0	460	610	416	566	4e-23	109
contig03869	AT1G14000.1	K | VIK (VH1-INTERACTING KINASE); ATP binding / protein kinase/ protein serine/threonine/tyrosine kinase | chr1:4797606-480	79.04	854	179	0	229	1082	241	1094	2e-72	274
contig03870	AT4G20410.1	NAP, GAMMA-SNAP | GSNAP (GAMMA-SOLUBLE NSF ATTACHMENT PROTEIN); binding / transporter | chr4:11014099-11016454 REVERSE	77.28	405	92	0	658	1062	465	61	3e-12	73.8
contig03873	AT3G19640.1	magnesium transporter CorA-like family protein (MRS2-3) | chr3:6820969-6823104 FORWARD	79.53	215	44	0	1013	1227	1105	1319	3e-13	77.8
contig03875	AT3G09680.1	40S ribosomal protein S23 (RPS23A) | chr3:2969197-2970291 REVERSE	83.87	124	20	0	2	125	304	427	4e-17	87.7
contig03877	AT2G39260.1	RNA binding / binding / protein binding | chr2:16392288-16399588 REVERSE	83.64	110	18	0	677	786	644	535	5e-13	75.8
contig03878	AT5G65810.1	unknown protein | chr5:26337833-26339144 REVERSE	86.75	83	11	0	695	777	464	382	2e-13	77.8
contig03879	AT2G27600.1	D1, VPS4 | SKD1 (SUPPRESSOR OF K+ TRANSPORT GROWTH DEFECT1); ATP binding / nucleoside-triphosphatase/ nucleotide binding |	82.33	798	141	0	297	1094	1306	509	7e-130	464
contig03881	AT4G27320.1	PHOS34, PHOS34 | universal stress protein (USP) family protein | chr4:13678860-13680717 REVERSE	93.75	64	4	0	446	509	624	561	7e-19	95.6
contig03882	AT3G11410.1	PP2CA, AHG3, PP2CA | PP2CA (ARABIDOPSIS THALIANA PROTEIN PHOSPHATASE 2CA); protein binding / protein serine/threonine phosp	80.27	375	74	0	353	727	1017	643	3e-37	157
contig03885	AT4G23650.1	PK6, CPK3 | CDPK6 (CALCIUM-DEPENDENT PROTEIN KINASE 6); ATP binding / calcium ion binding / calmodulin-dependent protein ki	82.38	227	40	0	631	857	1284	1058	3e-30	133
contig03886	AT1G26480.1	F12, GF14 IOTA | GRF12 (GENERAL REGULATORY FACTOR 12); protein binding / protein phosphorylated amino acid binding | chr1:9	83.85	353	57	0	139	491	737	385	7e-65	248
contig03890	ATMG01280.1	F291 | encodes a cytochrome c oxidase subunit II | chrM:318588-319463 REVERSE	95.73	164	7	0	432	595	14	177	1e-71	270
contig03893	AT4G05420.1	B1A | DDB1A (DAMAGED DNA BINDING PROTEIN 1A); DNA binding / protein binding | chr4:2746288-2752663 FORWARD	81.48	718	131	1	1	716	1006	289	1e-99	363
contig03894	AT5G39510.1	I11, ATVTI1A, ATVTI11, ZIG, SGR4, VTI1A | SGR4 (SHOOT GRAVITROPSIM 4); receptor | chr5:15822035-15823591 FORWARD	86.52	89	12	0	799	887	514	602	1e-14	81.8
contig03900	AT1G55500.1	T4 | ECT4 | chr1:20720203-20722450 FORWARD	88.89	81	9	0	27	107	1498	1578	3e-17	89.7
contig03904	AT5G36290.2	unknown protein | chr5:14302977-14304972 FORWARD	78.68	605	126	1	266	867	851	247	3e-34	147
contig03906	AT4G36960.2	RNA recognition motif (RRM)-containing protein | chr4:17427349-17429589 FORWARD	84.04	188	30	0	120	307	962	775	1e-30	135
contig03907	AT4G05150.1	octicosapeptide/Phox/Bem1p (PB1) domain-containing protein | chr4:2660339-2662675 FORWARD	84.92	126	19	0	543	668	455	330	4e-20	99.6
contig03908	AT5G10750.1	unknown protein | chr5:3399072-3399980 FORWARD	89.9	99	10	0	464	562	364	462	2e-25	117
contig03911	AT4G13360.1	catalytic | chr4:7775133-7777701 FORWARD	85.34	116	17	0	166	281	1063	1178	4e-19	95.6
contig03914	AT1G19360.1	LOCATED IN: endoplasmic reticulum; EXPRESSED IN: 23 plant structures; EXPRESSED DURING: 13 growth stages; CONTAINS InterPr	80.74	296	57	0	589	884	965	670	1e-30	135
contig03916	AT4G14300.1	heterogeneous nuclear ribonucleoprotein, putative / hnRNP, putative | chr4:8231179-8232785 FORWARD	86.25	80	7	1	1202	1277	578	499	6e-11	69.9
contig03918	AT4G14570.1	acylaminoacyl-peptidase-related | chr4:8362586-8366525 FORWARD	87.84	74	9	0	587	660	1919	1846	7e-13	75.8
contig03921	AT4G00850.1	F3 | GIF3 (GRF1-INTERACTING FACTOR 3); protein binding / transcription coactivator | chr4:357675-358928 FORWARD	82.89	152	26	0	142	293	64	215	3e-19	95.6
contig03924	AT5G49540.1	unknown protein | chr5:20104804-20105609 REVERSE	86.21	87	12	0	429	515	241	327	1e-13	77.8
contig03931	AT4G32150.1	MP711, ATVAMP711 | ATVAMP711 (ARABIDOPSIS THALIANA VESICLE-ASSOCIATED MEMBRANE PROTEIN 711) | chr4:15526407-15527651 REVERS	80.91	419	80	0	232	650	139	557	3e-49	196
contig03933	AT1G25520.1	unknown protein | chr1:8962324-8964173 FORWARD	81.77	203	37	0	418	620	668	466	3e-23	109
contig03934	AT5G09680.2	cytochrome b5 domain-containing protein | chr5:2999362-3000185 REVERSE	80.39	306	58	2	519	823	286	590	7e-25	115
contig03936	AT1G20270.1	oxidoreductase, 2OG-Fe(II) oxygenase family protein | chr1:7021383-7022923 REVERSE	81.05	380	72	0	609	988	460	839	5e-45	182
contig03938	AT2G16800.1	high-affinity nickel-transport family protein | chr2:7285824-7287188 FORWARD	81.7	224	41	0	662	885	743	520	4e-26	119
contig03940	AT4G26590.1	OPT5, OPT5 | OPT5 (OLIGOPEPTIDE TRANSPORTER 5); oligopeptide transporter | chr4:13414134-13416850 REVERSE	88.73	71	8	0	601	671	529	599	2e-13	77.8
contig03942	AT2G16430.2	P10, ATPAP10 | PAP10 (PURPLE ACID PHOSPHATASE 10); acid phosphatase/ protein serine/threonine phosphatase | chr2:7120502-71	80.22	536	106	0	302	837	853	1388	5e-57	222
contig03947	AT1G76130.1	AMY2, AMY2 | AMY2 (ALPHA-AMYLASE-LIKE 2); alpha-amylase/ calcium ion binding / catalytic/ cation binding | chr1:28561647-28	78.98	723	152	0	65	787	255	977	9e-59	228
contig03949	AT5G59160.3	PP2, PPO | TOPP2; protein serine/threonine phosphatase | chr5:23879567-23881102 FORWARD	86.49	74	10	0	370	443	181	254	6e-11	67.9
contig03951	AT2G15270.1	unknown protein | chr2:6637967-6639252 FORWARD	86.92	107	14	0	121	227	269	163	6e-21	101
contig03957	AT5G56150.2	C30 | UBC30 (ubiquitin-conjugating enzyme 30); ubiquitin-protein ligase | chr5:22729756-22730964 FORWARD	82.89	304	52	0	66	369	385	82	7e-48	190
contig03958	AT5G08420.1	RNA binding | chr5:2713555-2716064 FORWARD	76.86	605	140	0	307	911	271	875	5e-17	89.7
contig03961	AT5G17420.1	X3, CESA7, ATCESA7, MUR10 | IRX3 (IRREGULAR XYLEM 3); cellulose synthase | chr5:5736859-5741407 REVERSE	84.66	365	56	0	52	416	2689	3053	2e-74	280
contig03964	AT4G25810.1	R6, XTH23 | XTR6 (XYLOGLUCAN ENDOTRANSGLYCOSYLASE 6); hydrolase, acting on glycosyl bonds / hydrolase, hydrolyzing O-glycos	81.04	269	51	0	663	931	395	127	6e-29	129
contig03965	AT1G27680.1	L2 | APL2 (ADPGLC-PPASE LARGE SUBUNIT); glucose-1-phosphate adenylyltransferase | chr1:9631630-9634450 FORWARD	80.86	491	94	0	349	839	238	728	8e-59	228
contig03967	AT3G61110.1	S27A | ARS27A (ARABIDOPSIS RIBOSOMAL PROTEIN S27); structural constituent of ribosome | chr3:22611710-22612632 FORWARD	82.59	247	43	0	343	589	247	1	3e-35	149
contig03972	AT2G25605.1	unknown protein | chr2:10899541-10900875 FORWARD	81.5	254	47	0	145	398	118	371	1e-29	131
contig03973	AT4G02600.2	O1, ATMLO1 | MLO1; calmodulin binding | chr4:1144141-1147156 FORWARD	80.22	445	86	2	745	1188	711	1154	1e-40	168
contig03975	AT3G02870.3	C4 | VTC4; 3'(2'),5'-bisphosphate nucleotidase/ L-galactose-1-phosphate phosphatase/ inositol or phosphatidylinositol phosp	82.28	254	45	0	691	944	341	88	2e-34	147
contig03976	AT3G14750.1	unknown protein | chr3:4953765-4955373 REVERSE	84	125	20	0	648	772	740	616	6e-17	89.7
contig03978	AT5G47820.2	A1 | FRA1 (FRAGILE FIBER 1); microtubule motor | chr5:19366505-19372229 FORWARD	81.94	299	51	2	1	296	1019	1317	1e-35	151
contig03979	AT3G18190.1	chaperonin, putative | chr3:6232226-6233836 FORWARD	81.94	144	26	0	371	514	1468	1611	3e-14	79.8
contig03981	AT5G06830.1	unknown protein | chr5:2116882-2119559 REVERSE	86.67	75	10	0	134	208	31	105	8e-11	69.9
contig03985	AT5G48870.1	D1 | SAD1 (SUPERSENSITIVE TO ABA AND DROUGHT 1); RNA binding | chr5:19813407-19814362 FORWARD	82.04	245	44	0	323	567	245	1	1e-31	137
contig03989	AT4G39330.1	CAD9, CAD9 | CAD9 (CINNAMYL ALCOHOL DEHYDROGENASE 9); binding / catalytic/ oxidoreductase/ zinc ion binding | chr4:18291268	90.36	83	8	0	335	417	992	910	1e-20	101
contig03990	AT3G53880.1	aldo/keto reductase family protein | chr3:19953238-19955171 FORWARD	86.75	83	11	0	400	482	412	494	2e-13	77.8
contig03992	AT1G76490.1	G1, HMGR1 | HMG1 (HYDROXY METHYLGLUTARYL COA REDUCTASE 1); hydroxymethylglutaryl-CoA reductase | chr1:28695801-28698206 FOR	80.88	502	96	0	556	1057	1211	1712	2e-60	234
contig04000	AT2G35510.1	O1 | SRO1 (SIMILAR TO RCD ONE 1); NAD+ ADP-ribosyltransferase | chr2:14916898-14919198 REVERSE	86.25	80	11	0	120	199	1104	1183	1e-11	71.9
contig04002	ATMG00650.1	D4L | Encodes NADH dehydrogenase subunit 4L. | chrM:188929-189231 REVERSE	94.06	303	18	0	38	340	303	1	2e-128	458
contig04010	AT3G48000.1	DH2B4, ALDH2, ALDH2A | ALDH2B4 (ALDEHYDE DEHYDROGENASE 2B4); 3-chloroallyl aldehyde dehydrogenase/ ATP binding / aldehyde d	78.16	664	143	2	283	945	1167	505	2e-35	151
contig04015	AT4G10790.1	UBX domain-containing protein | chr4:6640752-6643035 REVERSE	82.67	300	52	0	337	636	870	571	5e-45	182
contig04019	AT2G28390.1	SAND family protein | chr2:12139836-12143375 REVERSE	82.56	195	33	1	8	202	1615	1808	1e-23	109
contig04021	AT4G36980.2	unknown protein | chr4:17434283-17437012 REVERSE	82.89	263	45	0	122	384	1	263	4e-40	165
contig04022	AT1G80760.1	P6;1, NIP6, NLM7 | NIP6;1 (NOD26-LIKE INTRINSIC PROTEIN 6;1); boron transporter/ glycerol transmembrane transporter/ urea t	83.33	210	35	0	344	553	793	584	5e-32	139
contig04030	AT2G17290.1	K6, ATCDPK3 | CPK6 (CALCIUM-DEPENDENT PROTEIN KINASE 6); ATP binding / calcium ion binding / calmodulin-dependent protein k	82.54	1243	217	0	503	1745	1568	326	0	743
contig04032	AT2G19860.1	HXK2, HXK2 | HXK2 (HEXOKINASE 2); ATP binding / fructokinase/ glucokinase/ hexokinase | chr2:8570818-8573762 FORWARD	87.74	106	13	0	890	995	279	174	2e-22	107
contig04036	AT3G43230.1	zinc finger (FYVE type) family protein | chr3:15207776-15209599 FORWARD	80.11	362	72	0	918	1279	842	481	4e-34	147
contig04043	AT3G20050.1	TCP-1 | ATTCP-1; ATP binding / protein binding / unfolded protein binding | chr3:6998544-7002266 REVERSE	79.43	1507	305	1	183	1689	118	1619	3e-149	529
contig04044	AT4G11010.1	PK3 | NDPK3 (NUCLEOSIDE DIPHOSPHATE KINASE 3); ATP binding / nucleoside diphosphate kinase | chr4:6732780-6734298 REVERSE	81.21	511	94	2	296	805	717	208	3e-61	236
contig04045	AT1G16560.4	Per1-like family protein | chr1:5669234-5670343 FORWARD	90	60	6	0	283	342	2	61	4e-12	71.9
contig04047	AT4G17830.1	peptidase M20/M25/M40 family protein | chr4:9915916-9918049 FORWARD	78	600	130	2	307	905	1199	601	3e-28	127
contig04051	AT2G30260.1	B'' | U2B'' (U2 small nuclear ribonucleoprotein B); RNA binding / nucleic acid binding / nucleotide binding | chr2:12905557	80.52	231	45	0	130	360	49	279	1e-20	101
contig04053	AT5G28830.1	calcium-binding EF hand family protein | chr5:10856801-10858394 FORWARD	82.76	145	25	0	534	678	346	490	6e-17	89.7
contig04056	AT5G42740.1	glucose-6-phosphate isomerase, cytosolic (PGIC) | chr5:17136080-17140622 FORWARD	81.13	1304	244	2	464	1765	1547	244	4e-176	618
contig04060	AT4G13430.1	L1 | IIL1 (ISOPROPYL MALATE ISOMERASE LARGE SUBUNIT 1); 4 iron, 4 sulfur cluster binding / hydro-lyase/ lyase | chr4:780419	79.77	1152	231	2	274	1424	253	1403	1e-116	420
contig04062	AT5G63680.1	pyruvate kinase, putative | chr5:25490507-25492530 FORWARD	78.88	1193	252	0	77	1269	1	1193	2e-100	367
contig04063	AT2G47970.1	NPL4 family protein | chr2:19629525-19630973 FORWARD	80	295	56	1	979	1273	734	1025	4e-24	113
contig04065	AT1G67280.1	lactoylglutathione lyase, putative / glyoxalase I, putative | chr1:25188563-25190547 REVERSE	81.89	668	121	0	341	1008	920	253	6e-100	365
contig04066	AT5G17380.1	pyruvate decarboxylase family protein | chr5:5724920-5726720 REVERSE	80.24	415	82	0	161	575	1286	1700	3e-42	172
contig04075	AT5G64300.1	GCH, GCH, ATRIBA1, RFD1 | ATGCH; 3,4-dihydroxy-2-butanone-4-phosphate synthase/ GTP cyclohydrolase II | chr5:25718459-25720	78.36	998	200	8	544	1536	1419	433	1e-55	218
contig04077	AT3G06170.1	TMS membrane family protein / tumour differentially expressed (TDE) family protein | chr3:1867520-1869738 FORWARD	82.81	128	22	0	1269	1396	335	208	7e-14	79.8
contig04078	AT1G36160.1	C1, AT-ACC1, EMB22, GK, PAS3 | ACC1 (ACETYL-COENZYME A CARBOXYLASE 1); acetyl-CoA carboxylase | chr1:13534196-13543773 FORW	79.76	247	50	0	2	248	5887	6133	3e-18	93.7
contig04080	AT1G59990.1	DEAD/DEAH box helicase, putative (RH22) | chr1:22090369-22092885 REVERSE	94.92	59	3	0	359	417	768	710	2e-18	93.7
contig04082	AT1G74880.1	H-O | NDH-O (NAD(P)H:plastoquinone dehydrogenase complex subunit O) | chr1:28130112-28131020 REVERSE	78.95	247	52	0	245	491	202	448	1e-13	77.8
contig04083	AT5G53140.1	protein phosphatase 2C, putative / PP2C, putative | chr5:21549228-21552132 FORWARD	83.33	126	21	0	591	716	522	397	3e-15	83.8
contig04084	AT5G65470.1	unknown protein | chr5:26172432-26174904 FORWARD	84.15	164	26	0	1320	1483	431	268	7e-26	119
contig04085	AT1G31190.1	PL1 | IMPL1 (MYO-INOSITOL MONOPHOSPHATASE LIKE 1); 3'(2'),5'-bisphosphate nucleotidase/ inositol or phosphatidylinositol ph	77.6	759	170	0	298	1056	289	1047	3e-37	157
contig04096	AT5G24690.1	INVOLVED IN: biological_process unknown; LOCATED IN: mitochondrion, chloroplast, plastid, chloroplast inner membrane, chlo	77.5	631	142	0	413	1043	1022	392	1e-27	125
contig04101	AT5G53900.2	unknown protein | chr5:21881375-21883133 REVERSE	83.94	193	31	0	1	193	442	634	2e-31	137
contig04113	AT5G63840.1	W3 | RSW3 (RADIAL SWELLING 3); glucosidase/ hydrolase, hydrolyzing O-glycosyl compounds | chr5:25545056-25548922 FORWARD	82.11	218	39	0	207	424	1936	2153	4e-27	123
contig04114	AT3G52860.1	unknown protein | chr3:19591998-19592741 REVERSE	81.75	137	25	0	398	534	278	142	2e-12	73.8
contig04115	AT5G14590.1	isocitrate dehydrogenase, putative / NADP+ isocitrate dehydrogenase, putative | chr5:4703533-4706627 REVERSE	80.63	1110	214	1	518	1626	1347	238	8e-137	488
contig04116	AT5G61970.1	signal recognition particle-related / SRP-related | chr5:24888920-24893079 FORWARD	86.36	88	12	0	651	738	574	661	3e-14	79.8
contig04119	AT2G03780.1	translin family protein | chr2:1152716-1154285 REVERSE	83.44	151	25	0	830	980	334	184	1e-20	101
contig04122	AT5G16390.2	C1, CAC1A, BCCP, BCCP1, CAC1-A, BCCP-1 | CAC1 (CHLOROPLASTIC ACETYLCOENZYME A CARBOXYLASE 1); acetyl-CoA carboxylase/ bioti	83.82	136	22	0	366	501	752	617	7e-19	95.6
contig04124	AT3G54300.2	VAMP727, VAMP727 | ATVAMP727 (VESICLE-ASSOCIATED MEMBRANE PROTEIN 727) | chr3:20108355-20110127 REVERSE	84.32	338	53	0	7	344	313	650	1e-65	250
contig04129	AT1G52360.1	coatomer protein complex, subunit beta 2 (beta prime), putative | chr1:19499282-19505397 FORWARD	80.52	621	119	2	672	1291	2457	1838	4e-67	256
contig04130	AT1G15500.1	NTT2 | ATNTT2; ATP:ADP antiporter | chr1:5326426-5328688 FORWARD	80.11	1327	259	5	472	1797	1651	329	8e-140	498
contig04135	AT1G21065.1	unknown protein | chr1:7374210-7375644 FORWARD	81.42	323	60	0	215	537	328	650	7e-40	165
contig04141	AT4G17500.1	ERF-1 | ATERF-1 (ETHYLENE RESPONSIVE ELEMENT BINDING FACTOR 1); DNA binding / transcription activator/ transcription factor	89.34	122	13	0	480	601	454	575	5e-32	139
contig04146	AT3G50790.1	late embryogenesis abundant protein, putative / LEA protein, putative | chr3:18880074-18881940 REVERSE	82.76	145	25	0	370	514	374	518	6e-17	89.7
contig04154	AT4G24780.1	pectate lyase family protein | chr4:12770631-12772227 REVERSE	83.64	550	87	3	535	1083	1058	511	2e-96	353
contig04157	AT3G27020.1	L6 | YSL6 (YELLOW STRIPE LIKE 6); oligopeptide transporter | chr3:9961623-9964461 REVERSE	79.18	413	86	0	726	1138	1658	1246	2e-31	137
contig04158	AT4G22830.1	unknown protein | chr4:11990296-11991325 REVERSE	79.67	241	49	0	261	501	257	497	3e-17	89.7
contig04161	AT3G19820.2	F1, DIM, EVE1, DIM1, CBB1 | DWF1 (DWARF 1); calmodulin binding / catalytic | chr3:6879835-6881616 REVERSE	79.84	258	52	0	46	303	1416	1673	2e-20	99.6
contig04163	AT3G45300.1	D, ATIVD | IVD (ISOVALERYL-COA-DEHYDROGENASE); ATP binding / isovaleryl-CoA dehydrogenase | chr3:16621659-16624848 REVERSE	81.45	884	164	0	273	1156	217	1100	4e-126	452
contig04167	AT3G15660.2	GRX4, GRX4 | GRX4 (GLUTAREDOXIN 4); metal ion binding | chr3:5308134-5309383 REVERSE	80.15	272	54	0	213	484	214	485	8e-24	111
contig04168	AT3G10050.1	R1 | OMR1 (L-O-METHYLTHREONINE RESISTANT 1); L-threonine ammonia-lyase | chr3:3099164-3101741 REVERSE	80.24	749	148	0	714	1462	1151	403	9e-84	311
contig04175	AT2G41560.1	A4 | ACA4 (AUTO-INHIBITED CA(2+)-ATPASE, ISOFORM 4); calcium-transporting ATPase/ calmodulin binding | chr2:17332256-173371	78.37	416	90	0	183	598	1361	946	1e-23	111
contig04177	AT3G43790.2	FL2 | ZIFL2 (ZINC INDUCED FACILITATOR-like 2); carbohydrate transmembrane transporter/ sugar:hydrogen symporter | chr3:1565	94.23	52	3	0	1468	1519	279	228	7e-14	79.8
contig04178	AT5G36120.1	B3 | CCB3 (COFACTOR ASSEMBLY, COMPLEX C (B6F),) | chr5:14198679-14199203 REVERSE	80.68	176	34	0	197	372	446	271	3e-14	79.8
contig04181	AT5G47720.5	acetyl-CoA C-acyltransferase, putative / 3-ketoacyl-CoA thiolase, putative | chr5:19331866-19334009 FORWARD	79.33	329	67	1	148	475	715	1043	7e-22	105
contig04184	AT3G53500.2	Z32 | zinc knuckle (CCHC-type) family protein | chr3:19834557-19836507 REVERSE	86.92	130	17	0	133	262	89	218	3e-27	123
contig04190	AT1G27090.1	glycine-rich protein | chr1:9404041-9406098 REVERSE	83.19	119	20	0	164	282	52	170	2e-13	77.8
contig04195	AT2G38390.1	peroxidase, putative | chr2:16079726-16081381 FORWARD	95.35	43	2	0	222	264	200	242	1e-11	69.9
contig04198	AT5G53850.1	haloacid dehalogenase-like hydrolase family protein | chr5:21861617-21864817 REVERSE	79.42	413	80	3	1087	1497	704	295	1e-27	125
contig04199	AT4G11410.1	short-chain dehydrogenase/reductase (SDR) family protein | chr4:6945127-6947186 REVERSE	85.34	116	17	0	1011	1126	167	52	8e-19	95.6
contig04200	AT1G70730.3	phosphoglucomutase, cytoplasmic, putative / glucose phosphomutase, putative | chr1:26669020-26673166 REVERSE	81.56	450	82	1	95	543	723	274	2e-58	226
contig04201	AT2G29630.1	IC | THIC (ThiaminC); ADP-ribose pyrophosphohydrolase/ catalytic/ iron-sulfur cluster binding | chr2:12667395-12669569 FORW	82.46	1266	221	1	613	1877	1746	481	0	741
contig04205	AT2G01330.1	transducin family protein / WD-40 repeat family protein | chr2:158417-160184 REVERSE	80.08	236	47	0	51	286	136	371	1e-18	95.6
contig04206	AT5G03940.1	C, 54CP, CPSRP54, SRP54CP | CPSRP54 (CHLOROPLAST SIGNAL RECOGNITION PARTICLE 54 KDA SUBUNIT); 7S RNA binding / GTP binding	80.58	1071	208	0	716	1786	1335	265	1e-132	474
contig04207	AT1G80480.1	AC17 | PTAC17 (PLASTID TRANSCRIPTIONALLY ACTIVE17) | chr1:30258272-30260570 REVERSE	80.29	340	67	0	862	1201	763	424	5e-33	143
contig04208	AT1G54830.3	-YC3 | NF-YC3 (NUCLEAR FACTOR Y, SUBUNIT C3); DNA binding / transcription factor | chr1:20451672-20452325 FORWARD	88.24	68	8	0	439	506	190	257	1e-11	71.9
contig04211	AT3G20630.1	P14, TTN6, ATUBP14 | UBP14 (UBIQUITIN-SPECIFIC PROTEASE 14); ubiquitin-specific protease | chr3:7203001-7208340 REVERSE	82.65	461	78	2	152	611	971	512	1e-69	264
contig04215	AT1G56410.1	D2, HSP70T-1 | ERD2 (EARLY-RESPONSIVE TO DEHYDRATION 2); ATP binding | chr1:21117147-21119241 FORWARD	85.05	281	42	0	192	472	1	281	5e-58	224
contig04227	AT5G05080.2	C22 | UBC22 (ubiquitin-conjugating enzyme 22); ubiquitin-protein ligase | chr5:1498727-1499972 REVERSE	79.93	538	108	0	455	992	538	1	2e-53	210
contig04229	AT3G02830.1	N1 | ZFN1 (ZINC FINGER PROTEIN 1); DNA binding / nuclease/ nucleic acid binding | chr3:614075-615916 FORWARD	80.13	312	62	0	384	695	362	51	1e-28	127
contig04231	AT5G20080.1	NADH-cytochrome b5 reductase, putative | chr5:6782708-6786360 FORWARD	80.53	529	103	0	402	930	368	896	6e-60	232
contig04232	AT1G34430.1	B3003 | EMB3003 (embryo defective 3003); acyltransferase/ dihydrolipoyllysine-residue acetyltransferase/ protein binding |	81.22	245	46	0	328	572	112	356	1e-26	121
contig04234	AT5G55850.1	I | NOI | chr5:22603617-22604951 FORWARD	83.61	122	20	0	110	231	1	122	2e-15	83.8
contig04237	AT5G06910.1	J6 | ATJ6 (Arabidopsis J-domain protein 6); heat shock protein binding / unfolded protein binding | chr5:2140598-2142525 FO	93.55	62	4	0	477	538	346	407	1e-17	91.7
contig04238	AT5G28060.1	40S ribosomal protein S24 (RPS24B) | chr5:10069791-10070792 REVERSE	89.86	69	7	0	358	426	381	313	4e-15	81.8
contig04239	AT1G24160.1	unknown protein | chr1:8553669-8555830 REVERSE	86.98	169	22	0	1288	1456	271	103	2e-38	161
contig04240	AT1G47830.1	clathrin coat assembly protein, putative | chr1:17613346-17614784 REVERSE	83.29	401	67	0	258	658	401	1	9e-70	264
contig04241	AT2G41160.1	ubiquitin-associated (UBA)/TS-N domain-containing protein | chr2:17156314-17158687 REVERSE	82.17	157	28	0	516	672	443	599	3e-17	89.7
contig04244	AT1G60230.1	radical SAM domain-containing protein | chr1:22212223-22214346 REVERSE	81.91	199	36	0	484	682	505	703	3e-23	109
contig04246	AT1G03250.1	unknown protein | chr1:793576-795159 REVERSE	81.66	169	31	0	309	477	154	322	4e-17	89.7
contig04248	AT4G21980.2	G8A, ATG8A | APG8A (AUTOPHAGY 8A); APG8 activating enzyme/ APG8-specific protease/ Atg8 ligase | chr4:11655868-11656809 FOR	81.52	303	56	0	200	502	96	398	1e-37	157
contig04254	AT3G05520.2	F-actin capping protein alpha subunit family protein | chr3:1598611-1601437 FORWARD	98.25	57	1	0	749	805	1051	1107	5e-22	105
contig04256	AT4G24280.1	Hsc70-1 | cpHsc70-1 (chloroplast heat shock protein 70-1); ATP binding | chr4:12590094-12593437 FORWARD	79.59	985	201	0	21	1005	1877	893	3e-98	359
contig04258	AT3G09570.1	FUNCTIONS IN: molecular_function unknown; INVOLVED IN: biological_process unknown; LOCATED IN: endomembrane system, integr	79.64	388	79	0	785	1172	1001	614	5e-33	143
contig04266	AT5G43450.1	2-oxoglutarate-dependent dioxygenase, putative | chr5:17457321-17458714 REVERSE	84.21	95	15	0	421	515	824	730	5e-11	69.9
contig04268	AT2G41490.1	T | GPT (UDP-GLCNAC%3ADOLICHOL+PHOSPHATE+GLCNAC-1-P+TRANSFERASE); UDP-N-acetylglucosamine-dolichyl-phosphate N-acetylglucos	82.23	287	51	0	925	1211	650	364	1e-39	165
contig04270	AT1G12250.2	thylakoid lumenal protein-related | chr1:4159623-4161269 FORWARD	84.86	185	28	0	516	700	329	145	6e-34	145
contig04275	AT1G22780.1	L, RPS18A, PFL1 | PFL (POINTED FIRST LEAVES); RNA binding / nucleic acid binding / structural constituent of ribosome | chr	83.47	236	39	0	29	264	248	13	1e-38	159
contig04277	AT1G80890.1	unknown protein | chr1:30397211-30397875 FORWARD	88.24	68	8	0	244	311	200	133	4e-12	71.9
contig04285	AT1G71840.1	transducin family protein / WD-40 repeat family protein | chr1:27022424-27024380 FORWARD	81.12	143	27	0	67	209	380	238	2e-11	69.9
contig04291	AT1G22190.1	AP2 domain-containing transcription factor, putative | chr1:7836245-7837030 FORWARD	82.16	185	33	0	315	499	416	232	9e-22	105
contig04293	AT3G21220.1	MKK5, ATMAP2K_ALPHA, MAP2K_A, MKK5, ATMEK5, MEK5 | ATMKK5 (ARABIDOPSIS THALIANA MITOGEN-ACTIVATED PROTEIN KINASE KINASE 5);	88.62	123	14	0	231	353	873	751	4e-30	133
contig04294	AT3G57530.1	K32, ATCPK32, CDPK32 | CPK32 (CALCIUM-DEPENDENT PROTEIN KINASE 32); calcium-dependent protein kinase C/ calmodulin-dependen	80.53	827	161	0	578	1404	271	1097	3e-99	363
contig04299	AT2G05940.1	protein kinase, putative | chr2:2287514-2289270 REVERSE	93.65	63	4	0	273	335	265	327	2e-18	93.7
contig04306	AT2G21290.1	unknown protein | chr2:9112888-9113184 FORWARD	100	40	0	0	293	332	254	293	2e-14	79.8
contig04307	AT2G37680.1	CONTAINS InterPro DOMAIN/s: Vacuolar import and degradation protein Vid24 (InterPro:IPR018618); Has 214 Blast hits to 214	79.9	408	82	0	264	671	187	594	5e-38	159
contig04308	AT1G28280.2	VQ motif-containing protein | chr1:9886297-9887395 REVERSE	84.62	91	14	0	162	252	142	232	3e-11	69.9
contig04309	AT1G04280.1	unknown protein | chr1:1143643-1146541 REVERSE	83.21	131	22	0	1281	1411	923	793	1e-15	85.7
contig04314	ATCG01010.1	HF | Chloroplast encoded NADH dehydrogenase unit. | chrC:110398-112638 REVERSE	85.41	1432	205	2	148	1575	1439	8	0	1144
contig04315	AT3G48950.1	glycoside hydrolase family 28 protein / polygalacturonase (pectinase) family protein | chr3:18148017-18149987 FORWARD	87.01	77	10	0	758	834	767	691	4e-12	73.8
contig04318	AT1G52740.1	A9 | HTA9 (HISTONE H2A PROTEIN 9); DNA binding | chr1:19645409-19646221 FORWARD	79.14	350	73	0	310	659	401	52	5e-25	115
contig04321	AT1G04170.1	F2 GAMMA | EIF2 GAMMA; translation factor, nucleic acid binding / translation initiation factor | chr1:1097423-1099702 FORW	80.99	284	54	0	31	314	742	1025	7e-31	135
contig04322	AT1G10950.1	endomembrane protein 70, putative | chr1:3659322-3663622 FORWARD	80.71	674	130	0	375	1048	1763	1090	4e-82	305
contig04323	AT1G12050.1	fumarylacetoacetase, putative | chr1:4072904-4075856 FORWARD	83.49	109	18	0	786	894	707	815	3e-12	73.8
contig04324	AT4G08920.1	Y1, BLU1, HY4, OOP2, ATCRY1 | CRY1 (CRYPTOCHROME 1); ATP binding / blue light photoreceptor/ protein homodimerization/ prot	83.49	212	35	0	306	517	133	344	3e-33	143
contig04329	AT5G24400.1	b2024 | emb2024 (embryo defective 2024); 6-phosphogluconolactonase/ catalytic | chr5:8330532-8331784 REVERSE	80.79	177	33	1	718	894	617	442	2e-12	73.8
contig04330	AT2G05710.1	aconitate hydratase, cytoplasmic, putative / citrate hydro-lyase/aconitase, putative | chr2:2141591-2146350 FORWARD	89.38	113	12	0	344	456	2948	2836	4e-29	129
contig04332	AT4G01050.1	hydroxyproline-rich glycoprotein family protein | chr4:455874-458175 FORWARD	82.78	180	31	0	845	1024	713	534	1e-23	111
contig04334	AT2G30170.1	catalytic | chr2:12879802-12881474 REVERSE	83.33	126	21	0	996	1121	291	166	3e-15	83.8
contig04342	AT4G39090.1	19, RD19A | RD19 (RESPONSIVE TO DEHYDRATION 19); cysteine-type endopeptidase/ cysteine-type peptidase | chr4:18215826-18217	83.92	143	23	0	635	777	647	505	8e-21	101
contig04345	AT5G09260.1	S20.2 | VPS20.2 (VACUOLAR PROTEIN SORTING-ASSOCIATED PROTEIN 20.2) | chr5:2876797-2878355 FORWARD	82.61	138	24	0	240	377	1	138	3e-15	83.8
contig04346	AT4G02280.1	S3, ATSUS3 | SUS3 (sucrose synthase 3); UDP-glycosyltransferase/ sucrose synthase/ transferase, transferring glycosyl group	81.19	202	38	0	382	583	2390	2189	4e-20	99.6
contig04351	AT1G55310.2	33, ATSCL33, SCL33 | SR33; RNA binding / protein binding | chr1:20630676-20632567 FORWARD	83.96	212	34	0	255	466	172	383	1e-35	151
contig04361	AT3G04290.1	LTL1, LTL1 | LTL1 (LI-TOLERANT LIPASE 1); carboxylesterase/ hydrolase, acting on ester bonds | chr3:1133620-1136223 REVERSE	96	50	2	0	387	436	337	386	3e-15	83.8
contig04363	AT1G28135.1	unknown protein | chr1:9829332-9829487 FORWARD	94.92	59	3	0	295	353	31	89	1e-18	93.7
contig04369	AT1G50710.1	unknown protein | chr1:18784719-18787615 REVERSE	78.26	460	100	0	837	1296	773	1232	6e-26	119
contig04371	AT5G13500.3	unknown protein | chr5:4338676-4340827 FORWARD	78.68	258	55	0	74	331	583	840	4e-13	75.8
contig04375	AT2G06530.1	S2.1 | VPS2.1 | chr2:2588740-2590285 REVERSE	81.44	388	72	0	115	502	62	449	8e-50	198
contig04377	AT4G00585.1	unknown protein | chr4:251157-252284 REVERSE	81.62	185	34	0	160	344	58	242	1e-19	97.6
contig04379	AT4G37040.1	P1D | MAP1D (METHIONINE AMINOPEPTIDASE 1D); aminopeptidase/ metalloexopeptidase | chr4:17455175-17457085 FORWARD	81.66	578	106	0	25	602	340	917	3e-82	305
contig04385	AT3G54560.1	A11 | HTA11; DNA binding | chr3:20196532-20197466 FORWARD	86.96	92	12	0	475	566	150	59	1e-16	87.7
contig04391	AT5G18580.1	SS, TON2, EMB40, FS1, GDO, FASS 2 | FASS (FASS 1); protein phosphatase type 2B regulator | chr5:6175154-6178214 FORWARD	82.06	262	46	1	260	520	103	364	2e-32	139
contig04397	AT1G66330.2	senescence-associated family protein | chr1:24729880-24732144 REVERSE	80.42	286	56	0	1127	1412	836	1121	6e-27	123
contig04399	AT5G55930.1	OPT1, OPT1 | OPT1 (OLIGOPEPTIDE TRANSPORTER 1); oligopeptide transporter | chr5:22652988-22655827 FORWARD	85.82	134	19	0	513	646	1747	1880	9e-25	115
contig04404	AT1G24764.1	MAP70-2 | ATMAP70-2 (microtubule-associated proteins 70-2); microtubule binding | chr1:8760001-8763256 REVERSE	80.85	449	85	1	13	460	665	217	1e-50	200
contig04407	AT4G02610.1	tryptophan synthase, alpha subunit, putative | chr4:1147662-1149217 FORWARD	83.03	165	27	1	109	272	66	230	2e-19	97.6
contig04411	AT1G08510.1	TB | FATB (fatty acyl-ACP thioesterases B); acyl carrier/ acyl-[acyl-carrier-protein] hydrolase | chr1:2691546-2693409 REVE	82.03	523	94	0	343	865	245	767	9e-78	291
contig04415	AT1G43640.1	TLP5 | AtTLP5 (TUBBY LIKE PROTEIN 5); phosphoric diester hydrolase/ transcription factor | chr1:16439619-16441253 REVERSE	81.89	254	46	0	716	969	334	587	9e-32	139
contig04418	AT2G01110.1	G2, UNE3, PGA2, TATC | APG2 (ALBINO AND PALE GREEN 2); proton motive force dependent protein transmembrane transporter | ch	85.45	110	16	0	450	559	815	706	7e-18	91.7
contig04420	AT5G24760.1	alcohol dehydrogenase, putative | chr5:8495035-8497245 REVERSE	78.06	629	137	1	612	1239	659	31	1e-33	145
contig04422	AT1G68650.1	unknown protein | chr1:25775825-25777683 FORWARD	93.42	76	5	0	171	246	248	173	5e-24	111
contig04423	AT1G62750.1	SCO1, ATSCO1/CPEF-G, SCO1 | SCO1 (SNOWY COTYLEDON 1); ATP binding / translation elongation factor/ translation factor, nucl	81.96	560	101	0	476	1035	842	283	3e-83	309
contig04425	AT5G18230.2	transcription regulator NOT2/NOT3/NOT5 family protein | chr5:6021610-6027031 REVERSE	82.79	122	21	0	265	386	2263	2384	5e-13	75.8
contig04431	AT4G11980.1	NUDT14, ATNUDX14 | ATNUDX14 (ARABIDOPSIS THALIANA NUDIX HYDROLASE HOMOLOG 14); ADP-glucose pyrophosphohydrolase/ ADP-ribose	81.91	293	51	2	108	399	595	304	6e-34	145
contig04437	AT5G60790.1	GCN1, GCN1 | ATGCN1; transporter | chr5:24453760-24455767 REVERSE	78.07	1131	246	2	681	1810	571	1700	4e-68	260
contig04440	AT4G13730.1	RabGAP/TBC domain-containing protein | chr4:7970299-7974055 FORWARD	79.77	514	102	2	747	1259	712	1224	9e-44	178
contig04452	AT3G55520.1	immunophilin, putative / FKBP-type peptidyl-prolyl cis-trans isomerase, putative | chr3:20594177-20595128 FORWARD	84.35	115	18	0	168	282	215	329	4e-16	85.7
contig04454	AT1G76185.1	unknown protein | chr1:28590497-28591157 FORWARD	81.44	194	33	1	195	388	191	1	3e-19	95.6
contig04463	AT5G37680.1	ARLA1A | ATARLA1A (ADP-ribosylation factor-like A1A); GTP binding | chr5:14969797-14971098 REVERSE	82.12	548	98	0	203	750	1	548	2e-83	309
contig04464	AT5G65280.1	L1 | GCL1 (GCR2-LIKE 1); catalytic | chr5:26086129-26088069 REVERSE	80	200	40	0	134	333	1082	883	3e-14	79.8
contig04466	AT5G10270.1	KC;1 | CDKC;1 (Cyclin-dependent kinase C;1); kinase | chr5:3221715-3224674 REVERSE	78.72	1001	213	0	99	1099	55	1055	7e-79	295
contig04473	AT5G33320.1	E1, PPT, ARAPPT | CUE1 (CAB UNDEREXPRESSED 1); antiporter/ triose-phosphate transmembrane transporter | chr5:12588950-12591	88.71	62	7	0	373	434	331	392	9e-11	67.9
contig04480	AT4G12400.2	stress-inducible protein, putative | chr4:7338866-7341239 REVERSE	83.02	106	18	0	30	135	1408	1513	7e-11	67.9
contig04482	AT1G57720.2	elongation factor 1B-gamma, putative / eEF-1B gamma, putative | chr1:21377873-21380114 FORWARD	83.84	198	32	0	325	522	1242	1045	3e-32	139
contig04486	AT3G18000.1	T1, XPL1, PEAMT | XPL1 (XIPOTL 1); methyltransferase/ phosphoethanolamine N-methyltransferase | chr3:6154578-6157331 FORWAR	79.38	257	53	0	882	1138	329	73	5e-17	89.7
contig04491	AT1G24240.1	ribosomal protein L19 family protein | chr1:8586431-8587970 FORWARD	81.56	320	59	0	414	733	316	635	2e-40	167
contig04495	AT5G63470.2	-YC4 | NF-YC4 (NUCLEAR FACTOR Y, SUBUNIT C4); DNA binding / transcription factor | chr5:25416332-25417084 REVERSE	85.21	284	42	0	97	380	142	425	2e-59	230
contig04502	ATMG00980.1	SL2 | ribosomal protein L2 | chrM:260224-260601 REVERSE	94.66	356	18	1	144	499	367	13	5e-155	547
contig04503	AT1G19970.1	ER lumen protein retaining receptor family protein | chr1:6931194-6932597 REVERSE	81.16	329	62	0	510	838	433	761	1e-38	161
contig04504	AT2G43790.1	MPK6, MPK6, MAPK6 | ATMPK6 (ARABIDOPSIS THALIANA MAP KINASE 6); MAP kinase/ kinase | chr2:18138477-18140693 FORWARD	81.77	543	99	0	369	911	274	816	8e-78	291
contig04511	AT1G30220.1	INT2, INT2 | INT2 (INOSITOL TRANSPORTER 2); carbohydrate transmembrane transporter/ sugar:hydrogen symporter | chr1:1063295	85.42	96	14	0	600	695	1485	1390	3e-14	79.8
contig04512	AT5G62890.3	permease, putative | chr5:25243723-25247075 FORWARD	78.21	941	205	0	282	1222	451	1391	2e-54	214
contig04514	AT5G59420.1	P3C | ORP3C (OSBP(OXYSTEROL BINDING PROTEIN)-RELATED PROTEIN 3C); oxysterol binding | chr5:23961731-23964623 FORWARD	81.97	122	22	0	111	232	320	199	9e-11	67.9
contig04520	AT2G39020.1	GCN5-related N-acetyltransferase (GNAT) family protein | chr2:16295392-16296102 FORWARD	81.37	263	49	0	276	538	674	412	3e-30	133
contig04523	AT1G10030.1	G28 | ERG28 (Arabidopsis homolog of yeast ergosterol28) | chr1:3273972-3275631 FORWARD	79.44	287	59	0	93	379	58	344	9e-21	101
contig04528	AT1G74210.1	glycerophosphoryl diester phosphodiesterase family protein | chr1:27910396-27912785 FORWARD	82.01	139	25	0	72	210	353	215	7e-14	77.8
contig04531	AT5G60670.1	60S ribosomal protein L12 (RPL12C) | chr5:24381066-24381566 REVERSE	79.38	417	85	1	84	499	37	453	1e-31	137
contig04533	AT5G17440.1	LUC7 N_terminus domain-containing protein | chr5:5749849-5753415 FORWARD	82.4	375	64	2	1249	1622	374	1	2e-51	204
contig04534	AT1G19940.1	GH9B5 | AtGH9B5 (Arabidopsis thaliana Glycosyl Hydrolase 9B5); catalytic/ hydrolase, hydrolyzing O-glycosyl compounds | chr	81.88	138	25	0	385	522	1514	1377	3e-13	75.8
contig04539	AT1G60780.1	P13 | HAP13 (HAPLESS 13); protein binding | chr1:22369289-22371885 REVERSE	82.53	269	47	0	476	744	1277	1009	1e-38	161
contig04540	AT4G34080.1	unknown protein | chr4:16326985-16327797 FORWARD	84.28	159	25	0	456	614	154	312	3e-25	117
contig04551	AT3G08910.1	DNAJ heat shock protein, putative | chr3:2710402-2711811 REVERSE	81.25	208	34	1	77	284	13	215	9e-22	103
contig04554	AT3G17300.1	EXPRESSED IN: 22 plant structures; EXPRESSED DURING: 13 growth stages; CONTAINS InterPro DOMAIN/s: Complex 1 LYR protein (	81.7	224	41	0	319	542	224	1	3e-26	119
contig04561	AT1G18270.2	ketose-bisphosphate aldolase class-II family protein | chr1:6283634-6293772 REVERSE	79.31	290	60	0	104	393	3313	3602	5e-20	99.6
contig04562	AT5G55920.1	I2 | nucleolar protein, putative | chr5:22645742-22649383 REVERSE	78.85	766	152	8	3	763	938	1698	8e-43	174
contig04564	AT1G09160.1	protein phosphatase 2C-related / PP2C-related | chr1:2953199-2955059 REVERSE	83.23	161	26	1	525	685	278	437	1e-19	97.6
contig04565	AT5G13120.1	peptidyl-prolyl cis-trans isomerase cyclophilin-type family protein | chr5:4162714-4164720 REVERSE	81.32	182	34	0	370	551	349	530	1e-17	91.7
contig04566	AT5G51720.1	unknown protein | chr5:21009645-21010227 FORWARD	84.38	96	15	0	133	228	312	217	5e-12	71.9
contig04569	AT4G27600.1	pfkB-type carbohydrate kinase family protein | chr4:13782753-13785005 REVERSE	81.44	167	31	0	10	176	352	518	8e-16	85.7
contig04571	AT3G16480.1	Palpha | MPPalpha (mitochondrial processing peptidase alpha subunit); catalytic/ metal ion binding / metalloendopeptidase/	82.39	142	25	0	495	636	668	527	3e-15	83.8
contig04573	AT2G26780.1	binding | chr2:11410125-11423598 FORWARD	84.62	104	16	0	60	163	3794	3897	3e-14	79.8
contig04576	AT2G38730.1	peptidyl-prolyl cis-trans isomerase, putative / cyclophilin, putative / rotamase, putative | chr2:16192579-16194038 REVERS	89.29	140	15	0	235	374	560	421	2e-38	159
contig04577	AT3G13920.3	F4A1, RH4, TIF4A1 | EIF4A1 (EUKARYOTIC TRANSLATION INITIATION FACTOR 4A1); ATP-dependent helicase/ translation initiation f	80.44	271	53	0	59	329	438	708	5e-26	117
contig04579	AT5G04590.1	R | SIR; sulfite reductase (ferredoxin)/ sulfite reductase | chr5:1319404-1322298 FORWARD	79.23	1136	230	4	324	1458	181	1311	3e-96	353
contig04580	AT1G75080.2	R1 | BZR1 (BRASSINAZOLE-RESISTANT 1); DNA binding / transcription regulator/ transcription repressor | chr1:28185709-281870	88.89	81	9	0	933	1013	247	167	5e-17	89.7
contig04582	AT5G63810.1	AL10 | BGAL10 (beta-galactosidase 10); beta-galactosidase/ catalytic/ cation binding | chr5:25537242-25541315 FORWARD	85.39	89	13	0	346	434	886	974	4e-12	73.8
contig04587	AT1G07040.1	unknown protein | chr1:2161225-2163035 REVERSE	79.84	258	52	0	399	656	908	651	3e-20	99.6
contig04595	AT2G31880.1	leucine-rich repeat transmembrane protein kinase, putative | chr2:13554920-13556845 FORWARD	78.87	265	56	0	168	432	1484	1748	8e-15	81.8
contig04598	AT2G19560.1	R5 | EER5 (ENHANCED ETHYLENE RESPONSE 5) | chr2:8465924-8469069 REVERSE	81.49	443	81	1	860	1301	743	301	3e-56	220
contig04600	AT5G63980.1	L1, ALX8, ATSAL1, HOS2, FRY1 | SAL1; 3'(2'),5'-bisphosphate nucleotidase/ inositol or phosphatidylinositol phosphatase | ch	87.3	126	16	0	285	410	311	186	2e-27	123
contig04602	AT4G13780.1	methionine--tRNA ligase, putative / methionyl-tRNA synthetase, putative / MetRS, putative | chr4:7993366-7998433 REVERSE	81.41	398	74	0	94	491	61	458	2e-51	202
contig04604	AT5G16040.1	regulator of chromosome condensation (RCC1) family protein | chr5:5240860-5243308 REVERSE	79.57	798	159	2	200	997	151	944	1e-73	278
contig04605	AT5G55180.2	glycosyl hydrolase family 17 protein | chr5:22388834-22390561 FORWARD	97.56	41	1	0	144	184	1171	1211	1e-12	73.8
contig04606	AT1G10670.2	LA-1 | ACLA-1; ATP citrate synthase | chr1:3535787-3538098 FORWARD	80.35	285	56	0	100	384	1	285	4e-27	121
contig04607	AT4G26965.2	NADH:ubiquinone oxidoreductase family protein | chr4:13539832-13542041 FORWARD	94.64	56	3	0	266	321	46	101	2e-16	87.7
contig04616	AT5G61500.1	ATG3, ATG3 | ATG3 | chr5:24734216-24736711 REVERSE	80	350	70	0	329	678	350	1	4e-32	139
contig04617	AT3G57050.2	L | CBL (cystathionine beta-lyase); cystathionine beta-lyase | chr3:21111939-21114521 REVERSE	81.45	636	116	2	748	1382	648	1282	4e-83	309
contig04619	AT5G50260.1	cysteine proteinase, putative | chr5:20455605-20456862 FORWARD	83.96	106	17	0	436	541	389	494	7e-13	75.8
contig04620	AT2G42520.1	DEAD box RNA helicase, putative | chr2:17705382-17708744 FORWARD	80.26	228	45	0	5	232	1341	1568	5e-19	95.6
contig04623	AT3G60100.1	Y5 | CSY5 (citrate synthase 5); citrate (SI)-synthase/ transferase, transferring acyl groups, acyl groups converted into al	80.06	356	71	0	1142	1497	997	1352	6e-33	143
contig04628	AT4G39235.1	unknown protein | chr4:18268514-18269034 FORWARD	84.62	91	14	0	255	345	94	184	3e-11	69.9
contig04629	AT2G40650.1	pre-mRNA splicing factor PRP38 family protein | chr2:16963588-16965596 REVERSE	78.47	483	104	0	1009	1491	516	34	5e-30	133
contig04633	AT5G17330.1	D, GAD1 | GAD; calmodulin binding / glutamate decarboxylase | chr5:5711141-5714839 FORWARD	80.62	965	187	0	757	1721	989	25	2e-119	430
contig04634	AT2G40290.1	eukaryotic translation initiation factor 2 subunit 1, putative / eIF-2A, putative / eIF-2-alpha, putative | chr2:16829030-	80	935	181	5	118	1047	28	961	9e-83	307
contig04635	AT5G11930.1	glutaredoxin family protein | chr5:3845165-3845611 REVERSE	87.84	74	6	1	192	262	184	257	5e-12	71.9
contig04641	AT5G47730.3	SEC14 cytosolic factor, putative / polyphosphoinositide-binding protein, putative | chr5:19334592-19336158 REVERSE	86.14	101	14	0	203	303	90	190	5e-17	89.7
contig04644	AT1G48240.1	NPSN12, NPSN12 | ATNPSN12; protein transporter | chr1:17809223-17811656 REVERSE	83.78	111	18	0	306	416	64	174	6e-14	77.8
contig04649	AT1G11680.1	P51G1, EMB1738, CYP51A2, CYP51 | CYP51G1 (CYTOCHROME P450 51G1); oxygen binding / sterol 14-demethylase | chr1:3938925-3940	79.81	213	43	0	241	453	1449	1237	8e-15	81.8
contig04653	AT1G77130.1	SIP2 | PGSIP2 (PLANT GLYCOGENIN-LIKE STARCH INITIATION PROTEIN 2); transferase, transferring glycosyl groups | chr1:2897906	78.25	446	93	2	265	706	1781	1336	2e-21	103
contig04660	AT5G08280.1	MC | HEMC (HYDROXYMETHYLBILANE SYNTHASE); hydroxymethylbilane synthase | chr5:2663763-2665596 REVERSE	83.97	131	21	0	473	603	920	790	2e-18	93.7
contig04663	AT1G80940.1	unknown protein | chr1:30410959-30411943 FORWARD	83.44	157	26	0	374	530	497	341	6e-22	105
contig04665	AT3G22290.1	unknown protein | chr3:7882082-7885260 FORWARD	87.62	210	26	0	1015	1224	379	170	2e-53	210
contig04672	AT5G38660.1	E1 | APE1 (ACCLIMATION OF PHOTOSYNTHESIS TO ENVIRONMENT) | chr5:15473285-15475497 REVERSE	86.21	87	12	0	606	692	544	630	2e-13	77.8
contig04674	AT4G35360.1	pantothenate kinase family protein | chr4:16812303-16814656 REVERSE	79.72	503	102	0	131	633	61	563	7e-47	188
contig04677	AT5G57890.1	anthranilate synthase beta subunit, putative | chr5:23447648-23449622 REVERSE	80	335	67	0	90	424	557	223	2e-30	133
contig04685	AT1G76880.1	trihelix DNA-binding protein, putative | chr1:28865594-28867931 FORWARD	90.91	55	5	0	226	280	1282	1336	2e-11	69.9
contig04686	AT5G46070.1	GTP binding / GTPase | chr5:18683468-18688397 FORWARD	83.42	368	61	0	186	553	190	557	3e-64	246
contig04697	AT5G11170.1	ATP binding / ATP-dependent helicase/ helicase/ nucleic acid binding | chr5:3553334-3556646 FORWARD	80.83	459	88	0	350	808	1277	819	3e-54	212
contig04698	AT5G21070.1	unknown protein | chr5:7156356-7157490 FORWARD	80.54	596	115	1	165	759	1	596	1e-66	254
contig04704	AT3G13930.1	dihydrolipoamide S-acetyltransferase, putative | chr3:4596240-4600143 FORWARD	83.62	116	19	0	333	448	1614	1499	2e-14	79.8
contig04709	AT1G43670.1	fructose-1,6-bisphosphatase, putative / D-fructose-1,6-bisphosphate 1-phosphohydrolase, putative / FBPase, putative | chr1	79.3	976	202	0	157	1132	1006	31	2e-90	333
contig04711	AT1G73060.1	unknown protein | chr1:27479027-27481258 FORWARD	79.59	245	50	0	456	700	911	667	6e-17	89.7
contig04713	AT3G62770.3	ATG18a | AtATG18a | chr3:23219091-23221110 REVERSE	84.55	110	17	0	514	623	514	623	2e-15	83.8
contig04716	AT5G06290.1	Cys Prx B | 2-Cys Prx B (2-Cysteine peroxiredoxin B); antioxidant/ peroxiredoxin | chr5:1919380-1921211 FORWARD	83.91	230	37	0	214	443	815	586	1e-39	163
contig04717	AT4G33060.1	peptidyl-prolyl cis-trans isomerase cyclophilin-type family protein | chr4:15948535-15951954 FORWARD	82.93	164	28	0	49	212	1	164	4e-21	103
contig04720	AT4G08870.2	arginase, putative | chr4:5647417-5648693 REVERSE	88.31	77	9	0	606	682	493	569	1e-14	81.8
contig04729	AT2G35840.2	sucrose-phosphatase 1 (SPP1) | chr2:15053952-15055776 FORWARD	82.49	177	31	0	734	910	773	597	1e-21	105
contig04730	AT1G68070.1	zinc finger (C3HC4-type RING finger) family protein | chr1:25515412-25516767 REVERSE	85.11	94	14	0	823	916	920	1013	7e-13	75.8
contig04735	AT1G59870.1	N3, PDR8, ATPDR8 | PEN3 (PENETRATION 3); ATPase, coupled to transmembrane movement of substances / cadmium ion transmembran	81.56	244	45	0	383	626	4202	3959	1e-28	127
contig04742	AT5G47960.1	G1, ATRABA4C | ATRABA4C; GTP binding | chr5:19421533-19422473 REVERSE	85.51	138	20	0	333	470	190	327	7e-25	115
contig04743	AT5G15770.1	GNA1 | AtGNA1 (Arabidopsis thaliana glucose-6-phosphate acetyltransferase 1); N-acetyltransferase/ glucosamine 6-phosphate	83.49	109	18	0	259	367	325	217	1e-12	73.8
contig04744	AT1G21790.1	FUNCTIONS IN: molecular_function unknown; INVOLVED IN: biological_process unknown; LOCATED IN: integral to membrane; EXPRE	80.93	257	49	0	613	869	563	307	1e-26	121
contig04745	AT1G76860.1	small nuclear ribonucleoprotein, putative / snRNP, putative / Sm protein, putative | chr1:28854594-28855637 REVERSE	84.97	173	26	0	109	281	55	227	7e-32	137
contig04754	AT5G59180.1	PB7 | NRPB7; DNA-directed RNA polymerase/ RNA binding | chr5:23883499-23884976 FORWARD	82.54	338	59	0	231	568	519	182	5e-46	184
contig04755	AT3G07780.1	E1 | OBE1 (OBERON1); protein binding / zinc ion binding | chr3:2485104-2486876 FORWARD	79.54	391	80	0	289	679	782	392	2e-32	141
contig04756	AT4G31180.2	aspartyl-tRNA synthetase, putative / aspartate--tRNA ligase, putative | chr4:15156696-15159362 FORWARD	81.15	244	45	1	133	375	1056	813	1e-23	111
contig04758	AT3G48870.1	CLPC, ATHSP93-III, HSP93-III | HSP93-III; ATP binding / ATPase/ DNA binding / nuclease/ nucleoside-triphosphatase/ nucleoti	81.72	476	87	0	44	519	1066	1541	8e-67	254
contig04761	AT3G22370.1	X1A, ATAOX1A | AOX1A (ALTERNATIVE OXIDASE 1A); alternative oxidase | chr3:7906890-7908416 FORWARD	81.72	569	104	0	299	867	908	340	2e-81	303
contig04764	AT1G78150.2	unknown protein | chr1:29404996-29406341 FORWARD	82.58	132	23	0	849	980	242	111	5e-14	79.8
contig04766	AT3G02290.1	zinc finger (C3HC4-type RING finger) family protein | chr3:459385-460688 FORWARD	85.9	156	22	0	528	683	526	681	7e-31	135
contig04768	AT4G33430.1	K1, RKS10, SERK3, ELG, ATSERK3, ATBAK1 | BAK1 (BRI1-ASSOCIATED RECEPTOR KINASE); kinase/ protein binding / protein heterodi	80.2	293	58	0	334	626	1718	1426	7e-27	121
contig04769	AT4G28830.1	methyltransferase/ nucleic acid binding | chr4:14232490-14233917 FORWARD	85.34	116	17	0	238	353	611	496	6e-19	95.6
contig04770	AT1G53290.1	galactosyltransferase family protein | chr1:19871353-19873251 FORWARD	87.38	103	13	0	79	181	581	479	7e-21	101
contig04771	AT1G79750.1	NADP-ME4 | ATNADP-ME4 (NADP-malic enzyme 4); malate dehydrogenase (oxaloacetate-decarboxylating) (NADP+)/ malic enzyme/ oxi	76.98	1151	265	0	35	1185	532	1682	2e-44	180
contig04773	AT1G31420.1	I1 | FEI1 (FEI 1); ATP binding / kinase/ protein serine/threonine kinase | chr1:11250360-11253516 FORWARD	80.03	651	127	1	1053	1700	831	1481	6e-67	256
contig04776	AT1G44100.1	P5 | AAP5; amino acid transmembrane transporter/ basic amino acid transmembrane transporter | chr1:16764651-16767223 REVERS	81.38	188	35	0	581	768	475	662	9e-19	95.6
contig04777	AT1G65560.1	allyl alcohol dehydrogenase, putative | chr1:24371608-24373673 REVERSE	88.89	81	9	0	294	374	566	486	4e-17	89.7
contig04783	AT5G65310.2	HB5, ATHB-5 | ATHB5 (ARABIDOPSIS THALIANA HOMEOBOX PROTEIN 5); protein homodimerization/ sequence-specific DNA binding / tr	82.35	119	21	0	197	315	302	184	3e-11	69.9
contig04784	AT1G61930.1	unknown protein | chr1:22893218-22893829 FORWARD	92.16	51	4	0	536	586	348	398	4e-11	69.9
contig04786	AT5G67520.1	adenylylsulfate kinase, putative | chr5:26939342-26940842 FORWARD	79.87	318	64	0	417	734	744	427	3e-27	123
contig04789	AT5G40770.1	PHB3 | ATPHB3 (PROHIBITIN 3) | chr5:16315589-16316621 REVERSE	82.04	245	44	0	342	586	752	508	1e-31	137
contig04797	AT3G08530.1	clathrin heavy chain, putative | chr3:2587171-2595411 REVERSE	81.19	1175	221	0	422	1596	5018	3844	1e-163	577
contig04799	AT4G25970.1	D3 | PSD3 (phosphatidylserine decarboxylase 3); phosphatidylserine decarboxylase | chr4:13184240-13189139 FORWARD	87.5	88	11	0	828	915	1286	1199	2e-16	87.7
contig04800	AT4G28060.1	cytochrome c oxidase subunit 6b, putative | chr4:13944018-13944709 REVERSE	86.49	74	10	0	191	264	422	495	7e-11	67.9
contig04803	AT5G37540.1	aspartyl protease family protein | chr5:14912862-14914190 FORWARD	81.94	227	41	0	470	696	421	647	6e-28	125
contig04809	AT2G45290.1	transketolase, putative | chr2:18672737-18675589 FORWARD	80.67	388	75	0	29	416	756	369	3e-43	174
contig04813	AT3G58140.1	phenylalanyl-tRNA synthetase class IIc family protein | chr3:21529988-21532386 REVERSE	78.47	627	135	0	658	1284	528	1154	6e-42	172
contig04814	AT4G17370.1	oxidoreductase family protein | chr4:9706188-9708142 FORWARD	83.9	323	52	0	530	852	514	836	9e-59	228
contig04815	AT5G52882.1	ATP binding / nucleoside-triphosphatase/ nucleotide binding | chr5:21434155-21438362 REVERSE	80.89	539	101	2	1	537	1477	2015	2e-61	236
contig04819	AT4G36660.1	unknown protein | chr4:17285953-17287281 REVERSE	86.58	149	20	0	510	658	404	256	2e-31	137
contig04820	AT5G01410.1	X1, ATPDX1.3, RSR4, PDX1.3, ATPDX1 | RSR4 (REDUCED SUGAR RESPONSE 4); protein heterodimerization/ protein homodimerization	80.86	742	140	2	119	859	94	834	3e-89	329
contig04827	AT3G21280.1	P7 | UBP7 (UBIQUITIN-SPECIFIC PROTEASE 7); ubiquitin thiolesterase/ ubiquitin-specific protease | chr3:7478166-7482037 REVE	78.28	640	137	2	758	1396	1218	580	2e-35	151
contig04828	AT4G34040.1	zinc finger (C3HC4-type RING finger) family protein | chr4:16304638-16307503 REVERSE	88.31	77	9	0	712	788	1693	1769	1e-14	81.8
contig04830	AT3G51840.1	X4, ATSCX, ATG6 | ACX4 (ACYL-COA OXIDASE 4); acyl-CoA oxidase/ oxidoreductase | chr3:19225653-19229008 REVERSE	84.26	197	31	0	212	408	820	1016	5e-34	145
contig04835	AT2G38040.2	C3 | CAC3; acetyl-CoA carboxylase | chr2:15917612-15920749 FORWARD	81.06	528	100	0	771	1298	1011	484	2e-66	254
contig04836	AT3G51820.1	G4, G4, CHLG | G4; chlorophyll synthetase | chr3:19216301-19218934 REVERSE	81.68	726	132	1	102	826	259	984	2e-103	377
contig04839	AT1G35190.2	oxidoreductase, 2OG-Fe(II) oxygenase family protein | chr1:12890544-12892632 FORWARD	81.36	177	32	1	242	417	261	85	5e-15	81.8
contig04848	AT1G30620.3	R8, MUR4, UXE1 | MUR4 (MURUS 4); UDP-arabinose 4-epimerase/ catalytic | chr1:10855496-10857970 FORWARD	82.72	162	28	0	393	554	1031	870	3e-20	99.6
contig04854	AT2G23150.1	AMP3, ATNRAMP3 | NRAMP3 (NATURAL RESISTANCE-ASSOCIATED MACROPHAGE PROTEIN 3); inorganic anion transmembrane transporter/ ma	77.91	575	127	0	74	648	817	1391	3e-30	133
contig04856	AT3G56430.1	FUNCTIONS IN: molecular_function unknown; INVOLVED IN: biological_process unknown; LOCATED IN: mitochondrion, vacuole; EXP	78.97	504	106	0	245	748	637	1140	5e-38	159
contig04863	AT2G29140.1	UM3 | APUM3 (Arabidopsis Pumilio 3); RNA binding / binding | chr2:12531392-12535060 FORWARD	83.27	281	47	0	442	722	2858	2578	6e-46	184
contig04866	AT2G31510.1	IBR domain-containing protein / ARIADNE-like protein ARI7 (ARI7) | chr2:13416991-13421170 REVERSE	87.8	82	10	0	533	614	1528	1447	2e-15	83.8
contig04867	AT2G35330.1	protein binding / zinc ion binding | chr2:14869179-14871673 FORWARD	88.79	107	12	0	857	963	692	586	2e-25	117
contig04869	AT3G56310.1	alpha-galactosidase, putative / melibiase, putative / alpha-D-galactoside galactohydrolase, putative | chr3:20882886-20885	78.5	814	174	1	238	1050	223	1036	2e-50	200
contig04874	AT3G18080.1	LU44 | BGLU44 (B-S GLUCOSIDASE 44); (R)-amygdalin beta-glucosidase/ 4-methylumbelliferyl-beta-D-glucopyranoside beta-glucos	82.73	110	19	0	186	295	1363	1472	7e-11	67.9
contig04876	ATCG00580.1	BE | PSII cytochrome b559. There have been many speculations about the function of Cyt b559, but the most favored at presen	94.05	252	15	0	102	353	252	1	4e-105	381
contig04878	AT5G14970.1	unknown protein | chr5:4847368-4848760 FORWARD	82.24	152	27	0	801	952	458	307	2e-16	87.7
contig04880	AT3G55640.1	mitochondrial substrate carrier family protein | chr3:20640048-20642411 FORWARD	81.89	127	23	0	285	411	242	368	5e-11	69.9
contig04881	AT5G10440.1	CD4;2 | CYCD4;2 (cyclin d4;2); cyclin-dependent protein kinase | chr5:3280611-3282342 REVERSE	89.83	59	6	0	24	82	343	401	3e-11	69.9
contig04882	AT1G52280.1	RABG3d | AtRABG3d (Arabidopsis Rab GTPase homolog G3d); GTP binding | chr1:19468150-19469449 REVERSE	82.06	407	73	0	155	561	34	440	4e-59	228
contig04886	AT5G58140.1	OT2, NPL1 | PHOT2 (PHOTOTROPIN 2); FMN binding / blue light photoreceptor/ kinase/ protein serine/threonine kinase | chr5:2	82.25	169	30	0	725	893	571	739	2e-19	97.6
contig04895	AT3G12250.5	A6, BZIP45 | TGA6 (TGACG MOTIF-BINDING FACTOR 6); DNA binding / transcription factor | chr3:3906636-3908583 FORWARD	84.68	111	15	1	678	786	524	414	3e-14	79.8
contig04896	AT2G45050.1	zinc finger (GATA type) family protein | chr2:18582958-18583845 FORWARD	86.36	110	14	1	715	824	560	668	1e-17	91.7
contig04897	AT5G55990.1	L2, ATCBL2 | CBL2 (CALCINEURIN B-LIKE 2); calcium ion binding | chr5:22672189-22673579 FORWARD	84.95	206	30	1	1	205	298	93	4e-37	155
contig04901	AT4G01370.1	MPK4, MPK4 | ATMPK4 (ARABIDOPSIS THALIANA MAP KINASE 4); MAP kinase/ kinase | chr4:567219-568889 FORWARD	80.57	283	55	0	40	322	741	1023	5e-28	125
contig04905	AT5G36890.2	LU42 | BGLU42 (BETA GLUCOSIDASE 42); beta-glucosidase/ catalytic/ cation binding / hydrolase, hydrolyzing O-glycosyl compou	82.89	152	25	1	1401	1551	419	268	3e-16	87.7
contig04906	AT3G46970.1	PHS2, PHS2 | PHS2 (ALPHA-GLUCAN PHOSPHORYLASE 2); phosphorylase/ transferase, transferring glycosyl groups | chr3:17301625-	78.29	1064	231	0	1170	2233	1330	2393	2e-73	278
contig04907	AT1G54870.1	binding / catalytic/ oxidoreductase | chr1:20459011-20460417 FORWARD	82.52	143	25	0	169	311	559	701	5e-16	85.7
contig04908	AT3G19910.1	zinc finger (C3HC4-type RING finger) family protein | chr3:6926497-6929324 FORWARD	91.07	56	5	0	363	418	992	937	1e-11	71.9
contig04909	AT4G28640.2	A11 | IAA11 (INDOLE-3-ACETIC ACID INDUCIBLE 11); transcription factor | chr4:14142288-14143928 FORWARD	91.14	79	7	0	185	263	682	604	6e-21	101
contig04910	AT5G03530.1	RAB ALPHA, ATRAB, ATRAB18B, ATRABC2A, RABC2A | RABC2A (RAB GTPASE HOMOLOG C2A); GTP binding / GTP-dependent protein binding	82.18	275	49	0	39	313	31	305	2e-37	157
contig04911	AT1G78240.2	D2, QUA2 | TSD2 (TUMOROUS SHOOT DEVELOPMENT 2); methyltransferase | chr1:29433173-29435815 REVERSE	81.74	230	42	0	326	555	833	1062	2e-27	123
contig04913	AT2G25070.1	protein phosphatase 2C, putative / PP2C, putative | chr2:10663517-10665366 REVERSE	81.54	260	48	0	727	986	842	583	1e-30	135
contig04915	AT5G27650.1	PWWP domain-containing protein | chr5:9785511-9789094 FORWARD	82.59	224	39	0	1200	1423	726	503	1e-30	135
contig04916	AT2G40320.1	unknown protein | chr2:16840330-16842139 FORWARD	79.65	403	80	2	561	962	559	960	3e-30	133
contig04917	AT4G23980.2	F9 | ARF9 (AUXIN RESPONSE FACTOR 9); transcription factor | chr4:12451592-12454737 FORWARD	85.44	103	15	0	379	481	339	441	1e-15	85.7
contig04918	AT5G58390.1	peroxidase, putative | chr5:23599755-23601244 REVERSE	89.39	66	7	0	186	251	141	206	5e-13	75.8
contig04920	AT5G49460.1	LB-2 | ACLB-2 (ATP CITRATE LYASE SUBUNIT B 2); ATP citrate synthase | chr5:20055048-20058195 FORWARD	79.68	1373	279	0	5	1377	439	1811	2e-143	509
contig04922	AT1G22180.2	SEC14 cytosolic factor family protein / phosphoglyceride transfer family protein | chr1:7828434-7829745 REVERSE	83.84	99	16	0	596	694	439	537	5e-11	69.9
contig04935	AT3G59390.1	unknown protein | chr3:21946160-21948166 FORWARD	89.86	69	7	0	894	962	296	228	1e-14	81.8
contig04937	AT5G44730.1	haloacid dehalogenase-like hydrolase family protein | chr5:18045588-18046519 REVERSE	87.1	93	11	1	683	775	302	211	1e-14	81.8
contig04943	AT1G69960.1	2A | PP2A (SERINE/THREONINE PROTEIN PHOSPHATASE 2A); protein serine/threonine phosphatase | chr1:26348892-26350511 REVERSE	83.59	451	74	0	107	557	469	919	8e-83	307
contig04947	AT4G00660.1	DEAD/DEAH box helicase, putative | chr4:274638-277438 FORWARD	80.92	566	107	1	9	573	879	314	5e-68	258
contig04954	AT5G17900.1	FUNCTIONS IN: molecular_function unknown; INVOLVED IN: biological_process unknown; LOCATED IN: extracellular region; CONTA	81.71	350	62	2	1170	1518	953	1301	2e-41	170
contig04956	AT2G46680.2	HB-7, ATHB7 | ATHB-7 (ARABIDOPSIS THALIANA HOMEOBOX 7); transcription activator/ transcription factor | chr2:19165777-19166	82.72	162	28	0	274	435	263	102	3e-20	99.6
contig04960	AT3G50000.1	A2, ATCKA2 | CKA2 (CASEIN KINASE II, ALPHA CHAIN 2); kinase | chr3:18534487-18536743 FORWARD	82.69	543	91	3	155	695	211	752	6e-83	307
contig04962	AT1G80350.1	H3, AAA1, FRA2, LUE1, ATKTN1, KTN1, FRC2, BOT1, FTR | ERH3 (ECTOPIC ROOT HAIR 3); ATP binding / nucleoside-triphosphatase/	82.98	188	30	2	2	188	1070	1256	2e-21	103
contig04964	AT2G25180.1	R12 | ARR12 (ARABIDOPSIS RESPONSE REGULATOR 12); transcription factor/ two-component response regulator | chr2:10724490-107	84.4	109	17	0	183	291	182	290	4e-15	81.8
contig04966	AT5G60640.1	PDIL1-4, PDI2, ATPDI2 | ATPDIL1-4 (PDI-LIKE 1-4); protein disulfide isomerase | chr5:24371141-24373993 REVERSE	79.59	392	80	0	368	759	1237	1628	3e-33	143
contig04969	AT3G50070.1	CD3;3 | CYCD3;3 (CYCLIN D3;3); cyclin-dependent protein kinase | chr3:18565322-18566669 REVERSE	81.63	245	45	0	789	1033	572	328	5e-29	129
contig04970	AT3G48990.1	AMP-dependent synthetase and ligase family protein | chr3:18159031-18161294 REVERSE	83.33	126	21	0	393	518	1283	1158	2e-15	83.8
contig04973	AT3G17590.1	H, CHE1 | BSH (BUSHY GROWTH); chromatin binding / protein binding | chr3:6017313-6019591 REVERSE	89.71	68	7	0	16	83	463	530	2e-14	79.8
contig04975	AT4G17360.1	formyltetrahydrofolate deformylase/ hydroxymethyl-, formyl- and related transferase/ methyltransferase | chr4:9703698-9705	83.33	132	20	2	287	417	169	299	6e-12	71.9
contig04976	AT4G26480.1	KH domain-containing protein | chr4:13372885-13378390 REVERSE	80.49	205	40	0	57	261	1352	1556	3e-17	89.7
contig04977	AT1G61770.1	DNAJ heat shock N-terminal domain-containing protein | chr1:22810220-22812370 FORWARD	83.45	139	23	0	219	357	317	179	2e-18	93.7
contig04982	AT1G51730.1	RWD domain-containing protein | chr1:19186812-19188638 REVERSE	86.96	92	12	0	667	758	371	280	1e-16	87.7
contig04984	AT3G47860.1	apolipoprotein D-related | chr3:17656778-17658269 REVERSE	86.21	145	20	0	822	966	514	370	5e-29	129
contig04985	AT4G01026.1	unknown protein | chr4:447180-448109 FORWARD	80.94	320	61	0	710	1029	488	169	2e-35	151
contig04986	AT5G55125.2	unknown protein | chr5:22372737-22372967 FORWARD	81.6	163	30	0	61	223	1	163	3e-16	85.7
contig04987	AT1G03290.1	unknown protein | chr1:807970-810680 FORWARD	83.97	131	21	0	73	203	1339	1469	2e-18	93.7
contig05000	AT5G20550.1	oxidoreductase, 2OG-Fe(II) oxygenase family protein | chr5:6952569-6953856 REVERSE	83.33	132	22	0	163	294	924	793	9e-17	87.7
contig05004	AT3G56950.1	P2;1, SIP2 | SIP2;1; transporter | chr3:21078586-21079644 REVERSE	82.53	166	29	0	98	263	451	616	2e-20	99.6
contig05005	AT1G23190.1	phosphoglucomutase, cytoplasmic, putative / glucose phosphomutase, putative | chr1:8219946-8224186 FORWARD	79.3	797	158	3	20	809	610	1406	4e-67	256
contig05006	AT1G02140.1	E63, MAGO, HAP1 | MAGO (MAGO NASHI); protein binding | chr1:403467-404401 REVERSE	82.21	163	29	0	369	531	287	449	2e-18	93.7
contig05007	AT1G52240.2	ROPGEF11, ROPGEF11 | ROPGEF11 (RHO GUANYL-NUCLEOTIDE EXCHANGE FACTOR 11); Rho guanyl-nucleotide exchange factor | chr1:1945	83.48	224	37	0	105	328	1	224	6e-36	151
contig05009	AT3G52750.1	SZ2-2 | FTSZ2-2; GTP binding / GTPase/ structural molecule | chr3:19549841-19552435 REVERSE	82.21	742	130	2	5	745	417	1157	4e-113	408
contig05011	AT3G20910.1	-YA9 | NF-YA9 (NUCLEAR FACTOR Y, SUBUNIT A9); specific transcriptional repressor/ transcription factor | chr3:7326495-73283	81.9	221	40	0	788	1008	674	454	2e-26	121
contig05013	AT2G28940.2	protein kinase family protein | chr2:12426853-12428678 REVERSE	77.97	640	141	0	249	888	1040	401	2e-35	151
contig05014	AT1G05350.1	thiF family protein | chr1:1560891-1564005 REVERSE	80.24	506	95	2	26	526	178	683	2e-50	200
contig05020	AT3G44880.1	D1, LLS1, PAO | ACD1 (ACCELERATED CELL DEATH 1); iron-sulfur cluster binding / pheophorbide a oxygenase | chr3:16383858-163	78.45	761	164	0	59	819	391	1151	9e-53	208
contig05022	AT1G12920.1	F1-2 | ERF1-2 (EUKARYOTIC RELEASE FACTOR 1-2); translation release factor | chr1:4396555-4397859 REVERSE	88.57	140	16	0	763	902	1265	1126	2e-35	151
contig05025	AT3G54540.1	GCN4 | ATGCN4; transporter | chr3:20190393-20192564 FORWARD	82.81	128	22	0	100	227	1954	2081	3e-14	79.8
contig05030	AT1G22570.1	proton-dependent oligopeptide transport (POT) family protein | chr1:7976620-7978573 REVERSE	97.5	40	1	0	146	185	115	154	2e-11	71.9
contig05032	AT3G57290.1	F3E, TIF3E1, ATEIF3E-1, INT-6, ATINT6, INT6 | EIF3E (EUKARYOTIC TRANSLATION INITIATION FACTOR 3E); translation initiation f	82.09	659	118	0	1	659	1154	496	5e-102	371
contig05035	AT5G48840.1	NC, PTS, ATPTS | PANC (ARABIDOPSIS HOMOLOG OF BACTERIAL PANC); pantoate-beta-alanine ligase/ protein homodimerization | chr	86.98	192	25	0	577	768	582	391	3e-45	182
contig05036	AT1G13580.2	G13 | LAG13 (LAG1 LONGEVITY ASSURANCE HOMOLOG 3) | chr1:4645006-4646765 REVERSE	83.87	124	20	0	130	253	535	658	1e-16	87.7
contig05039	AT1G64510.1	ribosomal protein S6 family protein | chr1:23954993-23956205 REVERSE	82.28	158	28	0	40	197	428	271	5e-18	91.7
contig05047	AT1G09290.1	unknown protein | chr1:3001682-3003715 REVERSE	83.5	103	17	0	125	227	131	233	4e-11	69.9
contig05048	AT5G43900.1	A2, ATMYA2, XI-2, XI-6 | MYA2 (ARABIDOPSIS MYOSIN 2); GTP-dependent protein binding / Rab GTPase binding / motor | chr5:176	82.11	654	117	0	302	955	1725	1072	4e-101	369
contig05049	AT1G80070.1	S2, EMB33, EMB177, EMB14 | SUS2 (ABNORMAL SUSPENSOR 2) | chr1:30118052-30127574 FORWARD	78.54	615	131	1	427	1040	7005	6391	9e-40	165
contig05050	AT4G00880.1	auxin-responsive family protein | chr4:366692-367060 REVERSE	84.67	137	21	0	306	442	224	88	5e-22	105
contig05066	AT2G40840.1	E2 | DPE2 (DISPROPORTIONATING ENZYME 2); 4-alpha-glucanotransferase/ heteroglycan binding | chr2:17045368-17050779 FORWARD	81.46	178	33	0	1	178	2297	2474	8e-18	91.7
contig05067	AT5G58280.1	transcriptional factor B3 family protein | chr5:23567338-23568670 FORWARD	82.48	137	24	0	335	471	621	485	1e-14	81.8
contig05069	AT5G65860.2	ankyrin repeat family protein | chr5:26347706-26348686 REVERSE	85	100	15	0	859	958	871	970	4e-14	79.8
contig05072	AT1G55680.1	WD-40 repeat family protein | chr1:20804988-20807294 REVERSE	80.31	457	90	0	331	787	793	337	4e-48	192
contig05083	AT5G64250.2	2-nitropropane dioxygenase family / NPD family | chr5:25697623-25698945 REVERSE	78.42	329	71	0	448	776	397	725	4e-17	89.7
contig05084	AT4G00720.1	SK32 | ATSK32 (SHAGGY-LIKE PROTEIN KINASE 32); ATP binding / kinase/ protein kinase/ protein serine/threonine kinase/ prote	84.31	102	16	0	560	661	383	484	4e-13	75.8
contig05087	AT3G59990.3	P2B | MAP2B (METHIONINE AMINOPEPTIDASE 2B); aminopeptidase/ metalloexopeptidase | chr3:22155921-22158551 REVERSE	82.12	923	165	0	259	1181	1296	374	4e-147	521
contig05091	AT5G14530.1	transducin family protein / WD-40 repeat family protein | chr5:4684782-4686865 REVERSE	81.21	431	81	0	297	727	217	647	3e-54	212
contig05094	AT5G52470.1	B1, FBR1, ATFIB1, ATFBR1, SKIP7 | FIB1 (FIBRILLARIN 1); snoRNA binding | chr5:21294290-21296509 FORWARD	81.74	345	63	0	421	765	758	414	7e-46	184
contig05096	AT5G56760.1	SERAT1;1, SAT5, SAT-52 | ATSERAT1;1 (ARABIDOPSIS THALIANA SERINE ACETYLTRANSFERASE 1;1); serine O-acetyltransferase | chr5:	84.06	138	22	0	284	421	145	282	5e-20	99.6
contig05098	AT2G17360.1	40S ribosomal protein S4 (RPS4A) | chr2:7546598-7548138 FORWARD	80.83	266	51	0	128	393	1	266	1e-27	123
contig05099	AT2G27040.1	O4, OCP11 | AGO4 (ARGONAUTE 4); nucleic acid binding | chr2:11536795-11541503 REVERSE	78.6	500	106	1	412	910	2690	2191	9e-31	135
contig05103	AT2G24020.1	unknown protein | chr2:10217869-10219269 REVERSE	84.21	95	15	0	555	649	436	530	3e-11	69.9
contig05111	AT3G54110.1	PUMP1, UCP, PUMP1, ATUCP1, UCP1 | PUMP1 (PLANT UNCOUPLING MITOCHONDRIAL PROTEIN 1); binding / oxidative phosphorylation unc	84.31	255	38	2	25	279	735	483	2e-34	147
contig05112	AT1G07570.1	K1A, APK1 | APK1A; kinase/ protein serine/threonine kinase | chr1:2331369-2333210 REVERSE	80.65	217	42	0	97	313	536	752	2e-19	97.6
contig05117	AT1G18260.1	suppressor of lin-12-like protein-related / sel-1 protein-related | chr1:6279047-6282008 REVERSE	83.38	331	55	0	27	357	1377	1707	1e-56	220
contig05118	AT4G30340.1	DGK7 | ATDGK7 (Diacylglycerol kinase 7); diacylglycerol kinase | chr4:14838465-14840941 REVERSE	80.67	269	52	0	385	653	1403	1135	2e-26	121
contig05128	AT1G54140.1	FII21, TAF9 | TAFII21 (TATA BINDING PROTEIN ASSOCIATED FACTOR 21KDA SUBUNIT); DNA binding / transcription initiation factor	83.62	116	19	0	727	842	179	64	4e-14	79.8
contig05130	AT4G33410.1	signal peptide peptidase family protein | chr4:16081640-16083119 FORWARD	79.55	533	109	0	226	758	1019	487	5e-48	192
contig05139	AT1G79940.3	ERDJ2A | ATERDJ2A; heat shock protein binding / unfolded protein binding | chr1:30070023-30073237 FORWARD	79.68	876	176	2	342	1215	289	1164	5e-83	309
contig05140	AT3G45640.1	MPK3, MPK3 | ATMPK3 (ARABIDOPSIS THALIANA MITOGEN-ACTIVATED PROTEIN KINASE 3); MAP kinase/ kinase/ protein binding / protei	80.21	667	132	0	261	927	104	770	5e-73	276
contig05151	AT3G05030.2	X2, ATNHX2 | NHX2 (SODIUM HYDROGEN EXCHANGER 2); sodium ion transmembrane transporter/ sodium:hydrogen antiporter | chr3:13	81.23	261	49	0	43	303	356	616	6e-29	129
contig05152	AT3G06320.1	ribosomal protein L33 family protein | chr3:1914940-1915116 FORWARD	89.83	59	6	0	163	221	161	103	2e-11	69.9
contig05155	AT5G16880.2	VHS domain-containing protein / GAT domain-containing protein | chr5:5549658-5551274 FORWARD	82.42	256	45	0	823	1078	588	333	2e-35	151
contig05158	AT4G32420.1	peptidyl-prolyl cis-trans isomerase cyclophilin-type family protein | chr4:15647550-15652103 REVERSE	81.21	149	28	0	235	383	1	149	1e-12	73.8
contig05162	AT2G14260.2	P | PIP; aminopeptidase | chr2:6041441-6043475 REVERSE	79.39	723	146	1	291	1010	105	827	7e-65	248
contig05165	AT1G74790.1	catalytic | chr1:28098912-28101673 FORWARD	79.44	287	59	0	218	504	1195	1481	1e-20	101
contig05170	AT5G21100.1	L-ascorbate oxidase, putative | chr5:7168312-7170719 FORWARD	86.54	104	14	0	472	575	1483	1380	4e-19	95.6
contig05176	AT3G25690.1	UP1 | CHUP1 (CHLOROPLAST UNUSUAL POSITIONING 1) | chr3:9354061-9357757 FORWARD	81.48	243	45	0	1	243	2445	2687	5e-28	125
contig05179	AT3G03420.1	Ku70-binding family protein | chr3:812527-813644 FORWARD	83.97	156	25	0	348	503	480	325	9e-24	111
contig05180	AT4G33090.1	M1, ATAPM1 | APM1 (AMINOPEPTIDASE M1); aminopeptidase | chr4:15965915-15970418 REVERSE	89.71	68	7	0	1	68	1159	1226	6e-14	79.8
contig05182	AT4G18060.1	clathrin binding | chr4:10027668-10029662 REVERSE	84.92	126	19	0	676	801	589	714	6e-20	99.6
contig05185	AT1G69740.2	MB1 | HEMB1; catalytic/ metal ion binding / porphobilinogen synthase | chr1:26232197-26234713 FORWARD	79.41	884	182	0	393	1276	382	1265	4e-83	309
contig05186	AT5G38530.1	tryptophan synthase-related | chr5:15424097-15426294 FORWARD	80.58	417	79	2	365	780	385	800	4e-41	168
contig05193	AT5G17290.1	G5, APG5, ATATG5 | APG5 (AUTOPHAGY 5); transporter | chr5:5687160-5689821 REVERSE	80.4	250	49	0	743	992	446	197	2e-22	107
contig05196	AT2G26670.1	HO1, HO1, TED4, GUN2, HY6 | TED4 (REVERSAL OF THE DET PHENOTYPE 4); heme oxygenase (decyclizing) | chr2:11341816-11343394 F	87	100	13	0	751	850	287	188	7e-19	95.6
contig05205	AT3G49220.1	pectinesterase family protein | chr3:18249840-18253647 FORWARD	81.07	206	39	0	668	873	1120	1325	4e-20	99.6
contig05206	AT5G19980.1	integral membrane family protein | chr5:6749907-6750932 REVERSE	81.49	281	51	1	1	281	530	251	1e-31	137
contig05207	AT2G28680.1	cupin family protein | chr2:12303118-12304747 REVERSE	80.38	265	52	0	347	611	866	602	3e-24	113
contig05208	AT5G11980.1	conserved oligomeric Golgi complex component-related / COG complex component-related | chr5:3868809-3872146 REVERSE	81.5	1043	192	1	4	1045	82	1124	3e-149	529
contig05220	AT2G39450.1	P11, ATMTP11 | MTP11; cation transmembrane transporter/ manganese ion transmembrane transporter/ manganese:hydrogen antipor	81.44	458	85	0	772	1229	709	1166	2e-60	234
contig05223	AT4G38570.1	S2 | PIS2 (PROBABLE CDP-DIACYLGLYCEROL--INOSITOL 3-PHOSPHATIDYLTRANSFERASE 2); phosphotransferase, for other substituted ph	86.52	89	12	0	383	471	133	221	4e-15	81.8
contig05224	AT4G31420.2	zinc finger (C2H2 type) family protein | chr4:15245987-15247763 REVERSE	88.07	109	13	0	282	390	172	64	1e-24	113
contig05232	AT3G02580.1	E1, DWF7, BUL1 | STE1 (STEROL 1); C-5 sterol desaturase | chr3:547048-548615 FORWARD	84.96	113	17	0	366	478	418	530	4e-17	89.7
contig05239	AT2G32600.1	hydroxyproline-rich glycoprotein family protein | chr2:13833779-13835525 REVERSE	81.67	251	46	0	399	649	379	629	4e-30	133
contig05243	AT5G65960.1	unknown protein | chr5:26385413-26387197 FORWARD	84.29	140	22	0	347	486	686	547	3e-21	103
contig05247	AT5G02100.1	E18, ORP3A | UNE18 (UNFERTILIZED EMBRYO SAC 18); oxysterol binding / sterol binding | chr5:413639-416016 FORWARD	79.03	577	117	3	278	850	1075	499	3e-39	163
contig05250	AT4G22300.1	BER1 | SOBER1 (SUPPRESSOR OF AVRBST-ELICITED RESISTANCE 1); carboxylesterase | chr4:11787560-11791055 REVERSE	85.19	108	16	0	424	531	1265	1158	2e-16	87.7
contig05261	AT4G11080.1	high mobility group (HMG1/2) family protein | chr4:6760898-6763272 REVERSE	83.33	150	25	0	383	532	517	666	3e-20	99.6
contig05264	AT3G52200.1	A3 | LTA3; ATP binding / dihydrolipoyllysine-residue acetyltransferase | chr3:19360317-19366091 FORWARD	84.29	140	21	1	714	852	667	806	6e-19	95.6
contig05265	AT5G54440.1	unknown protein | chr5:22100056-22107695 FORWARD	86.12	281	39	0	90	370	172	452	3e-65	248
contig05266	AT5G27470.1	seryl-tRNA synthetase / serine--tRNA ligase | chr5:9695087-9697154 FORWARD	81.63	294	54	0	627	920	594	887	1e-36	155
contig05267	AT1G21690.1	b1968 | emb1968 (embryo defective 1968); ATP binding / ATPase/ DNA binding / DNA clamp loader/ nucleoside-triphosphatase/ n	81.45	512	94	1	702	1212	539	28	1e-66	254
contig05270	AT1G06980.1	unknown protein | chr1:2143248-2143757 REVERSE	91.94	62	5	0	281	342	62	1	9e-16	83.8
contig05271	AT5G59610.2	DNAJ heat shock N-terminal domain-containing protein | chr5:24013165-24014889 FORWARD	84.5	129	20	0	413	541	650	522	2e-19	97.6
contig05276	AT1G34470.1	permease-related | chr1:12604574-12606758 FORWARD	83.48	230	38	0	278	507	94	323	1e-36	155
contig05281	AT1G54130.1	H3, AT-RSH3, ATRSH3 | RSH3 (RELA/SPOT HOMOLOG 3); GTP diphosphokinase | chr1:20211177-20213761 FORWARD	86.07	122	17	0	15	136	1969	2090	4e-23	107
contig05284	AT5G15880.1	unknown protein | chr5:5185788-5187461 FORWARD	89.23	65	7	0	703	767	649	713	3e-12	73.8
contig05288	AT2G01220.1	nucleotidyltransferase | chr2:123301-126213 FORWARD	80.54	257	48	2	943	1198	888	1143	3e-19	97.6
contig05300	AT4G19830.1	immunophilin / FKBP-type peptidyl-prolyl cis-trans isomerase family protein | chr4:10772579-10773933 REVERSE	80.84	167	32	0	464	630	469	635	2e-13	77.8
contig05303	AT3G51860.1	X3, ATHCX1, CAX1-LIKE, ATCAX3 | CAX3 (CATION EXCHANGER 3); calcium:cation antiporter/ calcium:hydrogen antiporter/ cation:c	80.69	233	45	0	698	930	1082	850	1e-21	105
contig05313	AT2G47590.1	R2 | PHR2 (photolyase/blue-light receptor 2); DNA photolyase | chr2:19521888-19523732 FORWARD	89.83	59	6	0	768	826	1225	1283	4e-11	69.9
contig05314	AT3G61080.1	fructosamine kinase family protein | chr3:22607152-22608883 FORWARD	81.7	224	41	0	776	999	320	97	5e-26	119
contig05324	AT5G53170.1	SH11 | FTSH11 (FtsH protease 11); ATP-dependent peptidase/ ATPase/ metallopeptidase | chr5:21563023-21567922 REVERSE	82.18	780	138	1	2	781	1075	1853	1e-121	436
contig05325	AT5G50250.1	31 kDa ribonucleoprotein, chloroplast, putative / RNA-binding protein RNP-T, putative / RNA-binding protein 1/2/3, putativ	84.54	97	15	0	486	582	404	500	2e-12	73.8
contig05329	AT4G09020.1	ISA3, ISA3 | ISA3 (ISOAMYLASE 3); alpha-amylase/ isoamylase | chr4:5784099-5788839 FORWARD	87.63	97	12	0	59	155	1769	1865	1e-19	97.6
contig05330	AT1G27340.1	F-box family protein | chr1:9495741-9497857 FORWARD	90.08	131	13	0	438	568	1232	1102	1e-37	157
contig05332	AT1G11910.1	aspartyl protease family protein | chr1:4017119-4019874 REVERSE	78.75	480	102	0	900	1379	956	477	5e-33	143
contig05333	AT3G24430.1	F101 | HCF101 (HIGH-CHLOROPHYLL-FLUORESCENCE 101); ATP binding | chr3:8868731-8872154 REVERSE	80.6	964	185	2	286	1248	1545	583	3e-114	412
contig05334	AT2G40490.1	ME2 | HEME2; uroporphyrinogen decarboxylase | chr2:16912961-16914988 FORWARD	83.4	241	39	1	815	1054	432	192	4e-36	153
contig05343	AT5G53530.1	S26A | VPS26A (VACUOLAR PROTEIN SORTING 26A) | chr5:21746275-21748156 REVERSE	80.64	878	170	0	346	1223	878	1	3e-108	392
contig05345	AT2G36570.1	leucine-rich repeat transmembrane protein kinase, putative | chr2:15335583-15337725 FORWARD	80.69	233	45	0	342	574	1720	1952	4e-22	105
contig05346	AT5G54940.2	eukaryotic translation initiation factor SUI1, putative | chr5:22308420-22308758 REVERSE	84.1	195	30	1	194	388	290	97	1e-30	133
contig05348	AT3G23900.2	RNA recognition motif (RRM)-containing protein | chr3:8632717-8635852 REVERSE	87.64	89	11	0	1499	1587	986	898	8e-17	89.7
contig05360	AT5G23120.1	F136 | HCF136; protein binding | chr5:7778154-7780463 FORWARD	80.19	944	187	0	220	1163	253	1196	4e-107	389
contig05361	AT5G63860.1	R8 | UVR8 (UVB-RESISTANCE 8); chromatin binding / guanyl-nucleotide exchange factor | chr5:25554821-25558587 REVERSE	77.34	693	156	1	432	1124	1073	382	1e-26	121
contig05363	AT5G47760.1	LP2, ATPGLP2, ATPK5 | ATPGLP2 (ARABIDOPSIS THALIANA 2-PHOSPHOGLYCOLATE PHOSPHATASE 2); phosphoglycolate phosphatase/ protei	81.92	260	47	0	671	930	689	430	3e-33	143
contig05366	AT5G03040.2	d2 | iqd2 (IQ-domain 2); calmodulin binding | chr5:710380-712406 REVERSE	81.43	140	26	0	800	939	670	809	1e-11	71.9
contig05367	AT3G61710.3	autophagy protein Apg6 family | chr3:22840211-22841815 REVERSE	84.39	301	47	0	205	505	589	889	9e-58	224
contig05374	AT3G27010.1	-TCP20, PCF1, TCP20 | AT-TCP20; transcription factor | chr3:9957810-9958754 REVERSE	82.58	155	27	0	870	1024	386	232	3e-18	93.7
contig05384	AT5G16710.1	AR3 | DHAR3 (dehydroascorbate reductase 1); glutathione dehydrogenase (ascorbate) | chr5:5483312-5484926 FORWARD	84.09	132	21	0	65	196	291	160	3e-19	95.6
contig05385	AT1G03475.1	N2, HEMF1, ATCPO-I | LIN2 (LESION INITIATION 2); coproporphyrinogen oxidase | chr1:869302-871175 REVERSE	81.07	449	85	0	3	451	712	1160	2e-55	216
contig05391	AT2G36900.2	MB11, ATMEMB11 | MEMB11 (MEMBRIN 11); SNAP receptor | chr2:15491049-15492587 REVERSE	91.23	57	5	0	77	133	554	498	2e-12	73.8
contig05393	AT5G08380.1	AGAL1 | AtAGAL1 (Arabidopsis thaliana ALPHA-GALACTOSIDASE 1); alpha-galactosidase/ catalytic/ hydrolase, hydrolyzing O-glyc	77.9	656	145	0	406	1061	1010	355	1e-35	151
contig05394	AT2G28110.1	A8, IRX7 | FRA8 (FRAGILE FIBER 8); glucuronosyltransferase/ transferase | chr2:11978024-11979641 REVERSE	83.52	176	29	0	503	678	1094	919	3e-26	119
contig05396	AT2G23420.1	PRT2 | NAPRT2 (NICOTINATE PHOSPHORIBOSYLTRANSFERASE 2); nicotinate phosphoribosyltransferase | chr2:9971819-9974909 FORWARD	77.94	843	186	0	293	1135	1661	819	3e-49	196
contig05397	AT1G67580.2	protein kinase family protein | chr1:25327727-25330965 REVERSE	80.6	794	151	3	97	889	2147	1356	2e-89	329
contig05399	AT2G35060.2	P11 | KUP11; potassium ion transmembrane transporter | chr2:14775184-14778184 REVERSE	84.8	125	19	0	226	350	2381	2257	9e-20	97.6
contig05405	AT1G13560.1	PT1, ATAAPT1 | AAPT1 (AMINOALCOHOLPHOSPHOTRANSFERASE 1); phosphatidyltransferase/ phosphotransferase, for other substituted	81.89	243	44	0	275	517	188	430	3e-30	133
contig05406	AT5G45970.1	AC2, ROP7, ATRAC2, ATROP7 | ARAC2 (ARABIDOPSIS RAC-LIKE 2); GTP binding | chr5:18643761-18645758 FORWARD	83.92	143	23	0	226	368	554	412	5e-21	101
contig05408	AT5G11880.1	diaminopimelate decarboxylase, putative / DAP carboxylase, putative | chr5:3827806-3829942 REVERSE	79.4	1034	211	2	352	1384	1403	371	6e-94	345
contig05412	AT1G48370.1	L8 | YSL8 (YELLOW STRIPE LIKE 8); oligopeptide transporter | chr1:17874560-17877256 FORWARD	80.94	467	86	1	11	474	262	728	3e-55	216
contig05413	AT3G57550.2	K2, GK-2 | AGK2 (GUANYLATE KINASE); guanylate kinase | chr3:21307269-21309193 FORWARD	82.56	390	68	0	482	871	369	758	2e-60	234
contig05416	AT5G09995.1	unknown protein | chr5:3125327-3126302 REVERSE	80.98	184	35	0	391	574	347	530	1e-16	87.7
contig05429	AT1G18250.2	LP-1 | ATLP-1 | chr1:6277024-6278005 REVERSE	87.31	134	17	0	240	373	169	302	1e-29	131
contig05438	AT4G08350.1	A02, GTA2 | GTA2 (GLOBAL TRANSCRIPTION FACTOR GROUP A2); structural constituent of ribosome / transcription elongation regu	83.45	296	49	0	724	1019	2564	2269	6e-50	198
contig05439	AT4G03415.1	catalytic/ protein serine/threonine phosphatase | chr4:1503789-1505510 REVERSE	80.65	155	30	0	412	566	809	963	2e-11	69.9
contig05442	AT1G61620.1	phosphoinositide binding | chr1:22737653-22739209 FORWARD	85.45	110	16	0	426	535	388	497	6e-18	91.7
contig05461	AT3G02530.1	chaperonin, putative | chr3:528806-532457 REVERSE	81.46	437	81	0	421	857	1433	997	9e-58	224
contig05463	AT2G02040.1	PTR2-B, NTR1, PTR2-B, PTR2, ATPTR2 | PTR2 (PEPTIDE TRANSPORTER 2); dipeptide transporter/ high affinity oligopeptide transp	82.01	139	25	0	409	547	236	374	8e-14	77.8
contig05465	AT5G58590.1	NBP1 | RANBP1 (RAN BINDING PROTEIN 1); protein binding | chr5:23680319-23681714 REVERSE	79.27	386	80	0	79	464	54	439	1e-29	131
contig05466	AT3G47420.1	glycerol-3-phosphate transporter, putative / glycerol 3-phosphate permease, putative | chr3:17472541-17474209 REVERSE	84.43	122	19	0	419	540	1346	1225	1e-17	91.7
contig05476	AT1G74330.2	ATP binding / protein kinase/ protein serine/threonine kinase/ protein tyrosine kinase | chr1:27943535-27947109 REVERSE	81.87	182	33	0	38	219	922	1103	3e-20	99.6
contig05484	AT4G25100.4	D1 | FSD1 (FE SUPEROXIDE DISMUTASE 1); copper ion binding / superoxide dismutase | chr4:12884649-12885660 REVERSE	84.78	92	14	0	455	546	151	242	1e-11	71.9
contig05486	AT2G38810.2	A8 | HTA8 (HISTONE H2A 8); DNA binding | chr2:16219444-16220679 REVERSE	85.71	161	23	0	290	450	235	395	1e-31	137
contig05489	AT1G29800.2	phosphoinositide binding / zinc ion binding | chr1:10432736-10435046 FORWARD	82.12	151	27	0	45	195	1196	1346	4e-16	85.7
contig05490	AT5G11950.2	protein homodimerization | chr5:3855072-3856815 FORWARD	80.34	412	81	0	114	525	71	482	5e-43	174
contig05493	AT4G27080.1	PDIL5-4, ATPDI7, PDI7 | thioredoxin family protein | chr4:13589156-13593335 FORWARD	79.77	351	71	0	109	459	13	363	5e-30	133
contig05495	AT1G30270.1	PK23, SnRK3.23, ATCIPK23, LKS1 | CIPK23 (CBL-INTERACTING PROTEIN KINASE 23); kinase/ protein binding / protein serine/threo	79.4	369	74	2	68	435	701	334	2e-24	113
contig05503	AT2G19520.1	E, ACG1, MSI4, NFC4, NFC04, ATMSI4 | FVE; metal ion binding | chr2:8456006-8459235 FORWARD	84.45	463	72	0	207	669	230	692	2e-94	347
contig05510	AT5G62190.1	H75 | PRH75; ATP-dependent helicase/ DEAD/H-box RNA helicase binding | chr5:24980542-24983879 REVERSE	81.99	272	49	0	834	1105	1466	1195	3e-35	151
contig05515	AT5G57040.1	lactoylglutathione lyase family protein / glyoxalase I family protein | chr5:23084035-23085116 REVERSE	82.76	116	20	0	297	412	292	407	4e-12	71.9
contig05516	AT1G52370.3	ribosomal protein L22 family protein | chr1:19507052-19508699 FORWARD	79.31	203	42	0	490	692	539	337	4e-11	69.9
contig05517	AT5G49945.1	unknown protein | chr5:20317418-20319432 FORWARD	80.95	273	52	0	781	1053	1026	754	8e-29	129
contig05521	AT3G09600.2	myb family transcription factor | chr3:2946459-2948200 FORWARD	84.33	134	21	0	507	640	779	646	3e-20	99.6
contig05522	AT4G16260.1	catalytic/ cation binding / hydrolase, hydrolyzing O-glycosyl compounds | chr4:9200180-9201441 REVERSE	88.06	67	8	0	641	707	914	980	3e-11	69.9
contig05523	AT5G64410.1	OPT4, OPT4 | OPT4 (OLIGOPEPTIDE TRANSPORTER 4); oligopeptide transporter | chr5:25750921-25754974 REVERSE	85.11	141	21	0	35	175	1678	1818	2e-24	113
contig05525	AT3G17810.1	dihydroorotate dehydrogenase family protein / dihydroorotate oxidase family protein | chr3:6094279-6096289 FORWARD	78.31	1134	241	3	178	1310	1274	145	1e-73	278
contig05526	AT4G38130.2	1, ATHD1, HDA1, RPD3A, HDA19 | HD1 (HISTONE DEACETYLASE 1); basal transcription repressor/ histone deacetylase/ protein bin	80.12	820	157	3	365	1181	262	1078	7e-85	315
contig05530	AT5G17710.2	B1241 | EMB1241 (embryo defective 1241); adenyl-nucleotide exchange factor/ chaperone binding / protein binding / protein h	82.57	218	35	3	717	932	782	566	2e-22	107
contig05536	AT2G35380.1	peroxidase 20 (PER20) (P20) | chr2:14892636-14893958 FORWARD	92.86	56	4	0	973	1028	239	184	5e-14	79.8
contig05537	AT3G02760.1	ATP binding / aminoacyl-tRNA ligase/ histidine-tRNA ligase/ nucleotide binding | chr3:597588-600650 REVERSE	83.64	110	18	0	720	829	2318	2209	6e-13	75.8
contig05538	AT4G20850.1	P2 | TPP2 (TRIPEPTIDYL PEPTIDASE II); tripeptidyl-peptidase | chr4:11160935-11169889 REVERSE	78.39	310	67	0	71	380	620	311	1e-15	83.8
contig05542	AT5G49630.1	P6 | AAP6 (AMINO ACID PERMEASE 6); acidic amino acid transmembrane transporter/ amino acid transmembrane transporter/ neutr	81.82	132	24	0	653	784	898	1029	1e-11	71.9
contig05543	AT4G13710.1	pectate lyase family protein | chr4:7962550-7966012 FORWARD	80.78	593	114	0	309	901	1160	568	7e-72	272
contig05545	AT1G52980.1	GTP-binding family protein | chr1:19737493-19740201 FORWARD	80.44	767	150	0	270	1036	586	1352	1e-89	331
[truncated: 5,477 more rows]
