# Supplementary material for: Transcriptome sequencing of lentil based on second-generation technology permits large-scale unigene assembly and SSR marker discovery
Source: BMC Genomics. 2011 May 25;12:265. doi: 10.1186/1471-2164-12-265 (PMC3113791; doi:10.1186/1471-2164-12-265)
Supplement: Additional file 6 — Bioinformatic annotation (BLASTN) of lentil unigene set against Glycine max genome. This file contains the BLAST results obtained as a result of comparison of lentil unigene set against G. max genome at an E value < 10-10. [file 1471-2164-12-265-S6.XLS]

## Sheet: Sheet1
Contig/singleton name	genbank ID	Annotations	% identity	alignment_length	mismatches	gap_openings	q_start	q_end	s_start	s_end	e value	score
contig00001	Glyma13g12030.1	#N/A	96	901	33	2	111	1011	48175	47278	0	1487
contig00002	Glyma13g12070.1	RNase H domain-containing protein	97.57	247	4	1	265	509	14923	14677	9e-121	436
contig00003	Glyma13g12210.1	#N/A	96.95	131	4	0	227	357	287	417	4e-59	228
contig00004	Glyma16g29220.1	AtRLP35 (Receptor Like Protein 35); kinase/ protein binding	100	46	0	0	292	337	2130	2175	7e-18	91.7
contig00005	Glyma13g04580.1	#N/A	92.38	210	14	2	1097	1305	209	1	1e-71	274
contig00008	Glyma16g28030.1	LHB1B1; chlorophyll binding	86.52	660	89	0	303	962	795	136	2e-171	603
contig00012	Glyma13g11820.1	#N/A	90.42	167	16	0	1	167	3593	3759	7e-52	204
contig00013	Glyma06g42470.1	SAG12 (SENESCENCE-ASSOCIATED GENE 12); cysteine-type peptidase	90.48	63	6	0	84	146	993	931	8e-14	77.8
contig00016	Glyma13g35800.1	LHCB3 (LIGHT-HARVESTING CHLOROPHYLL B-BINDING PROTEIN 3); structural molecule	83.87	744	119	1	100	843	48	790	4e-145	515
contig00017	Glyma17g35290.1	WLIM1; transcription factor/ zinc ion binding	88.41	233	27	0	244	476	1	233	6e-65	248
contig00018	Glyma16g28070.1	LHB1B1; chlorophyll binding	87.38	317	40	0	1	317	479	795	5e-84	311
contig00021	Glyma20g05560.1	#N/A	100	51	0	0	386	436	220	170	8e-21	101
contig00023	Glyma09g29370.1	#N/A	96.83	63	2	0	3	65	183	245	1e-22	109
contig00025	Glyma13g11960.1	#N/A	100	113	0	0	188	300	65	177	2e-57	224
contig00027	Glyma04g08220.2	glycine-rich protein / oleosin	80.54	257	50	0	150	406	105	361	4e-24	113
contig00029	Glyma07g38560.1	dienelactone hydrolase family protein	79.85	536	102	2	119	648	103	638	1e-49	198
contig00030	Glyma08g21900.1	PSAH2 (PHOTOSYSTEM I SUBUNIT H2)	86.09	302	36	1	52	353	1	296	6e-71	268
contig00035	Glyma17g02140.1	dienelactone hydrolase family protein	92.05	88	7	0	263	350	221	134	3e-26	119
contig00036	Glyma09g15680.2	ATRPS5B (RIBOSOMAL PROTEIN 5B); structural constituent of ribosome	86.31	577	79	0	105	681	39	615	8e-146	517
contig00037	Glyma14g01130.1	LHCB2.1; chlorophyll binding	89.33	675	72	0	191	865	124	798	0	767
contig00038	Glyma03g32020.2	CRU2 (CRUCIFERIN 2); nutrient reservoir	80.47	471	87	3	1025	1491	570	101	2e-45	184
contig00043	Glyma19g06370.1	ribulose bisphosphate carboxylase small chain 3B / RuBisCO small subunit 3B (RBCS-3B) (ATS3B)	83.46	393	65	0	211	603	512	120	2e-69	264
contig00045	Glyma15g15610.1	#N/A	84.55	110	17	0	428	537	340	449	3e-15	83.8
contig00048	Glyma14g36620.1	60S ribosomal protein L10 (RPL10B)	84.97	632	95	0	241	872	641	10	2e-140	500
contig00049	Glyma02g12520.2	ELF5A-1 (EUKARYOTIC ELONGATION FACTOR 5A-1); translation initiation factor	88.75	480	54	0	385	864	480	1	1e-147	523
contig00051	Glyma10g39150.1	PAP85; nutrient reservoir	89.23	65	7	0	1535	1599	1627	1691	8e-12	73.8
contig00052	Glyma12g30800.3	60S acidic ribosomal protein P2 (RPP2D)	80.48	292	51	1	97	388	50	335	6e-29	129
contig00053	Glyma18g32230.1	#N/A	87.43	374	45	2	3203	3575	1	373	2e-95	353
contig00054	Glyma09g01680.1	protease inhibitor/seed storage/lipid transfer protein (LTP) family protein	85.95	185	26	0	469	653	305	121	2e-38	161
contig00055	Glyma03g34310.1	GAMMA-TIP (GAMMA TONOPLAST INTRINSIC PROTEIN); water channel	83.93	753	121	0	168	920	1	753	2e-150	533
contig00057	Glyma17g05670.1	cysteine proteinase, putative	86.08	776	108	0	340	1115	283	1058	0	682
contig00058	Glyma16g10700.1	40S ribosomal protein S8 (RPS8A)	85.79	380	54	0	54	433	1	380	3e-88	325
contig00059	Glyma06g14610.1	60S ribosomal protein L10 (RPL10B)	91.3	69	6	0	209	277	645	577	2e-17	89.7
contig00061	Glyma15g08300.2	DYL1 (DORMANCY-ASSOCIATED PROTEIN-LIKE 1)	87.5	152	19	0	380	531	350	199	1e-35	151
contig00062	Glyma10g03390.3	PAP85; nutrient reservoir	84.76	105	16	0	565	669	1113	1009	3e-14	81.8
contig00063	Glyma19g39240.1	60S ribosomal protein L21 (RPL21A)	80.53	452	88	0	184	635	37	488	7e-50	198
contig00064	Glyma09g24100.1	emb1417 (embryo defective 1417)	89.69	262	27	0	872	1133	37	298	2e-69	264
contig00065	Glyma06g03410.1	isoflavone reductase, putative	82.94	926	158	0	246	1171	926	1	2e-165	583
contig00066	Glyma02g25950.1	Bet v I allergen family protein	86.59	82	11	0	261	342	250	331	8e-13	75.8
contig00069	Glyma20g28640.1	PAP85; nutrient reservoir	81.75	137	25	0	384	520	1081	1217	3e-12	73.8
contig00071	Glyma11g36840.1	unknown protein	81.51	557	103	0	124	680	76	632	1e-76	287
contig00072	Glyma11g35030.1	PIP1;4 (PLASMA MEMBRANE INTRINSIC PROTEIN 1;4); water channel	84.48	844	131	0	327	1170	860	17	0	634
contig00074	Glyma17g01720.1	PRXR1; electron carrier/ heme binding / peroxidase	83.6	884	145	0	420	1303	977	94	3e-171	603
contig00076	Glyma16g25860.1	PSBO2 (PHOTOSYSTEM II SUBUNIT O-2); oxygen evolving/ poly(U) binding	83.73	996	156	2	203	1192	996	1	0	682
contig00077	Glyma20g27950.1	UBQ10 (POLYUBIQUITIN 10); protein binding	85.8	500	71	0	1	500	409	908	5e-119	428
contig00078	Glyma07g05320.2	LHCA2; chlorophyll binding	86.88	800	96	3	705	1498	809	13	0	741
contig00079	Glyma17g11130.1	ELF5A-1 (EUKARYOTIC ELONGATION FACTOR 5A-1); translation initiation factor	89.03	483	53	0	80	562	1	483	9e-152	537
contig00080	Glyma04g41990.1	ADH1 (ALCOHOL DEHYDROGENASE 1); alcohol dehydrogenase	85.74	954	136	0	4	957	976	23	0	813
contig00082	Glyma15g03810.2	zinc finger (AN1-like) family protein	86.02	515	72	0	409	923	515	1	2e-125	450
contig00088	Glyma15g16560.1	DREPP plasma membrane polypeptide family protein	83.29	401	64	1	565	962	401	1	3e-68	260
contig00089	Glyma15g10220.1	60S ribosomal protein L18A (RPL18aB)	88.27	537	63	0	365	901	537	1	4e-160	565
contig00090	Glyma10g35010.1	AWPM-19-like membrane family protein	83.93	448	72	0	98	545	27	474	1e-85	317
contig00091	Glyma08g24720.1	MLP43 (MLP-LIKE PROTEIN 43)	91.94	62	5	0	188	249	130	191	3e-15	83.8
contig00092	Glyma09g38610.1	PSAL (photosystem I subunit L)	80.76	634	122	0	143	776	1	634	3e-77	289
contig00093	Glyma10g33350.1	caleosin-related family protein / embryo-specific protein, putative	83.39	548	91	0	97	644	1	548	3e-87	323
contig00095	Glyma08g22020.1	unknown protein	92.27	194	15	0	276	469	194	1	3e-70	266
contig00096	Glyma03g32620.4	transducin family protein / WD-40 repeat family protein	90	70	7	0	71	140	920	989	2e-15	83.8
contig00099	Glyma10g39170.1	PAP85; nutrient reservoir	88	100	12	0	271	370	1519	1618	2e-21	103
contig00101	Glyma05g04390.1	protease inhibitor/seed storage/lipid transfer protein (LTP) family protein	84.74	249	37	1	286	533	519	271	1e-45	184
contig00102	Glyma16g33530.1	BETA-TIP (BETA-TONOPLAST INTRINSIC PROTEIN); water channel	83.38	764	127	0	219	982	768	5	9e-143	507
contig00103	Glyma09g12430.1	EMB1080 (embryo defective 1080); structural constituent of ribosome	88.58	464	53	0	136	599	1	464	2e-140	500
contig00104	Glyma14g33330.1	unknown protein	89.73	263	27	0	89	351	10	272	1e-82	307
contig00105	Glyma10g29630.1	binding / catalytic/ oxidoreductase	83.09	816	138	0	128	943	62	877	2e-147	523
contig00106	Glyma13g20010.1	40S ribosomal protein S23 (RPS23B)	90.91	429	39	0	326	754	429	1	7e-153	541
contig00107	Glyma08g20250.1	LOX1; lipoxygenase	82.02	2342	418	1	214	2555	2397	59	0	1300
contig00111	Glyma15g13510.1	peroxidase, putative	82.41	830	146	0	278	1107	995	166	1e-136	488
contig00113	Glyma08g10540.1	60S ribosomal protein L38 (RPL38B)	87.75	204	25	0	225	428	210	7	2e-52	206
contig00114	Glyma03g30040.1	late embryogenesis abundant group 1 domain-containing protein / LEA group 1 domain-containing protein	81.61	174	32	0	88	261	37	210	1e-17	91.7
contig00116	Glyma20g28860.1	acireductone dioxygenase [iron(II)-requiring]/ metal ion binding	86.39	573	78	0	59	631	18	590	8e-146	517
contig00117	Glyma15g23860.1	unknown protein	80.37	1396	271	1	263	1658	1612	220	1e-167	591
contig00119	Glyma16g03230.1	unknown protein	88.49	278	32	0	282	559	492	215	1e-79	297
contig00120	Glyma03g35530.1	60S ribosomal protein L32 (RPL32A)	83.71	350	57	0	56	405	20	369	5e-63	242
contig00125	Glyma13g15560.1	#N/A	93.01	601	40	2	2970	3570	842	244	0	842
contig00126	Glyma06g03150.1	ATTRX1; oxidoreductase, acting on sulfur group of donors, disulfide as acceptor	84.33	319	50	0	62	380	1	319	4e-61	236
contig00128	Glyma18g43650.1	ATFER1; ferric iron binding / iron ion binding	87.69	585	72	0	293	877	852	268	3e-167	589
contig00130	Glyma03g27570.1	nascent polypeptide associated complex alpha chain protein, putative / alpha-NAC, putative	88.6	465	53	0	199	663	148	612	4e-141	502
contig00133	Glyma03g37460.1	emb2386 (embryo defective 2386); structural constituent of ribosome	89.8	559	57	0	757	1315	559	1	0	656
contig00135	Glyma01g07130.1	#N/A	90.78	358	33	0	3968	4325	1	358	3e-124	448
contig00136	Glyma09g40960.1	UBC8 (UBIQUITIN CONJUGATING ENZYME 8); protein binding / ubiquitin-protein ligase	89.26	447	47	1	560	1005	447	1	9e-140	498
contig00137	Glyma11g11900.1	fructose-bisphosphate aldolase, putative	86.97	614	76	2	1	613	644	34	4e-162	571
contig00139	Glyma15g13550.1	peroxidase 22 (PER22) (P22) (PRXEA) / basic peroxidase E	87.16	257	33	0	725	981	727	983	2e-64	248
contig00140	Glyma03g27580.2	NACA3 (NASCENT POLYPEPTIDE-ASSOCIATED COMPLEX SUBUNIT ALPHA-LIKE PROTEIN 3)	86.42	265	33	1	431	692	592	328	3e-61	236
contig00141	Glyma14g38840.2	CBS domain-containing protein	85.6	618	89	0	364	981	618	1	2e-146	519
contig00144	Glyma11g02410.1	40S ribosomal protein S10 (RPS10C)	85.61	542	66	3	307	845	533	1	1e-125	450
contig00145	Glyma06g04810.1	ARA12; serine-type endopeptidase	89.92	129	13	0	178	306	2180	2308	3e-36	153
contig00146	Glyma10g03840.1	histone H1, putative	84.03	144	23	0	243	386	172	315	4e-21	103
contig00148	Glyma06g20960.1	LHCA4 (LIGHT-HARVESTING CHLOROPHYLL-PROTEIN COMPLEX I SUBUNIT A4); chlorophyll binding	82.43	734	129	0	76	809	1	734	4e-120	432
contig00151	Glyma09g31740.1	#N/A	97.73	44	1	0	392	435	619	662	4e-14	79.8
contig00152	Glyma12g09530.2	RNA recognition motif (RRM)-containing protein	85.48	544	69	4	6	543	553	1092	3e-120	432
contig00155	Glyma13g36780.1	late embryogenesis abundant domain-containing protein / LEA domain-containing protein	82.64	121	21	0	475	595	1352	1232	6e-12	73.8
contig00157	Glyma04g02240.1	DRT112; copper ion binding / electron carrier	81.12	376	69	2	251	625	498	124	3e-40	167
contig00158	Glyma11g15680.5	APX1 (ascorbate peroxidase 1); L-ascorbate peroxidase	87.38	753	95	0	336	1088	753	1	0	739
contig00159	Glyma04g40470.1	PGY2 (PIGGYBACK2); structural constituent of ribosome	83.21	560	94	0	152	711	560	1	6e-100	365
contig00160	Glyma15g40450.1	PSBR (photosystem II subunit R)	86.07	280	39	0	272	551	126	405	4e-64	246
contig00161	Glyma09g40570.1	BEN1; binding / catalytic/ coenzyme binding / oxidoreductase, acting on CH-OH group of donors	80.33	605	113	1	31	635	13	611	2e-67	258
contig00162	Glyma19g34770.1	CRU3 (CRUCIFERIN 3); nutrient reservoir	82.84	169	29	0	1230	1398	919	1087	2e-21	105
contig00163	Glyma18g00740.4	S1 RNA-binding domain-containing protein	83.63	617	99	2	416	1031	790	175	4e-112	406
contig00165	Glyma03g08270.4	HMGB1 (HIGH MOBILITY GROUP B 1); DNA binding / chromatin binding / structural constituent of chromatin / transcription factor	85.32	327	40	3	412	737	450	131	2e-66	254
contig00167	Glyma15g15260.1	mitochondrial import inner membrane translocase subunit Tim17/Tim22/Tim23 family protein	87.88	297	36	0	316	612	250	546	2e-81	303
contig00168	Glyma17g10710.1	40S ribosomal protein S9 (RPS9C)	81.31	594	111	0	228	821	594	1	1e-79	297
contig00170	Glyma09g06490.1	#N/A	94.21	242	14	0	1140	1381	12	253	9e-101	369
contig00171	Glyma15g15910.1	unknown protein	83.19	464	78	0	79	542	1	464	8e-81	301
contig00172	Glyma16g03470.1	LEA14 (LATE EMBRYOGENESIS ABUNDANT 14)	81.88	436	79	0	217	652	436	1	8e-62	238
contig00173	Glyma03g34830.1	LOS2; copper ion binding / phosphopyruvate hydratase	91.81	1318	108	0	321	1638	1335	18	0	1756
contig00175	Glyma10g31750.1	BETA-TIP (BETA-TONOPLAST INTRINSIC PROTEIN); water channel	81.62	680	125	0	279	958	680	1	2e-97	357
contig00177	Glyma11g07020.1	cupin family protein	80.72	923	169	2	239	1155	247	1166	3e-115	416
contig00179	Glyma13g44690.1	40S ribosomal protein S12 (RPS12C)	88.13	379	45	0	139	517	48	426	7e-109	394
contig00180	Glyma13g29550.1	unknown protein	80.2	717	139	1	12	728	1	714	1e-77	291
contig00181	Glyma19g07240.2	elongation factor 1-alpha / EF-1-alpha	90.7	1344	125	0	171	1514	1	1344	0	1673
contig00182	Glyma08g23260.3	40S ribosomal protein S12 (RPS12C)	88.53	375	43	0	168	542	49	423	3e-111	402
contig00183	Glyma08g41660.1	PSBP-1 (PHOTOSYSTEM II SUBUNIT P-1); poly(U) binding	85.99	614	86	0	433	1046	789	176	5e-151	535
contig00185	Glyma02g16710.1	extracellular dermal glycoprotein, putative / EDGP, putative	87.13	101	13	0	443	543	1141	1241	2e-19	97.6
contig00187	Glyma06g02300.1	DRT112; copper ion binding / electron carrier	85.54	83	12	0	60	142	212	130	2e-11	69.9
contig00188	Glyma05g28490.1	SHM4 (serine hydroxymethyltransferase 4); catalytic/ glycine hydroxymethyltransferase/ pyridoxal phosphate binding	83.97	755	121	0	716	1470	661	1415	2e-151	537
contig00189	Glyma02g41230.2	HMGA (HIGH MOBILITY GROUP A); DNA binding	89.47	95	10	0	96	190	32	126	7e-23	109
contig00192	Glyma12g29100.1	ATFD1 (FERREDOXIN 1); 2 iron, 2 sulfur cluster binding / electron carrier/ iron-sulfur cluster binding	83.02	159	27	0	265	423	351	193	1e-20	101
contig00193	Glyma08g21730.1	DELTA-TIP; ammonia transporter/ methylammonium transmembrane transporter/ water channel	85.08	382	49	4	18	399	374	1	4e-75	281
contig00196	Glyma08g21960.1	60S ribosomal protein L37 (RPL37B)	88.89	288	32	0	21	308	1	288	7e-86	317
contig00197	Glyma15g22780.1	PSAK (photosystem I subunit K)	90.39	281	27	0	220	500	22	302	2e-93	343
contig00198	Glyma18g17590.1	pre-mRNA splicing factor 10 kDa subunit, putative	90	260	26	0	310	569	260	1	2e-83	309
contig00200	Glyma02g36500.3	ELF5A-1 (EUKARYOTIC ELONGATION FACTOR 5A-1); translation initiation factor	88.61	483	55	0	93	575	1	483	4e-147	521
contig00203	Glyma08g07350.1	17.6 kDa class I small heat shock protein (HSP17.6B-CI)	84.43	456	56	2	208	663	441	1	8e-96	351
contig00204	Glyma09g30970.1	#N/A	92.63	190	14	0	788	977	190	1	1e-69	266
contig00206	Glyma17g10780.1	transcription regulator/ zinc ion binding	83.24	1074	169	3	1	1071	5	1070	0	694
contig00207	Glyma10g01820.1	UNE5 (UNFERTILIZED EMBRYO SAC 5); protein disulfide isomerase	88.32	1062	121	1	135	1196	70	1128	0	1118
contig00208	Glyma20g27990.1	THI1; protein homodimerization	83.58	932	153	0	144	1075	1056	125	0	634
contig00210	Glyma10g39050.1	40S ribosomal protein S3A (RPS3aB)	86.95	774	101	0	76	849	13	786	0	733
contig00211	Glyma13g19840.2	In2-1 protein, putative	85.51	690	100	0	334	1023	720	31	4e-163	575
contig00212	Glyma17g09280.2	structural constituent of ribosome	88.11	227	27	0	33	259	13	239	3e-61	236
contig00213	Glyma02g31990.1	#N/A	89.75	322	33	0	200	521	324	3	4e-103	377
contig00214	Glyma12g34660.1	wound-responsive protein, putative	84.23	260	41	0	285	544	369	110	1e-47	190
contig00216	Glyma02g17470.1	universal stress protein (USP) family protein	87.23	321	41	0	290	610	489	169	8e-84	311
contig00218	Glyma11g12300.1	40S ribosomal protein S25 (RPS25B)	87.12	326	42	0	271	596	326	1	2e-84	313
contig00219	Glyma11g15090.1	histone H2B, putative	85.66	265	38	0	278	542	445	181	1e-57	224
contig00220	Glyma19g37370.1	RPL24A (ribosomal protein L24); structural constituent of ribosome	86.67	495	63	1	73	564	1	495	8e-127	454
contig00221	Glyma06g06790.1	60S ribosomal protein L39 (RPL39C)	89.8	147	15	0	105	251	226	372	3e-42	172
contig00222	Glyma10g35700.1	elongation factor 1-alpha / EF-1-alpha	89.58	1286	134	0	82	1367	13	1298	0	1487
contig00223	Glyma07g15800.1	MT2A (METALLOTHIONEIN 2A); copper ion binding	81.4	242	39	1	268	503	320	79	7e-28	125
contig00224	Glyma11g15050.1	histone H2B, putative	90.64	267	25	0	232	498	181	447	7e-90	331
contig00225	Glyma10g07410.1	ATECP63 (EMBRYONIC CELL PROTEIN 63)	85.58	104	15	0	704	807	676	779	4e-16	87.7
contig00228	Glyma17g35650.1	L-asparaginase, putative / L-asparagine amidohydrolase, putative	85.49	503	73	0	65	567	1	503	7e-116	418
contig00229	Glyma20g28300.1	PSAD-1 (photosystem I subunit D-1)	82.99	435	74	0	288	722	609	175	5e-73	276
contig00231	Glyma11g33560.1	ATGSR1; copper ion binding / glutamate-ammonia ligase	87.49	1055	132	0	87	1141	1	1055	0	1045
contig00232	Glyma12g06240.1	universal stress protein (USP) family protein	83.55	468	75	2	177	643	7	473	9e-81	301
contig00233	Glyma03g42180.1	60s acidic ribosomal protein P1, putative	79.23	337	66	2	46	379	1	336	1e-20	101
contig00236	Glyma01g41810.1	40S ribosomal protein S30 (RPS30B)	89.13	184	20	0	226	409	298	115	2e-52	206
contig00237	Glyma08g29090.1	POM1 (POM-POM1); chitinase	82.01	806	145	0	332	1137	954	149	9e-125	448
contig00238	Glyma15g04290.1	TPI (TRIOSEPHOSPHATE ISOMERASE); triose-phosphate isomerase	87.47	758	95	0	76	833	1	758	0	749
contig00239	Glyma11g31930.1	unknown protein	90.29	103	10	0	735	837	192	90	1e-27	125
contig00240	Glyma11g12690.1	unknown protein	82.82	262	39	2	4	262	1	259	8e-34	145
contig00241	Glyma01g40930.1	vacuolar protein sorting 55 family protein / VPS55 family protein	86.86	388	48	1	317	704	414	30	1e-98	361
contig00242	Glyma08g20220.1	LOX1; lipoxygenase	81.15	960	179	2	179	1137	2600	1642	5e-126	452
contig00243	Glyma07g00900.1	LOX1; lipoxygenase	80.94	488	91	2	13	499	2105	2591	1e-54	214
contig00244	Glyma14g36850.1	fructose-bisphosphate aldolase, putative	83.6	1073	176	0	67	1139	1	1073	0	731
contig00245	Glyma11g06830.3	RCE1 (RUB1 CONJUGATING ENZYME 1); NEDD8 ligase/ small conjugating protein ligase	91.24	548	48	0	271	818	548	1	0	706
contig00246	Glyma04g35050.1	unknown protein	86.98	169	22	0	302	470	253	85	1e-38	161
contig00247	Glyma08g12900.2	COR314-TM2	86	350	49	0	180	529	657	308	5e-82	305
contig00248	Glyma20g31790.1	ATPQ (ATP SYNTHASE D CHAIN, MITOCHONDRIAL); hydrogen ion transmembrane transporter	89.5	438	46	0	307	744	488	51	1e-141	504
contig00249	Glyma08g01310.1	nodulin MtN3 family protein	84.53	653	101	0	457	1109	657	5	1e-138	494
contig00250	Glyma12g04380.1	nascent polypeptide-associated complex (NAC) domain-containing protein / BTF3b-like transcription factor, putative	89.36	376	40	0	553	928	376	1	6e-119	428
contig00251	Glyma02g00810.1	malate dehydrogenase, cytosolic, putative	88.61	992	113	0	492	1483	992	1	0	1070
contig00252	Glyma15g15590.1	MLP423 (MLP-LIKE PROTEIN 423)	80.44	271	53	0	205	475	120	390	1e-25	117
contig00253	Glyma10g00920.1	malate dehydrogenase, cytosolic, putative	86.59	984	120	1	147	1130	6	977	0	918
contig00255	Glyma16g04240.3	ATMS1; 5-methyltetrahydropteroyltriglutamate-homocysteine S-methyltransferase/ methionine synthase	87.43	2292	288	0	287	2578	2292	1	0	2260
contig00256	Glyma15g03710.1	histone H3	83.17	404	68	0	106	509	1	404	6e-69	262
contig00257	Glyma11g08440.1	SKP1 (S PHASE KINASE-ASSOCIATED PROTEIN 1); protein binding / ubiquitin-protein ligase	89.05	210	23	0	19	228	259	468	9e-61	234
contig00258	Glyma16g13580.1	60S ribosomal protein L13A (RPL13aD)	82.25	586	102	2	273	857	621	37	9e-87	321
contig00259	Glyma05g25690.1	unknown protein	83.8	179	29	0	424	602	1174	996	2e-27	125
contig00261	Glyma04g01130.2	ERD14 (EARLY RESPONSE TO DEHYDRATION 14); calcium ion binding	86.54	104	11	1	477	580	358	458	2e-17	91.7
contig00263	Glyma12g12230.1	ATOMT1 (O-METHYLTRANSFERASE 1); caffeate O-methyltransferase/ myricetin 3\'-O-methyltransferase/ quercetin 3-O-methyltransferase	80.95	1071	204	0	140	1210	22	1092	5e-142	505
contig00265	Glyma07g14340.2	PSBQ-2; calcium ion binding	82.16	426	76	0	848	1273	235	660	1e-62	242
contig00267	Glyma09g28310.1	trypsin and protease inhibitor family protein / Kunitz family protein	92	50	4	0	154	203	67	116	5e-11	67.9
contig00270	Glyma13g42310.1	LOX1; lipoxygenase	82.8	2418	413	1	213	2630	187	2601	0	1491
contig00271	Glyma08g03840.1	ATNADP-ME1 (NADP-malic enzyme 1); malate dehydrogenase (oxaloacetate-decarboxylating) (NADP+)/ malic enzyme/ oxidoreductase, acting on NADH or NADPH, NAD or NADP as acceptor	90.98	122	11	0	404	525	1211	1332	1e-36	155
contig00272	Glyma13g42090.1	60S ribosomal protein L38 (RPL38B)	89.53	191	20	0	46	236	55	245	1e-56	220
contig00273	Glyma09g40810.1	unknown protein	83.92	143	23	0	378	520	179	37	9e-21	101
contig00274	Glyma04g42870.1	NPQ4 (NONPHOTOCHEMICAL QUENCHING); chlorophyll binding / xanthophyll binding	84.85	647	89	3	262	902	806	163	1e-138	494
contig00276	Glyma15g01940.1	PSAH2 (PHOTOSYSTEM I SUBUNIT H2)	89.54	153	16	0	201	353	420	268	1e-43	176
contig00279	Glyma11g03690.1	TIP2;2 (TONOPLAST INTRINSIC PROTEIN 2;2); water channel	83.31	719	120	0	232	950	719	1	1e-132	474
contig00280	Glyma13g19430.1	ADF4 (ACTIN DEPOLYMERIZING FACTOR 4); actin binding	85.4	404	59	0	350	753	416	13	4e-80	299
contig00281	Glyma14g00640.1	LHCA3; chlorophyll binding	84.16	827	128	1	105	931	1	824	1e-169	597
contig00282	Glyma19g27380.1	mitochondrial phosphate transporter	88.77	917	103	0	110	1026	170	1086	0	1001
contig00284	Glyma10g43730.1	DHAR2 (DEHYDROASCORBATE REDUCTASE 2); glutathione binding / glutathione dehydrogenase (ascorbate)	81.64	561	103	0	85	645	1	561	5e-79	295
contig00286	Glyma10g32080.1	LHCB5 (LIGHT HARVESTING COMPLEX OF PHOTOSYSTEM II 5); chlorophyll binding	88.22	679	80	0	246	924	184	862	0	712
contig00287	Glyma19g43440.1	SWP (STRUWWELPETER)	88.61	79	9	0	4	82	275	197	1e-15	85.7
contig00288	Glyma12g22340.1	PAA1 (PROTEASOME ALPHA SUBUNIT A 1); endopeptidase/ peptidase/ threonine-type endopeptidase	91.18	737	65	0	398	1134	737	1	0	946
contig00290	Glyma10g04560.1	emb2171 (embryo defective 2171); structural constituent of ribosome	88.12	404	48	0	392	795	404	1	1e-116	420
contig00292	Glyma02g04040.2	ATARFA1F (ARABIDOPSIS THALIANA ADP-RIBOSYLATION FACTOR A1F); GTP binding / copper ion binding / phospholipase activator/ protein binding	92.8	542	39	0	317	858	542	1	0	765
contig00293	Glyma09g14870.1	TIL (TEMPERATURE-INDUCED LIPOCALIN); binding / transporter	81.4	172	32	0	653	824	278	107	3e-16	87.7
contig00297	Glyma04g21360.1	#N/A	86.36	154	21	0	270	423	161	8	3e-31	139
contig00298	Glyma20g37190.2	40S ribosomal protein S24 (RPS24A)	88.11	412	49	0	67	478	1	412	5e-119	428
contig00299	Glyma10g29170.1	RPL18 (RIBOSOMAL PROTEIN L18); structural constituent of ribosome	87.23	564	72	0	279	842	564	1	8e-155	547
contig00300	Glyma07g19370.1	oxidoreductase family protein	82.08	960	172	0	240	1199	960	1	3e-152	539
contig00302	Glyma19g42490.1	extracellular dermal glycoprotein, putative / EDGP, putative	81.38	188	35	0	146	333	127	314	2e-18	95.6
contig00303	Glyma12g05150.1	COR413-PM2 (COLD-REGULATED 413-PLASMA MEMBRANE 2)	81.28	561	105	0	227	787	578	18	3e-74	280
contig00304	Glyma17g14170.1	NRS/ER (NUCLEOTIDE-RHAMNOSE SYNTHASE/EPIMERASE-REDUCTASE); UDP-4-keto-6-deoxy-glucose-3,5-epimerase/ UDP-4-keto-rhamnose-4-keto-reductase/ dTDP-4-dehydrorhamnose 3,5-epimerase/ dTDP-4-dehydrorhamnose reductase	85.53	477	69	0	291	767	900	424	7e-110	398
contig00305	Glyma16g23230.1	SKP1 (S PHASE KINASE-ASSOCIATED PROTEIN 1); protein binding / ubiquitin-protein ligase	79.71	276	56	0	121	396	74	349	2e-21	103
contig00306	Glyma04g33040.1	#N/A	93.36	211	14	0	683	893	1	211	2e-82	307
contig00307	Glyma06g08250.1	ChaC-like family protein	85.83	607	86	0	134	740	1	607	6e-147	521
contig00309	Glyma18g04080.1	RCA (RUBISCO ACTIVASE); ADP binding / ATP binding / enzyme regulator/ ribulose-1,5-bisphosphate carboxylase/oxygenase activator	87.48	1094	134	1	274	1367	187	1277	0	1078
contig00311	Glyma13g22300.1	TIL (TEMPERATURE-INDUCED LIPOCALIN); binding / transporter	85.33	259	38	0	239	497	542	284	3e-54	212
contig00312	Glyma18g07160.1	histone H4	84.36	275	43	0	95	369	16	290	9e-52	204
contig00313	Glyma10g09550.1	#N/A	93.64	236	15	0	1269	1504	24	259	3e-94	349
contig00314	Glyma15g19660.1	unknown protein	80.78	385	72	2	1	385	217	599	1e-38	161
contig00315	Glyma09g21010.1	MLP43 (MLP-LIKE PROTEIN 43)	80.17	343	65	1	134	476	116	455	1e-23	111
contig00316	Glyma13g01570.1	nodulin MtN21 family protein	83.03	760	120	3	165	924	220	970	6e-132	472
contig00317	Glyma14g40670.2	RD19 (RESPONSIVE TO DEHYDRATION 19); cysteine-type endopeptidase/ cysteine-type peptidase	83.36	673	109	1	444	1116	413	1082	6e-123	442
contig00318	Glyma15g10160.1	RNA recognition motif (RRM)-containing protein	85.31	667	98	0	787	1453	958	292	7e-154	545
contig00319	Glyma07g38520.1	RPS15A (ribosomal protein s15a); structural constituent of ribosome	87.47	391	49	0	306	696	391	1	2e-106	387
contig00320	Glyma01g33900.1	ATRPS13A (ARABIDOPSIS THALIANA RIBOSOMAL PROTEIN S13A); structural constituent of ribosome	86.51	341	46	0	301	641	433	93	8e-84	311
contig00321	Glyma11g11040.1	60S ribosomal protein L7A (RPL7aA)	87.67	738	91	0	194	931	780	43	0	741
contig00323	Glyma03g37080.3	tetrahydrofolate dehydrogenase/cyclohydrolase, putative	88.55	882	99	2	116	996	1	881	0	932
contig00324	Glyma12g33800.1	GRF9 (GENERAL REGULATORY FACTOR 9); calcium ion binding / protein binding / protein phosphorylated amino acid binding	89.95	786	79	0	151	936	1	786	0	932
contig00325	Glyma15g10660.3	AHP1 (HISTIDINE-CONTAINING PHOSPHOTRANSMITTER 1); histidine phosphotransfer kinase	85.84	445	63	0	180	624	1	445	3e-105	383
contig00326	Glyma08g08660.2	unknown protein	79.18	711	145	1	191	901	1224	517	8e-60	232
contig00327	Glyma02g08690.1	RPS18C (S18 RIBOSOMAL PROTEIN); RNA binding / nucleic acid binding / structural constituent of ribosome	90.26	431	42	0	112	542	25	455	5e-147	521
contig00328	Glyma05g31610.4	#N/A	82.78	395	65	1	421	815	392	1	3e-62	240
contig00329	Glyma16g33710.1	trypsin and protease inhibitor family protein / Kunitz family protein	84.07	182	26	1	597	778	421	599	3e-28	127
contig00330	Glyma06g15540.1	PSAN; calmodulin binding	88.73	284	32	0	292	575	218	501	3e-83	309
contig00331	Glyma17g04330.1	MTO3 (METHIONINE OVER-ACCUMULATOR 3); methionine adenosyltransferase	84.94	1175	177	0	89	1263	5	1179	0	926
contig00332	Glyma15g11530.2	ATGLX1 (GLYOXALASE I HOMOLOG); lactoylglutathione lyase/ metal ion binding	90.98	854	77	0	72	925	9	862	0	1082
contig00333	Glyma16g26130.1	LHCA1; chlorophyll binding	88.32	591	69	0	295	885	724	134	5e-178	624
contig00335	Glyma19g42700.1	40S ribosomal protein S14 (RPS14C)	88.58	438	50	0	293	730	446	9	4e-132	472
contig00337	Glyma01g44040.1	unknown protein	90.08	121	12	0	213	333	146	266	1e-33	145
contig00339	Glyma10g38350.2	NRPB6A; DNA binding / DNA-directed RNA polymerase	86.53	438	50	2	244	681	429	1	4e-110	398
contig00340	Glyma15g13120.1	cinnamoyl-CoA reductase family	83.94	330	53	0	666	995	655	984	2e-60	234
contig00341	Glyma12g36100.1	#N/A	93.43	1522	99	1	800	2320	1	1522	0	2216
contig00342	Glyma17g03600.1	TENA/THI-4 family protein	78.81	604	125	2	109	712	84	684	8e-41	168
contig00343	Glyma07g10330.2	40S ribosomal protein S7 (RPS7B)	85.64	564	81	0	81	644	13	576	2e-133	476
contig00344	Glyma05g37900.1	ATGPX6 (GLUTATHIONE PEROXIDASE 6); glutathione peroxidase	91.08	471	42	0	246	716	31	501	8e-171	601
contig00346	Glyma17g16840.2	cytochrome c oxidase-related	85.84	226	32	0	129	354	61	286	1e-48	194
contig00348	Glyma02g03680.1	MLP423 (MLP-LIKE PROTEIN 423)	85.71	161	23	0	543	703	170	10	2e-31	137
contig00353	Glyma08g45770.1	RPS6 (RIBOSOMAL PROTEIN S6); structural constituent of ribosome	90.45	670	64	0	1	670	670	1	0	821
contig00354	Glyma08g11040.1	unknown protein	85.32	218	20	2	130	346	207	1	3e-45	182
contig00358	Glyma09g02790.1	60S ribosomal protein L13A (RPL13aD)	82.33	481	83	2	344	823	500	21	2e-69	264
contig00359	Glyma07g15610.1	unknown protein	84.81	158	24	0	189	346	2	159	3e-27	123
contig00360	Glyma08g46070.1	40S ribosomal protein S8 (RPS8A)	84.71	654	98	1	59	712	1	652	7e-140	498
contig00361	Glyma13g07900.1	EXL2 (EXORDIUM LIKE 2)	81.87	386	70	0	304	689	908	523	3e-53	210
contig00362	Glyma05g37190.1	VHA-E3 (VACUOLAR H+-ATPASE SUBUNIT E ISOFORM 3); proton-transporting ATPase, rotational mechanism	83.11	687	110	1	324	1004	687	1	1e-123	444
contig00364	Glyma19g01050.7	CA1 (CARBONIC ANHYDRASE 1); carbonate dehydratase/ zinc ion binding	88.23	807	92	1	227	1033	190	993	0	842
contig00365	Glyma07g38790.1	binding / catalytic/ oxidoreductase	82.37	851	150	0	204	1054	870	20	9e-140	498
contig00366	Glyma03g40870.1	aldo/keto reductase family protein	83.45	997	157	4	143	1135	29	1021	1e-173	611
contig00367	Glyma03g39110.2	ATSAR2 (ARABIDOPSIS THALIANA SECRETION-ASSOCIATED RAS SUPER FAMILY 2); GTP binding	91.05	570	51	0	150	719	13	582	0	726
contig00369	Glyma09g05030.2	structural constituent of ribosome	83.95	243	39	0	222	464	243	1	3e-42	172
contig00372	Glyma18g41340.1	ATGSTU8 (GLUTATHIONE S-TRANSFERASE TAU 8); glutathione transferase	82.42	364	64	0	46	409	14	377	1e-54	214
contig00373	Glyma09g30440.1	protein kinase, putative	91.28	298	22	2	7	303	3460	3166	9e-103	373
contig00374	Glyma19g19680.1	CAM7 (CALMODULIN 7); calcium ion binding	92.44	450	34	0	364	813	450	1	2e-177	622
contig00375	Glyma19g28240.1	GAPA-2 (GLYCERALDEHYDE 3-PHOSPHATE DEHYDROGENASE A SUBUNIT 2); NAD or NADH binding / binding / catalytic/ glyceraldehyde-3-phosphate dehydrogenase (phosphorylating)/ glyceraldehyde-3-phosphate dehydrogenase	86.78	1218	155	2	68	1285	1	1212	0	1130
contig00376	Glyma10g36070.1	50S ribosomal protein L21, chloroplast / CL21 (RPL21)	82.97	323	55	0	405	727	599	277	1e-51	204
contig00378	Glyma16g05090.1	ARS27A (ARABIDOPSIS RIBOSOMAL PROTEIN S27); structural constituent of ribosome	91.05	257	23	0	183	439	257	1	8e-89	327
contig00380	Glyma03g31580.2	PSBW (PHOTOSYSTEM II REACTION CENTER W)	83.94	218	35	0	139	356	368	151	8e-37	155
contig00381	Glyma06g02040.1	CAT2 (CATALASE 2); catalase	87.86	1475	173	1	325	1799	1469	1	0	1507
contig00383	Glyma10g40460.1	40S ribosomal protein S29 (RPS29B)	86.98	169	22	0	391	559	169	1	1e-38	161
contig00384	Glyma15g15800.1	structural constituent of ribosome	83.41	229	37	1	38	266	1	228	6e-34	145
contig00387	Glyma06g47510.2	RPL16A; structural constituent of ribosome	86.93	505	66	0	209	713	584	80	6e-134	478
contig00388	Glyma13g40100.1	PIP2B (PLASMA MEMBRANE INTRINSIC PROTEIN 2); water channel	83.31	761	127	0	143	903	102	862	7e-141	502
contig00389	Glyma03g04960.1	LP1; calmodulin binding	94.83	58	3	0	321	378	293	350	1e-17	91.7
contig00390	Glyma08g03650.1	PFN2 (PROFILIN 2); actin binding / protein binding	86.11	396	55	0	73	468	1	396	4e-95	349
contig00392	Glyma14g36970.1	histone H4	83.61	305	50	0	177	481	305	1	5e-53	208
contig00393	Glyma04g14650.1	ACBP6 (acyl-CoA-binding protein 6); acyl-CoA binding / phosphatidylcholine binding	84.19	253	40	0	213	465	1	253	1e-45	184
contig00394	Glyma13g40900.1	HTA12; DNA binding	86.78	295	39	0	146	440	74	368	4e-73	276
contig00397	Glyma10g44200.1	PBD1 (20S PROTEASOME BETA SUBUNIT D1); peptidase/ threonine-type endopeptidase	86.58	611	82	0	53	663	1	611	6e-159	561
contig00398	Glyma11g04530.1	glycine cleavage system H protein, mitochondrial, putative	83.74	492	75	3	234	724	488	1	9e-87	321
contig00399	Glyma02g35990.1	UEV1D-4 (UBIQUITIN E2 VARIANT 1D-4); protein binding / ubiquitin-protein ligase	94.09	440	26	0	226	665	1	440	0	666
contig00400	Glyma11g05080.1	ATARLA1C (ADP-ribosylation factor-like A1C); GTP binding	92.07	555	44	0	199	753	1	555	0	751
contig00402	Glyma12g04510.2	40S ribosomal protein S25 (RPS25B)	90.8	326	30	0	64	389	1	326	3e-113	408
contig00403	Glyma02g43790.1	MD-2-related lipid recognition domain-containing protein / ML domain-containing protein	80.32	371	70	1	155	522	125	495	4e-36	153
contig00405	Glyma17g07690.1	nodulin MtN21 family protein	81.85	314	54	2	170	483	363	53	2e-37	157
contig00406	Glyma05g26290.1	60S ribosomal protein L35a (RPL35aC)	86	300	42	0	29	328	1	300	5e-69	262
contig00408	Glyma11g20600.1	PIP2;4 (PLASMA MEMBRANE INTRINSIC PROTEIN 2;4); water channel	83.18	862	140	3	47	904	1	861	3e-152	539
contig00410	Glyma19g33710.1	OEP7 (OUTER ENVELOPE MEMBRANE PROTEIN 7)	87.06	85	11	0	409	493	86	2	8e-15	81.8
contig00411	Glyma15g03030.1	LOX1; lipoxygenase	81.16	345	63	1	1	345	376	34	3e-39	163
contig00415	Glyma08g23750.2	60S ribosomal protein L7 (RPL7D)	86.26	706	97	0	90	795	25	730	9e-180	630
contig00416	Glyma04g01220.1	transporter	86.32	1879	247	4	312	2184	1875	1	0	1667
contig00417	Glyma11g15060.1	histone H2B, putative	84.34	447	70	0	155	601	447	1	6e-90	331
contig00419	Glyma04g34330.2	unknown protein	88.41	164	19	0	175	338	112	275	1e-42	174
contig00420	Glyma17g11500.1	serine-rich protein-related	86.16	159	22	0	501	659	415	573	2e-32	141
contig00421	Glyma13g22940.1	protease inhibitor/seed storage/lipid transfer protein (LTP) family protein	81.4	258	48	0	368	625	427	684	2e-29	131
contig00423	Glyma10g33650.1	ATGSTU15 (GLUTATHIONE S-TRANSFERASE TAU 15); glutathione transferase	85.23	298	44	0	192	489	1	298	8e-63	242
contig00425	Glyma02g05540.1	60S ribosomal protein L8 (RPL8C)	84.42	770	120	0	62	831	1	770	4e-163	575
contig00426	Glyma15g17010.1	60S ribosomal protein L27 (RPL27C)	80.65	248	48	0	299	546	440	193	1e-23	111
contig00427	Glyma08g17870.1	RUB1 (RELATED TO UBIQUITIN 1); protein binding	95.47	464	21	0	333	796	464	1	0	753
contig00430	Glyma10g34880.1	ATX1 (ARABIDOPSIS HOMOLOG OF ANTI-OXIDANT 1); metal ion binding	93.12	218	15	0	139	356	53	270	1e-84	313
contig00432	Glyma06g48350.2	unknown protein	85.71	189	27	0	303	491	231	43	1e-38	161
contig00434	Glyma02g41700.1	RCA (RUBISCO ACTIVASE); ADP binding / ATP binding / enzyme regulator/ ribulose-1,5-bisphosphate carboxylase/oxygenase activator	83.64	544	87	2	15	557	1139	597	1e-97	357
contig00435	Glyma13g39270.2	60S ribosomal protein L10A (RPL10aA)	88.31	650	74	2	67	715	1	649	0	670
contig00436	Glyma06g07400.1	RAN3 (RAN GTPASE 3); GTP binding / GTPase/ protein binding	89.18	647	70	0	97	743	1	647	0	728
contig00437	Glyma02g01260.2	ATARFA1F (ARABIDOPSIS THALIANA ADP-RIBOSYLATION FACTOR A1F); GTP binding / copper ion binding / phospholipase activator/ protein binding	92.23	412	32	0	1	412	412	1	1e-159	563
contig00439	Glyma15g42940.1	ATP synthase delta chain, mitochondrial, putative / H(+)-transporting two-sector ATPase, delta (OSCP) subunit, putative	85.74	652	93	0	416	1067	713	62	5e-157	555
contig00441	Glyma17g03550.2	60S ribosomal protein L29 (RPL29B)	90.97	155	14	0	30	184	1	155	2e-49	196
contig00445	Glyma08g16420.1	AAC1 (ADP/ATP CARRIER 1); ATP:ADP antiporter/ binding	89.1	936	102	0	286	1221	232	1167	0	1047
contig00446	Glyma16g22680.1	ATHCHIB (ARABIDOPSIS THALIANA BASIC CHITINASE); chitinase	87.01	77	10	0	687	763	449	373	4e-12	73.8
contig00447	Glyma07g33780.1	caffeoyl-CoA 3-O-methyltransferase, putative	88.13	716	85	0	221	936	742	27	0	686
contig00449	Glyma13g41710.1	histone H3	84.9	404	61	0	200	603	404	1	1e-85	317
contig00451	Glyma03g29800.1	40S ribosomal protein S20 (RPS20A)	88.76	249	28	0	200	448	124	372	6e-72	272
contig00452	Glyma02g01940.1	emb2386 (embryo defective 2386); structural constituent of ribosome	89.34	638	68	0	21	658	123	760	0	726
contig00454	Glyma18g41590.1	protease inhibitor/seed storage/lipid transfer protein (LTP) family protein	78.25	285	62	0	776	1060	285	1	4e-12	73.8
contig00456	Glyma07g39120.5	ATGLX1 (GLYOXALASE I HOMOLOG); lactoylglutathione lyase/ metal ion binding	82.02	773	139	0	94	866	44	816	2e-119	430
contig00457	Glyma20g24500.1	ATFD3 (ferredoxin 3); 2 iron, 2 sulfur cluster binding / electron carrier/ iron-sulfur cluster binding	83.81	383	59	1	164	546	76	455	2e-69	264
contig00458	Glyma07g14860.1	AT3BETAHSD/D2 (3BETA-HYDROXYSTEROID-DEHYDROGENASE/DECARBOXYLASE ISOFORM 2); 3-beta-hydroxy-delta5-steroid dehydrogenase/ sterol-4-alpha-carboxylate 3-dehydrogenase (decarboxylating)	86.14	808	110	2	657	1463	463	1269	0	698
contig00459	Glyma02g47750.1	aldo/keto reductase, putative	81.4	742	138	0	142	883	73	814	3e-103	377
contig00460	Glyma07g32190.1	APE2 (ACCLIMATION OF PHOTOSYNTHESIS TO ENVIRONMENT 2); antiporter/ triose-phosphate transmembrane transporter	88.55	908	104	0	276	1183	1217	310	0	975
contig00461	Glyma16g33240.1	40S ribosomal protein S3 (RPS3C)	87.68	617	76	0	263	879	701	85	8e-177	620
contig00462	Glyma19g35110.1	60S ribosomal protein L23 (RPL23A)	88.92	415	46	0	24	438	1	415	4e-128	458
contig00463	Glyma12g05830.1	BGLU13 (BETA GLUCOSIDASE 13); catalytic/ cation binding / hydrolase, hydrolyzing O-glycosyl compounds	84.45	418	65	0	1240	1657	618	201	5e-84	313
contig00464	Glyma04g40890.1	unknown protein	83.25	191	32	0	104	294	1	191	8e-28	125
contig00465	Glyma19g41120.1	cathepsin B-like cysteine protease, putative	87.65	923	114	0	106	1028	97	1019	0	926
contig00466	Glyma14g05980.2	unknown protein	87.42	159	19	1	83	240	26	184	5e-35	149
contig00467	Glyma17g07350.1	allergen V5/Tpx-1-related family protein	80.89	314	60	0	219	532	410	97	1e-33	145
contig00468	Glyma11g37580.1	PSBY	78.69	413	73	2	183	589	593	190	2e-29	131
contig00471	Glyma09g04510.1	MLP423 (MLP-LIKE PROTEIN 423)	80.48	374	72	1	286	658	477	104	2e-36	155
contig00472	Glyma13g33190.1	FKBP12 (FK506-BINDING PROTEIN); FK506 binding / peptidyl-prolyl cis-trans isomerase	88.6	342	39	0	93	434	97	438	4e-101	369
contig00474	Glyma05g34070.1	RACK1C_AT (RECEPTOR FOR ACTIVATED C KINASE 1 C); nucleotide binding	84.46	978	146	1	274	1245	978	1	0	735
contig00476	Glyma12g05820.1	BGLU15 (BETA GLUCOSIDASE 15); catalytic/ cation binding / hydrolase, hydrolyzing O-glycosyl compounds	85.87	92	13	0	8	99	2275	2366	2e-14	79.8
contig00477	Glyma11g12480.1	CCR2 (COLD, CIRCADIAN RHYTHM, AND RNA BINDING 2); RNA binding / double-stranded DNA binding / single-stranded DNA binding	83.95	243	39	0	731	973	255	13	6e-42	172
contig00479	Glyma07g03610.1	aconitase C-terminal domain-containing protein	80.41	536	105	0	383	918	737	202	3e-59	230
contig00480	Glyma04g01840.6	HMGB2 (HIGH MOBILITY GROUP B 2); DNA binding / chromatin binding / structural constituent of chromatin / transcription factor	83.28	335	53	1	388	722	452	121	4e-55	216
contig00484	Glyma11g02530.1	PIP1C (PLASMA MEMBRANE INTRINSIC PROTEIN 1C); water channel	87.79	860	102	1	172	1031	857	1	0	868
contig00487	Glyma03g01750.1	C2 domain-containing protein	83.04	395	67	0	281	675	395	1	7e-66	252
contig00488	Glyma09g24070.1	NADH-ubiquinone oxidoreductase-related	79.09	416	87	0	503	918	416	1	1e-30	135
contig00489	Glyma06g09500.1	TUA2; structural constituent of cytoskeleton	85.02	1355	200	1	232	1583	1355	1	0	1072
contig00490	Glyma05g29000.1	TUA5; structural constituent of cytoskeleton	83.64	1314	215	0	117	1430	1	1314	0	900
contig00492	Glyma13g33410.1	NADH-ubiquinone oxidoreductase-related	84.32	287	45	0	550	836	287	1	6e-54	212
contig00495	Glyma15g05620.1	ubiquinol-cytochrome C reductase complex 7.8 kDa protein, putative / mitochondrial hinge protein, putative	90	210	21	0	266	475	210	1	2e-65	250
contig00496	Glyma03g38520.1	cathepsin B-like cysteine protease, putative	88.34	223	21	1	833	1050	1022	800	5e-61	236
contig00497	Glyma18g41350.1	ATGSTU7 (ARABIDOPSIS THALIANA GLUTATHIONE S-TRANSFERASE TAU 7); glutathione transferase	81.66	229	41	1	89	317	61	288	1e-24	113
contig00498	Glyma16g08090.1	ATBBC1 (ARABIDOPSIS THALIANA BREAST BASIC CONSERVED 1); structural constituent of ribosome	85.26	563	83	0	20	582	1	563	6e-128	458
contig00503	Glyma01g35680.1	#N/A	92.82	362	26	0	2723	3084	362	1	2e-143	511
contig00504	Glyma06g05810.1	PSBX (photosystem II subunit X)	84.02	219	35	0	656	874	372	154	4e-37	157
contig00505	Glyma11g00320.1	leucine-rich repeat family protein	84.51	568	88	0	325	892	637	70	6e-119	428
contig00506	Glyma05g35220.1	peptidyl-tRNA hydrolase family protein	89.71	243	24	1	1	242	438	196	2e-73	276
contig00507	Glyma05g35800.1	ATNADP-ME4 (NADP-malic enzyme 4); malate dehydrogenase (oxaloacetate-decarboxylating) (NADP+)/ malic enzyme/ oxidoreductase, acting on NADH or NADPH, NAD or NADP as acceptor	88.46	1776	202	2	113	1885	127	1902	0	1881
contig00508	Glyma14g09440.1	RD21 (responsive to dehydration 21); cysteine-type endopeptidase/ cysteine-type peptidase	82.85	956	162	2	507	1461	1328	374	5e-164	579
contig00509	Glyma17g06010.2	unknown protein	89.87	237	22	1	448	682	147	383	2e-72	274
contig00510	Glyma15g05670.1	60S ribosomal protein L36a/L44 (RPL36aB)	88.05	318	38	0	161	478	318	1	2e-89	329
contig00512	Glyma13g21520.1	RPL24A (ribosomal protein L24); structural constituent of ribosome	84.09	396	63	0	440	835	396	1	5e-76	285
contig00513	Glyma16g26330.1	ubiquinol-cytochrome C reductase iron-sulfur subunit, mitochondrial, putative / Rieske iron-sulfur protein, putative	87.77	654	80	0	204	857	140	793	0	662
contig00514	Glyma10g25670.1	unknown protein	87.53	417	52	0	461	877	432	16	9e-115	414
contig00515	Glyma14g15170.1	ubiquinol-cytochrome C reductase complex 14 kDa protein, putative	86.67	330	44	0	150	479	28	357	4e-82	305
contig00517	Glyma05g37300.1	BTI2 (VIRB2-INTERACTING PROTEIN 2)	86.82	584	77	0	444	1027	765	182	1e-154	547
contig00518	Glyma10g03310.1	late embryogenesis abundant protein, putative / LEA protein, putative	82.52	143	25	0	1009	1151	188	46	1e-15	85.7
contig00519	Glyma16g03250.1	eukaryotic translation initiation factor 1A, putative / eIF-1A, putative / eIF-4C, putative	82.19	438	78	0	77	514	1	438	2e-65	250
contig00520	Glyma14g35410.1	GRF2 (GENERAL REGULATORY FACTOR 2); protein binding / protein phosphorylated amino acid binding	84.8	737	112	0	115	851	25	761	2e-162	573
contig00521	Glyma02g38600.1	#N/A	84.68	496	69	2	4598	5093	492	4	5e-102	375
contig00526	Glyma14g40590.1	histone H3	87.35	411	51	1	153	562	1	411	7e-109	394
contig00528	Glyma05g32520.3	ATRAB18 (ARABIDOPSIS RAB GTPASE HOMOLOG B18); GTP binding	86.59	604	80	1	373	975	628	25	1e-154	547
contig00529	Glyma17g07070.1	HIS4; DNA binding	86.22	312	43	0	56	367	1	312	7e-74	278
contig00530	Glyma12g02790.1	ROC3; peptidyl-prolyl cis-trans isomerase	85.85	410	58	0	447	856	416	7	3e-96	353
contig00531	Glyma18g03160.1	GDSL-motif lipase/hydrolase family protein	87.67	673	83	0	264	936	770	98	0	676
contig00532	Glyma17g04550.1	late embryogenesis abundant domain-containing protein / LEA domain-containing protein	88.89	63	7	0	509	571	1101	1039	6e-11	69.9
contig00533	Glyma18g41410.1	ATGSTU8 (GLUTATHIONE S-TRANSFERASE TAU 8); glutathione transferase	86.18	152	21	0	1	152	294	143	4e-31	135
contig00534	Glyma02g05190.1	PAD2 (PROTEASOME ALPHA SUBUNIT D 2); endopeptidase/ peptidase/ threonine-type endopeptidase	83.02	748	127	0	91	838	1	748	3e-133	476
contig00536	Glyma09g04290.1	ATSAR2 (ARABIDOPSIS THALIANA SECRETION-ASSOCIATED RAS SUPER FAMILY 2); GTP binding	88.66	582	66	0	170	751	1	582	8e-180	630
contig00538	Glyma07g37080.1	ATSAR2 (ARABIDOPSIS THALIANA SECRETION-ASSOCIATED RAS SUPER FAMILY 2); GTP binding	86.77	582	77	0	207	788	582	1	1e-153	543
contig00539	Glyma04g01000.2	complex 1 family protein / LVR family protein	90.36	332	32	0	59	390	7	338	6e-112	404
contig00541	Glyma07g09580.1	unknown protein	85.58	215	31	0	603	817	137	351	3e-44	180
contig00543	Glyma09g33070.1	HMGB2 (HIGH MOBILITY GROUP B 2); DNA binding / chromatin binding / structural constituent of chromatin / transcription factor	83.38	379	60	1	453	828	1	379	1e-64	248
contig00545	Glyma11g36620.1	MEE58 (MATERNAL EFFECT EMBRYO ARREST 58); adenosylhomocysteinase/ copper ion binding	82.93	1377	235	0	137	1513	82	1458	0	866
contig00546	Glyma05g22180.1	peroxidase 50 (PER50) (P50) (PRXR2)	80.08	793	146	2	259	1051	976	196	3e-87	323
contig00547	Glyma04g01740.1	unknown protein	85.67	335	48	0	388	722	492	158	2e-75	283
contig00549	Glyma08g11480.1	MEE58 (MATERNAL EFFECT EMBRYO ARREST 58); adenosylhomocysteinase/ copper ion binding	84.66	1441	221	0	84	1524	16	1456	0	1104
contig00550	Glyma03g36420.1	40S ribosomal protein S28 (RPS28A)	89.6	173	18	0	252	424	191	19	1e-50	200
contig00553	Glyma10g36780.1	ARP1 (ARABIDOPSIS RIBOSOMAL PROTEIN 1); structural constituent of ribosome	88.42	1166	135	0	204	1369	1166	1	0	1241
contig00554	Glyma19g35590.1	#N/A	87.72	114	14	0	341	454	114	1	6e-25	115
contig00555	Glyma18g13630.1	ATGSTF9 (GLUTATHIONE S-TRANSFERASE PHI 9); glutathione peroxidase/ glutathione transferase	83.98	643	103	0	210	852	647	5	6e-125	448
contig00557	Glyma06g03910.1	unknown protein	90.63	683	64	0	97	779	1	683	0	846
contig00558	Glyma12g07130.3	unknown protein	87.67	146	18	0	277	422	150	5	2e-34	147
contig00559	Glyma13g24470.1	UBQ8; protein binding	88.82	465	52	0	186	650	1600	1136	1e-143	509
contig00560	Glyma04g10920.1	TSD2 (TUMOROUS SHOOT DEVELOPMENT 2); methyltransferase	86.31	358	43	1	34	385	1716	2073	2e-87	323
contig00561	Glyma04g06340.1	AtMAPR2 (Arabidopsis thaliana membrane-associated progesterone binding protein 2); heme binding	82.12	274	49	0	66	339	14	287	9e-37	155
contig00562	Glyma13g27340.1	AAC2 (ADP/ATP carrier 2); ATP:ADP antiporter/ binding	91.15	904	75	3	256	1158	175	1074	0	1138
contig00563	Glyma20g36040.1	starch synthase, putative	84.92	1552	234	0	348	1899	249	1800	0	1221
contig00564	Glyma10g00500.1	60S ribosomal protein L30 (RPL30A)	89.68	339	35	0	52	390	1	339	5e-109	394
contig00565	Glyma15g41370.1	MST1 (MERCAPTOPYRUVATE SULFURTRANSFERASE 1); 3-mercaptopyruvate sulfurtransferase/ sulfurtransferase/ thiosulfate sulfurtransferase	91.3	345	28	2	4	346	475	819	7e-120	430
contig00566	Glyma19g44620.1	unknown protein	87.82	156	19	0	68	223	22	177	5e-38	159
contig00567	Glyma08g26000.2	unknown protein	89.37	414	40	2	338	747	990	577	1e-128	460
contig00568	Glyma05g26750.1	endomembrane protein 70, putative	89.47	1719	181	0	318	2036	1806	88	0	1972
contig00569	Glyma02g40290.2	C4H (CINNAMATE-4-HYDROXYLASE); trans-cinnamate 4-monooxygenase	81.56	884	160	1	270	1150	1172	289	5e-127	456
contig00570	Glyma03g33720.1	FLA11	82.84	443	76	0	158	600	88	530	5e-73	276
contig00571	Glyma19g30350.1	CRD1 (COPPER RESPONSE DEFECT 1); DNA binding / magnesium-protoporphyrin IX monomethyl ester (oxidative) cyclase	88.67	1050	119	0	209	1258	1275	226	0	1138
contig00572	Glyma15g21890.2	MTO3 (METHIONINE OVER-ACCUMULATOR 3); methionine adenosyltransferase	85.62	1161	167	0	293	1453	1169	9	0	977
contig00573	Glyma01g40150.1	60S ribosomal protein L26 (RPL26A)	77.73	431	96	0	37	467	1	431	3e-18	93.7
contig00575	Glyma06g18120.1	GAPC1 (GLYCERALDEHYDE-3-PHOSPHATE DEHYDROGENASE C SUBUNIT 1); glyceraldehyde-3-phosphate dehydrogenase (phosphorylating)/ glyceraldehyde-3-phosphate dehydrogenase	87.34	964	122	0	353	1316	969	6	0	944
contig00577	Glyma15g19510.1	GER3 (GERMIN 3); oxalate oxidase	81.25	176	33	0	259	434	187	362	3e-16	87.7
contig00581	Glyma07g16800.1	ATGSTU7 (ARABIDOPSIS THALIANA GLUTATHIONE S-TRANSFERASE TAU 7); glutathione transferase	80.43	276	54	0	2	277	276	1	3e-26	119
contig00582	Glyma18g48530.1	AIR3; serine-type endopeptidase	81.67	1189	206	4	1332	2514	1266	84	5e-174	613
contig00583	Glyma10g27990.1	peptidyl-prolyl cis-trans isomerase, chloroplast / cyclophilin / rotamase / cyclosporin A-binding protein (ROC4)	86.24	458	63	0	1290	1747	729	272	1e-112	408
contig00585	Glyma16g24220.1	AVA-P1; ATPase/ proton-transporting ATPase, rotational mechanism	86.15	491	68	0	364	854	491	1	9e-121	434
contig00586	Glyma08g09310.1	ATPER1; antioxidant/ thioredoxin peroxidase	84.97	599	90	0	231	829	599	1	1e-132	474
contig00587	Glyma11g36950.1	NTF2B (NUCLEAR TRANSPORT FACTOR 2B); Ran GTPase binding / protein transporter	87.63	194	24	0	19	212	175	368	8e-49	194
contig00589	Glyma07g31840.1	RPS6 (RIBOSOMAL PROTEIN S6); structural constituent of ribosome	88.4	750	87	0	358	1107	750	1	0	797
contig00591	Glyma04g08730.1	HS1 (HEAT STABLE PROTEIN 1)	83.96	318	51	0	82	399	6	323	3e-58	226
contig00592	Glyma14g06630.1	60S acidic ribosomal protein P0 (RPP0A)	87.71	724	89	0	202	925	862	139	0	729
contig00593	Glyma01g45260.1	unknown protein	84.96	113	17	0	98	210	75	187	3e-17	89.7
contig00594	Glyma19g42060.2	dormancy/auxin associated family protein	83.73	375	61	0	337	711	375	1	2e-68	260
contig00595	Glyma2269s00200.1	hydrogen ion transmembrane transporter/ hydrolase, acting on acid anhydrides, catalyzing transmembrane movement of substances	95.62	297	13	0	350	646	297	1	3e-136	486
contig00596	Glyma10g08910.1	40S ribosomal protein S17 (RPS17D)	80.81	344	66	0	110	453	28	371	6e-38	159
contig00598	Glyma08g46080.2	plant EC metallothionein-like family 15 protein	89.04	73	8	0	420	492	108	36	9e-15	81.8
contig00600	Glyma20g24850.3	RAD23-3 (PUTATIVE DNA REPAIR PROTEIN RAD23-3); damaged DNA binding	86.19	775	107	0	549	1323	301	1075	0	688
contig00601	Glyma19g41320.2	aspartyl protease family protein	87.42	1487	184	1	239	1725	1520	37	0	1461
contig00602	Glyma12g28900.1	NFU2 (NIFU-LIKE PROTEIN 2); structural molecule	85.51	483	70	0	309	791	660	178	4e-111	402
contig00603	Glyma08g21420.1	acid phosphatase, putative	79.11	426	89	0	297	722	786	361	9e-32	139
contig00604	Glyma05g26530.1	unknown protein	87.39	238	30	0	66	303	5	242	1e-60	234
contig00605	Glyma12g16390.1	eukaryotic translation initiation factor SUI1, putative	88.63	343	36	1	268	610	340	1	2e-100	367
contig00606	Glyma07g30160.1	unknown protein	85.89	418	56	1	326	743	419	5	2e-97	357
contig00607	Glyma01g03590.1	DNA-directed RNA polymerase II, putative (RPB10)	90.52	116	11	0	100	215	1	116	2e-33	143
contig00608	Glyma01g28810.1	chlorophyll A-B binding protein CP29 (LHCB4)	82.96	446	76	0	487	932	421	866	1e-74	281
contig00609	Glyma15g04640.1	unknown protein	84.91	159	22	1	508	666	166	10	5e-26	119
contig00610	Glyma12g08650.1	CSD2 (COPPER/ZINC SUPEROXIDE DISMUTASE 2); superoxide dismutase	88.29	461	54	0	234	694	155	615	4e-136	486
contig00611	Glyma16g03260.1	ATPOB1; protein binding	87.06	1229	157	2	467	1695	436	1662	0	1098
contig00612	Glyma16g18480.1	LCR69 (LOW-MOLECULAR-WEIGHT CYSTEINE-RICH 69); peptidase inhibitor	86.67	105	14	0	197	301	289	185	1e-19	97.6
contig00614	Glyma19g36900.1	CDC25; arsenate reductase/ protein tyrosine phosphatase	86.46	347	47	0	61	407	31	377	4e-85	315
contig00615	Glyma05g32210.1	histone H3	87.56	410	51	0	273	682	461	52	4e-113	408
contig00618	Glyma20g22180.1	GLP10 (GERMIN-LIKE PROTEIN 10); manganese ion binding / nutrient reservoir	82.49	177	31	0	144	320	138	314	3e-22	105
contig00619	Glyma07g16940.1	ATGSTU8 (GLUTATHIONE S-TRANSFERASE TAU 8); glutathione transferase	86.82	129	17	0	208	336	193	321	2e-26	121
contig00620	Glyma19g40810.1	SAM1 (S-ADENOSYLMETHIONINE SYNTHETASE 1); methionine adenosyltransferase	87.02	1179	150	1	231	1409	1185	10	0	1120
contig00625	Glyma18g53150.1	protease inhibitor/seed storage/lipid transfer protein (LTP) family protein	88.89	63	7	0	225	287	193	255	4e-11	69.9
contig00626	Glyma08g40060.1	unknown protein	89.17	240	26	0	392	631	543	304	3e-71	270
contig00628	Glyma08g22620.2	unknown protein	86.13	382	44	1	367	739	102	483	8e-94	345
contig00629	Glyma10g35100.1	RD19 (RESPONSIVE TO DEHYDRATION 19); cysteine-type endopeptidase/ cysteine-type peptidase	83.24	877	142	3	349	1221	1104	229	2e-156	553
contig00630	Glyma12g04090.1	ATVHA-C3 (VACUOLAR-TYPE H(+)-ATPASE C3); ATPase	85.87	467	66	0	79	545	10	476	3e-111	402
contig00631	Glyma08g13840.1	unknown protein	87.7	187	21	2	103	288	1	186	3e-42	172
contig00632	Glyma09g07040.1	glutaredoxin, putative	85.67	314	45	0	360	673	379	66	4e-70	266
contig00633	Glyma05g31760.8	60S ribosomal protein L6 (RPL6A)	82.13	621	111	0	307	927	699	79	1e-95	351
contig00634	Glyma13g32910.1	UGT78D2 (UDP-GLUCOSYL TRANSFERASE 78D2); UDP-glycosyltransferase/ anthocyanidin 3-O-glucosyltransferase/ quercetin 3-O-glucosyltransferase/ transferase, transferring glycosyl groups	81.52	422	78	0	332	753	1271	850	2e-55	218
contig00635	Glyma08g17100.1	unknown protein	89.41	236	25	0	44	279	1	236	1e-71	270
contig00637	Glyma13g19170.1	PSAE-2 (photosystem I subunit E-2); catalytic	90.14	213	21	0	259	471	390	178	4e-67	256
contig00638	Glyma19g30130.2	ATOZI1	83.51	194	32	0	278	471	231	38	1e-29	131
contig00639	Glyma14g39160.2	isocitrate dehydrogenase, putative / NADP+ isocitrate dehydrogenase, putative	91.51	1213	103	0	134	1346	10	1222	0	1588
contig00640	Glyma03g40640.1	ribose 5-phosphate isomerase-related	80.88	701	134	0	225	925	833	133	2e-88	327
contig00646	Glyma06g02160.1	transcription activator-related	88.46	78	9	0	294	371	107	30	2e-15	83.8
contig00647	Glyma05g24760.1	kelch repeat-containing F-box family protein	78.92	427	87	1	5	428	547	121	5e-29	129
contig00648	Glyma04g05340.1	NADH-ubiquinone oxidoreductase 20 kDa subunit, mitochondrial	85.25	495	73	0	279	773	642	148	3e-111	402
contig00649	Glyma01g45110.1	PMEPCRA (METHYLESTERASE PCR A); enzyme inhibitor/ pectinesterase	81.9	1260	223	3	221	1479	1658	403	0	644
contig00650	Glyma12g30750.1	cytochrome-c oxidase/ electron carrier	86.36	198	27	0	119	316	7	204	5e-44	178
contig00652	Glyma15g23830.1	structural constituent of cell wall	79.78	267	52	1	265	529	437	171	6e-19	95.6
contig00653	Glyma12g04080.1	mannose 6-phosphate reductase (NADPH-dependent), putative	88.44	848	98	0	349	1196	848	1	0	904
contig00654	Glyma07g40170.1	AL7 (ALFIN-LIKE 7); DNA binding / methylated histone residue binding	89.75	732	57	2	88	819	29	742	0	872
contig00655	Glyma09g38990.2	LEA14 (LATE EMBRYOGENESIS ABUNDANT 14)	82.18	202	36	0	332	533	419	218	6e-25	115
contig00656	Glyma13g25870.1	cysteine protease inhibitor, putative / cystatin, putative	84.16	562	83	1	501	1062	737	182	2e-113	410
contig00657	Glyma05g04870.1	60S ribosomal protein L15 (RPL15A)	83.69	613	100	0	80	692	1	613	3e-117	422
contig00658	Glyma14g37440.1	ASN1 (GLUTAMINE-DEPENDENT ASPARAGINE SYNTHASE 1); asparagine synthase (glutamine-hydrolyzing)	88.01	1676	201	0	352	2027	1676	1	0	1729
contig00660	Glyma04g02360.1	unknown protein	81.51	476	88	0	213	688	190	665	4e-64	246
contig00663	Glyma13g27870.1	extracellular dermal glycoprotein, putative / EDGP, putative	82.22	270	48	0	974	1243	757	1026	2e-36	155
contig00664	Glyma05g00620.1	PSAF (photosystem I subunit F)	78.3	470	102	0	263	732	638	169	5e-27	123
contig00667	Glyma20g32710.1	SSR16 (SMALL SUBUNIT RIBOSOMAL PROTEIN 16); structural constituent of ribosome	82.19	247	44	0	61	307	1	247	1e-32	141
contig00668	Glyma10g38070.1	ACYB-2; carbon-monoxide oxygenase	84.28	579	91	0	184	762	66	644	2e-118	426
contig00669	Glyma04g12100.1	unknown protein	88.11	412	49	0	1	412	4442	4853	2e-119	428
contig00670	Glyma15g01150.1	unknown protein	91.79	390	32	0	54	443	53	442	2e-146	519
contig00672	Glyma12g04830.1	ATRAB7B (ARABIDOPSIS RAB GTPASE HOMOLOG G3F); GTP binding	93.08	621	43	0	86	706	1	621	0	890
contig00673	Glyma05g03880.1	ATRPS13A (ARABIDOPSIS THALIANA RIBOSOMAL PROTEIN S13A); structural constituent of ribosome	86.37	455	62	0	73	527	1	455	1e-113	410
contig00674	Glyma13g21010.1	ISU1; structural molecule	89.46	370	39	0	265	634	458	89	7e-118	424
contig00675	Glyma04g33180.2	peptidyl-prolyl cis-trans isomerase PPIC-type family protein	92.21	411	32	0	235	645	441	31	5e-159	561
contig00677	Glyma07g10070.1	unknown protein	90.32	93	9	0	178	270	636	544	4e-24	113
contig00678	Glyma09g07880.1	PSBX (photosystem II subunit X)	85.5	200	26	1	274	473	360	164	4e-39	163
contig00679	Glyma13g35480.1	unknown protein	87.21	766	96	2	120	884	1	765	0	726
contig00680	Glyma11g15070.1	HTB11; DNA binding	88.82	161	18	0	149	309	70	230	1e-43	176
contig00681	Glyma10g06580.1	ADK2 (ADENOSINE KINASE 2); adenosine kinase/ copper ion binding / kinase	85.42	1008	147	0	91	1098	17	1024	0	833
contig00682	Glyma12g16400.1	transport protein particle (TRAPP) component Bet3, putative	88.19	559	66	0	241	799	559	1	4e-166	585
contig00684	Glyma15g07400.1	oxidoreductase, zinc-binding dehydrogenase family protein	84.56	881	134	2	212	1091	978	99	0	652
contig00685	Glyma17g31330.1	unknown protein	79.47	940	193	0	201	1140	160	1099	4e-90	333
contig00687	Glyma20g05700.1	AtUGT85A2 (UDP-glucosyl transferase 85A2); UDP-glycosyltransferase/ glucuronosyltransferase/ transferase, transferring glycosyl groups	76.51	1354	309	2	401	1754	1363	19	4e-38	161
contig00688	Glyma09g31560.2	40S ribosomal protein S7 (RPS7B)	87.55	554	68	1	243	795	560	7	1e-153	543
contig00689	Glyma12g09730.2	PSAO (photosystem I subunit O)	82.73	278	48	0	290	567	100	377	2e-41	170
contig00691	Glyma06g45220.1	unknown protein	91.92	99	8	0	255	353	126	224	3e-30	133
contig00692	Glyma18g52650.1	HSC70-1 (HEAT SHOCK COGNATE PROTEIN 70-1); ATP binding	87.61	791	98	0	1	791	772	1562	0	791
contig00693	Glyma02g18320.1	identical protein binding / serine-type endopeptidase	85.47	234	34	0	148	381	157	390	9e-49	194
contig00694	Glyma03g29880.2	mitochondrial import inner membrane translocase subunit Tim17/Tim22/Tim23 family protein	85.39	479	70	0	283	761	483	5	7e-109	394
contig00696	Glyma05g05540.1	OST1 (OPEN STOMATA 1); calcium-dependent protein serine/threonine kinase/ kinase/ protein kinase	91.69	602	49	1	298	899	899	299	0	789
contig00697	Glyma13g31500.1	protein binding / structural molecule	87.04	679	76	2	406	1084	787	121	2e-162	573
contig00698	Glyma17g13640.1	26S proteasome regulatory subunit, putative (RPN7)	89.77	1095	112	0	95	1189	67	1161	0	1283
contig00699	Glyma10g34490.1	pyruvate kinase, putative	87.31	323	41	0	52	374	1	323	2e-85	315
contig00702	Glyma12g02870.1	unknown protein	85.57	194	22	2	347	537	191	1	8e-37	155
contig00703	Glyma06g40790.1	ATB2; oxidoreductase	83.97	973	147	2	107	1070	58	1030	0	690
contig00707	Glyma05g31160.1	ribosomal protein L29 family protein	89.23	195	21	0	350	544	292	486	2e-56	220
contig00708	Glyma14g16200.3	CID6 (CTC-Interacting Domain 6); protein binding	84.43	244	35	1	355	598	295	535	1e-43	178
contig00709	Glyma08g13300.1	ATGDI2 (RAB GDP DISSOCIATION INHIBITOR 2); RAB GDP-dissociation inhibitor	89.51	1334	140	0	167	1500	2	1335	0	1534
contig00710	Glyma02g10170.1	ACT11 (actin-11); structural constituent of cytoskeleton	92.68	1134	83	0	235	1368	1134	1	0	1590
contig00711	Glyma10g29810.1	thylakoid lumen 18.3 kDa protein	86.71	692	92	0	214	905	882	191	0	642
contig00713	Glyma19g36750.2	unknown protein	82.09	268	48	0	117	384	46	313	1e-35	151
contig00715	Glyma17g02430.1	oxidoreductase, 2OG-Fe(II) oxygenase family protein	87.48	823	99	2	229	1050	884	65	0	803
contig00716	Glyma10g34370.2	SEX4 (STARCH-EXCESS 4); polysaccharide binding / protein tyrosine/serine/threonine phosphatase	89.14	930	98	1	427	1356	10	936	0	1039
contig00720	Glyma08g20960.1	60S ribosomal protein L28 (RPL28A)	89.17	314	34	0	204	517	112	425	2e-96	353
contig00724	Glyma10g29030.1	unknown protein	87.65	664	76	1	92	755	1	658	0	668
contig00725	Glyma02g46620.1	P-P-bond-hydrolysis-driven protein transmembrane transporter/ protein transporter	89.13	469	51	0	303	771	711	243	3e-148	525
contig00726	Glyma03g06420.1	ATFER1; ferric iron binding / iron ion binding	84.58	467	69	1	317	780	753	287	1e-95	351
contig00729	Glyma12g05910.1	histone H3	87.83	411	50	0	65	475	1	411	3e-116	418
contig00731	Glyma02g10020.1	eukaryotic translation initiation factor 5, putative / eIF-5, putative	84.07	797	108	4	810	1590	794	1	1e-161	571
contig00732	Glyma03g15020.1	TUB3; GTP binding / GTPase/ structural molecule	84.98	1318	198	0	326	1643	1330	13	0	1043
contig00733	Glyma09g40690.1	2,3-biphosphoglycerate-independent phosphoglycerate mutase, putative / phosphoglyceromutase, putative	88.07	1676	197	1	107	1779	1	1676	0	1733
contig00735	Glyma16g04960.1	EXGT-A4 (ENDOXYLOGLUCAN TRANSFERASE A4); hydrolase, acting on glycosyl bonds / hydrolase, hydrolyzing O-glycosyl compounds / xyloglucan:xyloglucosyl transferase	85.17	735	109	0	353	1087	780	46	2e-168	593
contig00736	Glyma09g01950.1	RABB1C (ARABIDOPSIS RAB GTPASE HOMOLOG B1C); GTP binding / GTPase	92.92	636	45	0	240	875	636	1	0	904
contig00738	Glyma09g32020.1	unknown protein	80.55	473	86	1	462	934	467	1	3e-53	210
contig00739	Glyma03g38930.1	CRB (CHLOROPLAST RNA BINDING); binding / catalytic/ coenzyme binding	86.99	392	51	0	201	592	1127	736	2e-102	373
contig00740	Glyma10g07820.1	monodehydroascorbate reductase, putative	87.12	1266	161	2	390	1654	1298	34	0	1201
contig00742	Glyma18g47760.1	dimethylmenaquinone methyltransferase family protein	89.62	501	52	0	347	847	501	1	7e-165	581
contig00743	Glyma10g27570.3	LSP1 (LOSS OF SUSCEPTIBILITY TO POTYVIRUS 1); RNA 7-methylguanosine cap binding / RNA binding / translation initiation factor	84.68	509	72	2	87	589	49	557	3e-105	383
contig00744	Glyma04g11400.1	SAH7	80.71	197	38	0	82	278	58	254	6e-17	89.7
contig00745	Glyma08g04990.2	40S ribosomal protein S7 (RPS7B)	84.65	254	39	0	1	254	323	576	6e-49	194
contig00746	Glyma19g20320.1	zinc-binding protein, putative / protein kinase C inhibitor, putative	86.56	305	41	0	358	662	441	137	3e-74	280
contig00747	Glyma20g08800.2	cysteine protease inhibitor, putative / cystatin, putative	83.06	248	42	0	51	298	28	275	6e-38	159
contig00751	Glyma08g04690.2	RPS15 (CYTOSOLIC RIBOSOMAL PROTEIN S15); structural constituent of ribosome	82.7	422	73	0	106	527	47	468	9e-68	258
contig00752	Glyma07g39980.1	40S ribosomal protein S15 (RPS15D)	83.7	319	51	1	1	319	374	57	3e-54	212
contig00753	Glyma08g13970.1	60S acidic ribosomal protein P3 (RPP3B)	82.65	196	34	0	125	320	40	235	5e-26	119
contig00754	Glyma01g44600.1	OPR2	83.61	1080	171	1	87	1166	9	1082	0	739
contig00755	Glyma09g32540.1	TPX1 (thioredoxin-dependent peroxidase 1); antioxidant/ oxidoreductase	87.53	433	54	0	168	600	55	487	1e-119	430
contig00756	Glyma05g28310.1	xyloglucan:xyloglucosyl transferase, putative / xyloglucan endotransglycosylase, putative / endo-xyloglucan transferase, putative	87.98	749	84	1	108	850	87	835	0	773
contig00758	Glyma04g08210.1	avirulence-responsive protein-related / avirulence induced gene (AIG) protein-related	81.43	463	84	2	174	635	531	70	2e-56	220
contig00759	Glyma15g09800.1	UBL5 (UBIQUITIN-LIKE PROTEIN 5)	88.18	220	26	0	304	523	220	1	2e-59	230
contig00761	Glyma15g21740.1	aldo/keto reductase, putative	80.12	669	133	0	427	1095	816	148	1e-71	272
contig00762	Glyma05g31830.1	unknown protein	84.76	702	107	0	240	941	726	25	6e-141	502
contig00763	Glyma05g26320.1	60S ribosomal protein L27 (RPL27C)	83.67	245	40	0	372	616	245	1	6e-41	168
contig00764	Glyma10g43770.1	60S ribosomal protein L35 (RPL35B)	86.58	365	49	0	60	424	1	365	4e-91	335
contig00765	Glyma17g03360.1	MLP423 (MLP-LIKE PROTEIN 423)	89.66	58	6	0	152	209	477	420	6e-11	67.9
contig00766	Glyma10g30090.1	late embryogenesis abundant protein, putative / LEA protein, putative	82.33	447	70	2	293	739	407	844	1e-67	258
contig00767	Glyma13g28240.1	unknown protein	85.41	699	102	0	398	1096	741	43	1e-163	577
contig00769	Glyma08g41960.1	ATGSTF9 (GLUTATHIONE S-TRANSFERASE PHI 9); glutathione peroxidase/ glutathione transferase	93.1	58	4	0	311	368	644	587	1e-15	83.8
contig00770	Glyma20g38100.2	dormancy/auxin associated family protein	82.01	378	59	1	25	402	13	381	8e-56	218
contig00771	Glyma01g35130.1	protein binding	93.33	540	36	0	1	540	96	635	0	751
contig00773	Glyma13g26270.1	complex 1 family protein / LVR family protein	82.76	261	45	0	332	592	308	48	2e-38	161
contig00774	Glyma13g30380.1	ribosomal protein L34 family protein	84.43	167	26	0	285	451	441	275	9e-28	125
contig00775	Glyma11g15020.1	UXS5; UDP-glucuronate decarboxylase/ catalytic	92.44	979	74	0	203	1181	34	1012	0	1354
contig00776	Glyma06g08910.1	TIP4;1 (tonoplast intrinsic protein 4;1); water channel	82.16	667	119	0	106	772	29	695	5e-104	379
contig00778	Glyma18g18050.1	eukaryotic translation initiation factor 3G / eIF3g	81.49	848	151	2	68	912	16	860	6e-119	428
contig00780	Glyma06g09890.1	GRF6 (G-box regulating factor 6); protein binding / protein phosphorylated amino acid binding	90.91	330	30	0	218	547	753	424	2e-115	416
contig00781	Glyma05g34490.4	ATGPX3 (GLUTATHIONE PEROXIDASE 3); glutathione peroxidase	86.9	458	60	0	239	696	578	121	3e-120	432
contig00782	Glyma06g10500.1	plastocyanin-like domain-containing protein	82.05	351	60	1	436	786	348	1	5e-48	192
contig00783	Glyma04g34840.1	senescence-associated protein, putative	81.58	266	49	0	415	680	266	1	6e-32	139
contig00784	Glyma20g02150.1	phytanoyl-CoA dioxygenase (PhyH) family protein	87.72	806	99	0	55	860	93	898	0	813
contig00786	Glyma03g21680.1	FKBP15-1; FK506 binding / peptidyl-prolyl cis-trans isomerase	91.41	384	33	0	318	701	426	43	1e-140	500
contig00787	Glyma17g36090.1	AMY1 (ALPHA-AMYLASE-LIKE); alpha-amylase	84.75	282	43	0	18	299	364	83	5e-56	218
contig00788	Glyma08g15000.2	60S ribosomal protein L6 (RPL6A)	85.42	672	98	0	72	743	28	699	4e-157	555
contig00789	Glyma07g13710.1	NDPK1; ATP binding / nucleoside diphosphate kinase	89.56	450	47	0	145	594	1	450	2e-146	519
contig00790	Glyma06g00510.1	GSA2 (glutamate-1-semialdehyde 2,1-aminomutase 2); catalytic/ glutamate-1-semialdehyde 2,1-aminomutase/ pyridoxal phosphate binding / transaminase	85.19	1269	188	0	235	1503	133	1401	0	1025
contig00792	Glyma01g44450.2	unknown protein	86.14	339	44	1	453	791	401	66	6e-79	295
contig00793	Glyma04g07830.2	unknown protein	80.89	361	69	0	305	665	150	510	8e-41	168
contig00795	Glyma11g05670.3	SCE1 (SUMO CONJUGATION ENZYME 1); SUMO ligase	88.54	480	55	0	318	797	480	1	3e-145	515
contig00797	Glyma16g20780.2	proline-rich family protein	89.9	99	7	1	446	541	375	277	4e-24	113
contig00798	Glyma08g26880.1	histone H3	90.32	93	9	0	138	230	411	319	1e-24	113
contig00799	Glyma13g17140.1	unknown protein	79.04	334	70	0	505	838	368	35	3e-22	107
contig00800	Glyma08g28230.1	6-phosphogluconate dehydrogenase family protein	90.3	1443	140	0	298	1740	1461	19	0	1750
contig00803	Glyma10g04070.1	lesion inducing protein-related	87.9	471	57	0	416	886	471	1	5e-135	482
contig00804	Glyma11g29460.1	cinnamoyl-CoA reductase family	83.26	938	151	1	132	1063	13	950	2e-175	617
contig00806	Glyma16g26630.1	EXGT-A4 (ENDOXYLOGLUCAN TRANSFERASE A4); hydrolase, acting on glycosyl bonds / hydrolase, hydrolyzing O-glycosyl compounds / xyloglucan:xyloglucosyl transferase	90	70	7	0	9	78	472	541	1e-15	83.8
contig00809	Glyma14g38220.2	ATDAD1 (DEFENDER AGAINST APOPTOTIC DEATH 1)	86.67	330	44	0	243	572	351	22	4e-82	305
contig00810	Glyma20g26310.2	cyclase family protein	84.38	666	101	1	351	1013	825	160	6e-138	492
contig00812	Glyma04g41750.1	UBC10 (ubiquitin-conjugating enzyme 10); ubiquitin-protein ligase	91.05	447	40	0	310	756	531	85	2e-161	569
contig00814	Glyma12g32040.1	unknown protein	90.5	221	21	0	333	553	249	29	5e-72	272
contig00816	Glyma20g34670.1	unknown protein	77.97	513	107	1	81	593	576	70	3e-27	123
contig00817	Glyma03g29810.1	40S ribosomal protein S20 (RPS20A)	90.53	338	32	0	205	542	368	31	1e-115	416
contig00818	Glyma13g28840.1	40S ribosomal protein S14 (RPS14C)	89.41	444	47	0	70	513	3	446	6e-143	507
contig00819	Glyma07g13290.1	60S ribosomal protein L37a (RPL37aB)	90.97	277	25	0	198	474	277	1	6e-96	351
contig00821	Glyma17g17800.1	unknown protein	88.41	207	21	1	182	385	1	207	3e-55	216
contig00822	Glyma05g03900.1	ATRPS13A (ARABIDOPSIS THALIANA RIBOSOMAL PROTEIN S13A); structural constituent of ribosome	87.5	184	23	0	281	464	455	272	3e-45	182
contig00824	Glyma12g04950.1	DGL1; dolichyl-diphosphooligosaccharide-protein glycotransferase	88.12	1254	149	0	153	1406	1294	41	0	1263
contig00825	Glyma07g04400.1	GER3 (GERMIN 3); oxalate oxidase	82.95	217	37	0	192	408	611	395	1e-31	137
contig00828	Glyma08g39420.1	PBF1; peptidase/ threonine-type endopeptidase	90.12	668	66	0	118	785	1	668	0	801
contig00830	Glyma14g38170.1	peroxidase, putative	80.88	889	164	1	304	1186	1073	185	3e-115	416
contig00831	Glyma11g20940.2	ERD15 (EARLY RESPONSIVE TO DEHYDRATION 15); protein binding	85.07	288	40	2	118	405	1	285	4e-55	216
contig00832	Glyma09g01210.1	unknown protein	89.69	291	30	0	112	402	11	301	3e-92	339
contig00833	Glyma17g33800.1	unknown protein	86.78	537	71	0	83	619	1	537	5e-141	502
contig00834	Glyma13g01870.1	ANNAT1 (ANNEXIN ARABIDOPSIS 1); ATP binding / calcium ion binding / calcium-dependent phospholipid binding / copper ion binding / peroxidase/ protein homodimerization	85.68	901	129	0	88	988	51	951	0	763
contig00835	Glyma18g07030.1	ROC7; peptidyl-prolyl cis-trans isomerase	90.67	611	57	0	69	679	67	677	0	759
contig00836	Glyma01g11390.2	zinc-binding family protein	91.3	92	8	0	172	263	523	614	6e-26	119
contig00837	Glyma07g02580.1	uridylyltransferase-related	89.68	727	72	1	280	1006	876	153	0	842
contig00840	Glyma08g03410.1	mitochondrial ATP synthase g subunit family protein	83.92	367	59	0	434	800	367	1	3e-68	260
contig00841	Glyma13g25040.2	epoxide hydrolase, putative	82.06	379	68	0	27	405	392	14	3e-54	212
contig00842	Glyma13g24180.1	histone H3	84.35	409	64	0	211	619	409	1	2e-81	303
contig00843	Glyma06g15030.1	peroxidase, putative	92.68	82	6	0	242	323	193	274	4e-25	115
contig00844	Glyma07g34690.1	glycine cleavage system H protein, mitochondrial, putative	86.55	461	56	1	110	570	61	515	9e-118	424
contig00846	Glyma03g35180.2	zinc finger (AN1-like) family protein	85.88	170	24	0	597	766	170	1	3e-34	147
contig00847	Glyma13g22090.1	ubiquinol-cytochrome C reductase UQCRX/QCR9-like family protein	89.47	190	20	0	287	476	208	19	6e-56	218
contig00850	Glyma12g31620.1	ATJ3; protein binding	83.25	1242	202	2	125	1360	13	1254	0	805
contig00851	Glyma10g00890.1	60S ribosomal protein L7A (RPL7aA)	88.73	284	32	0	1	284	500	783	2e-83	309
contig00852	Glyma0405s00210.1	cytochrome b (MTCYB) (COB) (CYTB)	96.24	559	20	1	1693	2251	558	1	0	900
contig00853	Glyma17g10640.2	ATUBC2 (UBIQUITING-CONJUGATING ENZYME 2); ubiquitin-protein ligase	91.72	459	38	0	198	656	1	459	3e-173	609
contig00855	Glyma04g13490.1	invertase/pectin methylesterase inhibitor family protein / DC 1.2 homolog (FL5-2I22)	90.63	64	6	0	539	602	509	572	6e-14	79.8
contig00856	Glyma06g11790.1	nodulin MtN21 family protein	87.99	483	58	0	112	594	40	522	1e-139	498
contig00857	Glyma17g31060.1	vacuolar ATP synthase, putative / V-ATPase, putative	89.52	477	50	0	413	889	518	42	2e-155	549
contig00858	Glyma01g03750.1	DNA-binding protein-related	83.42	392	65	0	85	476	13	404	7e-69	262
contig00860	Glyma02g44540.2	late embryogenesis abundant family protein / LEA family protein	82.53	847	148	0	427	1273	902	56	4e-142	505
contig00861	Glyma11g01770.1	Y14; RNA binding / protein binding	92	325	26	0	327	651	253	577	6e-122	438
contig00862	Glyma15g31520.1	MLP43 (MLP-LIKE PROTEIN 43)	87.14	70	9	0	202	271	226	295	6e-11	67.9
contig00863	Glyma13g34600.1	UBC35 (UBIQUITIN-CONJUGATING ENZYME 35); protein binding / ubiquitin-protein ligase	91.43	502	42	1	237	737	579	78	0	646
contig00868	Glyma09g38250.1	basic helix-loop-helix (bHLH) family protein	81.15	244	43	1	231	471	419	176	1e-24	115
contig00870	Glyma15g05790.1	LHCB6 (LIGHT HARVESTING COMPLEX PSII SUBUNIT 6); chlorophyll binding	85.5	786	108	2	184	966	783	1	0	646
contig00872	Glyma20g21230.1	HIS4; DNA binding	85.81	310	44	0	277	586	310	1	3e-70	266
contig00873	Glyma07g33620.1	MCCB (3-METHYLCROTONYL-COA CARBOXYLASE); biotin carboxylase/ methylcrotonoyl-CoA carboxylase	88.31	1471	172	0	257	1727	199	1669	0	1511
contig00874	Glyma07g00580.1	ATP synthase epsilon chain, mitochondrial	84.54	194	30	0	80	273	13	206	2e-34	147
contig00876	Glyma04g39380.2	ACT7 (ACTIN 7); structural constituent of cytoskeleton	92.5	1134	85	0	428	1561	1134	1	0	1574
contig00877	Glyma08g23830.2	ATP synthase epsilon chain, mitochondrial	86.75	166	22	0	379	544	166	1	9e-37	155
contig00879	Glyma17g23900.1	elongation factor 1-alpha / EF-1-alpha	88.18	406	48	0	2	407	622	1027	4e-118	424
contig00881	Glyma02g42750.1	peroxidase, putative	83.38	331	55	0	104	434	107	437	2e-56	220
contig00882	Glyma16g07870.1	glutaredoxin, putative	81.05	285	54	0	68	352	19	303	2e-31	137
contig00883	Glyma11g08230.1	FNR1 (FERREDOXIN-NADP(+)-OXIDOREDUCTASE 1); NADPH dehydrogenase/ electron transporter, transferring electrons within the cyclic electron transport pathway of photosynthesis/ electron transporter, transferring electrons within the noncyclic electron transp	90.11	950	94	0	268	1217	1085	136	0	1138
contig00884	Glyma11g21480.2	annexin, putative	84.92	935	138	1	305	1239	932	1	0	731
contig00885	Glyma04g05990.1	COPT5; copper ion transmembrane transporter/ high affinity copper ion transmembrane transporter	83.71	178	29	0	284	461	253	430	3e-27	123
contig00886	Glyma19g27250.1	translocon-associated protein beta (TRAPB) family protein	85.32	586	84	2	53	637	1	585	9e-130	464
contig00887	Glyma19g33700.1	small nuclear ribonucleoprotein D1, putative / snRNP core protein D1, putative / Sm protein D1, putative	91.59	345	29	0	281	625	345	1	8e-127	454
contig00888	Glyma18g47770.1	IPP2 (ISOPENTENYL PYROPHOSPHATE:DIMETHYLALLYL PYROPHOSPHATE ISOMERASE 2); isopentenyl-diphosphate delta-isomerase	90.52	696	66	0	342	1037	906	211	0	856
contig00889	Glyma20g36740.1	GME (GDP-D-MANNOSE 3\',5\'-EPIMERASE); GDP-mannose 3,5-epimerase/ NAD or NADH binding / catalytic	88.91	1109	120	1	76	1184	23	1128	0	1219
contig00890	Glyma02g04320.3	AOAT2 (ALANINE-2-OXOGLUTARATE AMINOTRANSFERASE 2); L-alanine:2-oxoglutarate aminotransferase/ glycine:2-oxoglutarate aminotransferase	89.7	1446	149	0	342	1787	1	1446	0	1685
contig00891	Glyma18g01870.1	histone H3.2	91.44	409	35	0	310	718	409	1	1e-150	533
contig00892	Glyma15g41540.2	PGK1 (PHOSPHOGLYCERATE KINASE 1); phosphoglycerate kinase	89.13	230	25	0	1	230	905	1134	5e-68	258
contig00899	Glyma13g19500.1	AtPPa4 (Arabidopsis thaliana pyrophosphorylase 4); inorganic diphosphatase	91.17	589	52	0	296	884	63	651	0	722
contig00900	Glyma01g44120.1	CYTC-2 (cytochrome c-2); electron carrier/ heme binding / iron ion binding	89.07	302	33	0	261	562	342	41	1e-91	337
contig00902	Glyma14g06170.1	40S ribosomal protein S4 (RPS4B)	87.6	734	91	0	227	960	765	32	0	733
contig00903	Glyma15g43100.1	photosystem II 5 kD protein	81.29	171	26	1	234	404	315	151	2e-16	87.7
contig00904	Glyma12g32160.1	RCI3 (RARE COLD INDUCIBLE GENE 3); peroxidase	82.14	840	147	1	232	1068	142	981	9e-122	438
contig00905	Glyma17g14940.1	unknown protein	87.83	345	42	0	92	436	34	378	9e-96	351
contig00906	Glyma03g35490.1	SNRNP-G (PROBABLE SMALL NUCLEAR RIBONUCLEOPROTEIN G)	92.34	235	18	0	267	501	235	1	1e-87	323
contig00907	Glyma13g31120.1	late embryogenesis abundant domain-containing protein / LEA domain-containing protein	92.11	76	6	0	415	490	540	615	3e-21	103
contig00908	Glyma15g14970.1	DNA-binding enhancer protein-related	86.75	332	44	0	86	417	2	333	3e-83	309
contig00911	Glyma15g09370.1	NIP1;2 (NOD26-LIKE INTRINSIC PROTEIN 1;2); arsenite transmembrane transporter/ water channel	83.27	275	43	3	380	651	788	514	2e-37	157
contig00913	Glyma12g11130.1	BAM6 (BETA-AMYLASE 6); beta-amylase/ catalytic/ cation binding	85.17	1463	214	3	442	1902	1489	28	0	1156
contig00914	Glyma13g04690.1	#N/A	90.45	356	34	0	1654	2009	356	1	7e-121	436
contig00915	Glyma18g13270.1	60S ribosomal protein L18A (RPL18aB)	88.27	520	59	2	311	829	535	17	5e-150	531
contig00916	Glyma02g00680.1	60S ribosomal protein L14 (RPL14B)	84.73	347	51	2	183	528	389	44	5e-66	252
contig00918	Glyma05g37850.3	GSH1 (GLUTAMATE-CYSTEINE LIGASE); glutamate-cysteine ligase	90.45	1361	130	0	264	1624	1505	145	0	1667
contig00919	Glyma13g04720.1	unknown protein	89.87	79	8	0	510	588	198	120	3e-18	93.7
contig00920	Glyma16g00980.1	GER1 (GERMIN-LIKE PROTEIN 1); oxalate oxidase	79.37	412	85	0	241	652	586	175	4e-33	143
contig00921	Glyma13g19950.1	YKT61	86.76	544	69	1	386	929	560	20	1e-141	504
contig00922	Glyma09g38530.2	eIF4-gamma/eIF5/eIF2-epsilon domain-containing protein	90.28	1234	120	0	129	1362	1	1234	0	1495
contig00924	Glyma07g05130.1	ALAAT2 (ALANINE AMINOTRANSFERASE 2); ATP binding / L-alanine:2-oxoglutarate aminotransferase	88.61	1458	161	3	156	1612	163	1616	0	1554
contig00925	Glyma10g38760.1	APS1 (ATP SULFURYLASE 1); sulfate adenylyltransferase (ATP)	88.3	1188	139	0	382	1569	206	1393	0	1219
contig00927	Glyma05g37160.1	TUF (VACUOLAR ATP SYNTHASE SUBUNIT E1); proton-transporting ATPase, rotational mechanism	86.08	711	96	2	44	754	1	708	8e-174	611
contig00928	Glyma18g51560.1	LINC1 (LITTLE NUCLEI1)	87.92	977	118	0	740	1716	127	1103	0	1001
contig00929	Glyma10g36890.1	#N/A	86.57	268	36	0	275	542	630	363	6e-64	246
contig00930	Glyma09g09100.2	JAZ12 (JASMONATE-ZIM-DOMAIN PROTEIN 12)	87.5	160	17	1	613	769	371	530	1e-36	155
contig00931	Glyma10g26890.1	40S ribosomal protein S3 (RPS3C)	86.93	658	86	0	80	737	1	658	2e-177	622
contig00932	Glyma15g18600.3	NAP1;2 (NUCLEOSOME ASSEMBLY PROTEIN 1;2); DNA binding / binding	85.68	880	123	1	582	1458	905	26	0	741
contig00934	Glyma08g21340.1	GDSL-motif lipase/hydrolase family protein	83.85	972	157	0	274	1245	127	1098	0	682
contig00935	Glyma06g08260.1	PBA1; endopeptidase/ peptidase/ threonine-type endopeptidase	87.87	684	83	0	136	819	11	694	0	698
contig00938	Glyma17g01970.1	AILP1	83.6	695	114	0	53	747	1	695	1e-132	474
contig00939	Glyma20g30480.1	acidic endochitinase (CHIB1)	79.67	369	75	0	525	893	532	900	4e-31	137
contig00940	Glyma04g38360.1	GTP-binding protein LepA, putative	90.09	222	22	0	1	222	469	248	2e-70	266
contig00942	Glyma10g43590.1	Ras-related GTP-binding family protein	93.09	651	45	0	286	936	651	1	0	934
contig00943	Glyma17g04210.1	mtLPD2 (LIPOAMIDE DEHYDROGENASE 2); ATP binding / dihydrolipoyl dehydrogenase	87.2	1414	181	0	341	1754	1501	88	0	1368
contig00945	Glyma13g06040.1	glucan phosphorylase, putative	89.57	1362	142	0	1844	3205	1599	238	0	1574
contig00946	Glyma13g32680.1	MSRB2 (methionine sulfoxide reductase B 2); peptide-methionine-(S)-S-oxide reductase	86.84	380	50	0	207	586	229	608	2e-97	357
contig00947	Glyma16g03320.1	BAG6 (BCL-2-ASSOCIATED ATHANOGENE 6); calmodulin binding / protein binding	82.91	275	45	2	938	1211	1580	1307	1e-36	157
contig00948	Glyma17g12240.1	binding	81.98	344	62	0	378	721	701	358	3e-47	190
contig00949	Glyma15g04300.1	ATOEP16-1 (OUTER PLASTID ENVELOPE PROTEIN 16-1); P-P-bond-hydrolysis-driven protein transmembrane transporter/ protein transporter	85.33	375	55	0	172	546	432	58	1e-82	307
contig00950	Glyma08g38210.1	NIC1 (NICOTINAMIDASE 1); catalytic/ nicotinamidase	82.24	642	114	0	338	979	725	84	5e-101	369
contig00951	Glyma18g07860.1	RNA binding / nucleic acid binding / nucleotide binding	90.13	780	74	1	87	863	7	786	0	932
contig00952	Glyma20g25510.1	unknown protein	83.82	476	77	0	339	814	548	73	3e-90	333
contig00953	Glyma02g08010.2	NCBP (NOVEL CAP-BINDING PROTEIN); RNA binding / translation initiation factor	90.09	585	55	1	375	956	692	108	0	696
contig00954	Glyma13g11090.1	structural constituent of cell wall	80.06	321	64	0	369	689	823	1143	9e-29	129
contig00955	Glyma06g09600.1	unknown protein	86.91	527	66	1	359	882	528	2	1e-138	494
contig00957	Glyma04g08560.1	ASP3 (ASPARTATE AMINOTRANSFERASE 3); L-aspartate:2-oxoglutarate aminotransferase	89.95	1224	123	0	167	1390	28	1251	0	1451
contig00959	Glyma16g03160.1	GLYR1 (GLYOXYLATE REDUCTASE 1); 3-hydroxybutyrate dehydrogenase/ phosphogluconate dehydrogenase (decarboxylating)	88.85	852	95	0	67	918	1	852	0	936
contig00960	Glyma17g16360.1	APRR2; transcription factor/ two-component response regulator	86.11	511	71	0	307	817	1	511	2e-125	450
contig00961	Glyma02g05370.1	40S ribosomal protein S4 (RPS4B)	89.93	447	45	0	53	499	1	447	1e-149	529
contig00963	Glyma15g40140.1	(S)-2-hydroxy-acid oxidase, peroxisomal, putative / glycolate oxidase, putative / short chain alpha-hydroxy acid oxidase, putative	89.43	1116	118	0	243	1358	1116	1	0	1277
contig00964	Glyma06g00420.1	ribosomal protein L3 family protein	85.5	669	97	0	168	836	795	127	1e-157	557
contig00965	Glyma17g18800.1	caffeoyl-CoA 3-O-methyltransferase, putative	82.41	688	121	0	275	962	741	54	9e-112	404
contig00966	Glyma05g34570.1	40S ribosomal protein S2 (RPS2D)	84.96	645	97	0	268	912	819	175	2e-143	509
contig00967	Glyma04g40350.1	LSU3 (RESPONSE TO LOW SULFUR 3)	84.11	151	24	0	228	378	320	170	4e-23	109
contig00969	Glyma07g08090.1	short-chain dehydrogenase/reductase (SDR) family protein	81.31	305	57	0	103	407	1	305	6e-36	153
contig00970	Glyma06g17680.3	metal ion binding	85.65	209	30	0	3	211	383	175	2e-43	176
contig00972	Glyma11g02250.1	40S ribosomal protein S2 (RPS2D)	84.74	308	47	0	7	314	422	115	6e-62	238
contig00975	Glyma10g38880.1	emp24/gp25L/p24 protein-related	85.33	627	92	0	161	787	3	629	1e-144	513
contig00977	Glyma20g28550.1	late embryogenesis abundant protein, putative / LEA protein, putative	77.72	718	157	1	221	935	760	43	2e-35	151
contig00978	Glyma12g28990.3	protein transport protein SEC61 gamma subunit, putative	90.87	208	19	0	77	284	3	210	4e-69	262
contig00980	Glyma04g41010.1	CB5-E (CYTOCHROME B5 ISOFORM E); heme binding	89.65	396	41	0	88	483	18	413	1e-128	460
contig00981	Glyma06g46430.1	dienelactone hydrolase family protein	88.4	767	86	1	257	1023	800	37	0	811
contig00983	Glyma11g04960.1	BSD domain-containing protein	86.04	444	50	3	1247	1687	990	1424	6e-105	383
contig00986	Glyma02g37010.1	metal-dependent phosphohydrolase HD domain-containing protein	86.27	459	62	1	269	727	244	701	3e-111	402
contig00987	Glyma06g01850.3	GAPB (GLYCERALDEHYDE-3-PHOSPHATE DEHYDROGENASE B SUBUNIT); glyceraldehyde-3-phosphate dehydrogenase (NADP+)/ glyceraldehyde-3-phosphate dehydrogenase	87.86	1359	162	1	254	1609	1359	1	0	1382
contig00988	Glyma07g32790.1	OASC (O-ACETYLSERINE (THIOL) LYASE ISOFORM C); ATP binding / cysteine synthase	83.81	877	142	0	239	1115	233	1109	3e-174	613
contig00989	Glyma20g28720.3	HMT3; homocysteine S-methyltransferase	83.97	967	155	0	70	1036	34	1000	0	688
contig00990	Glyma0048s00290.1	serine/threonine protein phosphatase, putative	91.78	912	75	0	106	1017	1	912	0	1213
contig00991	Glyma13g36150.1	50S ribosomal protein L24, chloroplast (CL24)	85.59	458	63	1	137	591	108	565	1e-104	381
contig00992	Glyma09g38410.2	CRT3 (CALRETICULIN 3); calcium ion binding / unfolded protein binding	86.53	913	123	0	90	1002	74	986	0	835
contig00994	Glyma14g06910.1	ATHSP17.4	88.41	69	8	0	591	659	194	126	4e-12	73.8
contig00995	Glyma01g29480.1	GEA6 (LATE EMBRYOGENESIS ABUNDANT 6)	87.17	265	34	0	160	424	1	265	4e-67	256
contig00996	Glyma02g13330.1	RGP3 (REVERSIBLY GLYCOSYLATED POLYPEPTIDE 3); transferase, transferring hexosyl groups	85.84	1003	142	0	313	1315	119	1121	0	862
contig00997	Glyma19g35560.1	HSC70-1 (HEAT SHOCK COGNATE PROTEIN 70-1); ATP binding	84.15	732	116	0	60	791	732	1	5e-150	531
contig01000	Glyma10g28010.1	GLP10 (GERMIN-LIKE PROTEIN 10); manganese ion binding / nutrient reservoir	83.93	641	103	0	216	856	666	26	2e-121	436
contig01001	Glyma12g05280.2	unknown protein	86.24	356	46	1	358	713	572	220	2e-84	313
contig01002	Glyma02g12540.1	ATMINE1 (Arabidopsis homologue of bacterial MinE 1); protein binding	87.23	462	59	0	253	714	171	632	7e-125	448
contig01003	Glyma03g33620.1	unknown protein	86.82	531	67	1	315	845	158	685	1e-138	494
contig01005	Glyma02g04090.1	UBQ6; protein binding	89.11	404	44	0	318	721	404	1	3e-126	452
contig01007	Glyma16g04110.1	EGY1 (ETHYLENE-DEPENDENT GRAVITROPISM-DEFICIENT AND YELLOW-GREEN 1); metalloendopeptidase	87.66	1361	167	1	171	1530	1661	301	0	1358
contig01008	Glyma04g07360.1	RAN3 (RAN GTPASE 3); GTP binding / GTPase/ protein binding	91.88	160	13	0	340	499	581	422	8e-55	214
contig01009	Glyma06g07340.1	unknown protein	84.48	522	81	0	429	950	618	97	3e-108	392
contig01011	Glyma14g02500.1	VTC2 (vitamin c defective 2); GDP-D-glucose phosphorylase/ GDP-galactose:glucose-1-phosphate guanyltransferase/ GDP-galactose:mannose-1-phosphate guanyltransferase/ GDP-galactose:myoinositol-1-phosphate guanyltransferase/ galactose-1-phosphate guanylyltra	86.89	976	128	0	842	1817	217	1192	0	920
contig01014	Glyma08g07210.1	NIC1 (NICOTINAMIDASE 1); catalytic/ nicotinamidase	88.75	720	81	0	84	803	1	720	0	785
contig01016	Glyma19g02190.1	AATP1 (AAA-ATPase 1); ATP binding / ATPase/ nucleoside-triphosphatase/ nucleotide binding	84.25	489	77	0	664	1152	905	417	7e-98	359
contig01017	Glyma08g16080.1	unknown protein	86.08	395	55	0	50	444	1	395	1e-94	347
contig01019	Glyma04g42080.1	ATHM2; enzyme activator	86.46	362	49	0	369	730	530	169	4e-89	329
contig01020	Glyma06g07420.3	RAN3 (RAN GTPASE 3); GTP binding / GTPase/ protein binding	91.6	119	10	0	154	272	1	119	1e-37	157
contig01021	Glyma07g30090.1	BETA-UP (beta-ureidopropionase); beta-ureidopropionase	88.33	1148	134	0	630	1777	1205	58	0	1179
contig01022	Glyma02g14180.1	adenosylmethionine decarboxylase family protein	82.94	1067	182	0	608	1674	2	1068	0	672
contig01023	Glyma09g34310.1	26S proteasome regulatory subunit, putative (RPN9)	89.2	1157	125	0	449	1605	1157	1	0	1302
contig01025	Glyma03g34840.1	U2AF35B; RNA binding / nucleic acid binding / nucleotide binding / zinc ion binding	87.83	378	42	2	369	745	259	633	2e-102	373
contig01026	Glyma10g44070.1	TON1B (tonneau 1b)	87.38	753	95	0	46	798	1	753	0	739
contig01027	Glyma15g24750.1	unknown protein	85.05	388	58	0	386	773	537	150	4e-83	309
contig01028	Glyma09g40370.1	unknown protein	82.74	197	25	1	451	647	506	693	5e-29	129
contig01029	Glyma08g06350.1	FAD-binding domain-containing protein	84.38	333	52	0	527	859	520	852	2e-64	248
contig01030	Glyma02g11920.1	60S ribosomal protein L34 (RPL34A)	84.4	359	56	0	56	414	1	359	8e-71	268
contig01031	Glyma06g21290.1	ELF5A-1 (EUKARYOTIC ELONGATION FACTOR 5A-1); translation initiation factor	89.03	483	53	0	98	580	1	483	7e-152	537
contig01034	Glyma12g09780.1	short-chain dehydrogenase/reductase (SDR) family protein	78.97	585	114	1	265	849	33	608	5e-48	192
contig01036	Glyma03g42450.2	RAP2.12; DNA binding / transcription factor	86.39	191	26	0	1016	1206	467	277	1e-41	172
contig01037	Glyma18g02520.1	peroxidase, putative	80.35	341	64	1	361	701	629	292	2e-32	141
contig01038	Glyma08g41460.2	AGT (ALANINE:GLYOXYLATE AMINOTRANSFERASE); alanine-glyoxylate transaminase/ serine-glyoxylate transaminase/ serine-pyruvate transaminase	87.89	1206	146	0	124	1329	1	1206	0	1233
contig01039	Glyma13g31920.2	unknown protein	86.85	829	109	0	117	945	26	854	0	779
contig01040	Glyma07g34730.1	lecithin:cholesterol acyltransferase family protein / LACT family protein	84.98	1398	201	2	298	1692	1608	217	0	1104
contig01044	Glyma17g14370.1	ATRPS13A (ARABIDOPSIS THALIANA RIBOSOMAL PROTEIN S13A); structural constituent of ribosome	88.82	456	51	0	63	518	1	456	2e-140	500
contig01045	Glyma06g46680.1	hydrolase	85.42	144	21	0	222	365	966	823	9e-26	119
contig01047	Glyma13g28180.4	GS2 (GLUTAMINE SYNTHETASE 2); glutamate-ammonia ligase	89.22	1299	134	1	196	1488	1299	1	0	1467
contig01048	Glyma08g44590.1	HSP81-2 (HEAT SHOCK PROTEIN 81-2); ATP binding	88	1350	162	0	828	2177	751	2100	0	1392
contig01049	Glyma08g46240.1	#N/A	98.61	72	1	0	294	365	72	1	5e-31	135
contig01050	Glyma08g10970.1	#N/A	85.48	248	36	0	37	284	1	248	2e-52	206
contig01051	Glyma07g13900.1	nuclear RNA-binding protein, putative	82.22	641	105	3	525	1159	331	968	1e-96	355
contig01052	Glyma04g00400.1	unknown protein	87.94	340	41	0	79	418	51	390	3e-95	349
contig01054	Glyma17g06260.1	unknown protein	87.05	193	25	0	238	430	212	20	8e-46	184
contig01055	Glyma06g14200.1	ATOMT1 (O-METHYLTRANSFERASE 1); caffeate O-methyltransferase/ myricetin 3\'-O-methyltransferase/ quercetin 3-O-methyltransferase	86.21	1037	143	0	126	1162	49	1085	0	922
contig01057	Glyma12g10810.1	eukaryotic translation initiation factor SUI1, putative	93.02	344	18	1	201	544	1	338	9e-139	494
contig01058	Glyma18g07310.1	unknown protein	89.08	119	13	0	252	370	200	82	3e-30	133
contig01060	Glyma17g34030.1	unknown protein	80.7	171	33	0	139	309	79	249	1e-13	77.8
contig01061	Glyma11g02380.1	ISPF; 2-C-methyl-D-erythritol 2,4-cyclodiphosphate synthase	87.81	517	63	0	241	757	168	684	4e-148	525
contig01062	Glyma05g01270.1	ATUBC2 (UBIQUITING-CONJUGATING ENZYME 2); ubiquitin-protein ligase	93.81	113	7	0	169	281	150	262	2e-41	168
contig01063	Glyma10g06450.1	unknown protein	87.67	73	9	0	225	297	178	250	2e-12	73.8
contig01065	Glyma13g44020.1	late embryogenesis abundant protein, putative / LEA protein, putative	85.4	137	20	0	452	588	182	46	3e-24	113
contig01067	Glyma08g47500.1	unknown protein	86.46	325	44	0	54	378	84	408	4e-79	295
contig01071	Glyma01g37780.1	GAMMA CA1 (GAMMA CARBONIC ANHYDRASE 1); carbonate dehydratase	89.99	709	71	0	352	1060	709	1	0	842
contig01072	Glyma19g37470.1	NLI interacting factor (NIF) family protein	89.53	86	9	0	488	573	466	551	7e-20	99.6
contig01074	Glyma19g25870.1	unknown protein	90.53	454	43	0	474	927	455	908	3e-158	559
contig01075	Glyma09g34760.4	ATBBC1 (ARABIDOPSIS THALIANA BREAST BASIC CONSERVED 1); structural constituent of ribosome	85.74	624	89	0	30	653	1	624	5e-150	531
contig01077	Glyma13g02740.1	FLS (FLAVONOL SYNTHASE); flavonol synthase	79.25	617	125	1	256	872	196	809	1e-51	204
contig01078	Glyma10g28680.1	unknown protein	77.93	426	94	0	71	496	19	444	5e-20	99.6
contig01079	Glyma18g08900.2	30S ribosomal protein S10, chloroplast, putative	86.76	370	49	0	265	634	245	614	6e-94	345
contig01080	Glyma10g38900.1	ATB2; oxidoreductase	87.42	970	115	4	30	992	20	989	0	930
contig01083	Glyma04g08410.1	RD22; nutrient reservoir	81.57	255	47	0	310	564	1024	770	7e-30	133
contig01084	Glyma14g02710.3	peptide methionine sulfoxide reductase, putative	84.96	798	120	0	180	977	798	1	9e-180	630
contig01085	Glyma15g06100.1	dihydropyrimidinase / DHPase / dihydropyrimidine amidohydrolase / hydantoinase (PYD2)	85.96	1460	203	2	243	1701	117	1575	0	1253
contig01086	Glyma10g28530.3	ATSK11; protein kinase/ protein serine/threonine kinase	89.85	1231	119	2	367	1597	1231	7	0	1441
contig01087	Glyma06g16410.1	small nuclear ribonucleoprotein E, putative / snRNP-E, putative / Sm protein E, putative	94.01	267	15	1	131	396	1	267	5e-109	394
contig01088	Glyma19g02380.1	VDAC1 (VOLTAGE DEPENDENT ANION CHANNEL 1); voltage-gated anion channel	83.56	821	135	0	110	930	7	827	1e-157	557
contig01090	Glyma07g30750.1	FQR1 (FLAVODOXIN-LIKE QUINONE REDUCTASE 1); FMN binding / oxidoreductase, acting on NADH or NADPH, quinone or similar compound as acceptor	80.43	603	118	0	196	798	616	14	7e-63	242
contig01091	Glyma08g08690.1	RPN12a (Regulatory Particle non-ATPase 12a); peptidase	91.11	787	70	0	76	862	18	804	0	1005
contig01092	Glyma12g28660.1	ATRAB11C (ARABIDOPSIS RAB GTPASE 11C); GTP binding	85.95	541	76	0	363	903	548	8	2e-131	470
contig01093	Glyma05g06090.1	AT5PTASE2 (MYO-INOSITOL POLYPHOSPHATE 5-PHOSPHATASE 2); inositol-polyphosphate 5-phosphatase	85.84	332	41	2	73	404	16	341	6e-74	278
contig01094	Glyma10g01610.1	CP12-2; protein binding	87.88	132	16	0	198	329	386	255	9e-31	135
contig01096	Glyma15g18170.1	60S ribosomal protein L7 (RPL7D)	85.31	708	104	0	242	949	729	22	3e-164	579
contig01097	Glyma20g24450.5	ACT domain-containing protein	89.01	446	48	1	1	445	242	687	6e-137	488
contig01098	Glyma18g03950.1	tropinone reductase, putative / tropine dehydrogenase, putative	88.07	545	65	0	318	862	271	815	5e-160	565
contig01099	Glyma18g02400.1	#N/A	91.07	56	5	0	239	294	225	170	8e-12	71.9
contig01103	Glyma03g39480.2	60S ribosomal protein L22-2 (RPL22B)	86.17	347	48	0	285	631	374	28	1e-82	307
contig01104	Glyma15g01860.1	60S ribosomal protein L37 (RPL37C)	87.5	272	34	0	247	518	272	1	2e-71	270
contig01106	Glyma15g01360.1	cytochrome c oxidase family protein	89.07	311	34	0	352	662	437	127	2e-94	347
contig01108	Glyma14g04460.1	CAM7 (CALMODULIN 7); calcium ion binding	90	450	45	0	127	576	1	450	3e-151	535
contig01110	Glyma14g36540.3	MAB1 (MACCI-BOU); catalytic/ pyruvate dehydrogenase (acetyl-transferring)	89.92	992	100	0	120	1111	1	992	0	1174
contig01111	Glyma08g09570.1	vacuolar ATPase subunit F family protein	91.6	393	33	0	301	693	393	1	7e-146	517
contig01112	Glyma15g05490.1	AtTLP10 (TUBBY LIKE PROTEIN 10); phosphoric diester hydrolase/ transcription factor	89.67	1287	127	2	320	1603	1	1284	0	1489
contig01114	Glyma06g46690.1	signal peptidase, putative	91.84	539	44	0	54	592	1	539	0	720
contig01115	Glyma04g03030.1	transcription initiation factor IIF beta subunit (TFIIF-beta) family protein	85.66	746	104	1	107	849	44	789	1e-178	626
contig01116	Glyma12g02230.2	cinnamyl-alcohol dehydrogenase, putative (CAD)	86.29	525	72	0	163	687	18	542	1e-131	470
contig01117	Glyma01g44900.3	acid phosphatase survival protein SurE, putative	84.75	872	130	1	322	1193	884	16	0	670
contig01118	Glyma18g11100.1	endoribonuclease L-PSP family protein	87.67	430	53	0	200	629	131	560	4e-120	432
contig01119	Glyma04g37120.1	elongation factor 1-beta, putative / EF-1-beta, putative	86.3	387	47	1	269	655	693	313	3e-95	349
contig01123	Glyma17g14900.1	protease inhibitor/seed storage/lipid transfer protein (LTP) family protein	84.44	257	40	0	324	580	274	530	5e-48	192
contig01124	Glyma08g09210.1	ATO1 (Arabidopsis thioredoxin O1)	87.43	382	48	0	226	607	166	547	2e-103	377
contig01125	Glyma13g17420.2	SUS4; UDP-glycosyltransferase/ sucrose synthase/ transferase, transferring glycosyl groups	88.03	2415	289	0	69	2483	1	2415	0	2496
contig01126	Glyma08g02410.1	6-phosphogluconate dehydrogenase family protein	84.88	840	122	2	376	1211	1445	607	0	648
contig01127	Glyma14g04250.1	cysteine protease inhibitor, putative / cystatin, putative	82	200	36	0	346	545	266	67	1e-23	111
contig01128	Glyma02g11870.1	SBH1 (SPHINGOID BASE HYDROXYLASE 1); catalytic/ sphingosine hydroxylase	85.64	773	109	2	176	947	1	772	0	636
contig01129	Glyma14g07560.1	NIP4;2 (NOD26-LIKE INTRINSIC PROTEIN 4;2); water channel	84.56	149	23	0	288	436	626	478	5e-24	113
contig01130	Glyma17g03590.1	#N/A	92.73	55	4	0	26	80	11	65	1e-13	77.8
contig01131	Glyma06g13210.3	SPDS3 (SPERMIDINE SYNTHASE 3); spermidine synthase/ spermine synthase	87.18	1045	134	0	356	1400	1051	7	0	1009
contig01132	Glyma07g12980.1	chloroplast chaperonin 10, putative	86.81	326	43	0	288	613	405	80	5e-82	305
contig01133	Glyma08g15260.1	small nuclear ribonucleoprotein, putative / snRNP, putative / Sm protein, putative	90.56	392	37	0	66	457	1	392	1e-135	484
contig01134	Glyma17g15490.2	UCH3 (UBIQUITIN C-TERMINAL HYDROLASE 3); ubiquitin thiolesterase	87.5	672	84	0	405	1076	693	22	0	666
contig01135	Glyma09g07160.1	unknown protein	85.26	95	14	0	79	173	812	718	2e-13	77.8
contig01137	Glyma19g06460.2	60S ribosomal protein L36 (RPL36C)	89.1	312	34	0	87	398	21	332	3e-95	349
contig01138	Glyma17g13440.2	AFC2 (ARABIDOPSIS FUS3-COMPLEMENTING GENE 2); kinase/ protein kinase	90.66	653	57	2	6	656	97	747	0	799
contig01139	Glyma17g14970.1	ATG8F (autophagy 8f); microtubule binding	95.87	363	15	0	148	510	12	374	5e-171	601
contig01140	Glyma17g34740.2	RTE1 (REVERSION-TO-ETHYLENE SENSITIVITY1)	89.19	629	68	0	247	875	56	684	0	708
contig01141	Glyma20g31070.1	SIRANBP; Ran GTPase binding	86.24	574	76	1	117	690	10	580	1e-142	507
contig01142	Glyma08g13440.1	cupin family protein	83.12	308	52	0	359	666	947	640	5e-42	172
contig01144	Glyma05g36200.1	rps15ae (ribosomal protein S15A E); structural constituent of ribosome	87.44	390	49	0	267	656	1	390	9e-106	385
contig01146	Glyma13g37720.1	wound-responsive family protein	93.62	47	3	0	466	512	214	260	4e-11	69.9
contig01147	Glyma03g40280.3	CSD1 (COPPER/ZINC SUPEROXIDE DISMUTASE 1); superoxide dismutase	87.99	458	55	0	332	789	458	1	4e-132	472
contig01148	Glyma01g42670.1	ATOSM34 (osmotin 34)	79.93	608	122	0	270	877	668	61	1e-61	238
contig01149	Glyma13g34300.1	ATGGH2 (gamma-glutamyl hydrolase 2); omega peptidase	85.47	895	130	0	206	1100	124	1018	0	743
contig01150	Glyma10g38840.1	unknown protein	84.3	605	95	0	239	843	137	741	3e-124	446
contig01151	Glyma10g40860.1	UNC-50 family protein	91.95	696	56	0	284	979	768	73	0	936
contig01153	Glyma09g01610.1	ATFP3; metal ion binding / transition metal ion binding	90.22	225	22	0	347	571	282	58	6e-72	272
contig01155	Glyma02g35490.1	NC domain-containing protein	79.2	654	121	1	103	756	16	654	1e-61	238
contig01156	Glyma06g08200.1	UBP1B (oligouridylate binding protein 1B); mRNA 3\'-UTR binding	91.94	1315	97	3	234	1548	1	1306	0	1754
contig01158	Glyma07g33800.1	40S ribosomal protein S16 (RPS16C)	84.16	202	32	0	261	462	499	298	2e-34	147
contig01160	Glyma10g02730.1	RCI3 (RARE COLD INDUCIBLE GENE 3); peroxidase	83.45	888	147	0	180	1067	930	43	5e-169	595
contig01161	Glyma06g42680.1	RPL16A; structural constituent of ribosome	86.76	476	63	0	144	619	61	536	8e-124	444
contig01163	Glyma08g40860.2	ATUBC2 (UBIQUITING-CONJUGATING ENZYME 2); ubiquitin-protein ligase	91.29	459	40	0	233	691	1	459	2e-168	593
contig01164	Glyma16g03170.1	60S ribosomal protein L5 (RPL5B)	85.9	837	118	0	76	912	13	849	0	724
contig01165	Glyma17g11620.1	adenylate cyclase	84.83	211	32	0	666	876	386	596	2e-39	165
contig01166	Glyma19g41990.1	epoxide hydrolase, putative	84.82	336	50	1	236	570	1021	686	2e-66	254
contig01168	Glyma07g13470.1	ATP synthase delta\' chain, mitochondrial	83.73	418	68	0	252	669	594	177	3e-77	289
contig01169	Glyma20g25160.1	tRNA synthetase class I (C) family protein	86.73	1010	134	0	33	1042	1010	1	0	940
contig01170	Glyma12g10160.1	MD-2-related lipid recognition domain-containing protein / ML domain-containing protein	83.83	402	65	0	123	524	71	472	7e-75	281
contig01171	Glyma01g26300.1	universal stress protein (USP) family protein	86.85	464	61	0	106	569	10	473	2e-121	436
contig01172	Glyma19g40690.3	ATARFA1F (ARABIDOPSIS THALIANA ADP-RIBOSYLATION FACTOR A1F); GTP binding / copper ion binding / phospholipase activator/ protein binding	96.49	57	2	0	317	373	546	490	1e-19	97.6
contig01174	Glyma12g06980.3	NAD-dependent epimerase/dehydratase family protein	90.24	994	97	0	375	1368	1019	26	0	1160
contig01175	Glyma13g42840.1	VPS46.2	83.49	321	53	0	495	815	461	141	4e-55	216
contig01176	Glyma08g17600.1	PGK (PHOSPHOGLYCERATE KINASE); phosphoglycerate kinase	88.8	357	39	1	5	361	849	1204	2e-105	383
contig01177	Glyma04g36480.1	PMSR1 (PEPTIDEMETHIONINE SULFOXIDE REDUCTASE 1); oxidoreductase, acting on sulfur group of donors, disulfide as acceptor / peptide-methionine-(S)-S-oxide reductase	83.33	552	92	0	238	789	583	32	7e-100	365
contig01178	Glyma07g15320.1	60S ribosomal protein L31 (RPL31A)	87.83	345	42	0	229	573	363	19	7e-96	351
contig01179	Glyma12g03670.1	UBC10 (ubiquitin-conjugating enzyme 10); ubiquitin-protein ligase	92.33	443	33	1	132	573	1	443	6e-171	601
contig01180	Glyma11g37160.1	60S ribosomal protein L17 (RPL17A)	85.25	549	78	1	215	763	546	1	3e-123	442
contig01181	Glyma01g40920.1	PRPL11 (PLASTID RIBOSOMAL PROTEIN L11); structural constituent of ribosome	84.35	441	69	0	284	724	196	636	2e-88	327
contig01183	Glyma20g08060.1	Got1-like family protein	88.65	423	48	0	476	898	423	1	7e-128	458
contig01184	Glyma20g23080.2	CRT1 (CALRETICULIN 1); calcium ion binding / unfolded protein binding	87.82	977	116	1	147	1120	94	1070	0	989
contig01185	Glyma06g07110.5	protein kinase family protein	81.12	286	54	0	462	747	1059	1344	7e-32	139
contig01187	Glyma18g03360.1	RPN8A (RP NON-ATPASE SUBUNIT 8A)	91.57	902	76	0	56	957	1	902	0	1185
contig01188	Glyma09g12250.1	#N/A	84.54	97	15	0	6	102	3	99	8e-13	73.8
contig01190	Glyma03g24270.1	unknown protein	92.31	182	14	0	333	514	525	344	2e-65	250
contig01191	Glyma20g35270.1	IAA14 (INDOLE-3-ACETIC ACID INDUCIBLE 14); protein binding / transcription factor/ transcription repressor	89.11	643	64	2	176	812	277	919	0	712
contig01192	Glyma17g04720.2	cytidine/deoxycytidylate deaminase family protein	91.95	559	45	0	389	947	559	1	0	751
contig01193	Glyma05g02190.1	DXR (1-DEOXY-D-XYLULOSE 5-PHOSPHATE REDUCTOISOMERASE); 1-deoxy-D-xylulose-5-phosphate reductoisomerase	89.21	1288	139	0	208	1495	129	1416	0	1451
contig01195	Glyma20g25920.1	ATP synthase beta chain, mitochondrial, putative	90.1	1536	148	2	248	1780	133	1667	0	1828
contig01196	Glyma10g32850.1	UAH (UREIDOGLYCOLATE AMIDOHYDROLASE); allantoate deiminase/ metallopeptidase	89.11	1258	137	0	218	1475	1395	138	0	1407
contig01198	Glyma05g00910.3	RPE; catalytic/ ribulose-phosphate 3-epimerase	90.41	813	78	0	90	902	31	843	0	993
contig01199	Glyma17g15940.1	unknown protein	83.39	638	102	3	67	700	631	1268	3e-111	402
contig01201	Glyma13g32920.1	defense-related protein, putative	90.48	63	6	0	246	308	175	237	2e-13	77.8
contig01202	Glyma10g09470.1	2-cys peroxiredoxin, chloroplast (BAS1)	90.86	569	52	0	296	864	197	765	0	716
contig01205	Glyma06g45280.1	wound-responsive family protein	86.59	164	22	0	378	541	164	1	1e-35	151
contig01206	Glyma17g06930.1	AHA1 (ARABIDOPSIS H+ ATPASE 1); ATPase/ hydrogen-exporting ATPase, phosphorylative mechanism / protein binding	90.46	2652	253	0	319	2970	1	2652	0	3251
contig01208	Glyma18g00630.1	xyloglucan:xyloglucosyl transferase, putative / xyloglucan endotransglycosylase, putative / endo-xyloglucan transferase, putative	87.53	465	58	0	1	465	99	563	2e-129	462
contig01210	Glyma09g30670.1	aldose 1-epimerase family protein	85.07	998	149	0	101	1098	1016	19	0	797
contig01211	Glyma18g46560.1	#N/A	81.76	159	29	0	172	330	160	318	5e-16	85.7
contig01212	Glyma10g06600.1	pal1 (Phe ammonia lyase 1); phenylalanine ammonia-lyase	82.71	1914	331	0	359	2272	2153	240	0	1170
contig01213	Glyma04g35030.1	gibberellin-regulated family protein	85.96	228	32	0	246	473	354	127	6e-50	198
contig01215	Glyma20g38720.1	transketolase, putative	88.78	1996	224	0	350	2345	224	2219	0	2181
contig01216	Glyma17g32100.1	protease inhibitor/seed storage/lipid transfer protein (LTP) family protein	85.84	233	33	0	1	233	142	374	1e-50	200
contig01217	Glyma07g38740.1	AILP1	89.1	321	31	3	21	338	364	683	1e-91	337
contig01218	Glyma15g14550.1	RPS1 (RIBOSOMAL PROTEIN S1); RNA binding / structural constituent of ribosome	80.41	536	105	0	361	896	268	803	3e-59	230
contig01219	Glyma15g03000.1	CKL2 (CASEIN KINASE 1-LIKE PROTEIN 2); ATP binding / kinase/ protein kinase/ protein serine/threonine kinase	88.87	1410	145	4	255	1664	19	1416	0	1534
contig01223	Glyma10g07630.1	brix domain-containing protein	81.9	945	171	0	147	1091	1	945	1e-145	517
contig01224	Glyma09g34410.1	PRK (PHOSPHORIBULOKINASE); ATP binding / phosphoribulokinase/ protein binding	87.29	1054	134	0	369	1422	155	1208	0	1027
contig01225	Glyma12g35030.1	unknown protein	83.18	535	87	1	119	653	27	558	3e-93	343
contig01226	Glyma11g17930.2	ATJ3; protein binding	84.72	1250	173	2	189	1438	1	1232	0	936
contig01227	Glyma03g15360.1	#N/A	90.38	260	25	0	299	558	260	1	2e-85	317
contig01228	Glyma07g19170.1	PAC1; endopeptidase/ peptidase/ threonine-type endopeptidase	90.03	752	75	0	141	892	1	752	0	896
contig01229	Glyma10g35540.1	esterase/lipase/thioesterase family protein	82.26	840	149	0	258	1097	948	109	2e-135	484
contig01231	Glyma06g00740.1	ROC3; peptidyl-prolyl cis-trans isomerase	81.63	479	88	0	69	547	7	485	6e-66	252
contig01233	Glyma05g28560.1	J20 (DNAJ-LIKE 20); heat shock protein binding	84.16	101	16	0	427	527	321	221	3e-12	73.8
contig01235	Glyma14g08960.1	unknown protein	83.72	559	91	0	164	722	141	699	2e-106	387
contig01236	Glyma09g01600.1	metal ion binding	86.16	289	37	1	75	363	286	1	5e-66	252
contig01237	Glyma18g01330.1	GAPC1 (GLYCERALDEHYDE-3-PHOSPHATE DEHYDROGENASE C SUBUNIT 1); glyceraldehyde-3-phosphate dehydrogenase (phosphorylating)/ glyceraldehyde-3-phosphate dehydrogenase	89.52	1021	107	0	295	1315	1021	1	0	1176
contig01238	Glyma05g31020.1	AtRABA4a (Arabidopsis Rab GTPase homolog A4a); GTP binding	87.68	641	79	0	283	923	680	40	0	644
contig01240	Glyma04g38000.2	calnexin 1 (CNX1)	85.28	1488	204	2	383	1867	1507	32	0	1223
contig01243	Glyma11g06470.1	YCF37 (Arabidopsis homolog of Synechocystis YCF37)	84.91	106	16	0	368	473	369	474	3e-15	83.8
contig01244	Glyma01g00760.2	SNF7.1	91.83	257	21	0	1	257	295	39	1e-93	343
contig01246	Glyma03g30070.2	FAD2 (FATTY ACID DESATURASE 2); delta12-fatty acid dehydrogenase/ omega-6 fatty acid desaturase	86.75	1155	150	1	512	1666	1152	1	0	1072
contig01247	Glyma03g33640.1	DNA-binding S1FA family protein	90.36	197	19	0	128	324	74	270	2e-62	240
contig01248	Glyma13g27800.1	AILP1	83.76	425	69	0	4	428	425	1	3e-79	295
contig01249	Glyma07g37190.2	zinc finger (GATA type) family protein	87.01	154	20	0	433	586	259	106	3e-34	147
contig01250	Glyma07g39190.1	aminomethyltransferase, putative	88.66	1208	134	1	254	1461	1217	13	0	1304
contig01251	Glyma19g31480.1	gibberellin-responsive protein, putative	86.6	209	28	0	184	392	410	202	4e-48	192
contig01252	Glyma18g05210.1	nuclear associated protein-related / NAP-related	89.13	681	70	3	5	682	1556	877	0	741
contig01253	Glyma15g12220.1	binding	89.58	998	100	2	356	1353	1	994	0	1142
contig01254	Glyma02g15190.1	ATRBP47B (RNA-binding protein 47B); RNA binding	85.52	905	107	3	491	1392	1175	292	0	739
contig01255	Glyma08g08970.1	UREG (UREASE ACCESSORY PROTEIN G); ATP binding / metal ion binding / nickel ion binding / nucleotide binding	85.1	698	104	0	147	844	139	836	3e-158	559
contig01256	Glyma10g01310.1	ATARFA1F (ARABIDOPSIS THALIANA ADP-RIBOSYLATION FACTOR A1F); GTP binding / copper ion binding / phospholipase activator/ protein binding	88.06	134	16	0	63	196	1	134	2e-32	139
contig01257	Glyma06g13870.1	ubiquitin extension protein 2 (UBQ2) / 60S ribosomal protein L40 (RPL40A)	91.97	386	31	0	15	400	1	386	1e-146	519
contig01258	Glyma09g38490.1	unknown protein	84.52	788	113	1	621	1408	924	146	3e-171	603
contig01259	Glyma01g03240.1	unknown protein	82.49	177	28	1	329	502	314	138	2e-20	101
contig01260	Glyma12g27320.1	unknown protein	90	60	6	0	242	301	499	440	6e-12	71.9
contig01261	Glyma13g24440.1	17.6 kDa class I small heat shock protein (HSP17.6B-CI)	87.23	235	30	0	284	518	463	229	6e-59	228
contig01262	Glyma12g35430.1	#N/A	92.98	57	4	0	424	480	57	1	9e-15	81.8
contig01264	Glyma15g38120.1	#N/A	87.06	201	26	0	1113	1313	1	201	9e-48	192
contig01265	Glyma20g02350.3	SRX (SULFIREDOXIN); DNA binding / oxidoreductase, acting on sulfur group of donors	82.52	389	56	2	14	393	2	387	3e-61	236
contig01267	Glyma13g29330.1	60S ribosomal protein L38 (RPL38B)	90.69	204	19	0	177	380	239	36	8e-67	254
contig01268	Glyma07g33860.3	PAB8 (POLY(A) BINDING PROTEIN 8); RNA binding / translation initiation factor	88.73	568	64	0	197	764	1956	1389	2e-176	618
contig01269	Glyma02g37060.1	EXO (EXORDIUM)	79.49	429	88	0	378	806	340	768	6e-36	153
contig01270	Glyma05g34410.1	unknown protein	91.08	314	28	0	175	488	1	314	1e-110	400
contig01271	Glyma13g33270.1	tropomyosin-related	83.57	280	40	2	308	587	1	274	3e-45	182
contig01272	Glyma17g05840.2	unknown protein	82.57	218	38	0	561	778	511	728	2e-29	131
contig01273	Glyma10g31590.1	ATMGL (ARABIDOPSIS THALIANA METHIONINE GAMMA-LYASE); catalytic/ methionine gamma-lyase	81.17	239	45	0	217	455	130	368	4e-25	117
contig01274	Glyma08g26520.1	UDP-glucose 6-dehydrogenase, putative	87.94	1443	174	0	250	1692	1443	1	0	1481
contig01275	Glyma18g01340.2	senescence-associated protein, putative	85.43	247	36	0	200	446	254	8	9e-52	204
contig01276	Glyma20g34980.2	GLTP1 (glycolipid transfer protein 1); glycolipid binding / glycolipid transporter	88.67	609	69	0	180	788	1	609	0	660
contig01278	Glyma10g07980.1	unknown protein	85.19	412	58	1	132	543	1	409	3e-89	329
contig01279	Glyma19g00860.1	unknown protein	79.71	350	65	3	373	719	347	1	3e-24	113
contig01280	Glyma20g28320.4	haloacid dehalogenase-like hydrolase family protein	81.23	405	76	0	78	482	36	440	3e-50	200
contig01281	Glyma10g29750.1	ATL6; protein binding / zinc ion binding	79.45	399	76	1	748	1146	646	1038	7e-33	143
contig01282	Glyma10g05580.1	60S ribosomal protein L4/L1 (RPL4A)	80.74	1106	213	0	140	1245	103	1208	2e-141	504
contig01283	Glyma08g18080.1	kelch repeat-containing protein	83.25	973	161	2	31	1002	1	972	1e-176	620
contig01285	Glyma08g23850.1	RNA-binding protein, putative	85.64	731	96	2	629	1353	839	112	7e-175	615
contig01286	Glyma03g26090.1	ARA-5 (ARABIDOPSIS RAS 5); GTP binding	91.18	612	54	0	158	769	1	612	0	785
contig01287	Glyma12g07160.2	RPL23AA (RIBOSOMAL PROTEIN L23AA); RNA binding / nucleotide binding / structural constituent of ribosome	86.89	427	56	0	44	470	445	19	2e-111	402
contig01289	Glyma02g44350.1	CAM7 (CALMODULIN 7); calcium ion binding	90	450	45	0	341	790	450	1	3e-151	535
contig01290	Glyma15g16030.1	unknown protein	82.72	486	84	0	402	887	486	1	1e-79	297
contig01291	Glyma05g03120.1	ADK1 (ADENYLATE KINASE 1); ATP binding / adenylate kinase/ nucleobase, nucleoside, nucleotide kinase/ nucleotide kinase/ phosphotransferase, phosphate group as acceptor	91.14	722	64	0	97	818	1	722	0	924
contig01293	Glyma11g14050.4	zinc finger (AN1-like) family protein	84.5	400	53	1	283	673	524	125	3e-83	309
contig01294	Glyma17g07560.1	unknown protein	89.38	226	24	0	270	495	386	161	9e-68	258
contig01296	Glyma16g14720.1	unknown protein	85.32	538	79	0	100	637	786	249	5e-113	408
contig01297	Glyma14g00900.2	ribosomal protein L18 family protein	84.66	313	47	1	8	319	33	345	4e-60	232
contig01299	Glyma16g23880.1	F3H (FLAVANONE 3-HYDROXYLASE); naringenin 3-dioxygenase	82.14	974	174	0	299	1272	1037	64	8e-156	551
contig01300	Glyma07g07580.1	GPAT8 (glycerol-3-phosphate acyltransferase 8); acyltransferase/ glycerol-3-phosphate O-acyltransferase	82.8	1419	244	0	243	1661	1500	82	0	878
contig01301	Glyma08g03540.1	zinc finger (CCCH-type) family protein	82.82	326	56	0	255	580	277	602	9e-51	202
contig01302	Glyma12g01080.2	TWD1 (TWISTED DWARF 1); FK506 binding / calmodulin binding / peptidyl-prolyl cis-trans isomerase	89.79	823	82	2	289	1111	121	941	0	950
contig01303	Glyma13g41160.1	ATEXPA4 (ARABIDOPSIS THALIANA EXPANSIN A4)	84.65	671	103	0	459	1129	770	100	2e-144	513
contig01304	Glyma02g36710.1	translation initiation factor 3 (IF-3) family protein	87.34	466	59	0	305	770	275	740	3e-127	456
contig01305	Glyma13g40990.2	UBC13 (ubiquitin-conjugating enzyme 13); ubiquitin-protein ligase	91.22	501	44	0	374	874	501	1	0	644
contig01307	Glyma20g24480.1	dual specificity protein phosphatase family protein	86.4	272	36	1	537	807	418	689	1e-61	238
contig01308	Glyma15g28370.1	SDRB (SHORT-CHAIN DEHYDROGENASE-REDUCTASE B); binding / catalytic/ oxidoreductase	85.42	837	117	3	368	1200	893	58	0	640
contig01310	Glyma02g14060.1	LAG1	89.68	155	15	1	476	629	301	147	5e-42	172
contig01312	Glyma09g38760.1	CXIP1 (CAX INTERACTING PROTEIN 1); antiporter/ glutathione disulfide oxidoreductase	82.82	355	58	1	301	652	526	172	4e-55	216
contig01313	Glyma13g28380.1	oxidoreductase, 2OG-Fe(II) oxygenase family protein	87.59	290	36	0	183	472	127	416	2e-77	289
contig01316	Glyma10g39270.1	late embryogenesis abundant protein, putative / LEA protein, putative	81.82	176	32	0	271	446	392	567	6e-19	95.6
contig01318	Glyma18g10210.1	zinc finger (CCCH-type) family protein / D111/G-patch domain-containing protein	82.09	994	169	3	195	1188	495	1479	1e-154	547
contig01319	Glyma20g36880.1	histone H1, putative	82.48	137	22	1	110	244	46	182	2e-13	75.8
contig01320	Glyma16g04580.1	protein kinase family protein	90.7	2130	195	1	424	2550	1	2130	0	2615
contig01321	Glyma16g27590.1	unknown protein	84.67	300	46	0	353	652	280	579	3e-59	230
contig01322	Glyma09g32170.1	ALDH2C4; 3-chloroallyl aldehyde dehydrogenase/ aldehyde dehydrogenase (NAD)/ coniferyl-aldehyde dehydrogenase	87.67	795	97	1	1	794	712	1506	0	791
contig01323	Glyma08g05280.1	TOM40; P-P-bond-hydrolysis-driven protein transmembrane transporter/ voltage-gated anion channel	86.93	872	106	4	420	1290	931	67	0	801
contig01325	Glyma03g34680.2	late embryogenesis abundant protein, putative / LEA protein, putative	93.55	62	4	0	671	732	622	683	2e-17	91.7
contig01326	Glyma20g38770.1	protein kinase family protein	87.14	1679	215	1	43	1720	1961	283	0	1608
contig01327	Glyma04g32460.3	ATP synthase gamma chain, mitochondrial (ATPC)	85.78	837	119	0	304	1140	948	112	0	716
contig01328	Glyma14g14220.1	protease inhibitor/seed storage/lipid transfer protein (LTP) family protein	84.24	203	32	0	196	398	341	139	5e-35	149
contig01329	Glyma05g35350.1	ALDH2C4; 3-chloroallyl aldehyde dehydrogenase/ aldehyde dehydrogenase (NAD)/ coniferyl-aldehyde dehydrogenase	85.07	422	61	2	57	477	1509	1089	5e-87	321
contig01330	Glyma08g12030.1	60S ribosomal protein L32 (RPL32A)	86.25	269	37	0	115	383	58	326	2e-62	240
contig01331	Glyma10g36420.1	Ras-related GTP-binding protein, putative	89.07	421	46	0	105	525	1	421	9e-132	470
contig01332	Glyma10g30560.1	histone H1, putative	85.43	151	21	1	579	728	254	104	2e-25	117
contig01333	Glyma19g17920.1	PAG1; endopeptidase/ peptidase/ threonine-type endopeptidase	89.2	750	81	0	88	837	1	750	0	844
contig01334	Glyma14g07830.1	wound-responsive protein-related	87.12	528	67	1	507	1033	753	226	3e-140	500
contig01335	Glyma17g33510.2	CID7; ATP binding / damaged DNA binding / protein binding	86.42	1672	209	4	306	1974	66	1722	0	1511
contig01336	Glyma17g16200.1	RAB6A; GTP binding / protein binding	91.63	621	52	0	389	1009	621	1	0	819
contig01337	Glyma07g02480.1	J8; heat shock protein binding / unfolded protein binding	87.88	99	12	0	207	305	471	373	2e-20	101
contig01338	Glyma20g28930.1	unknown protein	87.45	741	93	0	302	1042	751	11	0	731
contig01339	Glyma05g17900.1	SCE1 (SUMO CONJUGATION ENZYME 1); SUMO ligase	90.53	475	45	0	216	690	9	483	5e-166	585
contig01340	Glyma11g19490.1	ATCSLA02; mannan synthase/ transferase, transferring glycosyl groups	84.2	1323	203	2	498	1814	1629	307	0	957
contig01341	Glyma20g38580.1	TT5 (TRANSPARENT TESTA 5); chalcone isomerase	83.04	401	62	1	109	509	259	653	1e-67	258
contig01342	Glyma17g05150.1	ATPRX Q; antioxidant/ peroxiredoxin	87.28	448	57	0	319	766	185	632	2e-121	436
contig01343	Glyma08g47560.1	SAG29 (SENESCENCE-ASSOCIATED PROTEIN 29)	85.01	587	88	0	462	1048	618	32	3e-130	466
contig01344	Glyma01g41230.2	CKB2; protein kinase CK2 regulator	90.08	635	63	0	442	1076	854	220	0	759
contig01346	Glyma08g06630.1	BAN (BANYULS); oxidoreductase	84.62	878	135	0	253	1130	950	73	0	670
contig01347	Glyma08g00980.1	unknown protein	85.62	306	43	1	1	305	223	528	2e-65	250
contig01348	Glyma18g10270.1	cinnamyl-alcohol dehydrogenase, putative (CAD)	83.57	968	159	0	216	1183	971	4	0	658
contig01349	Glyma11g35470.1	unknown protein	85.1	208	28	1	164	371	762	558	5e-39	163
contig01350	Glyma15g40790.1	unknown protein	83.17	208	24	3	180	380	213	10	1e-28	127
contig01353	Glyma09g33820.1	cinnamoyl-CoA reductase-related	84.89	867	131	0	163	1029	24	890	0	680
contig01354	Glyma06g46650.1	unknown protein	82.39	142	25	0	162	303	29	170	3e-15	83.8
contig01355	Glyma11g11540.3	bZIP transcription factor family protein	78.65	342	66	2	143	478	76	416	6e-18	93.7
contig01356	Glyma08g10900.1	peptidase	85.82	282	40	0	179	460	282	1	4e-63	242
contig01357	Glyma08g28500.1	integral membrane HRF1 family protein	88.66	767	87	0	144	910	47	813	0	831
contig01358	Glyma05g18380.1	#N/A	94.5	400	22	0	645	1044	400	1	7e-176	618
contig01359	Glyma15g07940.1	rubber elongation factor (REF) family protein	79.78	183	37	0	620	802	388	570	6e-11	69.9
contig01361	Glyma19g03950.1	SP1L1 (SPIRAL1-LIKE1)	89.51	162	17	0	324	485	461	300	3e-46	186
contig01362	Glyma13g17660.1	unknown protein	89.83	236	23	1	1	236	440	674	2e-71	270
contig01363	Glyma10g31160.1	GDSL-motif lipase/hydrolase family protein	84.21	95	15	0	220	314	88	182	2e-11	69.9
contig01364	Glyma09g37520.1	H+-transporting two-sector ATPase, putative	92.24	1057	81	1	288	1344	1056	1	0	1437
contig01365	Glyma08g06010.2	ATTDX (TETRATICOPEPTIDE DOMAIN-CONTAINING THIOREDOXIN); oxidoreductase, acting on sulfur group of donors, disulfide as acceptor / protein binding	84.48	522	81	0	211	732	203	724	4e-108	392
contig01366	Glyma11g20180.3	CPN60A (CHAPERONIN-60ALPHA); ATP binding / protein binding	86.93	1622	212	0	294	1915	1748	127	0	1534
contig01367	Glyma18g02210.1	MIPS2 (MYO-INOSITOL-1-PHOSTPATE SYNTHASE 2); binding / catalytic/ inositol-3-phosphate synthase	87.54	1533	191	0	88	1620	1	1533	0	1524
contig01370	Glyma03g28600.1	haloacid dehalogenase-like hydrolase family protein	86.82	660	87	0	258	917	816	157	4e-176	618
contig01371	Glyma07g36950.1	UBC32 (ubiquitin-conjugating enzyme 32); ubiquitin-protein ligase	84.73	930	132	3	121	1040	1	930	0	708
contig01372	Glyma02g36560.1	ATCNGC5 (CYCLIC NUCLEOTIDE GATED CHANNEL 5); calmodulin binding / cyclic nucleotide binding / potassium channel	88.51	148	17	0	9	156	2040	2187	4e-38	159
contig01373	Glyma15g05570.1	ACT11 (actin-11); structural constituent of cytoskeleton	92.77	1134	82	0	96	1229	1	1134	0	1598
contig01374	Glyma12g31530.1	DNAJ heat shock N-terminal domain-containing protein	90.25	718	70	0	148	865	32	749	0	868
contig01376	Glyma02g43770.1	PUX5 (Arabidopsis thaliana serine/threonine protein phosphatase 2A 55 kDa regulatory subunit B prime gamma); protein binding	91.22	262	23	0	203	464	1223	962	2e-91	337
contig01377	Glyma07g34900.1	ATVAMP725	87.54	626	78	0	131	756	13	638	2e-177	622
contig01378	Glyma06g04850.1	APT1 (ADENINE PHOSPHORIBOSYL TRANSFERASE 1); adenine phosphoribosyltransferase	89.62	453	47	0	239	691	202	654	3e-148	525
contig01380	Glyma06g47830.3	AKR2B (ANKYRIN REPEAT-CONTAINING 2B); protein binding / transcription regulator	88.65	899	99	1	227	1125	163	1058	0	969
contig01381	Glyma12g04020.2	unknown protein	87.34	158	20	0	281	438	158	1	7e-37	155
contig01382	Glyma02g36530.1	cytosol aminopeptidase family protein	88.02	1594	188	1	256	1849	1700	110	0	1641
contig01383	Glyma20g22630.3	pyrrolidone-carboxylate peptidase family protein	87.16	654	81	1	245	898	651	1	2e-178	626
contig01384	Glyma08g02070.1	40S ribosomal protein S10 (RPS10C)	85.24	515	73	2	196	707	527	13	7e-112	404
contig01385	Glyma01g40970.1	#N/A	83.85	130	20	1	405	533	178	49	2e-15	83.8
contig01386	Glyma13g38170.1	receptor protein kinase-related	82.72	683	112	1	223	905	735	59	1e-113	410
contig01387	Glyma10g32410.1	MYB15 (MYB DOMAIN PROTEIN 15); DNA binding / transcription factor	87.46	343	43	0	78	420	1	343	5e-92	339
contig01388	Glyma06g06700.1	CCR4-NOT transcription complex protein, putative	79.82	798	159	2	238	1034	9	805	5e-77	289
contig01390	Glyma12g32580.1	PETC (PHOTOSYNTHETIC ELECTRON TRANSFER C); electron transporter, transferring electrons from cytochrome b6/f complex of photosystem II	85.03	688	89	5	120	803	7	684	3e-148	525
contig01391	Glyma05g05450.1	lil3 protein, putative	89.16	443	48	0	523	965	343	785	9e-140	498
contig01392	Glyma04g40720.1	60s acidic ribosomal protein P1, putative	90	60	6	0	355	414	274	333	1e-11	71.9
contig01393	Glyma20g38960.1	unknown protein	88.28	862	101	0	234	1095	204	1065	0	908
contig01394	Glyma19g22530.2	cytochrome c1, putative	90.12	820	81	0	347	1166	924	105	0	983
contig01395	Glyma03g32590.1	HOT5 (sensitive to hot temperatures 5); S-(hydroxymethyl)glutathione dehydrogenase/ S-nitrosoglutathione reductase	89.07	1125	123	0	262	1386	1125	1	0	1255
contig01396	Glyma17g14280.1	AtHip1 (Arabidopsis thaliana Hsp70-interacting protein 1); binding	87.43	501	61	2	265	764	220	719	6e-134	478
contig01397	Glyma17g11430.1	EMB1080 (embryo defective 1080); structural constituent of ribosome	85.49	448	65	0	30	477	1	448	2e-102	373
contig01398	Glyma18g49400.1	GASA4 (GAST1 PROTEIN HOMOLOG 4)	87.74	318	39	0	69	386	5	322	6e-87	321
contig01399	Glyma05g27190.1	GAI (GIBBERELLIC ACID INSENSITIVE); transcription factor	86.42	81	11	0	340	420	215	295	4e-12	73.8
contig01400	Glyma15g06030.1	polyadenylate-binding protein family protein / PABP family protein	85.87	552	69	3	339	887	594	49	1e-129	464
contig01401	Glyma19g26710.1	unknown protein	84.83	290	44	0	38	327	26	315	1e-58	226
contig01402	Glyma08g18560.2	unknown protein	89.91	347	35	0	270	616	347	1	1e-113	410
contig01403	Glyma20g24990.1	RPL15; structural constituent of ribosome	83.91	547	88	0	522	1068	737	191	3e-106	387
contig01404	Glyma08g15960.2	BGLU17 (BETA GLUCOSIDASE 17); catalytic/ cation binding / hydrolase, hydrolyzing O-glycosyl compounds	81	579	110	0	1185	1763	694	116	1e-72	276
contig01405	Glyma02g12790.1	protein binding	91.42	921	79	0	316	1236	70	990	0	1199
contig01406	Glyma14g10290.2	XF1; squalene monooxygenase	88.52	1385	159	0	343	1727	178	1562	0	1485
contig01407	Glyma09g17080.2	RNA recognition motif (RRM)-containing protein	89.03	483	53	0	251	733	163	645	9e-152	537
contig01408	Glyma04g10140.3	DNA-directed RNA polymerase II, putative (RPB10)	88.89	135	15	0	232	366	216	82	5e-35	149
contig01409	Glyma08g25170.1	AtMC4 (metacaspase 4); cysteine-type peptidase	82.45	1003	164	3	458	1457	236	1229	2e-166	587
contig01411	Glyma15g06990.2	plastid developmental protein DAG, putative	88.59	368	42	0	228	595	193	560	2e-109	396
contig01412	Glyma13g20200.1	UBQ4; protein binding	84.4	455	71	0	43	497	1	455	3e-92	339
contig01413	Glyma13g20310.3	VMA10 (VACUOLAR MEMBRANE ATPASE 10); hydrogen ion transporting ATP synthase, rotational mechanism	89.67	329	34	0	302	630	329	1	2e-105	383
contig01414	Glyma15g08210.1	EMB3010 (embryo defective 3010); structural constituent of ribosome	88.84	215	24	0	1	215	215	1	1e-61	236
contig01415	Glyma07g37000.1	#N/A	88.12	101	12	0	224	324	245	145	5e-22	105
contig01417	Glyma05g26640.1	SWC2; DNA binding / transcription factor	90.14	142	14	0	152	293	71	212	9e-42	170
contig01419	Glyma02g46610.1	SZF1 (SALT-INDUCIBLE ZINC FINGER 1); transcription factor	85.31	177	26	0	12	188	255	79	5e-34	145
contig01420	Glyma02g09370.1	40S ribosomal protein S2 (RPS2D)	83.74	652	106	0	240	891	177	828	4e-126	452
contig01423	Glyma11g35450.4	60S ribosomal protein L10A (RPL10aA)	89.77	176	18	0	163	338	649	474	1e-52	206
contig01424	Glyma14g02530.1	2-oxoacid dehydrogenase family protein	86.67	1298	161	5	176	1467	98	1389	0	1176
contig01426	Glyma02g46860.2	PBB2; endopeptidase/ peptidase/ threonine-type endopeptidase	89.17	803	87	0	32	834	815	13	0	902
contig01427	Glyma16g33280.1	catalytic LigB subunit of aromatic ring-opening dioxygenase family	81.96	787	139	1	146	932	790	7	1e-119	430
contig01428	Glyma02g03160.1	unknown protein	91.39	1034	88	1	3	1035	184	1217	0	1336
contig01431	Glyma10g01600.1	cytochrome c oxidase subunit Vc family protein / COX5C family protein	89.01	191	21	0	86	276	5	195	3e-54	212
contig01434	Glyma09g09110.1	ribosomal protein L18 family protein	85.19	324	48	0	237	560	160	483	5e-69	262
contig01436	Glyma04g03290.1	pfkB-type carbohydrate kinase family protein	87.01	824	107	0	397	1220	202	1025	0	785
contig01439	Glyma12g07400.1	FLA11	80.56	499	94	1	479	974	653	155	5e-55	216
contig01440	Glyma05g22510.1	FRO1 (FROSTBITE1); NADH dehydrogenase (ubiquinone)	88.09	403	48	0	336	738	425	23	5e-116	418
contig01441	Glyma18g52900.1	CLPP3; serine-type endopeptidase	89.67	610	63	0	295	904	814	205	0	710
contig01442	Glyma11g01350.1	TT4 (TRANSPARENT TESTA 4); naringenin-chalcone synthase	84.41	1135	174	1	144	1275	14	1148	0	842
contig01445	Glyma12g10400.1	unknown protein	83.23	620	104	0	142	761	1	620	1e-111	404
contig01446	Glyma10g43400.1	NADP-dependent oxidoreductase, putative	86.23	559	74	1	456	1014	563	8	2e-138	494
contig01447	Glyma09g00670.1	APR1 (APS REDUCTASE 1); adenylyl-sulfate reductase	87.02	1202	147	2	287	1488	1413	221	0	1144
contig01449	Glyma17g15550.1	ATRAB1C; GTP binding	93.1	609	42	0	353	961	609	1	0	874
contig01450	Glyma17g14040.1	arginase	89.02	1002	110	0	160	1161	1017	16	0	1080
contig01451	Glyma06g03380.1	GAMMA CA2 (GAMMA CARBONIC ANHYDRASE 2); carbonate dehydratase	88.02	818	98	0	73	890	1	818	0	844
contig01452	Glyma11g18870.1	unknown protein	85.84	353	38	1	112	464	8	348	1e-85	317
contig01453	Glyma18g36750.1	TMS membrane family protein / tumour differentially expressed (TDE) family protein	88.24	1233	145	0	208	1440	1233	1	0	1294
contig01455	Glyma12g08720.1	AAPT1 (AMINOALCOHOLPHOSPHOTRANSFERASE 1); phosphatidyltransferase/ phosphotransferase, for other substituted phosphate groups	86.57	134	18	0	213	346	1242	1109	2e-27	123
contig01456	Glyma05g01770.1	ALDH10A8; 3-chloroallyl aldehyde dehydrogenase/ oxidoreductase	86.94	1103	138	1	771	1873	1121	25	0	1047
contig01457	Glyma13g19650.1	60S ribosomal protein L35 (RPL35D)	85.56	360	52	0	239	598	366	7	6e-81	301
contig01458	Glyma06g20700.2	NRP2 (NAP1-RELATED PROTEIN 2); DNA binding / chromatin binding / histone binding	86.83	577	76	0	155	731	1	577	4e-153	541
contig01459	Glyma17g17850.1	ARA12; serine-type endopeptidase	80.38	1300	252	1	832	2128	676	1975	2e-155	551
contig01461	Glyma06g05200.1	SQE2 (squalene epoxidase 2); FAD binding / oxidoreductase/ squalene monooxygenase	89.72	1109	114	0	5	1113	1280	172	0	1294
contig01462	Glyma02g44250.1	leucine-rich repeat protein, putative	90.1	576	57	0	174	749	82	657	0	690
contig01464	Glyma06g38540.1	Bet v I allergen family protein	85.39	356	49	1	238	593	442	90	3e-77	289
contig01465	Glyma03g03670.1	CYP83B1 (CYTOCHROME P450 MONOOXYGENASE 83B1); oxidoreductase, acting on paired donors, with incorporation or reduction of molecular oxygen, NADH or NADPH as one donor, and incorporation of one atom of oxygen / oxygen binding	78.78	1032	217	2	423	1453	370	1400	4e-78	293
contig01466	Glyma02g04620.1	UCP5 (UNCOUPLING PROTEIN 5); binding	78.75	753	160	0	511	1263	202	954	3e-57	224
contig01467	Glyma15g17060.2	eukaryotic translation initiation factor 4A, putative / eIF-4A, putative / DEAD box RNA helicase, putative	88.77	1167	131	0	313	1479	1221	55	0	1275
contig01468	Glyma16g23730.1	40S ribosomal protein S4 (RPS4B)	89.1	312	34	0	277	588	764	453	3e-95	349
contig01469	Glyma01g01410.1	unknown protein	89.61	231	24	0	451	681	417	187	1e-70	268
contig01471	Glyma06g45980.1	unknown protein	81.11	307	52	2	158	458	13	319	2e-32	141
contig01473	Glyma08g44410.2	unknown protein	89.73	740	73	1	309	1048	737	1	0	860
contig01474	Glyma11g08570.1	unknown protein	88.3	171	20	0	497	667	346	516	2e-44	180
contig01475	Glyma10g39560.1	unknown protein	81.64	354	53	2	312	653	773	420	3e-47	190
contig01476	Glyma11g35820.1	ALPHA-SNAP2 (ALPHA-SOLUBLE NSF ATTACHMENT PROTEIN 2); binding / soluble NSF attachment protein	87.88	866	105	0	117	982	1	866	0	884
contig01477	Glyma19g00950.1	universal stress protein (USP) family protein	84.05	370	59	0	217	586	157	526	5e-70	266
contig01478	Glyma08g39770.1	ALDH2B7; 3-chloroallyl aldehyde dehydrogenase/ aldehyde dehydrogenase (NAD)	85.2	1473	218	0	244	1716	1653	181	0	1191
contig01481	Glyma14g10520.2	3\'-5\' exonuclease domain-containing protein / K homology domain-containing protein / KH domain-containing protein	86.65	764	102	0	402	1165	241	1004	0	706
contig01484	Glyma02g15590.1	IQD13 (IQ-domain 13); calmodulin binding	84.86	350	50	1	47	393	350	1	2e-71	270
contig01485	Glyma12g00390.1	SEC14 cytosolic factor family protein / phosphoglyceride transfer family protein	81.51	1022	188	1	877	1897	790	1811	5e-146	519
contig01486	Glyma05g34180.1	helicase domain-containing protein	88.89	243	27	0	1	243	2781	3023	3e-71	268
contig01487	Glyma04g00500.1	ATFP6 (FARNESYLATED PROTEIN 6); metal ion binding	85.43	199	29	0	238	436	2	200	1e-39	165
contig01488	Glyma17g36080.1	SCP2 (STEROL CARRIER PROTEIN 2); oxidoreductase/ sterol carrier	87.61	331	41	0	302	632	378	48	8e-90	331
contig01490	Glyma05g08700.1	ATARFA1F (ARABIDOPSIS THALIANA ADP-RIBOSYLATION FACTOR A1F); GTP binding / copper ion binding / phospholipase activator/ protein binding	92.65	544	40	0	86	629	1	544	0	761
contig01491	Glyma10g05550.1	zinc finger (CCCH-type) family protein	86.32	541	74	0	490	1030	913	373	3e-136	486
contig01492	Glyma05g01180.1	40S ribosomal protein S9 (RPS9C)	88.76	249	26	2	26	273	343	590	2e-67	256
contig01497	Glyma13g20550.1	zinc finger (C2H2 type) family protein	84.51	213	33	0	188	400	360	148	1e-38	161
contig01498	Glyma16g32990.1	band 7 family protein	85.66	865	124	0	291	1155	865	1	0	731
contig01500	Glyma02g41820.1	CYT1 (CYTOKINESIS DEFECTIVE 1); mannose-1-phosphate guanylyltransferase/ nucleotidyltransferase	89.41	1086	115	0	292	1377	1086	1	0	1241
contig01501	Glyma15g11250.1	PRXIIF (PEROXIREDOXIN IIF); antioxidant/ peroxidase	88.8	509	57	0	152	660	86	594	8e-158	557
contig01502	Glyma15g40860.1	LOS1; copper ion binding / translation elongation factor/ translation factor, nucleic acid binding	88.51	1410	162	0	205	1614	2532	1123	0	1511
contig01503	Glyma10g37840.1	60S ribosomal protein L36 (RPL36C)	86.12	317	44	0	23	339	1	317	2e-74	280
contig01504	Glyma06g42900.1	MBF1A (MULTIPROTEIN BRIDGING FACTOR 1A); DNA binding / transcription coactivator	85.68	419	60	0	330	748	419	1	6e-97	355
contig01506	Glyma08g12140.1	TUA5; structural constituent of cytoskeleton	86.99	292	38	0	291	582	1348	1057	8e-74	278
contig01510	Glyma10g36560.1	NIP5;1; arsenite transmembrane transporter/ boron transporter/ water channel	86.55	632	85	0	755	1386	197	828	4e-164	579
contig01512	Glyma11g37630.1	T-complex protein 1 epsilon subunit, putative / TCP-1-epsilon, putative / chaperonin, putative	85.93	1606	226	0	248	1853	1606	1	0	1392
contig01513	Glyma15g01160.1	embryo-specific protein-related	79.94	329	66	0	433	761	491	163	8e-29	129
contig01517	Glyma19g42850.1	transport protein particle (TRAPP) component Bet3 family protein	88.17	524	62	0	367	890	531	8	8e-155	547
contig01519	Glyma05g27940.1	60S ribosomal protein L17 (RPL17B)	86.76	491	65	0	336	826	491	1	6e-128	458
contig01520	Glyma11g34270.1	tropinone reductase, putative / tropine dehydrogenase, putative	84.22	786	124	0	103	888	21	806	6e-163	575
contig01521	Glyma10g38960.1	ARD4; acireductone dioxygenase [iron(II)-requiring]/ metal ion binding	84.17	575	82	2	48	622	41	606	3e-115	416
contig01522	Glyma09g33480.1	SHM1 (SERINE TRANSHYDROXYMETHYLTRANSFERASE 1); glycine hydroxymethyltransferase/ poly(U) binding	87.86	1096	133	0	66	1161	457	1552	0	1118
contig01523	Glyma17g12670.1	unknown protein	87.83	460	56	0	433	892	550	91	8e-131	468
contig01525	Glyma08g04860.1	enzyme inhibitor/ pectinesterase/ pectinesterase inhibitor	83.49	315	51	1	158	471	120	434	2e-51	204
contig01526	Glyma09g28490.1	catalytic LigB subunit of aromatic ring-opening dioxygenase family	82.39	568	100	0	251	818	903	336	3e-90	333
contig01527	Glyma04g10820.2	GRF2 (GENERAL REGULATORY FACTOR 2); protein binding / protein phosphorylated amino acid binding	91.99	287	23	0	480	766	758	472	2e-106	387
contig01528	Glyma09g34890.1	#N/A	85.64	188	27	0	105	292	88	275	6e-38	159
contig01529	Glyma13g22100.3	hesB-like domain-containing protein	84.98	333	50	0	203	535	471	139	2e-69	264
contig01530	Glyma13g32460.1	ATCXXS1 (C-terminal cysteine residue is changed to a serine 1); protein disulfide isomerase	85.4	315	46	0	296	610	345	31	3e-68	260
contig01531	Glyma20g02250.5	unknown protein	87.78	409	50	0	288	696	424	16	8e-115	414
contig01532	Glyma02g44460.1	elongation factor 1B alpha-subunit 2 (eEF1Balpha2)	82.67	675	114	3	118	792	1	672	2e-106	387
contig01535	Glyma09g38400.1	mtACP2 (mitochondrial acyl carrier protein 2); acyl carrier/ metal ion binding	88.19	271	32	0	288	558	387	117	2e-75	283
contig01536	Glyma15g19670.1	ALDH7B4 (Aldehyde Dehydrogenase 7B4); 3-chloroallyl aldehyde dehydrogenase/ oxidoreductase	86.71	1497	197	2	268	1763	1523	28	0	1374
contig01537	Glyma19g43260.1	binding	87.81	878	107	0	69	946	25	902	0	892
contig01538	Glyma20g23420.1	ATGSTU8 (GLUTATHIONE S-TRANSFERASE TAU 8); glutathione transferase	82.35	646	107	4	215	855	660	17	2e-87	323
contig01539	Glyma18g50000.1	UDP-glucose 6-dehydrogenase, putative	92.63	95	7	0	35	129	95	1	1e-30	133
contig01541	Glyma03g33490.1	NF-YB10 (NUCLEAR FACTOR Y, SUBUNIT B10); transcription factor	87.55	273	34	0	152	424	12	284	4e-72	272
contig01543	Glyma08g46850.1	60S ribosomal protein L13A (RPL13aA)	79.77	598	121	0	46	643	20	617	4e-58	226
contig01544	Glyma14g09620.1	gibberellin-regulated family protein	86.6	97	13	0	139	235	265	169	3e-17	89.7
contig01545	Glyma18g03440.1	SBPASE (sedoheptulose-bisphosphatase); phosphoric ester hydrolase/ sedoheptulose-bisphosphatase	86.84	1117	147	0	148	1264	1164	48	0	1049
contig01546	Glyma09g25420.1	photoassimilate-responsive protein, putative	82.4	267	41	2	304	570	237	497	7e-35	149
contig01547	Glyma01g23010.1	zinc finger (DNL type) family protein	89.72	214	22	0	1215	1428	465	252	5e-65	250
contig01548	Glyma17g37430.1	STH2 (SALT TOLERANCE HOMOLOG2); transcription factor/ zinc ion binding	84.52	239	37	0	90	328	1	239	2e-44	180
contig01550	Glyma12g10290.1	unknown protein	82.88	514	82	1	246	759	570	63	2e-87	323
contig01551	Glyma06g22410.1	COB (COBRA)	86.34	1288	176	0	125	1412	73	1360	0	1158
contig01553	Glyma17g38210.1	CDKB2;2 (CYCLIN-DEPENDENT KINASE B2;2); cyclin-dependent protein kinase/ kinase	86.55	907	122	0	114	1020	18	924	0	831
contig01554	Glyma17g14510.1	CLP2 (CLP PROTEASE PROTEOLYTIC SUBUNIT 2); serine-type endopeptidase	86.21	522	72	0	313	834	211	732	1e-129	464
contig01555	Glyma13g36730.1	ketol-acid reductoisomerase	89.08	1502	164	0	266	1767	1748	247	0	1677
contig01559	Glyma04g43250.1	30S ribosomal protein S13, chloroplast (CS13)	83.29	365	61	0	153	517	97	461	2e-62	240
contig01560	Glyma13g10130.1	PBC1 (PROTEASOME BETA SUBUNIT C1); peptidase/ threonine-type endopeptidase	88.62	615	70	0	378	992	615	1	0	664
contig01561	Glyma20g24070.3	vacuolar ATP synthase subunit B, putative / V-ATPase B subunit, putative / vacuolar proton pump B subunit, putative / V-ATPase 57 kDa subunit, putative	93.71	1431	86	2	212	1641	40	1467	0	2111
contig01562	Glyma05g29510.1	NIP1;2 (NOD26-LIKE INTRINSIC PROTEIN 1;2); arsenite transmembrane transporter/ water channel	78.68	699	149	0	180	878	98	796	2e-51	204
contig01563	Glyma11g14980.1	UBC13 (ubiquitin-conjugating enzyme 13); ubiquitin-protein ligase	91.56	486	41	0	371	856	501	16	0	638
contig01565	Glyma17g09100.1	ribosomal protein L7Ae/L30e/S12e/Gadd45 family protein	82.07	474	85	0	36	509	1	474	2e-69	264
contig01566	Glyma15g14450.1	coatomer protein epsilon subunit family protein / COPE family protein	84.38	858	134	0	230	1087	965	108	0	638
contig01567	Glyma20g28780.1	40S ribosomal protein S3A (RPS3aB)	84.88	787	117	2	37	822	1	786	8e-171	601
contig01568	Glyma17g00320.1	OEP37; ion channel	82.79	883	143	4	140	1019	84	960	2e-147	523
contig01569	Glyma19g36120.1	ADK (ADENOSINE KINASE); adenylate kinase/ nucleotide kinase	87.85	675	82	0	400	1074	801	127	0	688
contig01571	Glyma13g17650.1	cellular repressor of E1A-stimulated genes (CREG) family	83.59	518	85	0	272	789	591	74	3e-96	353
contig01572	Glyma07g04890.1	P40; structural constituent of ribosome	85.98	642	90	0	95	736	32	673	2e-158	559
contig01576	Glyma19g33580.1	unknown protein	81.33	316	56	1	10	325	798	486	1e-36	155
contig01577	Glyma12g01260.1	scpl40 (serine carboxypeptidase-like 40); serine-type carboxypeptidase	84.74	675	102	1	249	922	177	851	2e-144	513
contig01578	Glyma06g44510.1	AAC3 (ADP/ATP CARRIER 3); ATP:ADP antiporter/ binding	87.7	1106	136	0	43	1148	1	1106	0	1114
contig01579	Glyma09g37020.1	MTO1 (METHIONINE OVERACCUMULATION 1); cystathionine gamma-synthase	87.69	1210	149	0	344	1553	1603	394	0	1217
contig01580	Glyma11g20620.2	unknown protein	87.4	246	25	1	92	337	1	240	1e-63	244
contig01581	Glyma01g03530.1	ACLA-1; ATP citrate synthase	88.92	1272	141	0	56	1327	1	1272	0	1403
contig01583	Glyma14g05390.1	EFE (ETHYLENE-FORMING ENZYME); 1-aminocyclopropane-1-carboxylate oxidase	86.16	773	107	0	85	857	10	782	0	684
contig01584	Glyma01g38410.1	ATAPP1; N-1-naphthylphthalamic acid binding / aminopeptidase	85.97	1098	148	1	208	1299	1962	865	0	957
contig01585	Glyma08g43510.1	ATP synthase subunit H family protein	88.83	206	23	0	294	499	278	73	3e-58	226
contig01586	Glyma05g02590.1	DEAD box RNA helicase, putative (RH20)	88.73	497	56	0	1	497	942	1438	6e-153	541
contig01587	Glyma03g36830.2	MUB6 (MEMBRANE-ANCHORED UBIQUITIN-FOLD PROTEIN 6 PRECURSOR)	85.76	337	42	2	343	676	20	353	4e-62	240
contig01588	Glyma08g23980.1	unknown protein	87.94	282	34	0	188	469	130	411	3e-77	289
contig01589	Glyma04g42480.1	unknown protein	87.43	382	48	0	218	599	420	39	1e-103	377
contig01591	Glyma03g24040.1	AT-AER (alkenal reductase); 2-alkenal reductase	86.57	350	47	0	1	350	623	274	5e-87	321
contig01592	Glyma01g04710.1	ATGSTU18 (GLUTATHIONE S-TRANSFERASE TAU 18); glutathione transferase	89.47	76	8	0	689	764	233	158	2e-16	87.7
contig01593	Glyma05g30290.1	cupin family protein	81.91	293	53	0	170	462	398	106	1e-38	161
contig01594	Glyma10g00520.2	50S ribosomal protein L28, chloroplast (CL28)	89.58	192	20	0	227	418	411	220	5e-57	222
contig01596	Glyma01g42210.1	Clp amino terminal domain-containing protein	83.57	426	70	0	602	1027	438	13	5e-77	289
contig01597	Glyma09g02040.1	myb family transcription factor	84.66	691	88	3	2	677	803	116	3e-151	535
contig01598	Glyma17g07380.1	xylose isomerase family protein	89.32	1376	147	0	296	1671	55	1430	0	1562
contig01599	Glyma05g29050.1	dicarboxylate/tricarboxylate carrier (DTC)	88.03	894	104	1	393	1286	891	1	0	920
contig01600	Glyma08g08670.1	unknown protein	87.01	77	10	0	249	325	374	450	1e-12	73.8
contig01601	Glyma13g21360.1	pyruvate kinase, putative	90.03	1584	158	0	272	1855	1	1584	0	1853
contig01602	Glyma04g42900.1	glucose-6-phosphate/phosphate translocator-related	91.47	1032	79	1	174	1196	1032	1	0	1356
contig01603	Glyma17g05230.1	CPN20 (CHAPERONIN 20); calmodulin binding	88.63	563	64	0	190	752	575	13	3e-173	609
contig01605	Glyma13g05810.1	plastocyanin-like domain-containing protein	81.35	193	34	2	272	463	208	399	1e-14	81.8
contig01606	Glyma13g23790.4	FDH (FORMATE DEHYDROGENASE); NAD or NADH binding / binding / catalytic/ cofactor binding / oxidoreductase, acting on the CH-OH group of donors, NAD or NADP as acceptor	87.4	1079	136	0	271	1349	68	1146	0	1061
contig01608	Glyma19g38170.1	ubiquitin extension protein 2 (UBQ2) / 60S ribosomal protein L40 (RPL40A)	89.09	385	42	0	149	533	385	1	8e-120	430
contig01609	Glyma10g10270.1	unknown protein	87.64	639	79	0	187	825	87	725	0	640
contig01611	Glyma07g20400.1	pyrophosphate--fructose-6-phosphate 1-phosphotransferase alpha subunit, putative / pyrophosphate-dependent 6-phosphofructose-1-kinase, putative	88.03	1829	219	0	257	2085	1829	1	0	1889
contig01612	Glyma13g00430.2	unknown protein	78.19	298	59	1	42	339	40	331	2e-13	77.8
contig01613	Glyma10g38080.1	remorin family protein	83.52	443	73	0	245	687	135	577	3e-80	299
contig01614	Glyma16g04700.1	ACHT4 (ATYPICAL CYS HIS RICH THIOREDOXIN 4); oxidoreductase, acting on sulfur group of donors, disulfide as acceptor	87	554	72	0	700	1253	737	184	1e-148	527
contig01616	Glyma15g41550.1	PGK (PHOSPHOGLYCERATE KINASE); phosphoglycerate kinase	87.71	846	104	0	101	946	1	846	0	852
contig01618	Glyma20g16610.1	unknown protein	85.3	279	41	0	49	327	8	286	6e-59	228
contig01619	Glyma16g07110.1	PQ-loop repeat family protein / transmembrane family protein	85.66	802	115	0	92	893	29	830	0	678
contig01621	Glyma03g40730.1	BZO2H3; DNA binding / protein heterodimerization/ transcription factor	86.67	315	42	0	562	876	612	926	1e-77	291
contig01622	Glyma18g39930.2	binding / catalytic/ coenzyme binding	88.5	748	86	0	246	993	768	21	0	801
contig01623	Glyma20g28890.1	ELIP1 (EARLY LIGHT-INDUCABLE PROTEIN); chlorophyll binding	81.42	339	63	0	132	470	565	227	5e-42	172
contig01624	Glyma01g31610.1	macrophage migration inhibitory factor family protein / MIF family protein	88.51	348	40	0	282	629	348	1	2e-102	373
contig01625	Glyma16g23830.1	unknown protein	85.66	781	112	0	45	825	36	816	0	660
contig01626	Glyma06g07730.1	oxygen-evolving complex-related	81.66	638	117	0	336	973	251	888	3e-81	303
contig01627	Glyma16g06850.3	G6PD6 (GLUCOSE-6-PHOSPHATE DEHYDROGENASE 6); glucose-6-phosphate dehydrogenase	88.53	872	100	0	1	872	682	1553	0	936
contig01629	Glyma09g24890.1	C2 domain-containing protein	87.9	124	15	0	315	438	787	664	3e-28	127
contig01632	Glyma11g12120.1	VHA-A3 (VACUOLAR PROTON ATPASE A3); ATPase	89.03	2434	265	2	345	2777	2433	1	0	2692
contig01633	Glyma05g27360.1	delta-OAT; ornithine-oxo-acid transaminase	86.6	1254	168	0	215	1468	1364	111	0	1154
contig01636	Glyma17g11790.1	PAP26 (PURPLE ACID PHOSPHATASE 26); acid phosphatase/ protein serine/threonine phosphatase	85.68	1355	193	1	138	1491	180	1534	0	1140
contig01637	Glyma14g03800.1	BIGYIN; binding	81.64	463	82	1	107	569	1	460	3e-62	240
contig01638	Glyma14g08200.1	catalytic/ cation binding / hydrolase, hydrolyzing O-glycosyl compounds	80.14	720	137	2	18	734	825	109	5e-76	285
contig01639	Glyma11g06000.1	unknown protein	83.01	153	26	0	519	671	495	343	3e-19	97.6
contig01640	Glyma09g02980.1	PMP (PUTATIVE TYPE 1 MEMBRANE PROTEIN)	83.88	1123	164	5	68	1186	1	1110	0	775
contig01641	Glyma07g10820.1	protease inhibitor/seed storage/lipid transfer protein (LTP) family protein	86.88	221	29	0	384	604	278	58	7e-53	208
contig01642	Glyma04g06110.1	KCS10 (3-KETOACYL-COA SYNTHASE 10); acyltransferase/ catalytic/ transferase, transferring acyl groups other than amino-acyl groups	78.84	1191	249	1	662	1849	1191	1	9e-98	359
contig01643	Glyma19g33360.1	GAMMA-H2AX (GAMMA HISTONE VARIANT H2AX); DNA binding	86.44	354	46	2	130	482	83	435	4e-82	305
contig01644	Glyma07g06330.1	#N/A	81.94	155	28	0	295	449	156	2	5e-16	85.7
contig01645	Glyma19g03040.1	glycine-rich protein	87.5	80	10	0	800	879	796	717	8e-14	79.8
contig01647	Glyma11g09870.1	proteasome maturation factor UMP1 family protein	87.53	409	51	0	305	713	435	27	2e-112	406
contig01648	Glyma15g09620.1	DNA-binding bromodomain-containing protein	84.73	694	106	0	295	988	1667	974	7e-151	535
contig01649	Glyma20g00230.1	aminoacylase, putative / N-acyl-L-amino-acid amidohydrolase, putative	85.8	345	49	0	612	956	933	589	9e-79	295
contig01650	Glyma20g24550.1	clathrin adaptor complexes medium subunit-related	89.77	1593	148	3	174	1751	1	1593	0	1865
contig01651	Glyma07g32960.1	selenoprotein family protein	90.76	357	33	0	327	683	466	110	2e-124	446
contig01653	Glyma05g09970.1	unknown protein	83.73	633	103	0	344	976	726	94	7e-122	438
contig01656	Glyma18g50120.1	histone H3	83.45	411	68	0	35	445	1	411	3e-73	276
contig01657	Glyma06g01540.1	#N/A	83.48	115	19	0	217	331	956	1070	9e-14	77.8
contig01658	Glyma10g36610.1	PFL (POINTED FIRST LEAVES); RNA binding / nucleic acid binding / structural constituent of ribosome	89.08	458	48	2	207	662	560	103	2e-139	496
contig01659	Glyma09g08190.1	eukaryotic translation initiation factor 2B family protein / eIF-2B family protein	84.34	824	119	3	586	1409	857	44	1e-170	601
contig01660	Glyma17g12410.1	phosphate translocator-related	84.89	609	92	0	305	913	1038	430	7e-134	478
contig01661	Glyma09g38420.1	unknown protein	83.97	711	105	2	342	1043	181	891	2e-141	504
contig01662	Glyma02g37150.1	COX6B (CYTOCHROME C OXIDASE 6B); cytochrome-c oxidase	91.39	244	21	0	101	344	282	525	1e-85	317
contig01663	Glyma06g15380.1	nucleic acid binding	86.87	419	47	3	274	691	665	254	9e-105	381
contig01664	Glyma20g26720.1	TXND9 (THIOREDOXIN DOMAIN-CONTAINING PROTEIN 9 HOMOLOG)	85.4	548	80	0	56	603	13	560	5e-126	452
contig01665	Glyma20g26440.1	ATCAD5 (CINNAMYL ALCOHOL DEHYDROGENASE 5); cinnamyl-alcohol dehydrogenase	83.84	1058	168	1	164	1221	1055	1	0	737
contig01666	Glyma03g24600.4	PYR6; cytidylate kinase/ uridylate kinase	91.86	614	50	0	320	933	11	624	0	821
contig01667	Glyma02g46870.1	ATSERAT2;2 (SERINE ACETYLTRANSFERASE 2;2); serine O-acetyltransferase	81.39	446	83	0	226	671	1058	613	3e-58	226
contig01669	Glyma04g40030.1	chalcone-flavanone isomerase family protein	85.53	629	91	0	160	788	630	2	3e-148	525
contig01670	Glyma10g40150.1	TUA2; structural constituent of cytoskeleton	90	520	49	2	1	517	520	1	3e-172	605
contig01672	Glyma08g15090.1	ATCPISCA (chloroplast-localized IscA-like protein); structural molecule	91.41	326	28	0	284	609	483	158	8e-118	424
contig01673	Glyma07g15300.1	SNF7.1	90.51	611	56	2	242	850	657	47	0	735
contig01674	Glyma11g35130.1	LHCB4.3 (light harvesting complex PSII); chlorophyll binding	83.23	644	108	0	232	875	849	206	2e-116	420
contig01675	Glyma14g06160.1	ATFER4 (ferritin 4); binding / ferric iron binding / oxidoreductase/ transition metal ion binding	89.15	461	50	0	269	729	711	251	7e-146	517
contig01676	Glyma20g16200.1	unknown protein	86.05	423	59	0	296	718	535	113	1e-101	371
contig01677	Glyma11g33100.3	RHA1 (RAB HOMOLOG 1); GTP binding	90.98	599	54	0	174	772	1	599	0	759
contig01679	Glyma13g35170.1	PPI1 (PROTON PUMP INTERACTOR 1); protein binding	81.61	1794	285	8	219	1973	1	1788	0	950
contig01680	Glyma06g12440.1	BTB/POZ domain-containing protein	81.2	468	88	0	198	665	777	310	3e-59	230
contig01682	Glyma11g12230.1	clathrin adaptor complexes medium subunit-related	90.66	182	17	0	2	183	182	1	1e-58	226
contig01683	Glyma13g29110.1	small nuclear ribonucleoprotein-related / snRNP-related	83.58	134	22	0	59	192	140	7	6e-18	91.7
contig01684	Glyma17g00330.1	unknown protein	91.21	489	43	0	446	934	337	825	4e-179	628
contig01685	Glyma14g09450.1	PQ-loop repeat family protein / transmembrane family protein	89.71	583	60	0	251	833	77	659	0	680
contig01687	Glyma11g03320.1	unknown protein	83.62	531	87	0	297	827	199	729	3e-99	363
contig01688	Glyma16g09020.1	GAPCP-1 (GLYCERALDEHYDE-3-PHOSPHATE DEHYDROGENASE OF PLASTID 1); NAD or NADH binding / binding / catalytic/ glyceraldehyde-3-phosphate dehydrogenase (phosphorylating)/ glyceraldehyde-3-phosphate dehydrogenase	90.59	287	27	0	1	287	961	1247	4e-97	355
contig01690	Glyma06g02650.1	TUB1; GTP binding / GTPase/ structural molecule	88.11	1304	155	0	206	1509	1	1304	0	1356
contig01691	Glyma13g18640.1	ATNAP4 (Arabidopsis thaliana non-intrinsic ABC protein 4); ATPase, coupled to transmembrane movement of substances / transporter	80.5	595	107	1	1	586	113	707	1e-70	268
contig01692	Glyma02g13540.1	ACR4 (ACT REPEAT 4); amino acid binding	86.99	792	98	2	8	794	816	25	0	743
contig01693	Glyma20g25790.1	fructose-bisphosphate aldolase, putative	87.78	1064	130	0	255	1318	103	1166	0	1078
contig01698	Glyma15g32540.1	emb1473 (embryo defective 1473); structural constituent of ribosome	86.8	485	64	0	328	812	716	232	1e-126	454
contig01699	Glyma17g05030.1	EIF3K (EUKARYOTIC TRANSLATION INITIATION FACTOR 3K); translation initiation factor	87.31	654	83	0	94	747	33	686	0	638
contig01700	Glyma08g24000.1	RPT6A (REGULATORY PARTICLE TRIPLE-A ATPASE 6A); ATPase	90.77	1224	113	0	263	1486	1257	34	0	1530
contig01703	Glyma17g15080.1	PEX19-2	85.57	409	56	1	252	660	735	330	4e-92	339
contig01704	Glyma11g38220.1	lipid-associated family protein	84.44	180	28	0	411	590	372	193	1e-30	135
contig01705	Glyma13g07780.1	PGLCT (PLASTIDIC GLC TRANSLOCATOR); carbohydrate transmembrane transporter/ sugar:hydrogen symporter	89.34	1332	142	0	108	1439	291	1622	0	1515
contig01706	Glyma10g06940.1	pathogenesis-related thaumatin family protein	83.67	496	81	0	27	522	17	512	9e-93	341
contig01707	Glyma01g36440.1	PSAT; O-phospho-L-serine:2-oxoglutarate aminotransferase	81.41	1092	194	2	307	1395	1241	156	2e-156	553
contig01709	Glyma15g11860.1	PUX4; protein binding	86.49	918	112	4	21	938	1	906	0	821
contig01710	Glyma03g21720.1	#N/A	84.34	198	31	0	1054	1251	265	68	5e-34	147
contig01711	Glyma14g02700.1	OTU-like cysteine protease family protein	87.56	627	78	0	157	783	1	627	6e-178	624
contig01712	Glyma13g31670.1	IBR10 (INDOLE-3-BUTYRIC ACID RESPONSE 10); catalytic/ dodecenoyl-CoA delta-isomerase	86.84	114	15	0	133	246	82	195	3e-22	107
contig01715	Glyma17g15970.1	60S ribosomal protein L37a (RPL37aB)	92.11	279	22	0	356	634	279	1	3e-104	379
contig01716	Glyma18g19710.1	pyrrolidone-carboxylate peptidase family protein	82.93	656	110	1	221	876	654	1	2e-112	406
contig01717	Glyma03g06410.1	unknown protein	88.3	513	60	0	226	738	513	1	5e-153	541
contig01719	Glyma02g16590.1	RRF (RIBOSOME RECYCLING FACTOR, CHLOROPLAST PRECURSOR)	87.69	593	73	0	243	835	194	786	2e-159	563
contig01720	Glyma15g12330.1	unknown protein	85.2	304	45	0	160	463	304	1	2e-64	246
contig01721	Glyma06g02200.1	VAR1 (VARIEGATED 1); ATP-dependent peptidase/ ATPase/ metallopeptidase	88.58	1340	153	0	312	1651	2090	751	0	1443
contig01722	Glyma10g40320.1	unknown protein	85.71	238	31	1	443	680	235	1	7e-50	198
contig01725	Glyma07g05830.2	CB5-E (CYTOCHROME B5 ISOFORM E); heme binding	81.14	387	67	1	303	683	404	18	2e-47	190
contig01726	Glyma13g32660.1	AtPPa6 (Arabidopsis thaliana pyrophosphorylase 6); inorganic diphosphatase/ pyrophosphatase	88.64	704	80	0	324	1027	866	163	0	761
contig01728	Glyma11g36670.1	SBP1 (selenium-binding protein 1); selenium binding	86.69	1413	188	0	207	1619	1443	31	0	1310
contig01730	Glyma10g36670.1	unknown protein	83.52	261	43	0	62	322	1	261	2e-43	176
contig01731	Glyma16g05470.1	DET3 (DE-ETIOLATED 3); proton-transporting ATPase, rotational mechanism	88.16	1064	126	0	93	1156	82	1145	0	1110
contig01732	Glyma06g04280.1	LHCA5; pigment binding	88.04	669	80	0	203	871	124	792	0	692
contig01733	Glyma02g33350.1	SFGH (S-FORMYLGLUTATHIONE HYDROLASE); S-formylglutathione hydrolase/ hydrolase, acting on ester bonds	86.4	809	107	1	21	829	42	847	0	728
contig01734	Glyma11g13030.2	TOM6 (translocase of the outer mitochondrial membrane 6)	82.42	165	26	1	342	503	165	1	2e-18	93.7
contig01737	Glyma07g11810.1	ATGSR1; copper ion binding / glutamate-ammonia ligase	89.24	1032	111	0	77	1108	9	1040	0	1166
contig01738	Glyma20g24380.1	PAE2; endopeptidase/ peptidase/ threonine-type endopeptidase	92.16	714	56	0	329	1042	714	1	0	971
contig01741	Glyma11g30080.1	unknown protein	92.98	57	4	0	277	333	189	245	1e-14	81.8
contig01742	Glyma07g02990.1	cinnamoyl-CoA reductase family	88.41	138	16	0	144	281	936	799	4e-34	147
contig01743	Glyma05g38220.1	metal ion binding	83.04	401	62	2	207	604	235	632	1e-52	208
contig01744	Glyma18g48620.1	nuclear RNA-binding protein (RGGA)	81.48	594	101	1	439	1023	977	384	4e-84	313
contig01745	Glyma01g39850.1	hydrolase, alpha/beta fold family protein	82.57	740	129	0	414	1153	806	67	1e-123	444
contig01746	Glyma19g45000.1	ATOMT1 (O-METHYLTRANSFERASE 1); caffeate O-methyltransferase/ myricetin 3\'-O-methyltransferase/ quercetin 3-O-methyltransferase	84.2	791	122	1	350	1137	328	1118	2e-162	573
contig01747	Glyma03g22220.1	NRPB4; DNA-directed RNA polymerase	91.85	417	34	0	301	717	417	1	8e-158	557
contig01748	Glyma09g08340.1	CPN20 (CHAPERONIN 20); calmodulin binding	89.01	573	63	0	321	893	712	140	0	636
contig01749	Glyma13g25050.1	epoxide hydrolase, putative	88.2	178	20	1	1	177	753	930	4e-44	178
contig01750	Glyma06g18320.1	haloacid dehalogenase-like hydrolase family protein	88.31	308	36	0	246	553	214	521	3e-88	325
contig01751	Glyma08g23170.3	unknown protein	88.75	702	70	2	139	837	195	890	0	763
contig01752	Glyma06g06850.1	BIN2 (BRASSINOSTEROID-INSENSITIVE 2); glycogen synthase kinase 3/ kinase/ protein kinase	90.7	1118	104	0	550	1667	1118	1	0	1392
contig01754	Glyma11g21260.1	NQR (NADPH:QUINONE OXIDOREDUCTASE); FMN reductase	81.46	383	71	0	230	612	597	215	3e-49	196
contig01755	Glyma06g39750.2	3-hydroxybutyryl-CoA dehydrogenase, putative	86.77	567	75	0	424	990	956	390	3e-149	529
contig01756	Glyma02g16010.2	GR (GLUTATHIONE REDUCTASE); ATP binding / glutathione-disulfide reductase	88.24	1446	167	2	624	2066	1582	137	0	1505
contig01757	Glyma05g36600.1	BIP2; ATP binding	90.88	1327	121	0	4	1330	1418	92	0	1671
contig01759	Glyma10g06250.1	heavy-metal-associated domain-containing protein	85.93	135	19	0	428	562	396	530	3e-25	117
contig01760	Glyma01g32870.1	sec61beta family protein	90.52	211	20	0	129	339	227	17	1e-68	260
contig01761	Glyma04g17600.1	aspartic-type endopeptidase	84.19	272	43	0	307	578	1304	1033	7e-50	198
contig01762	Glyma02g36980.1	unknown protein	85.63	522	74	1	328	848	522	1	4e-120	432
contig01763	Glyma07g03360.1	PIFI (post-illumination chlorophyll fluorescence increase)	84.75	728	111	0	197	924	90	817	2e-159	563
contig01764	Glyma08g23970.1	DWF5 (DWARF 5); sterol delta7 reductase	89.44	1098	116	0	211	1308	1292	195	0	1225
contig01766	Glyma13g20480.1	MAT3 (methionine adenosyltransferase 3); methionine adenosyltransferase	87.98	1165	140	0	142	1306	1	1165	0	1199
contig01767	Glyma19g43210.1	WNK1 (WITH NO LYSINE (K) 1); kinase/ protein kinase/ protein serine/threonine kinase	86.74	1297	167	3	962	2254	1320	25	0	1187
contig01768	Glyma17g15950.3	CKB4 (CASEIN KINASE II BETA SUBUNIT 4); protein serine/threonine kinase	87.69	260	32	0	368	627	160	419	5e-69	262
contig01770	Glyma20g34880.1	DAL1 (DIFFERENTIATION AND GREENING-LIKE 1)	84.48	509	78	1	323	831	705	198	8e-103	375
contig01772	Glyma12g36070.1	tic20-IV (TRANSLOCON AT THE INNER ENVELOPE MEMBRANE OF CHLOROPLASTS 20-IV)	82.32	509	90	0	244	752	547	39	6e-79	295
contig01773	Glyma06g48310.1	deoxynucleoside kinase family	89.3	215	23	0	520	734	415	629	2e-63	244
contig01774	Glyma13g10800.1	AP19; protein binding / protein transporter	88.47	477	55	0	275	751	484	8	3e-133	476
contig01775	Glyma10g03720.1	IAA7 (INDOLE-3-ACETIC ACID 7); transcription factor	85.05	495	56	4	301	795	747	271	1e-107	391
contig01776	Glyma03g02240.1	SAP18 (SIN3 ASSOCIATED POLYPEPTIDE P18); protein binding / transcription regulator	84.97	459	62	3	250	704	456	1	2e-94	347
contig01778	Glyma06g06420.4	protein phosphatase 2C, putative / PP2C, putative	88.9	1009	112	0	442	1450	1009	1	0	1112
contig01779	Glyma13g20960.1	ankyrin repeat family protein	83.7	497	78	2	167	663	97	590	3e-89	329
contig01780	Glyma14g10620.1	GAMMA-VPE (GAMMA VACUOLAR PROCESSING ENZYME); cysteine-type endopeptidase	84.63	1301	185	4	214	1511	160	1448	0	983
contig01782	Glyma03g28490.1	embryo-abundant protein-related	79.81	738	149	0	218	955	769	32	9e-75	281
contig01783	Glyma02g45780.1	ATCOQ3 (ARABDIOPSIS THALIANA COENZYME Q 3); hexaprenyldihydroxybenzoate methyltransferase/ polyprenyldihydroxybenzoate methyltransferase	87.15	708	90	1	166	873	842	136	0	674
contig01784	Glyma01g40890.1	TOM2A (TOBAMOVIRUS MULTIPLICATION 2A); protein binding	84.76	840	122	2	183	1016	1	840	0	642
contig01785	Glyma07g05490.1	PSI-P (PHOTOSYSTEM I P SUBUNIT); DNA binding	81.35	327	59	2	226	551	503	178	7e-35	149
contig01786	Glyma12g31220.1	unknown protein	89.3	327	35	0	223	549	327	1	1e-101	371
contig01787	Glyma10g23790.1	uricase / urate oxidase / nodulin 35, putative	84.41	776	121	0	158	933	137	912	3e-164	579
contig01788	Glyma19g28930.2	unknown protein	82.88	660	107	2	334	990	657	1	1e-111	404
contig01790	Glyma06g36590.1	plastocyanin-like domain-containing protein	81.53	249	46	0	239	487	106	354	9e-29	129
contig01791	Glyma14g01600.1	emb2731 (embryo defective 2731)	87.97	266	32	0	286	551	615	350	1e-72	274
contig01792	Glyma07g02260.1	oxidoreductase family protein	86.98	315	40	1	5	318	628	942	6e-78	291
contig01793	Glyma15g13140.1	ADF4 (ACTIN DEPOLYMERIZING FACTOR 4); actin binding	90.36	249	24	0	584	832	249	1	2e-81	303
contig01797	Glyma13g05120.2	band 7 family protein	87.27	322	41	0	1	322	520	841	1e-84	313
contig01799	Glyma01g01110.1	ATTIM17-2; P-P-bond-hydrolysis-driven protein transmembrane transporter/ protein transporter	84.23	317	49	1	78	393	1	317	2e-57	224
contig01800	Glyma13g29400.1	unknown protein	90.46	587	56	0	303	889	602	16	0	720
contig01801	Glyma13g29100.1	DEG5 (DEGP PROTEASE 5); catalytic/ serine-type endopeptidase/ serine-type peptidase	88.74	533	53	3	11	541	1	528	3e-160	565
contig01802	Glyma06g47340.2	prefoldin-related KE2 family protein	89.66	435	45	0	86	520	7	441	2e-142	505
contig01803	Glyma10g03200.1	CSP41A (CHLOROPLAST STEM-LOOP BINDING PROTEIN OF 41 KDA); mRNA binding / poly(U) binding	87.92	1010	122	0	245	1254	193	1202	0	1035
contig01804	Glyma03g32850.1	HSC70-1 (HEAT SHOCK COGNATE PROTEIN 70-1); ATP binding	86	507	56	2	1	492	1456	1962	3e-126	452
contig01805	Glyma18g02050.1	ribosomal protein L23 family protein	81.52	330	59	2	567	895	329	1	1e-36	155
contig01806	Glyma04g05800.1	PSBX (photosystem II subunit X)	82.04	167	30	0	151	317	372	206	2e-18	93.7
contig01808	Glyma08g47990.1	plastid-specific 30S ribosomal protein 3, putative / PSRP-3, putative	86.52	282	38	0	278	559	194	475	9e-68	258
contig01809	Glyma07g09640.1	ALDH2C4; 3-chloroallyl aldehyde dehydrogenase/ aldehyde dehydrogenase (NAD)/ coniferyl-aldehyde dehydrogenase	83.51	1207	198	1	103	1309	50	1255	0	807
contig01811	Glyma16g34360.1	BAM1 (BETA-AMYLASE 1); beta-amylase	83.36	541	90	0	135	675	832	1372	4e-98	359
contig01812	Glyma08g22550.1	nucleic acid binding	90.3	402	36	1	87	485	32	433	1e-135	484
contig01813	Glyma03g29440.1	AtSIP2 (Arabidopsis thaliana seed imbibition 2); hydrolase, hydrolyzing O-glycosyl compounds	87.5	672	80	2	16	683	827	156	0	654
contig01814	Glyma16g27210.1	ATGR1 (glutathione-disulfide reductase); FAD binding / NADP or NADPH binding / glutathione-disulfide reductase/ oxidoreductase	89.51	1382	145	0	398	1779	1463	82	0	1590
contig01815	Glyma11g13100.1	clast3-related	88.66	820	90	1	147	963	24	843	0	884
contig01820	Glyma05g01010.1	MDH (MALATE DEHYDROGENASE); L-malate dehydrogenase/ binding / catalytic/ malate dehydrogenase/ oxidoreductase/ oxidoreductase, acting on the CH-OH group of donors, NAD or NADP as acceptor	87.7	976	120	0	316	1291	1242	267	0	983
contig01822	Glyma06g34190.1	malate dehydrogenase (NAD), mitochondrial	86.4	978	130	1	363	1340	1038	64	0	880
contig01823	Glyma08g17760.1	MST1 (MERCAPTOPYRUVATE SULFURTRANSFERASE 1); 3-mercaptopyruvate sulfurtransferase/ sulfurtransferase/ thiosulfate sulfurtransferase	88.78	945	106	0	250	1194	168	1112	0	1033
contig01824	Glyma19g43460.1	PR4 (PATHOGENESIS-RELATED 4); chitin binding	83.11	367	62	0	271	637	589	223	4e-61	236
contig01826	Glyma13g20930.1	TIM (TRIOSEPHOSPHATE ISOMERASE); catalytic/ triose-phosphate isomerase	90.31	795	77	0	238	1032	916	122	0	965
contig01827	Glyma06g16590.1	unknown protein	92.4	408	31	0	383	790	408	1	2e-159	563
contig01828	Glyma05g33750.2	unknown protein	88.44	320	37	0	258	577	428	109	6e-85	315
contig01829	Glyma19g40550.1	AtSTS (Arabidopsis thaliana stachyose synthase); galactinol-raffinose galactosyltransferase/ hydrolase, hydrolyzing O-glycosyl compounds	86.43	140	19	0	299	438	754	893	1e-28	127
contig01830	Glyma01g41600.1	ACX1 (ACYL-COA OXIDASE 1); acyl-CoA oxidase	88.9	1964	218	0	225	2188	25	1988	0	2139
contig01831	Glyma03g38540.1	BNS (BONSAI)	90.43	188	18	0	241	428	188	1	2e-59	230
contig01832	Glyma08g06100.1	ANN5; calcium ion binding / calcium-dependent phospholipid binding	83.19	904	152	0	187	1090	26	929	1e-166	587
contig01833	Glyma12g35180.1	unknown protein	90	230	23	0	7	236	878	649	2e-72	274
contig01834	Glyma17g13930.1	ATPD (ATP SYNTHASE DELTA-SUBUNIT GENE); hydrogen ion transporting ATP synthase, rotational mechanism / proton-transporting ATPase, rotational mechanism	81.43	210	33	1	659	868	544	747	7e-23	109
contig01835	Glyma17g34690.1	AtGLDP2 (Arabidopsis thaliana glycine decarboxylase P-protein 2); ATP binding / glycine dehydrogenase (decarboxylating)	88.79	2711	301	1	575	3282	451	3161	0	2960
contig01836	Glyma13g35320.1	LCR68 (LOW-MOLECULAR-WEIGHT CYSTEINE-RICH 68); peptidase inhibitor	84.34	166	23	1	291	453	166	1	4e-26	119
contig01838	Glyma03g36210.3	dihydroneopterin aldolase, putative	84.93	292	44	0	279	570	386	95	2e-59	230
contig01839	Glyma18g06840.1	ASN1 (GLUTAMINE-DEPENDENT ASPARAGINE SYNTHASE 1); asparagine synthase (glutamine-hydrolyzing)	85.89	1673	233	1	118	1790	1	1670	0	1441
contig01840	Glyma04g07180.2	DEAD/DEAH box helicase, putative	91.21	91	8	0	241	331	1279	1189	1e-25	117
contig01841	Glyma02g47460.1	ADG1 (ADP GLUCOSE PYROPHOSPHORYLASE 1); glucose-1-phosphate adenylyltransferase	90.12	1356	134	0	329	1684	1548	193	0	1626
contig01842	Glyma17g00700.2	ATGSTZ2; catalytic/ glutathione transferase	82.23	602	107	0	264	865	644	43	7e-94	345
contig01843	Glyma02g25260.1	unknown protein	83.9	385	61	1	195	579	163	546	1e-69	264
contig01846	Glyma09g20030.2	C2 domain-containing protein	83.74	455	74	0	25	479	46	500	4e-85	315
contig01847	Glyma11g09970.2	unknown protein	85.28	890	119	3	165	1045	69	955	0	720
contig01850	Glyma07g08050.1	short-chain dehydrogenase/reductase (SDR) family protein	81.88	894	159	1	290	1183	891	1	1e-135	484
contig01853	Glyma15g41170.1	unknown protein	84.8	204	28	1	31	231	242	39	5e-37	155
contig01854	Glyma05g29580.1	cyclic phosphodiesterase	83.67	251	41	0	78	328	539	289	4e-42	172
contig01855	Glyma13g22630.1	chloroplast thylakoid lumen protein	81.86	463	66	2	226	673	51	510	1e-70	268
contig01858	Glyma07g39420.1	EFE (ETHYLENE-FORMING ENZYME); 1-aminocyclopropane-1-carboxylate oxidase	85.08	851	127	0	68	918	10	860	0	680
contig01859	Glyma14g20450.1	RD22; nutrient reservoir	82.08	173	31	0	661	833	855	1027	3e-19	97.6
contig01860	Glyma02g00260.1	SHY2 (SHORT HYPOCOTYL 2); transcription factor	87.7	366	42	1	320	682	378	743	8e-100	365
contig01864	Glyma06g20010.1	unknown protein	85.54	166	24	0	832	997	890	1055	1e-31	139
contig01865	Glyma18g05700.1	60S ribosomal protein L10 (RPL10B)	81.75	652	118	1	16	666	125	776	1e-92	341
contig01866	Glyma02g08540.3	30S ribosomal protein S13, chloroplast, putative	83.56	146	24	0	1	146	353	208	3e-20	99.6
contig01867	Glyma03g32800.1	RPT2a (regulatory particle AAA-ATPase 2a); ATPase	90.5	1116	106	0	160	1275	1341	226	0	1372
contig01868	Glyma19g29720.1	ATCBR (ARABIDOPSIS THALIANA NADH:CYTOCHROME B5 REDUCTASE 1); cytochrome-b5 reductase	87.44	812	102	0	157	968	22	833	0	801
contig01869	Glyma09g39800.1	PMM (PHOSPHOMANNOMUTASE); phosphomannomutase	89.97	718	72	0	88	805	25	742	0	852
contig01871	Glyma16g08040.1	oxidoreductase, zinc-binding dehydrogenase family protein	84.44	765	119	0	196	960	960	196	2e-162	573
contig01872	Glyma19g43120.1	PBG1; peptidase/ threonine-type endopeptidase	89.82	570	58	0	109	678	26	595	0	670
contig01873	Glyma02g13850.2	SRG1 (SENESCENCE-RELATED GENE 1); oxidoreductase, acting on diphenols and related substances as donors, oxygen as acceptor / oxidoreductase, acting on paired donors, with incorporation or reduction of molecular oxygen, 2-oxoglutarate as one donor, and inc	79.74	770	151	3	231	999	199	964	5e-71	270
contig01875	Glyma02g16850.1	unknown protein	82.19	814	130	3	280	1090	1108	307	2e-129	464
contig01876	Glyma04g12240.1	unknown protein	85.56	187	24	1	251	434	777	591	6e-36	153
contig01877	Glyma06g08630.1	unknown protein	83.43	1231	189	3	191	1406	1434	204	0	823
contig01878	Glyma20g26420.1	UGT84A1; UDP-glycosyltransferase/ sinapate 1-glucosyltransferase/ transferase, transferring glycosyl groups	80.33	305	60	0	993	1297	979	1283	1e-28	129
contig01879	Glyma02g43610.2	MAG1 (MAIGO 1); hydrolase/ protein serine/threonine phosphatase	91.76	558	46	0	184	741	1	558	0	741
contig01881	Glyma06g14260.1	NACA2 (NASCENT POLYPEPTIDE-ASSOCIATED COMPLEX SUBUNIT ALPHA-LIKE PROTEIN 2)	86.62	471	60	1	296	763	207	677	1e-119	430
contig01882	Glyma03g30730.2	unknown protein	82.01	239	40	2	8	244	718	955	4e-26	119
contig01883	Glyma04g16660.1	40S ribosomal protein S19 (RPS19A)	91.28	195	17	0	274	468	379	185	4e-66	252
contig01884	Glyma02g46050.1	endoribonuclease L-PSP family protein	85.75	421	54	1	216	636	644	230	9e-99	361
contig01885	Glyma11g07530.3	AtPPa1 (Arabidopsis thaliana pyrophosphorylase 1); inorganic diphosphatase	91.4	523	44	1	272	793	569	47	0	672
contig01886	Glyma11g09620.2	#N/A	92.05	88	7	0	598	685	360	447	9e-26	119
contig01887	Glyma20g24280.1	NADH-ubiquinone oxidoreductase B18 subunit, putative	86.27	233	32	0	380	612	233	1	7e-53	208
contig01888	Glyma12g02750.1	unknown protein	84.36	761	107	3	108	859	20	777	3e-158	559
contig01889	Glyma04g00770.2	ATMTN1; catalytic/ methylthioadenosine nucleosidase	91.29	620	54	0	293	912	61	680	0	801
contig01891	Glyma06g14420.1	mitochondrial import inner membrane translocase subunit Tim17/Tim22/Tim23 family protein	88.87	485	52	2	325	807	262	746	9e-146	517
contig01892	Glyma10g06480.1	cell division cycle protein 48, putative / CDC48, putative	89.22	2273	245	0	105	2377	52	2324	0	2563
contig01894	Glyma09g36560.1	ATBAG7 (ARABIDOPSIS THALIANA BCL-2-ASSOCIATED ATHANOGENE 7); calmodulin binding	86.63	531	65	1	264	788	1202	672	8e-138	492
contig01895	Glyma09g36000.1	ENT1,AT (EQUILIBRATIVE NUCLEOTIDE TRANSPORTER 1); nucleoside transmembrane transporter/ nucleoside transmembrane transporter, against a concentration gradient	82.87	905	155	0	404	1308	341	1245	6e-160	565
contig01896	Glyma08g02970.1	unknown protein	82.98	188	32	0	400	587	339	152	5e-26	119
contig01897	Glyma04g34600.1	catalytic	84.25	851	131	1	3	853	1253	406	1e-176	620
contig01899	Glyma17g07060.1	RUXF (SMALL NUCLEAR RIBONUCLEOPROTEIN F)	91.39	267	23	0	278	544	267	1	1e-94	347
contig01900	Glyma04g03180.1	26S proteasome regulatory complex subunit p42D, putative	92.21	1168	91	0	168	1335	26	1193	0	1594
contig01903	Glyma19g37500.2	peroxiredoxin type 2, putative	79.18	365	76	0	351	715	274	638	2e-26	121
contig01905	Glyma17g07900.1	ribosomal protein L35 family protein	81.42	226	42	0	238	463	401	176	9e-25	115
contig01906	Glyma08g09090.1	MSI1 (MULTICOPY SUPRESSOR OF IRA1); protein binding	80.42	383	75	0	59	441	1	383	6e-40	165
contig01907	Glyma06g08430.1	myosin heavy chain-related	85.1	1208	175	3	216	1419	123	1329	0	948
contig01908	Glyma06g25310.1	MBD10; DNA binding / methyl-CpG binding	87.4	246	31	0	495	740	294	49	6e-63	242
contig01909	Glyma01g38200.1	SDH1-1; ATP binding / succinate dehydrogenase	90.92	1839	167	0	262	2100	55	1893	0	2321
contig01910	Glyma13g40140.2	HDS (4-HYDROXY-3-METHYLBUT-2-ENYL DIPHOSPHATE SYNTHASE); 4 iron, 4 sulfur cluster binding / 4-hydroxy-3-methylbut-2-en-1-yl diphosphate synthase	89.02	2149	232	2	307	2452	2229	82	0	2377
contig01912	Glyma18g05600.1	ribosomal protein L17 family protein	88.52	418	48	0	245	662	653	236	6e-125	448
contig01913	Glyma12g35050.1	PORA; oxidoreductase/ protochlorophyllide reductase	86.08	1200	164	1	14	1210	1	1200	0	1051
contig01914	Glyma12g05460.4	CRT3 (CALRETICULIN 3); calcium ion binding / unfolded protein binding	88.81	563	63	0	133	695	84	646	8e-176	617
contig01915	Glyma13g35740.1	AGD5 (ARF-GAP domain 5); ARF GTPase activator/ DNA binding / zinc ion binding	84.18	1233	171	3	143	1363	1	1221	0	916
contig01916	Glyma20g23690.1	PDF5 (PREFOLDIN 5); unfolded protein binding	83.02	424	72	0	88	511	78	501	4e-71	270
contig01918	Glyma10g29250.1	RPT5A (REGULATORY PARTICLE TRIPLE-A ATPASE 5A); ATPase/ calmodulin binding	91.25	1268	111	0	268	1535	1268	1	0	1633
contig01919	Glyma06g06460.1	endomembrane protein 70, putative	90.32	1849	179	0	174	2022	1914	66	0	2194
contig01920	Glyma09g14090.1	SIP3 (SOS3-INTERACTING PROTEIN 3); ATP binding / kinase/ protein kinase/ protein serine/threonine kinase	80.34	590	116	0	905	1494	740	151	6e-65	250
contig01921	Glyma12g08510.1	VPS24.1	90.29	680	63	1	312	991	1	677	0	821
contig01922	Glyma06g02410.1	EMB2719 (EMBRYO DEFECTIVE 2719); enzyme regulator	89.43	1457	151	1	74	1530	1	1454	0	1629
contig01923	Glyma18g03620.1	MEE60 (maternal effect embryo arrest 60)	80.8	250	48	0	438	687	272	23	8e-25	115
contig01924	Glyma14g06720.1	microsomal signal peptidase 25 kDa subunit, putative (SPC25)	85.42	535	78	0	232	766	553	19	3e-123	442
contig01925	Glyma05g07580.1	ATPK3; ATP binding / kinase/ protein kinase/ protein serine/threonine kinase	88.44	1029	119	0	229	1257	1	1029	0	1096
contig01926	Glyma15g11490.2	ATPC1; enzyme regulator	79.5	1122	224	1	352	1467	1122	1	5e-111	402
contig01929	Glyma11g09350.1	NTRA (NADPH-DEPENDENT THIOREDOXIN REDUCTASE A); thioredoxin-disulfide reductase	82.32	990	175	0	126	1115	16	1005	5e-163	575
contig01930	Glyma04g08610.1	PEX4 (PEROXIN4); protein binding / ubiquitin-protein ligase	89.32	487	52	0	273	759	675	189	1e-156	553
contig01932	Glyma10g37160.1	ATMRP14; ATPase, coupled to transmembrane movement of substances	89.02	82	9	0	13	94	4297	4378	6e-18	91.7
contig01933	Glyma10g40190.1	ATPSK4 (PHYTOSULFOKINE 4 PRECURSOR); growth factor	81.68	202	37	0	258	459	248	47	1e-22	107
contig01934	Glyma08g46570.1	ER lumen protein retaining receptor, putative / HDEL receptor, putative	89.51	648	68	0	185	832	1	648	0	745
contig01935	Glyma01g27810.1	transferase family protein	84.76	164	25	0	1245	1408	542	379	6e-28	127
contig01936	Glyma12g07070.1	Ras-related GTP-binding family protein	91.78	645	53	0	282	926	645	1	0	858
contig01937	Glyma16g01680.3	UBC34 (ubiquitin-conjugating enzyme 34); ubiquitin-protein ligase	86.72	723	89	3	259	980	1	717	0	656
contig01938	Glyma06g12640.2	SKP2A	85.71	1022	140	2	176	1194	101	1119	0	860
contig01940	Glyma12g10750.1	RBX1 (RING-BOX 1); protein binding	90.37	353	31	1	213	565	350	1	1e-118	426
contig01941	Glyma11g25910.1	40S ribosomal protein S19 (RPS19A)	90.24	379	37	0	178	556	379	1	5e-128	458
contig01942	Glyma17g14750.1	beta-fructosidase (BFRUCT3) / beta-fructofuranosidase / invertase, vacuolar	84.7	1627	249	0	304	1930	1933	307	0	1251
contig01943	Glyma02g31480.1	elongation factor family protein	90.06	1056	103	2	3	1056	952	2007	0	1245
contig01944	Glyma18g11170.1	unknown protein	88.24	408	48	0	156	563	777	370	6e-119	428
contig01945	Glyma18g03480.1	transport protein particle (TRAPP) component Bet3 family protein	90.76	595	52	2	455	1047	660	67	0	729
contig01947	Glyma09g11870.4	unknown protein	92.67	573	42	0	86	658	1	573	0	803
contig01948	Glyma08g12460.1	WRKY65; transcription factor	87.4	127	16	0	251	377	247	373	1e-27	125
contig01949	Glyma17g08310.1	ALDH11A3; 3-chloroallyl aldehyde dehydrogenase/ glyceraldehyde-3-phosphate dehydrogenase (NADP+)	89.26	1220	131	0	4	1223	274	1493	0	1380
contig01951	Glyma08g20210.1	LOX1; lipoxygenase	84.8	125	19	0	210	334	713	837	1e-19	97.6
contig01952	Glyma20g27960.1	postsynaptic protein-related	90	290	29	0	129	418	1	290	5e-94	345
contig01953	Glyma10g12260.1	unknown protein	81.36	220	41	0	125	344	97	316	1e-23	111
contig01954	Glyma20g36900.1	WDL1	84.73	524	77	1	571	1094	863	343	2e-110	400
contig01955	Glyma10g40390.1	CLPR1; serine-type endopeptidase	82.11	872	153	2	165	1036	127	995	1e-133	478
contig01957	Glyma11g10190.1	POP2 (POLLEN-PISTIL INCOMPATIBILITY 2); 4-aminobutyrate transaminase/ 4-aminobutyrate:pyruvate transaminase	85.86	672	95	0	12	683	871	1542	2e-164	579
contig01958	Glyma13g17370.2	adrenodoxin-like ferredoxin 1	87.58	451	55	1	336	785	598	148	4e-123	442
contig01959	Glyma12g36290.1	RHM1 (RHAMNOSE BIOSYNTHESIS 1); UDP-L-rhamnose synthase/ UDP-glucose 4,6-dehydratase/ catalytic	87.67	1987	238	3	115	2097	19	2002	0	1980
contig01960	Glyma07g02460.1	HCT (HYDROXYCINNAMOYL-COA SHIKIMATE/QUINATE HYDROXYCINNAMOYL TRANSFERASE); quinate O-hydroxycinnamoyltransferase/ shikimate O-hydroxycinnamoyltransferase/ transferase	82.17	1290	209	3	108	1379	31	1317	0	745
contig01961	Glyma17g16850.1	unknown protein	82.56	258	45	0	397	654	9	266	2e-36	155
contig01964	Glyma15g14710.1	RFC3 (REGULATOR OF FATTY-ACID COMPOSITION 3); structural constituent of ribosome	84.18	512	81	0	222	733	223	734	3e-102	373
contig01965	Glyma01g41550.1	unknown protein	84.93	458	65	2	317	773	659	205	4e-95	349
contig01966	Glyma02g12170.1	unknown protein	88.84	251	28	0	340	590	386	136	4e-73	276
contig01967	Glyma06g45310.1	emb1923 (embryo defective 1923)	83.01	259	43	1	10	267	753	1011	2e-37	157
contig01968	Glyma04g41100.1	#N/A	83.68	484	70	1	243	717	496	13	3e-80	299
contig01969	Glyma13g10330.1	unknown protein	82.6	1230	211	1	258	1484	103	1332	0	737
contig01971	Glyma16g05510.1	#N/A	86.67	75	10	0	291	365	319	245	5e-11	69.9
contig01972	Glyma12g01950.1	unknown protein	83.08	1105	184	1	2	1106	1381	280	0	704
contig01973	Glyma05g34980.1	unknown protein	81.72	290	53	0	271	560	314	25	9e-37	155
contig01977	Glyma20g36320.1	germin-like protein, putative	81.8	632	115	0	66	697	31	662	1e-92	341
contig01978	Glyma05g29390.1	ATGSTU7 (ARABIDOPSIS THALIANA GLUTATHIONE S-TRANSFERASE TAU 7); glutathione transferase	83.2	625	105	0	128	752	639	15	2e-112	406
contig01980	Glyma02g15430.1	MEE14 (maternal effect embryo arrest 14)	81.5	227	42	0	492	718	350	124	2e-25	117
contig01981	Glyma08g17180.3	unknown protein	87.28	1140	145	0	446	1585	1205	66	0	1110
contig01982	Glyma14g38620.1	UBC8 (UBIQUITIN CONJUGATING ENZYME 8); protein binding / ubiquitin-protein ligase	89.04	447	49	0	248	694	447	1	6e-140	498
contig01983	Glyma16g22910.1	unknown protein	85.5	614	89	0	195	808	618	5	4e-144	511
contig01984	Glyma01g42090.1	calmodulin, putative	80	425	85	0	113	537	10	434	7e-41	168
contig01985	Glyma10g31960.1	unknown protein	80.32	823	142	4	216	1024	1	817	2e-94	347
contig01986	Glyma02g36070.1	40S ribosomal protein S17 (RPS17D)	80.74	296	57	0	118	413	22	317	5e-31	135
contig01987	Glyma16g26920.1	chaperonin, putative	87.8	1230	143	3	287	1512	1638	412	0	1233
contig01988	Glyma02g47820.2	emp24/gp25L/p24 family protein	88.19	559	66	0	184	742	638	80	4e-166	585
contig01990	Glyma17g04830.1	unknown protein	85.27	353	46	3	293	642	265	614	2e-71	270
contig01991	Glyma05g33980.1	MPK9 (MAP KINASE 9); MAP kinase	88.31	1257	137	3	422	1674	1542	292	0	1316
contig01994	Glyma18g46550.1	#N/A	87.14	70	9	0	26	95	41	110	1e-10	67.9
contig01996	Glyma02g08910.1	CAB1 (CHLOROPHYLL A/B BINDING PROTEIN 1); chlorophyll binding	89.19	148	15	1	142	289	747	601	2e-38	159
contig01997	Glyma06g48030.1	PSAG (PHOTOSYSTEM I SUBUNIT G)	81.6	288	50	1	276	563	192	476	2e-34	147
contig01998	Glyma14g00830.1	FLA7 (FASCICLIN-LIKE ARABINOOGALACTAN 7)	80.06	672	134	0	199	870	91	762	3e-71	270
contig02000	Glyma01g21500.1	unknown protein	85.35	471	66	1	239	709	468	1	2e-105	383
contig02001	Glyma17g29330.2	ATDSS1(I) (ARABIDOPSIS THALIANA DELETION OF SUV3 SUPRESSOR 1(I))	92.06	126	10	0	230	355	150	25	1e-41	170
contig02002	Glyma15g03430.1	pfkB-type carbohydrate kinase family protein	85.45	983	143	0	198	1180	983	1	0	815
contig02004	Glyma13g03210.1	glucose-6-phosphate/phosphate translocator-related	89.74	195	20	0	342	536	941	747	6e-59	228
contig02006	Glyma13g34520.1	curculin-like (mannose-binding) lectin family protein	81.65	485	87	2	772	1255	823	1306	4e-62	240
contig02007	Glyma06g01400.1	ATRER1A	83.6	311	51	0	5	315	377	67	3e-54	212
contig02008	Glyma03g13300.1	unknown protein	82.86	245	42	0	143	387	111	355	4e-36	153
contig02009	Glyma10g43360.1	calcium-binding EF hand family protein	83.85	192	31	0	1	192	600	409	8e-31	135
contig02010	Glyma16g03620.1	heavy-metal-associated domain-containing protein	87.2	125	16	0	104	228	1	125	8e-27	121
contig02011	Glyma07g40130.3	unknown protein	84.43	591	89	1	291	878	860	270	8e-122	438
contig02012	Glyma14g37390.1	selenoprotein-related	89.24	446	48	0	261	706	384	829	1e-141	504
contig02014	Glyma09g40650.1	protein kinase family protein	90.02	972	97	0	327	1298	1272	301	0	1158
contig02015	Glyma18g45210.1	PECT1 (PHOSPHORYLETHANOLAMINE CYTIDYLYLTRANSFERASE 1); ethanolamine-phosphate cytidylyltransferase	87.37	491	59	1	1	488	160	650	4e-134	478
contig02016	Glyma20g30210.1	unknown protein	89.1	266	29	0	604	869	266	1	3e-69	264
contig02017	Glyma06g07000.1	carbohydrate binding	89.25	558	60	0	140	697	73	630	8e-180	630
contig02018	Glyma08g08700.3	double-stranded DNA-binding family protein	88.6	386	44	0	117	502	1	386	2e-115	416
contig02019	Glyma13g32750.5	GTE7 (Global transcription factor group E 7); DNA binding	86.18	340	47	0	993	1332	1259	920	2e-80	301
contig02020	Glyma03g36260.3	FLA16 (FASCICLIN-LIKE ARABINOGALACTAN PROTEIN 16 PRECURSOR)	80.27	1105	216	2	371	1474	1220	117	5e-124	446
contig02022	Glyma18g44250.1	alanine--glyoxylate aminotransferase, putative / beta-alanine-pyruvate aminotransferase, putative / AGT, putative	86.11	1267	176	0	268	1534	203	1469	0	1116
contig02023	Glyma08g02350.1	disease resistance-responsive family protein / dirigent family protein	85.47	172	25	0	235	406	364	535	3e-33	143
contig02024	Glyma18g48160.1	CYTC-2 (cytochrome c-2); electron carrier/ heme binding / iron ion binding	87.7	187	23	0	1	187	221	407	4e-47	188
contig02026	Glyma02g11390.1	unknown protein	82.22	225	40	0	187	411	375	151	5e-29	129
contig02027	Glyma06g17520.1	MTN3 (Arabidopsis homolog of Medicago truncatula MTN3)	85.59	597	86	0	567	1163	603	7	6e-141	502
contig02028	Glyma07g30460.1	AGD2 (ABERRANT GROWTH AND DEATH 2); L,L-diaminopimelate aminotransferase/ transaminase	88.19	1380	160	1	223	1602	1377	1	0	1439
contig02029	Glyma15g25060.1	glycosyl hydrolase family 18 protein	78.49	981	208	1	213	1190	1068	88	6e-61	236
contig02030	Glyma11g21010.1	unknown protein	78.34	397	86	0	244	640	590	194	2e-16	87.7
contig02031	Glyma19g24300.1	PUX1 (PLANT UBX DOMAIN-CONTAINING PROTEIN 1)	83.55	383	63	0	393	775	571	189	3e-68	260
contig02032	Glyma14g11660.1	ATER	85.37	294	43	0	318	611	299	6	5e-63	242
contig02034	Glyma02g00590.1	CI51 (51 kDa subunit of complex I); 4 iron, 4 sulfur cluster binding / FMN binding / NAD or NADH binding / NADH dehydrogenase (ubiquinone)/ oxidoreductase, acting on NADH or NADPH	90.18	1405	138	0	120	1524	45	1449	0	1691
contig02035	Glyma03g25770.1	WRKY family transcription factor	92.78	97	7	0	35	131	129	33	1e-31	137
contig02038	Glyma09g40060.2	PEX11C (PEROXIN 11C)	87.33	671	85	0	281	951	681	11	0	656
contig02041	Glyma15g18430.3	BGAL1 (Beta galactosidase 1); beta-galactosidase/ catalytic/ cation binding / heme binding / peroxidase/ sugar binding	83.33	816	136	0	37	852	1349	2164	3e-152	539
contig02042	Glyma09g15550.1	FRD3 (FERRIC REDUCTASE DEFECTIVE 3); antiporter/ transporter	82.99	1070	182	0	708	1777	554	1623	0	678
contig02043	Glyma01g41380.1	ATBI1 (BAX INHIBITOR 1)	87.31	717	89	2	230	945	725	10	0	684
contig02045	Glyma15g23240.2	unknown protein	93.88	49	3	0	172	220	1	49	4e-12	73.8
contig02046	Glyma20g29840.1	TUB8; structural constituent of cytoskeleton	88.64	854	95	1	40	891	1079	226	0	918
contig02047	Glyma18g52310.1	RPL23AA (RIBOSOMAL PROTEIN L23AA); RNA binding / nucleotide binding / structural constituent of ribosome	89.33	431	46	0	54	484	34	464	1e-137	490
contig02048	Glyma10g32930.1	unknown protein	89.25	93	10	0	274	366	1948	1856	9e-22	105
contig02049	Glyma19g28850.1	YLS8; catalytic	84.62	429	66	0	78	506	1	429	1e-88	327
contig02050	Glyma06g17960.1	20S proteasome beta subunit E, putative	90.48	819	78	0	255	1073	819	1	0	1005
contig02053	Glyma08g17610.1	PGK1 (PHOSPHOGLYCERATE KINASE 1); phosphoglycerate kinase	88.52	845	97	0	3	847	1079	235	0	906
contig02054	Glyma13g42250.1	AL3 (ALFIN-LIKE 3); DNA binding / methylated histone residue binding	87.64	736	82	2	320	1055	740	14	0	735
contig02059	Glyma12g02510.1	POP2 (POLLEN-PISTIL INCOMPATIBILITY 2); 4-aminobutyrate transaminase/ 4-aminobutyrate:pyruvate transaminase	87.72	1067	131	0	99	1165	1	1067	0	1035
contig02060	Glyma03g36000.1	NHL1	86.96	115	15	0	505	619	238	352	8e-23	109
contig02061	Glyma04g40650.1	30S ribosomal protein, putative	83.29	712	104	5	357	1068	180	876	9e-125	448
contig02062	Glyma17g34990.3	3\'-5\' exonuclease domain-containing protein / K homology domain-containing protein / KH domain-containing protein	83.81	105	17	0	246	350	1017	913	1e-12	73.8
contig02063	Glyma12g05330.1	PTAC4 (PLASTID TRANSCRIPTIONALLY ACTIVE4)	90.85	809	71	1	221	1029	145	950	0	1013
contig02065	Glyma18g08220.1	HSP81-2 (HEAT SHOCK PROTEIN 81-2); ATP binding	91.86	86	7	0	328	413	1763	1678	5e-25	115
contig02068	Glyma17g08360.1	TIL (TEMPERATURE-INDUCED LIPOCALIN); binding / transporter	80.11	176	35	0	97	272	49	224	4e-12	71.9
contig02070	Glyma04g40240.1	oxidoreductase, zinc-binding dehydrogenase family protein	86.21	957	132	0	274	1230	1035	79	0	850
contig02071	Glyma10g38050.1	LTI65 (LOW-TEMPERATURE-INDUCED 65)	80.57	211	30	3	1836	2045	1233	1433	2e-15	85.7
contig02072	Glyma12g04400.1	SAR DNA-binding protein, putative	87.56	1310	163	0	89	1398	13	1322	0	1304
contig02073	Glyma12g20220.1	HGO (HOMOGENTISATE 1,2-DIOXYGENASE); homogentisate 1,2-dioxygenase	87.2	1297	166	0	208	1504	40	1336	0	1255
contig02074	Glyma18g01120.2	peptidase	83.87	186	30	0	227	412	282	97	8e-30	131
contig02076	Glyma14g04890.1	UBP12 (UBIQUITIN-SPECIFIC PROTEASE 12); ubiquitin thiolesterase/ ubiquitin-specific protease	91.57	1008	84	1	242	1249	1664	658	0	1316
contig02077	Glyma07g18660.2	ATBAG4 (ARABIDOPSIS THALIANA BCL-2-ASSOCIATED ATHANOGENE 4); protein binding	84.93	491	74	0	272	762	157	647	2e-106	387
contig02079	Glyma10g24590.1	PKT3 (PEROXISOMAL 3-KETOACYL-COA THIOLASE 3); acetyl-CoA C-acyltransferase	88.84	1246	139	0	418	1663	89	1334	0	1368
contig02081	Glyma03g38110.1	unknown protein	82.92	363	62	0	46	408	1	363	1e-58	228
contig02082	Glyma05g23100.2	LINC4 (LITTLE NUCLEI4)	85.61	1765	253	1	222	1985	55	1819	0	1403
contig02083	Glyma03g27030.1	ATJ3; protein binding	87.69	1056	127	1	422	1477	1053	1	0	1059
contig02084	Glyma12g02680.1	ER lumen protein retaining receptor family protein	89.13	819	89	0	161	979	1	819	0	918
contig02085	Glyma05g03790.1	unknown protein	84.1	503	78	2	274	775	538	37	2e-94	347
contig02086	Glyma13g06990.1	GAUT9 (Galacturonosyltransferase 9); polygalacturonate 4-alpha-galacturonosyltransferase/ transferase, transferring glycosyl groups / transferase, transferring hexosyl groups	84.75	551	77	2	12	558	608	61	1e-116	420
contig02087	Glyma15g16870.1	ATAAH (Arabidopsis thaliana Allantoate Amidohydrolase); allantoate deiminase/ metallopeptidase	88.7	1354	153	0	177	1530	94	1447	0	1471
contig02090	Glyma06g24830.1	DNAJ heat shock N-terminal domain-containing protein	81.89	381	63	2	590	970	693	319	4e-50	200
contig02092	Glyma20g30590.1	eukaryotic translation initiation factor 2 family protein / eIF-2 family protein	81.99	422	73	1	1761	2182	1706	2124	7e-59	230
contig02093	Glyma15g40200.1	ATGSTU19 (GLUTATHIONE S-TRANSFERASE TAU 19); glutathione binding / glutathione transferase	83.95	542	87	0	161	702	22	563	9e-106	385
contig02094	Glyma13g20510.1	RAX2 (REGULATOR OF AXILLARY MERISTEMS 2); DNA binding / transcription factor	87.31	134	17	0	682	815	138	5	2e-29	131
contig02095	Glyma06g08390.2	BZIP9 (BASIC LEUCINE ZIPPER 9); DNA binding / protein heterodimerization/ transcription factor	85.1	302	45	0	140	441	211	512	4e-63	242
contig02096	Glyma05g21220.1	MYBR1 (MYB DOMAIN PROTEIN R1); DNA binding / transcription factor	91.86	86	7	0	697	782	700	785	1e-24	115
contig02097	Glyma06g13720.1	pseudouridine synthase and archaeosine transglycosylase (PUA) domain-containing protein	90.63	544	50	1	199	741	544	1	0	666
contig02099	Glyma11g03670.1	synbindin, putative	89.45	512	51	1	282	790	512	1	2e-165	583
contig02100	Glyma13g27440.1	DRT100 (DNA-DAMAGE REPAIR/TOLERATION 100); nucleotide binding / protein binding	81.85	303	55	0	822	1124	797	1099	2e-39	165
contig02102	Glyma13g19280.1	RPT2a (regulatory particle AAA-ATPase 2a); ATPase	92.93	863	61	0	1	863	470	1332	0	1227
contig02103	Glyma06g06560.1	#N/A	84.21	133	21	0	1316	1448	398	530	5e-19	97.6
contig02104	Glyma12g00430.1	oxidoreductase, zinc-binding dehydrogenase family protein	83.67	894	146	0	195	1088	94	987	6e-175	615
contig02106	Glyma02g10320.1	HSP70 (heat shock protein 70); ATP binding	85.81	754	106	1	249	1001	91	844	0	638
contig02107	Glyma07g39720.1	unknown protein	84.11	107	17	0	300	406	437	331	2e-13	77.8
contig02109	Glyma12g09250.1	chaperonin, putative	90.34	1584	153	0	368	1951	1584	1	0	1927
contig02110	Glyma08g00740.2	oxidoreductase, zinc-binding dehydrogenase family protein	89.15	1143	124	0	206	1348	142	1284	0	1283
contig02111	Glyma20g24860.1	unknown protein	88.31	77	9	0	426	502	388	312	1e-14	81.8
contig02112	Glyma11g08730.1	SEN1 (SENESCENCE 1)	86.84	342	45	0	483	824	217	558	1e-86	321
contig02113	Glyma11g37030.1	unknown protein	89.32	412	44	0	265	676	557	146	6e-131	468
contig02114	Glyma06g14140.2	30S ribosomal protein, putative	93.1	58	4	0	250	307	234	177	1e-15	83.8
contig02116	Glyma05g32100.1	CESA2 (CELLULOSE SYNTHASE A2); cellulose synthase/ transferase, transferring glycosyl groups	90.31	1548	147	1	360	1907	2034	490	0	1875
contig02117	Glyma08g01320.4	ATGP4	87.96	357	43	0	260	616	357	1	1e-100	367
contig02119	Glyma03g32950.2	EIF3A (EUKARYOTIC TRANSLATION INITIATION FACTOR 3A); translation initiation factor	84.06	1531	240	4	752	2279	2475	946	0	1068
contig02120	Glyma20g37960.1	AtATG18a	85.35	437	64	0	851	1287	698	1134	7e-98	359
contig02121	Glyma06g16630.1	unknown protein	81.96	815	138	2	68	876	155	966	1e-124	448
contig02122	Glyma05g02570.1	structural constituent of ribosome	87.92	149	18	0	521	669	188	40	4e-36	153
contig02123	Glyma07g00480.1	YGGT family protein	84.54	97	15	0	463	559	311	407	4e-12	73.8
contig02124	Glyma04g09610.1	CIPK8 (CBL-INTERACTING PROTEIN KINASE 8); kinase/ protein kinase	84.52	1324	190	1	419	1742	1321	13	0	1019
contig02125	Glyma01g20680.1	#N/A	84.38	96	15	0	1797	1892	213	118	3e-11	71.9
contig02126	Glyma12g28730.3	ATSK41 (SHAGGY-LIKE PROTEIN KINASE 41); ATP binding / protein kinase/ protein serine/threonine kinase	91.17	849	75	0	400	1248	139	987	0	1088
contig02127	Glyma03g23760.1	unknown protein	87.76	343	42	0	193	535	14	356	1e-94	347
contig02128	Glyma04g43540.2	MTHFR2 (METHYLENETETRAHYDROFOLATE REDUCTASE 2); methylenetetrahydrofolate reductase (NADPH)	87.86	1755	209	4	309	2061	36	1788	0	1758
contig02129	Glyma19g27510.1	unknown protein	87.5	80	10	0	512	591	478	557	5e-14	79.8
contig02131	Glyma11g29350.1	gamma interferon responsive lysosomal thiol reductase family protein / GILT family protein	79.65	452	92	0	151	602	82	533	2e-40	167
contig02132	Glyma03g00830.2	MATE efflux family protein	85.61	1313	189	0	231	1543	1397	85	0	1011
contig02134	Glyma14g08940.2	26S proteasome regulatory subunit, putative	90.15	944	88	3	254	1197	939	1	0	1114
contig02135	Glyma04g00270.1	vestitone reductase-related	86.23	951	131	0	293	1243	239	1189	0	846
contig02136	Glyma05g35470.1	protein kinase family protein	87.13	101	13	0	1016	1116	1337	1237	3e-19	97.6
contig02137	Glyma18g47730.1	zinc finger (C2H2 type) family protein	81.92	177	29	2	347	523	315	142	3e-15	83.8
contig02138	Glyma02g47990.1	UDP-glucoronosyl/UDP-glucosyl transferase family protein	86.46	96	13	0	314	409	1376	1281	5e-16	87.7
contig02139	Glyma16g33800.1	trypsin and protease inhibitor family protein / Kunitz family protein	82.61	207	30	2	457	663	415	615	3e-25	117
contig02143	Glyma12g34100.1	plastocyanin-like domain-containing protein	83.42	368	55	3	138	505	71	432	1e-58	228
contig02144	Glyma17g18200.1	40S ribosomal protein S26 (RPS26A)	90.11	364	34	2	49	412	1	362	1e-116	420
contig02145	Glyma06g08640.1	unknown protein	90.43	648	61	1	398	1044	648	1	0	743
contig02146	Glyma02g24290.1	unknown protein	83.95	486	78	0	341	826	504	19	7e-94	345
contig02148	Glyma04g06560.4	unknown protein	82.9	655	112	0	148	802	102	756	2e-113	410
contig02149	Glyma06g06660.1	SDF2 (STROMAL CELL-DERIVED FACTOR 2-LIKE PROTEIN PRECURSOR)	90	570	57	0	48	617	85	654	0	678
contig02152	Glyma15g00600.1	CCR1 (CINNAMOYL COA REDUCTASE 1); cinnamoyl-CoA reductase	83.35	937	156	0	350	1286	962	26	1e-176	620
contig02153	Glyma19g41470.1	GDSL-motif lipase/hydrolase family protein	87.13	987	127	0	170	1156	109	1095	0	950
contig02154	Glyma02g35500.1	ribosomal protein S8e family protein	90.09	747	74	0	163	909	37	783	0	894
contig02155	Glyma13g01000.1	GS1; catalytic/ hydrolase	86.03	687	96	0	411	1097	31	717	1e-170	601
contig02156	Glyma10g01690.1	universal stress protein (USP) family protein	80.87	366	70	0	200	565	126	491	2e-41	170
contig02157	Glyma13g30560.1	CHLI1; ATPase/ magnesium chelatase	87.5	1184	148	0	222	1405	83	1266	0	1174
contig02158	Glyma20g39240.1	unknown protein	89.45	275	29	0	412	686	340	614	7e-85	315
contig02159	Glyma15g02350.2	PAP1 (PHYTOCHROME-ASSOCIATED PROTEIN 1); transcription factor	83.79	364	59	0	187	550	939	576	2e-66	254
contig02160	Glyma03g42240.1	PSI-P (PHOTOSYSTEM I P SUBUNIT); DNA binding	88.52	209	24	0	213	421	461	253	1e-57	224
contig02161	Glyma14g40490.1	chaperone protein dnaJ-related	87.32	355	45	0	237	591	120	474	1e-94	347
contig02162	Glyma12g26520.1	chloroplast 30S ribosomal protein S20, putative	86	300	42	0	367	666	516	217	7e-69	262
contig02163	Glyma17g26600.3	early nodulin-related	88.49	139	16	0	122	260	112	250	8e-35	149
contig02164	Glyma17g23730.1	ATMS1; 5-methyltetrahydropteroyltriglutamate-homocysteine S-methyltransferase/ methionine synthase	86.91	2262	293	3	189	2449	2272	13	0	2113
contig02165	Glyma09g02270.3	protein binding	87.43	525	66	0	93	617	16	540	7e-146	517
contig02166	Glyma07g31850.2	unknown protein	86.43	140	19	0	492	631	248	387	3e-28	127
contig02167	Glyma12g36150.1	#N/A	90.72	959	88	1	1936	2893	1	959	0	1140
contig02168	Glyma12g09930.1	pyridine nucleotide-disulphide oxidoreductase family protein	85.14	996	148	0	67	1062	1051	56	0	801
contig02169	Glyma01g28500.1	PSRP4 (PLASTID-SPECIFIC RIBOSOMAL PROTEIN 4); structural constituent of ribosome	85.94	128	18	0	191	318	162	289	1e-23	111
contig02171	Glyma18g46920.1	CYSC1 (CYSTEINE SYNTHASE C1); L-3-cyanoalanine synthase/ cysteine synthase	88.94	398	44	0	20	417	706	1103	1e-122	440
contig02172	Glyma09g06720.1	unknown protein	90.14	71	7	0	70	140	1	71	7e-16	85.7
contig02173	Glyma16g17680.1	PRR1 (PINORESINOL REDUCTASE 1); pinoresinol reductase	83.93	722	116	0	4	725	728	7	4e-144	511
contig02174	Glyma10g40540.1	zinc finger (C3HC4-type RING finger) family protein	82.92	240	40	1	61	300	526	288	4e-33	143
contig02175	Glyma14g36610.1	GLY2; hydroxyacylglutathione hydrolase	85.71	756	108	0	259	1014	777	22	0	642
contig02176	Glyma04g37620.4	UBC27 (ubiquitin-conjugating enzyme 27); ubiquitin-protein ligase	87.23	564	72	0	234	797	579	16	8e-155	547
contig02177	Glyma15g01000.1	CBS domain-containing protein	80.95	546	98	1	136	681	145	684	4e-68	260
contig02178	Glyma06g02690.1	GASA1 (GAST1 PROTEIN HOMOLOG 1)	88.42	190	22	0	192	381	301	112	3e-51	202
contig02179	Glyma03g02490.1	NADH-ubiquinone oxidoreductase 19 kDa subunit (NDUFA8) family protein	90.22	317	31	0	469	785	317	1	3e-105	383
contig02181	Glyma04g06210.1	binding / catalytic/ coenzyme binding	88.89	729	75	1	248	976	846	124	0	805
contig02185	Glyma06g16050.1	dehydration-responsive protein-related	88.04	853	96	1	1163	2009	571	1423	0	884
contig02186	Glyma20g34610.1	ATPT2 (ARABIDOPSIS THALIANA PHOSPHATE TRANSPORTER 2); carbohydrate transmembrane transporter/ inorganic phosphate transmembrane transporter/ phosphate transmembrane transporter/ sugar:hydrogen symporter	82.77	1393	234	3	255	1647	1396	10	0	841
contig02189	Glyma14g07940.1	DFR (DIHYDROFLAVONOL 4-REDUCTASE); dihydrokaempferol 4-reductase	83.42	935	155	0	71	1005	43	977	6e-178	624
contig02190	Glyma08g24660.1	DOT2 (DEFECTIVELY ORGANIZED TRIBUTARIES 2)	86.99	123	16	0	950	1072	1	123	4e-25	117
contig02192	Glyma11g09730.3	NADH-ubiquinone oxidoreductase-related	91.44	257	22	0	126	382	62	318	4e-91	335
contig02194	Glyma13g23940.1	unknown protein	89.29	308	30	1	387	691	318	11	5e-94	345
contig02196	Glyma07g39380.1	pyrophosphate--fructose-6-phosphate 1-phosphotransferase beta subunit, putative / pyrophosphate-dependent 6-phosphofructose-1-kinase, putative	89.14	1657	180	0	292	1948	1706	50	0	1857
contig02197	Glyma03g28760.1	ERD15 (EARLY RESPONSIVE TO DEHYDRATION 15); protein binding	89.61	154	16	0	57	210	1	154	6e-44	178
contig02199	Glyma07g09180.3	ethylene-responsive family protein	84.13	460	66	4	121	575	235	692	9e-83	307
contig02200	Glyma12g06770.1	TIM9; P-P-bond-hydrolysis-driven protein transmembrane transporter	89.38	226	24	0	160	385	55	280	8e-68	258
contig02201	Glyma01g05150.1	SOUL heme-binding family protein	83.92	510	79	1	276	782	678	169	2e-97	357
contig02202	Glyma05g01390.1	ATHB-1 (ARABIDOPSIS THALIANA HOMEOBOX 1); DNA binding / protein homodimerization/ sequence-specific DNA binding / transcription activator/ transcription factor	84.91	212	32	0	575	786	220	431	6e-40	167
contig02203	Glyma11g26240.1	ATEXPA8 (ARABIDOPSIS THALIANA EXPANSIN A8)	85.67	670	96	0	366	1035	757	88	1e-160	567
contig02204	Glyma10g01550.1	CLPP5 (NUCLEAR ENCODED CLP PROTEASE 5); serine-type endopeptidase	87.87	701	85	0	375	1075	869	169	0	716
contig02205	Glyma02g03860.1	SPDS1 (spermidine synthase 1); spermidine synthase	90.35	860	80	1	274	1133	999	143	0	1043
contig02206	Glyma05g01160.1	ATHVA22A	86.88	465	61	0	551	1015	468	4	7e-122	438
contig02207	Glyma13g23670.1	phosphate translocator-related	84.17	701	111	0	31	731	701	1	2e-143	509
contig02209	Glyma06g14250.1	NACA2 (NASCENT POLYPEPTIDE-ASSOCIATED COMPLEX SUBUNIT ALPHA-LIKE PROTEIN 2)	87.76	474	55	1	179	652	672	202	2e-133	476
contig02210	Glyma15g42320.1	unknown protein	87.84	329	40	0	102	430	1	329	5e-91	335
contig02215	Glyma14g38200.1	GCN5L1 family protein	81.52	341	63	0	272	612	405	65	2e-43	176
contig02216	Glyma13g29660.1	26S proteasome regulatory subunit, putative	91.94	930	75	0	275	1204	930	1	0	1249
contig02217	Glyma09g06930.1	unknown protein	82.58	356	62	0	224	579	175	530	1e-54	214
contig02218	Glyma01g31470.2	emb1129 (embryo defective 1129); structural constituent of ribosome	86.29	248	34	0	75	322	1	248	4e-57	222
contig02219	Glyma20g28440.1	hydroxyproline-rich glycoprotein family protein	84.45	939	131	3	419	1342	1575	637	0	704
contig02222	Glyma07g07970.1	DNA-binding protein, putative	86.47	436	53	1	335	764	131	566	5e-110	398
contig02223	Glyma04g39930.1	MSD1 (MANGANESE SUPEROXIDE DISMUTASE 1); metal ion binding / superoxide dismutase	86.4	603	82	0	201	803	120	722	4e-154	545
contig02224	Glyma18g10060.2	SYP52 (SYNTAXIN OF PLANTS 52); SNAP receptor	91.58	689	58	0	157	845	689	1	0	906
contig02225	Glyma12g09390.1	NAD+ ADP-ribosyltransferase	86.95	567	70	2	290	856	2411	1849	1e-141	504
contig02226	Glyma15g02080.1	NDF4 (NDH-DEPENDENT CYCLIC ELECTRON FLOW 1); electron carrier/ iron-sulfur cluster binding	84.03	357	56	1	295	650	199	555	1e-64	248
contig02227	Glyma08g46020.1	mitochondrial processing peptidase beta subunit, putative	90.96	564	51	0	1	564	1024	1587	0	714
contig02229	Glyma20g26300.2	cyclase family protein	83.99	687	110	0	167	853	69	755	3e-137	490
contig02232	Glyma12g35990.1	protein transport protein sec61, putative	89.76	420	33	3	193	612	1431	1022	3e-135	482
contig02233	Glyma04g39490.1	LCV2 (LIKE COV 2)	89.47	769	80	1	21	788	9	777	0	874
contig02234	Glyma11g04180.1	CKB2; protein kinase CK2 regulator	88.95	190	15	2	412	596	857	669	4e-51	202
contig02235	Glyma17g29660.1	plastid-lipid associated protein PAP-related / fibrillin-related	87.09	519	67	0	182	700	190	708	7e-140	498
contig02236	Glyma03g38080.1	AtGolS1 (Arabidopsis thaliana galactinol synthase 1); transferase, transferring glycosyl groups / transferase, transferring hexosyl groups	82.19	831	148	0	365	1195	903	73	1e-132	474
contig02237	Glyma11g35020.1	EIF2; translation initiation factor	88.04	861	103	0	215	1075	1	861	0	890
contig02238	Glyma15g20870.3	thioesterase family protein	85.43	247	36	0	209	455	7	253	1e-51	204
contig02241	Glyma06g42830.1	ASP1 (ASPARTATE AMINOTRANSFERASE 1); L-aspartate:2-oxoglutarate aminotransferase	89.2	1194	129	0	1705	2898	1278	85	0	1344
contig02242	Glyma01g05800.1	zinc finger (C3HC4-type RING finger) family protein	90.5	663	63	0	277	939	829	167	0	815
contig02243	Glyma18g32830.1	ROF1 (ROTAMASE FKBP 1); FK506 binding / calmodulin binding / peptidyl-prolyl cis-trans isomerase	86.11	1123	151	3	263	1381	1605	484	0	969
contig02244	Glyma18g07050.1	nuclear movement family protein	87.58	475	59	0	272	746	475	1	1e-132	474
contig02245	Glyma01g42190.1	cornichon family protein	84.46	399	62	0	45	443	1	399	7e-75	281
contig02246	Glyma10g29200.1	60S ribosomal protein L22-2 (RPL22B)	85.8	324	45	1	202	524	375	52	2e-71	270
contig02247	Glyma17g12500.1	unknown protein	83.64	110	18	0	190	299	143	252	5e-13	75.8
contig02250	Glyma13g30870.1	DNAJ heat shock family protein	83.54	492	78	1	136	627	996	508	5e-89	329
contig02252	Glyma14g33150.1	unknown protein	91.43	245	21	0	47	291	1	245	2e-86	319
contig02253	Glyma05g36240.1	mitochondrial ATP synthase g subunit family protein	90.58	276	26	0	215	490	92	367	9e-93	341
contig02254	Glyma09g39170.2	unknown protein	82.96	974	166	0	164	1137	27	1000	6e-175	615
contig02255	Glyma04g08460.2	ribosomal protein S5 family protein	82.24	321	50	4	1	315	1136	817	1e-37	159
contig02256	Glyma08g22410.1	cytochrome c oxidase family protein	89.31	290	31	0	289	578	157	446	4e-89	329
contig02258	Glyma20g23970.1	zinc finger (DNL type) family protein	89.2	250	27	0	438	687	604	355	6e-75	281
contig02259	Glyma18g14980.1	60S ribosomal protein L34 (RPL34A)	86.76	340	45	0	279	618	352	13	1e-85	317
contig02260	Glyma01g37480.1	UBC16 (ubiquitin-conjugating enzyme 16); small conjugating protein ligase/ ubiquitin-protein ligase	90.5	484	46	0	295	778	484	1	4e-169	595
contig02261	Glyma19g42410.1	integral membrane Yip1 family protein	86.77	801	100	1	237	1037	840	46	0	749
contig02262	Glyma13g38040.1	XTH9 (XYLOGLUCAN ENDOTRANSGLUCOSYLASE/HYDROLASE 9); hydrolase, acting on glycosyl bonds / xyloglucan:xyloglucosyl transferase	82.74	730	126	0	309	1038	818	89	8e-125	448
contig02263	Glyma17g16450.1	ubiquitin family protein	87.54	650	81	0	463	1112	675	26	0	646
contig02264	Glyma13g00820.1	unknown protein	81.55	412	61	4	256	664	154	553	2e-51	204
contig02265	Glyma09g34710.1	CLPP4 (CLP PROTEASE P4); serine-type endopeptidase	82.85	548	94	0	223	770	830	283	1e-92	341
contig02267	Glyma10g35940.1	STOP1 (sensitive to proton rhizotoxicity 1); nucleic acid binding / transcription factor/ zinc ion binding	86.9	1000	131	0	424	1423	249	1248	0	944
contig02268	Glyma03g23740.1	unknown protein	86.67	195	23	1	244	438	1635	1444	2e-43	176
contig02269	Glyma07g01430.1	phosphatase	83.07	319	54	0	1	319	452	770	7e-52	204
contig02270	Glyma10g41050.1	CwfJ-like family protein	92.42	66	5	0	101	166	529	464	1e-17	91.7
contig02271	Glyma10g11620.1	unknown protein	83.85	1071	173	0	127	1197	1104	34	0	751
contig02272	Glyma07g30300.1	octicosapeptide/Phox/Bem1p (PB1) domain-containing protein	80	315	63	0	199	513	112	426	2e-27	125
contig02273	Glyma18g10340.1	transducin family protein / WD-40 repeat family protein	86.43	899	122	0	264	1162	899	1	0	815
contig02274	Glyma13g30980.1	DNA-binding protein-related	85.94	249	35	0	266	514	441	193	3e-55	216
contig02276	Glyma16g28300.1	small nuclear ribonucleoprotein, putative / snRNP, putative / Sm protein, putative	91.96	286	23	0	199	484	292	7	5e-106	385
contig02277	Glyma03g13520.1	CB5-B (CYTOCHROME B5 ISOFORM B); heme binding	86	350	49	0	161	510	59	408	5e-82	305
contig02278	Glyma06g00260.3	unknown protein	88.05	251	30	0	460	710	667	917	3e-68	260
contig02279	Glyma19g37360.1	unknown protein	83.16	1247	180	5	222	1448	151	1387	0	817
contig02281	Glyma19g30770.1	TUB6 (BETA-6 TUBULIN); structural constituent of cytoskeleton	90.83	109	10	0	375	483	1325	1217	1e-31	137
contig02282	Glyma14g36670.1	SCL30a; RNA binding / nucleic acid binding / nucleotide binding	83.78	641	92	5	290	920	750	112	1e-110	400
contig02283	Glyma11g07940.1	lactoylglutathione lyase family protein / glyoxalase I family protein	83.16	487	73	2	103	586	73	553	2e-84	313
contig02284	Glyma08g11870.1	unknown protein	81.41	156	29	0	208	363	231	386	5e-14	79.8
contig02286	Glyma13g34990.1	protein phosphatase 2C, putative / PP2C, putative	88.05	845	101	0	162	1006	8	852	0	874
contig02287	Glyma11g18980.1	ATFD3 (ferredoxin 3); 2 iron, 2 sulfur cluster binding / electron carrier/ iron-sulfur cluster binding	85.13	343	51	0	346	688	464	122	5e-73	276
contig02289	Glyma05g37490.1	glycoside hydrolase family 28 protein / polygalacturonase (pectinase) family protein	86.11	1303	178	1	176	1478	100	1399	0	1144
contig02290	Glyma12g35190.1	TRX-M4 (ARABIDOPSIS THIOREDOXIN M-TYPE 4); enzyme activator	85.67	321	46	0	270	590	229	549	7e-72	272
contig02291	Glyma04g41870.1	antioxidant/ oxidoreductase	90.84	415	38	0	203	617	178	592	3e-147	521
contig02292	Glyma15g10520.2	ACP4 (acyl carrier protein 4); acyl carrier	89.29	168	18	0	309	476	244	411	2e-47	190
contig02293	Glyma10g03290.1	unknown protein	88.25	417	49	0	208	624	1345	929	4e-122	438
contig02294	Glyma06g42890.1	MBF1A (MULTIPROTEIN BRIDGING FACTOR 1A); DNA binding / transcription coactivator	93.91	115	7	0	39	153	313	427	3e-42	172
contig02296	Glyma10g05100.1	unknown protein	79.06	382	68	2	544	925	166	535	4e-28	127
contig02297	Glyma13g33710.1	SPS1 (solanesyl diphosphate synthase 1); trans-octaprenyltranstransferase	86.43	420	57	0	6	425	791	1210	5e-105	381
contig02298	Glyma13g41390.2	transcription factor IIA large subunit / TFIIA large subunit (TFIIA-L)	82.42	927	151	4	549	1469	921	1	4e-149	529
contig02299	Glyma16g08440.2	ribosomal protein S6 family protein	82.71	428	69	3	140	566	1	424	6e-63	242
contig02300	Glyma08g19050.1	AMC1 (METACASPASE 1); cysteine-type endopeptidase	84.09	685	109	0	352	1036	168	852	2e-138	494
contig02301	Glyma18g49040.2	ATTRX2 (THIOREDOXIN 2); oxidoreductase, acting on sulfur group of donors, disulfide as acceptor	88.78	98	11	0	211	308	332	235	2e-22	107
contig02302	Glyma16g03120.1	RNS2 (RIBONUCLEASE 2); RNA binding / endoribonuclease/ ribonuclease T2	84.36	569	77	2	384	946	752	190	3e-118	426
contig02304	Glyma11g38040.1	DNAJ heat shock family protein	87.02	1210	145	3	335	1538	1307	104	0	1148
contig02305	Glyma15g08120.1	unknown protein	95.89	73	3	0	282	354	767	695	2e-26	121
contig02308	Glyma09g09840.1	cytochrome B561-related	80.86	397	76	0	102	498	24	420	2e-45	184
contig02309	Glyma18g01000.2	rubber elongation factor (REF) family protein	80.32	630	124	0	226	855	660	31	5e-70	266
contig02311	Glyma05g37910.1	ATGSTT1 (GLUTATHIONE S-TRANSFERASE THETA 1); glutathione transferase	84.99	746	112	0	240	985	755	10	7e-168	591
contig02312	Glyma09g38450.1	unknown protein	81.18	271	51	0	291	561	175	445	5e-30	133
contig02314	Glyma01g26950.1	TUB3; GTP binding / GTPase/ structural molecule	85.38	561	82	0	1	561	564	1124	2e-129	462
contig02315	Glyma07g12030.1	ANN5; calcium ion binding / calcium-dependent phospholipid binding	84.86	925	134	2	127	1045	26	950	0	716
contig02317	Glyma09g00510.1	DegP10 (DegP protease 10); catalytic/ protein binding / serine-type endopeptidase/ serine-type peptidase	89.32	468	50	0	34	501	1105	1572	7e-150	531
contig02318	Glyma15g38010.2	annexin, putative	82.83	903	155	0	198	1100	945	43	7e-159	561
contig02321	Glyma15g07100.2	ATP binding / carbohydrate binding / kinase/ protein kinase/ protein serine/threonine kinase/ protein tyrosine kinase/ sugar binding	80.45	399	78	0	189	587	173	571	5e-42	172
contig02322	Glyma07g35110.2	pyruvate kinase, putative	88.48	1467	169	0	71	1537	40	1506	0	1568
contig02323	Glyma02g46540.1	ATP synthase subunit H family protein	90.74	162	15	0	346	507	213	52	4e-51	202
contig02324	Glyma15g09040.1	CIPK12 (CBL-INTERACTING PROTEIN KINASE 12); ATP binding / kinase/ protein kinase/ protein serine/threonine kinase	80.74	706	131	3	860	1564	891	190	2e-80	301
contig02325	Glyma02g40430.1	ubiquinol-cytochrome C reductase complex ubiquinone-binding protein, putative / ubiquinol-cytochrome C reductase complex 8.2 kDa protein, putative	80.82	219	42	0	266	484	219	1	9e-21	101
contig02326	Glyma15g16950.1	cholinephosphate cytidylyltransferase, putative / phosphorylcholine transferase, putative / CTP:phosphocholine cytidylyltransferase, putative	89.79	764	78	0	98	861	52	815	0	896
contig02328	Glyma05g00340.1	TOM5 (MITOCHONDRIAL IMPORT RECEPTOR SUBUNIT TOM5 HOMOLOG)	89.8	147	15	0	206	352	165	19	2e-42	172
contig02329	Glyma02g40720.1	phytoene synthase (PSY) / geranylgeranyl-diphosphate geranylgeranyl transferase	88.15	869	103	0	1	869	1030	162	0	906
contig02331	Glyma18g02330.1	short-chain dehydrogenase/reductase (SDR) family protein	82.37	363	63	1	1	363	494	855	9e-52	204
contig02332	Glyma17g14420.2	glycine-rich protein	81.12	519	83	4	762	1280	847	344	1e-62	242
contig02333	Glyma02g43640.1	glycosyl hydrolase family 17 protein	83.29	826	138	0	64	889	872	47	1e-153	543
contig02334	Glyma14g35380.1	OST1 (OPEN STOMATA 1); calcium-dependent protein serine/threonine kinase/ kinase/ protein kinase	87.67	730	87	2	462	1191	928	202	0	720
contig02335	Glyma14g06420.3	protein kinase family protein	87.95	83	9	1	23	104	418	500	6e-14	77.8
contig02336	Glyma13g32400.1	unknown protein	84.79	217	30	1	310	523	283	67	1e-39	165
contig02337	Glyma07g31450.1	protein binding / structural molecule	89.05	493	47	2	448	939	299	785	2e-153	543
contig02339	Glyma11g09810.1	unknown protein	83.98	568	87	2	417	980	702	135	4e-108	392
contig02340	Glyma19g32990.2	ACT7 (ACTIN 7); structural constituent of cytoskeleton	89.9	1119	113	0	112	1230	16	1134	0	1322
contig02341	Glyma13g36520.1	glycosyltransferase family protein	84.31	274	43	0	694	967	283	10	6e-51	202
contig02342	Glyma12g04890.1	ATPLT5 (POLYOL TRANSPORTER 5); D-ribose transmembrane transporter/ D-xylose transmembrane transporter/ carbohydrate transmembrane transporter/ galactose transmembrane transporter/ glucose transmembrane transporter/ glycerol transmembrane transporter/ mann	78.61	1262	270	0	165	1426	82	1343	2e-98	361
contig02343	Glyma17g13770.1	NOP56 (Arabidopsis homolog of nucleolar protein Nop56)	85.35	1345	188	1	75	1410	34	1378	0	1112
contig02344	Glyma13g34370.1	protein transport protein sec61, putative	90.08	131	13	0	350	480	1431	1301	2e-37	157
contig02345	Glyma06g14720.1	WRKY70; transcription factor/ transcription repressor	82.18	174	30	1	36	209	527	355	9e-18	91.7
contig02348	Glyma20g36050.1	CP5	83.89	869	139	1	384	1251	290	1158	1e-161	571
contig02349	Glyma16g31990.3	unknown protein	84.89	536	73	3	178	713	1	528	2e-112	406
contig02350	Glyma07g08100.1	short-chain dehydrogenase/reductase (SDR) family protein	87.79	131	16	0	99	229	131	1	2e-30	133
contig02351	Glyma08g17810.5	PAB1 (PROTEASOME SUBUNIT PAB1); endopeptidase/ peptidase/ threonine-type endopeptidase	92.07	706	56	0	282	987	706	1	0	955
contig02352	Glyma07g01330.1	RNA-binding protein, putative	85.13	760	101	2	169	928	45	792	6e-175	615
contig02353	Glyma10g39750.1	OST3/OST6 family protein	82.7	341	59	0	807	1147	661	1001	1e-52	208
contig02354	Glyma01g40140.1	VDAC2 (VOLTAGE DEPENDENT ANION CHANNEL 2); voltage-gated anion channel	84.97	825	124	0	260	1084	831	7	0	652
contig02355	Glyma17g17980.1	mitochondrial ribosomal protein L51/S25/CI-B8 family protein	85.67	349	49	1	109	457	1	348	1e-76	287
contig02356	Glyma10g28350.1	unknown protein	86.26	131	18	0	136	266	118	248	1e-25	117
contig02358	Glyma20g27970.1	xyloglucan:xyloglucosyl transferase, putative / xyloglucan endotransglycosylase, putative / endo-xyloglucan transferase, putative	84.77	821	125	0	152	972	82	902	0	636
contig02360	Glyma09g29460.1	succinyl-CoA ligase (GDP-forming) alpha-chain, mitochondrial, putative / succinyl-CoA synthetase, alpha chain, putative / SCS-alpha, putative	85.57	894	129	0	446	1339	975	82	0	749
contig02361	Glyma08g47790.2	transaldolase, putative	91.68	541	45	0	1	541	632	1172	0	716
contig02362	Glyma09g37570.1	VDAC1 (VOLTAGE DEPENDENT ANION CHANNEL 1); voltage-gated anion channel	84.89	827	125	0	277	1103	827	1	0	648
contig02364	Glyma02g47150.1	emb2731 (embryo defective 2731)	86.62	426	57	0	14	439	458	33	2e-108	392
contig02365	Glyma07g17810.2	AUX1 (AUXIN RESISTANT 1); amino acid transmembrane transporter/ auxin binding / auxin influx transmembrane transporter/ transporter	85.12	1277	190	0	356	1632	1424	148	0	1025
contig02367	Glyma15g42150.1	P40; structural constituent of ribosome	86.27	102	14	0	497	598	670	569	1e-17	91.7
contig02368	Glyma09g01110.1	EFE (ETHYLENE-FORMING ENZYME); 1-aminocyclopropane-1-carboxylate oxidase	87.5	80	10	0	303	382	905	826	3e-14	79.8
contig02369	Glyma13g42630.1	HTH (HOTHEAD); FAD binding / aldehyde-lyase/ mandelonitrile lyase	81.98	1593	287	0	249	1841	160	1752	0	882
contig02370	Glyma07g01150.1	unknown protein	87.67	300	37	0	306	605	289	588	9e-81	301
contig02371	Glyma03g00660.1	unknown protein	83.42	591	98	0	48	638	6	596	9e-109	394
contig02372	Glyma15g11630.1	PMP22	88.59	552	63	0	67	618	1	552	5e-169	595
contig02373	Glyma10g04390.1	ATNAP4 (Arabidopsis thaliana non-intrinsic ABC protein 4); ATPase, coupled to transmembrane movement of substances / transporter	82.28	316	56	0	239	554	31	346	4e-45	182
contig02374	Glyma06g48040.1	unknown protein	85.71	245	35	0	222	466	127	371	9e-53	208
contig02375	Glyma14g39770.1	3-beta hydroxysteroid dehydrogenase/isomerase family protein	84.36	1439	222	1	63	1501	1	1436	0	1065
contig02376	Glyma06g17490.1	TIM8; P-P-bond-hydrolysis-driven protein transmembrane transporter	88.61	237	27	0	80	316	1	237	3e-67	256
contig02377	Glyma09g42010.1	YLS8; catalytic	85.86	290	41	0	140	429	1	290	1e-65	250
contig02378	Glyma05g38160.1	GAMMA CAL2 (GAMMA CARBONIC ANHYDRASE-LIKE 2); transferase	85.86	672	95	0	291	962	762	91	3e-164	579
contig02379	Glyma18g20820.1	MATE efflux family protein	82.13	526	94	0	799	1324	791	1316	3e-79	297
contig02380	Glyma07g16250.1	OHP (ONE HELIX PROTEIN)	85.23	237	35	0	123	359	353	117	3e-48	192
contig02381	Glyma16g17190.4	pectinacetylesterase family protein	84.76	1096	167	0	228	1323	1163	68	0	848
contig02382	Glyma07g02370.2	unknown protein	83.03	725	123	0	282	1006	117	841	5e-129	462
contig02383	Glyma07g06060.1	ARF9 (AUXIN RESPONSE FACTOR 9); transcription factor	82.89	152	21	2	193	339	1864	1713	3e-16	85.7
contig02385	Glyma10g42460.1	F1F0-ATPase inhibitor protein, putative	88.44	173	20	0	74	246	20	192	9e-46	184
contig02386	Glyma13g18930.1	PSB28 (PHOTOSYSTEM II REACTION CENTER PSB28 PROTEIN)	84.6	539	74	3	74	612	1	530	5e-110	398
contig02387	Glyma08g19320.1	60S ribosomal protein L36a/L44 (RPL36aB)	86.17	311	43	0	30	340	1	311	3e-73	276
contig02389	Glyma19g39940.1	60S ribosomal protein L18 (RPL18C)	85.77	562	80	0	207	768	562	1	1e-134	480
contig02391	Glyma14g04140.1	plastocyanin-like domain-containing protein	80.51	390	76	0	483	872	492	103	2e-41	170
contig02392	Glyma12g11620.1	PSB29	89.78	724	74	0	356	1079	849	126	0	848
contig02394	Glyma20g22290.1	RCI2B (RARE-COLD-INDUCIBLE 2B)	85.96	114	16	0	167	280	153	40	2e-20	99.6
contig02395	Glyma20g33630.1	VPS60.1	88.38	714	77	1	233	940	714	1	0	759
contig02396	Glyma06g01410.2	ATRER1A	88.89	180	20	0	392	571	597	418	6e-50	198
contig02397	Glyma07g35950.1	unknown protein	85.23	555	76	2	348	902	130	678	5e-123	442
contig02399	Glyma07g11950.1	unknown protein	85.07	268	40	0	215	482	380	113	1e-54	214
contig02400	Glyma16g27500.1	ABC1 family protein	86.98	192	20	2	311	497	1161	970	3e-42	172
contig02401	Glyma11g02770.1	ATOSM34 (osmotin 34)	83.33	114	19	0	814	927	131	18	9e-13	75.8
contig02402	Glyma15g05360.1	acidic ribosomal protein P0-related	82.8	686	118	0	38	723	1	686	1e-117	424
contig02403	Glyma18g43320.1	EM1 (LATE EMBRYOGENESIS ABUNDANT 1)	89.07	311	34	0	91	401	328	18	8e-95	347
contig02404	Glyma04g07650.1	unknown protein	81.55	233	25	4	13	227	547	315	2e-25	117
contig02405	Glyma12g29160.1	T-complex protein 11	84.17	360	53	2	1	359	3189	3545	2e-65	250
contig02406	Glyma06g03420.1	unknown protein	88.98	118	13	0	276	393	391	274	1e-29	131
contig02407	Glyma06g05770.1	carbon-nitrogen hydrolase family protein	86.21	899	118	1	202	1100	160	1052	0	801
contig02410	Glyma07g37390.1	glycine-rich protein	86.73	226	28	2	198	422	534	310	6e-49	194
contig02413	Glyma15g09630.2	EIF4E (EUKARYOTIC TRANSLATION INITATION FACTOR 4E); RNA binding / RNA cap binding / protein binding / translation initiation factor	85.69	531	76	0	191	721	172	702	2e-125	450
contig02414	Glyma08g46520.1	CYP93D1; electron carrier/ heme binding / iron ion binding / monooxygenase/ oxygen binding	81.02	469	89	0	778	1246	646	1114	2e-57	224
contig02416	Glyma02g43930.1	UBP12 (UBIQUITIN-SPECIFIC PROTEASE 12); ubiquitin thiolesterase/ ubiquitin-specific protease	87.55	731	70	3	159	883	1	716	0	739
contig02417	Glyma02g05560.1	PIN1AT (PEPTIDYLPROLYL CIS/TRANS ISOMERASE, NIMA-INTERACTING 1); peptidyl-prolyl cis-trans isomerase	83.43	344	57	0	130	473	34	377	2e-59	230
contig02418	Glyma13g32790.1	MTHSC70-2 (MITOCHONDRIAL HSP70 2); ATP binding	89.04	1140	120	3	7	1141	1680	541	0	1249
contig02419	Glyma07g21150.1	cytochrome b6f complex subunit (petM), putative	84.11	107	17	0	291	397	247	353	2e-13	77.8
contig02421	Glyma12g15460.1	peroxidase, putative	89	209	23	0	921	1129	374	166	8e-60	232
contig02422	Glyma17g33050.4	ASP5 (ASPARTATE AMINOTRANSFERASE 5); L-aspartate:2-oxoglutarate aminotransferase	88.89	945	88	3	303	1246	1392	464	0	1045
contig02424	Glyma11g07490.1	isoflavone reductase, putative	82.49	908	159	0	63	970	10	917	2e-152	539
contig02425	Glyma02g40330.2	UBC8 (UBIQUITIN CONJUGATING ENZYME 8); protein binding / ubiquitin-protein ligase	92	150	12	0	223	372	447	298	2e-51	202
contig02427	Glyma06g19990.1	5-FCL (5-FORMYLTETRAHYDROFOLATE CYCLOLIGASE); 5-formyltetrahydrofolate cyclo-ligase	83.87	651	102	1	116	763	103	753	1e-126	454
contig02428	Glyma15g11200.1	AILP1	88.98	254	28	0	63	316	711	458	3e-75	281
contig02430	Glyma06g30620.3	ubiquitin family protein	88.13	278	33	0	85	362	1	278	3e-77	289
contig02432	Glyma15g07570.4	unknown protein	88.38	723	84	0	169	891	1	723	0	767
contig02433	Glyma11g07410.2	AtTLP2 (TUBBY LIKE PROTEIN 2); phosphoric diester hydrolase/ transcription factor	93.09	275	18	1	52	326	972	1245	1e-106	387
contig02435	Glyma15g15360.1	chitinase	82.97	834	140	1	140	971	112	945	6e-147	521
contig02436	Glyma05g02670.1	ATRABE1B (ARABIDOPSIS RAB GTPASE HOMOLOG E1B); GTP binding / GTPase/ translation elongation factor	80.7	1223	236	0	313	1535	1422	200	3e-156	553
contig02437	Glyma03g22930.1	TTL (Transthyretin-Like protein); steroid binding	83.25	776	123	2	189	964	999	231	1e-135	484
contig02438	Glyma20g39380.1	unknown protein	85.56	277	40	0	488	764	315	591	8e-60	232
contig02441	Glyma11g08430.2	MCA1 (mid1-complementing activity 1)	86.01	1001	129	6	5	1000	995	1	0	743
contig02442	Glyma12g08930.1	AXS2 (UDP-D-APIOSE/UDP-D-XYLOSE SYNTHASE 2); UDP-glucuronate decarboxylase	87.51	921	115	0	210	1130	1158	238	0	914
contig02444	Glyma12g35680.1	DNA binding / protein binding / zinc ion binding	85.34	648	95	0	329	976	648	1	6e-150	531
contig02445	Glyma08g41450.1	HY5 (ELONGATED HYPOCOTYL 5); DNA binding / double-stranded DNA binding / transcription factor	82.81	954	155	2	24	974	24	971	3e-167	589
contig02446	Glyma11g09590.1	SWIB complex BAF60b domain-containing protein	85.54	249	36	0	374	622	315	67	8e-53	208
contig02447	Glyma11g06180.1	peroxidase, putative	82.31	876	155	0	225	1100	980	105	1e-142	507
contig02448	Glyma13g27730.1	unknown protein	83.72	344	47	2	379	716	341	1	4e-61	236
contig02449	Glyma08g20320.2	CKL2 (CASEIN KINASE 1-LIKE PROTEIN 2); ATP binding / kinase/ protein kinase/ protein serine/threonine kinase	88.11	1177	131	2	157	1324	1	1177	0	1221
contig02450	Glyma10g02930.1	unknown protein	87.13	101	13	0	51	151	1151	1251	1e-19	97.6
contig02451	Glyma04g39390.1	CARA (CARBAMOYL PHOSPHATE SYNTHETASE A); carbamoyl-phosphate synthase (glutamine-hydrolyzing)/ carbamoyl-phosphate synthase/ catalytic	87.24	1136	139	1	170	1305	124	1253	0	1104
contig02452	Glyma10g02290.1	AUD1; UDP-glucuronate decarboxylase/ catalytic/ dTDP-glucose 4,6-dehydratase	87.62	945	117	0	463	1407	322	1266	0	946
contig02453	Glyma16g01810.1	RPT1A (REGULATORY PARTICLE TRIPLE-A 1A); ATPase	93.25	1274	86	0	117	1390	1	1274	0	1844
contig02454	Glyma04g41480.1	nuclear movement family protein	86.33	490	65	2	226	714	884	396	1e-117	424
contig02455	Glyma12g06440.1	unknown protein	86.91	466	58	1	246	711	153	615	2e-121	436
contig02456	Glyma02g05520.1	unknown protein	88.31	992	113	1	244	1235	1026	38	0	1043
contig02457	Glyma07g35010.1	cyclin family protein	87.51	1025	120	4	225	1248	17	1034	0	993
contig02458	Glyma14g07960.1	PAF1; endopeptidase/ peptidase/ threonine-type endopeptidase	84.85	726	110	0	387	1112	726	1	1e-160	567
contig02459	Glyma11g12700.1	CLPP6; serine-type endopeptidase	86.85	745	94	2	134	878	82	822	0	688
contig02460	Glyma12g01610.1	RCP1 (ROOT CAP 1); maltose transmembrane transporter	85.48	909	124	6	1375	2276	325	1232	0	712
contig02461	Glyma08g22100.1	HSP91; ATP binding	83.11	2374	371	4	639	2991	2365	1	0	1546
contig02462	Glyma11g00810.3	OASA1 (O-ACETYLSERINE (THIOL) LYASE (OAS-TL) ISOFORM A1); cysteine synthase	89.97	947	95	0	209	1155	947	1	0	1124
contig02463	Glyma06g17100.1	unknown protein	82.52	429	72	3	215	641	136	563	7e-60	232
contig02464	Glyma07g13880.2	RPL4; poly(U) binding / structural constituent of ribosome	80.82	245	47	0	423	667	789	545	6e-24	113
contig02467	Glyma01g39640.1	ATRER1A	90.31	196	19	0	451	646	541	346	7e-62	238
contig02468	Glyma02g36700.1	HSC70-1 (HEAT SHOCK COGNATE PROTEIN 70-1); ATP binding	83.96	767	123	0	10	776	767	1	3e-154	545
contig02469	Glyma18g01830.1	ATHB6; DNA binding / protein binding / sequence-specific DNA binding / transcription activator/ transcription factor	89.95	209	21	0	873	1081	395	187	2e-64	248
contig02470	Glyma06g17990.1	CPI1 (CYCLOPROPYL ISOMERASE); cycloeucalenol cycloisomerase	89.18	832	90	0	460	1291	858	27	0	936
contig02472	Glyma13g23170.1	AVP1; ATPase/ hydrogen-translocating pyrophosphatase	88.51	2289	261	2	46	2333	1	2288	0	2436
contig02473	Glyma12g35520.1	aminotransferase class IV family protein	86.21	1001	138	0	181	1181	26	1026	0	890
contig02474	Glyma17g04650.1	unknown protein	84.56	285	38	2	713	994	674	955	1e-52	208
contig02475	Glyma13g31230.1	unknown protein	82.03	128	23	0	62	189	519	392	1e-11	71.9
contig02477	Glyma03g15130.1	photoassimilate-responsive protein-related	86.48	281	38	0	290	570	476	196	4e-67	256
contig02478	Glyma08g45990.1	MOD1 (MOSAIC DEATH 1); enoyl-[acyl-carrier-protein] reductase (NADH)/ enoyl-[acyl-carrier-protein] reductase/ oxidoreductase	89.01	955	105	0	395	1349	215	1169	0	1061
contig02479	Glyma06g00550.1	PIP2;8 (PLASMA MEMBRANE INTRINSIC PROTEIN 2;8); water channel	83.01	671	114	0	228	898	40	710	2e-118	426
contig02480	Glyma16g04560.3	GDH1 (GLUTAMATE DEHYDROGENASE 1); ATP binding / glutamate dehydrogenase [NAD(P)+]/ oxidoreductase	88.71	248	28	0	26	273	982	1229	2e-71	270
contig02484	Glyma15g10030.1	CUL4 (CULLIN4); protein binding / ubiquitin-protein ligase	93.24	666	45	0	1	666	1702	2367	0	963
contig02485	Glyma17g34220.1	HSP17.6II (17.6 KDA CLASS II HEAT SHOCK PROTEIN)	85.83	127	18	0	205	331	116	242	5e-23	109
contig02486	Glyma05g04670.1	40S ribosomal protein S30 (RPS30C)	88.36	189	22	0	150	338	189	1	9e-51	200
contig02487	Glyma01g01830.1	binding / catalytic/ coenzyme binding	86.89	732	90	1	141	866	181	912	0	658
contig02489	Glyma01g29420.1	ATG2; aminopeptidase/ metalloexopeptidase	87.31	1064	135	0	149	1212	1	1064	0	1039
contig02490	Glyma01g20900.1	ENDO 2 (endonuclease 2); T/G mismatch-specific endonuclease/ endonuclease/ nucleic acid binding / single-stranded DNA specific endodeoxyribonuclease	80.45	885	170	1	78	962	1	882	5e-104	379
contig02492	Glyma12g35970.1	ATRABA1B (ARABIDOPSIS RAB GTPASE HOMOLOG A1B); GTP binding	90.37	654	63	0	301	954	654	1	0	797
contig02493	Glyma18g23000.1	unknown protein	84.97	173	26	0	410	582	358	186	3e-31	137
contig02494	Glyma20g34490.1	lesion inducing protein-related	82.43	461	72	1	180	640	452	1	2e-74	280
contig02495	Glyma07g25390.1	2-oxoglutarate-dependent dioxygenase, putative	82.01	428	77	0	179	606	1190	763	2e-61	238
contig02496	Glyma15g07850.4	unknown protein	84.68	744	111	1	253	996	741	1	1e-160	567
contig02498	Glyma18g07550.1	PCNA2 (PROLIFERATING CELL NUCLEAR ANTIGEN 2); DNA binding / DNA polymerase processivity factor	85.88	800	113	0	63	862	1	800	0	690
contig02500	Glyma14g35370.1	2-dehydro-3-deoxyphosphoheptonate aldolase, putative / 3-deoxy-D-arabino-heptulosonate 7-phosphate synthase, putative / DAHP synthetase, putative	88.29	1153	135	0	408	1560	34	1186	0	1215
contig02501	Glyma14g00340.1	HSK (HOMOSERINE KINASE); homoserine kinase	87.36	87	11	0	346	432	804	890	7e-16	85.7
contig02502	Glyma12g06350.1	PTAC16 (PLASTID TRANSCRIPTIONALLY ACTIVE 16); binding / catalytic	83.09	810	134	1	335	1141	244	1053	6e-145	515
contig02503	Glyma09g29650.3	unknown protein	85.92	476	63	4	6	480	476	4	7e-105	381
contig02504	Glyma08g18860.1	NAP57 (Arabidopsis thaliana homologue of NAP57); pseudouridine synthase	87.38	618	78	0	506	1123	628	1245	2e-172	607
contig02505	Glyma08g23990.1	VHA-A (VACUOLAR ATP SYNTHASE SUBUNIT A); ATP binding / hydrogen ion transporting ATP synthase, rotational mechanism / hydrolase, acting on acid anhydrides, catalyzing transmembrane movement of substances / proton-transporting ATPase, rotational mechanism	91.69	1793	149	0	433	2225	1870	78	0	2373
contig02506	Glyma03g39890.1	MK (MEVALONATE KINASE); mevalonate kinase	82.91	1153	194	1	289	1441	1150	1	0	720
contig02507	Glyma02g04110.1	signal recognition particle binding	85.93	718	101	0	230	947	780	63	2e-177	622
contig02508	Glyma01g43330.1	aldose 1-epimerase family protein	87.5	104	13	0	100	203	854	751	8e-22	103
contig02509	Glyma1000s00210.1	#N/A	97.52	242	6	0	110	351	388	147	4e-120	432
contig02512	Glyma04g32360.1	unknown protein	79.38	480	93	2	224	700	106	582	6e-35	149
contig02513	Glyma05g24960.1	ATRZ-1A; RNA binding / nucleotide binding	88.07	243	29	0	272	514	258	16	5e-66	252
contig02514	Glyma01g37940.1	AtTLP2 (TUBBY LIKE PROTEIN 2); phosphoric diester hydrolase/ transcription factor	85.23	907	132	2	86	991	906	1	0	720
contig02516	Glyma12g05190.1	unknown protein	90.91	55	5	0	223	277	177	231	2e-11	69.9
contig02518	Glyma12g17230.1	unknown protein	84.18	177	28	0	474	650	518	342	9e-29	129
contig02519	Glyma05g26150.4	MSI1 (MULTICOPY SUPRESSOR OF IRA1); protein binding	87.07	897	116	0	357	1253	1257	361	0	858
contig02521	Glyma13g20830.2	CP29; RNA binding / poly(U) binding	84.98	233	32	2	470	699	810	578	3e-41	170
contig02522	Glyma15g23690.1	nodulin family protein	82.66	790	131	2	225	1008	1705	916	9e-132	472
contig02524	Glyma07g03530.1	ATP binding / ATP-dependent helicase/ helicase/ nucleic acid binding	91.29	1274	111	0	96	1369	1	1274	0	1645
contig02525	Glyma02g34860.1	unknown protein	83.84	526	85	0	345	870	539	14	5e-101	369
contig02527	Glyma13g37430.1	epoxide hydrolase, putative	84.38	493	77	0	91	583	444	936	1e-100	367
contig02528	Glyma01g00400.4	ATPase activator/ chaperone binding	83.9	441	70	1	210	649	181	621	2e-81	303
contig02529	Glyma07g17180.1	fructose-1,6-bisphosphatase, putative / D-fructose-1,6-bisphosphate 1-phosphohydrolase, putative / FBPase, putative	84.87	1236	175	2	203	1435	1227	1	0	940
contig02530	Glyma19g23570.1	SDH2-2; electron carrier/ succinate dehydrogenase	82.25	659	114	1	266	924	830	175	1e-102	375
contig02531	Glyma06g08100.1	unknown protein	80.9	398	61	4	513	895	520	123	5e-43	176
contig02532	Glyma15g41690.1	ALDH5F1; 3-chloroallyl aldehyde dehydrogenase/ NAD or NADH binding / succinate-semialdehyde dehydrogenase	89.99	1499	150	0	314	1812	1521	23	0	1782
contig02534	Glyma09g33630.1	IAA9 (INDOLE-3-ACETIC ACID INDUCIBLE 9); transcription factor	91	489	41	1	757	1242	577	1065	2e-175	617
contig02535	Glyma10g27960.2	carboxylesterase	88.26	809	95	0	204	1012	1054	246	0	850
contig02536	Glyma08g10200.1	transketolase family protein	87.02	1171	138	5	160	1323	58	1221	0	1094
contig02537	Glyma04g03860.1	serpin, putative / serine protease inhibitor, putative	80.53	416	81	0	166	581	1159	744	4e-45	182
contig02538	Glyma12g10510.1	ATG8C (autophagy 8c); microtubule binding	91.71	350	29	0	54	403	1	350	7e-130	464
contig02539	Glyma09g36110.1	unknown protein	88.57	761	86	1	279	1038	1130	370	0	811
contig02540	Glyma07g01660.3	MIOX1 (MYO-INISITOL OXYGENASE); inositol oxygenase/ oxidoreductase	88.3	855	97	1	214	1065	67	921	0	898
contig02543	Glyma19g39800.1	glycine-rich protein	85.42	343	49	1	121	462	1	343	5e-73	276
contig02547	Glyma06g17360.1	CLPC1; ATP binding / ATP-dependent peptidase/ ATPase	91.48	681	57	1	561	1241	2728	2049	0	882
contig02548	Glyma09g04340.1	BXL1 (BETA-XYLOSIDASE 1); hydrolase, hydrolyzing O-glycosyl compounds	85.38	431	62	1	121	550	1513	1943	2e-94	347
contig02549	Glyma18g18980.1	BURP domain-containing protein / polygalacturonase, putative	80.35	509	100	0	1432	1940	1350	1858	1e-54	216
contig02550	Glyma13g19160.1	unknown protein	83.56	827	118	1	95	921	981	173	1e-166	587
contig02552	Glyma18g08910.1	ATSERAT2;2 (SERINE ACETYLTRANSFERASE 2;2); serine O-acetyltransferase	82.91	117	20	0	77	193	713	597	3e-12	73.8
contig02553	Glyma01g02580.1	ELI3-2 (ELICITOR-ACTIVATED GENE 3-2); aryl-alcohol dehydrogenase/ mannitol dehydrogenase	81.01	1053	200	0	205	1257	1074	22	6e-141	502
contig02555	Glyma02g03750.1	threonyl-tRNA synthetase / threonine--tRNA ligase (THRRS)	78.74	414	88	0	1	414	505	92	2e-27	123
contig02556	Glyma19g00530.1	RNA recognition motif (RRM)-containing protein	86.74	875	104	4	222	1090	94	962	0	799
contig02560	Glyma19g38220.1	vacuolar protein sorting 55 family protein / VPS55 family protein	89.18	342	37	0	235	576	342	1	6e-106	385
contig02561	Glyma10g32200.2	ATARFC1 (ADP-ribosylation factor C1); GTP binding	91.33	542	47	0	226	767	1	542	0	702
contig02562	Glyma08g21800.1	proton-dependent oligopeptide transport (POT) family protein	82.84	647	105	2	153	796	1748	1105	7e-109	394
contig02565	Glyma05g02810.1	PIMT1 (PROTEIN-L-ISOASPARTATE METHYLTRANSFERASE 1); protein-L-isoaspartate (D-aspartate) O-methyltransferase	86.3	686	88	1	137	816	1	686	1e-175	617
contig02567	Glyma20g09810.1	ATPPC3 (PHOSPHOENOLPYRUVATE CARBOXYLASE 3); phosphoenolpyruvate carboxylase	88.24	757	88	1	327	1082	2900	2144	0	787
contig02569	Glyma17g12890.1	bile acid:sodium symporter family protein	88.14	1012	120	0	403	1414	273	1284	0	1055
contig02570	Glyma17g37760.1	GASA1 (GAST1 PROTEIN HOMOLOG 1)	86.1	295	37	2	5	299	10	300	7e-65	248
contig02571	Glyma07g08120.1	ATP binding / ATP-dependent helicase/ helicase/ nucleic acid binding	87.89	669	78	3	39	705	1173	506	0	660
contig02573	Glyma05g20940.1	ATRER1A	88.41	276	32	0	383	658	597	322	3e-78	293
contig02574	Glyma18g47200.1	ribosomal protein L5 family protein	82.51	669	113	2	217	881	819	151	2e-106	387
contig02575	Glyma02g16210.2	APG1 (ALBINO OR PALE GREEN MUTANT 1); 2-methyl-6-phytyl-1,4-benzoquinone methyltransferase/ S-adenosylmethionine-dependent methyltransferase/ methyltransferase	88.93	533	59	0	135	667	1025	493	2e-167	589
contig02576	Glyma08g43220.1	rcd1-like cell differentiation protein, putative	90.06	825	82	0	129	953	139	963	0	959
contig02577	Glyma11g02750.1	transcription initiation factor-related	89.18	684	73	1	241	924	89	771	0	720
contig02578	Glyma09g38260.1	MTACP-1 (MITOCHONDRIAL ACYL CARRIER PROTEIN 1); acyl carrier/ cofactor binding / phosphopantetheine binding	89.19	259	28	0	248	506	351	93	6e-78	291
contig02580	Glyma11g10340.1	calcium-binding EF hand family protein	84.1	1063	163	1	170	1232	1114	58	0	769
contig02581	Glyma03g39370.1	unknown protein	89.06	192	20	1	1	191	337	146	2e-52	206
contig02582	Glyma01g20700.1	proton-dependent oligopeptide transport (POT) family protein	79.13	1303	270	1	257	1559	1715	415	2e-116	420
contig02583	Glyma11g09980.1	BIO2 (BIOTIN AUXOTROPH 2); biotin synthase	89.13	1012	108	2	258	1268	1125	115	0	1118
contig02584	Glyma01g43960.2	DEAD box RNA helicase, putative	88.64	88	10	0	257	344	134	221	5e-19	95.6
contig02585	Glyma06g01380.1	APL3; glucose-1-phosphate adenylyltransferase	87.31	1347	171	0	292	1638	1560	214	0	1314
contig02586	Glyma01g24100.1	IAA9 (INDOLE-3-ACETIC ACID INDUCIBLE 9); transcription factor	90.51	432	40	1	769	1200	481	911	2e-147	523
contig02590	Glyma01g00940.1	emb1027 (embryo defective 1027); ATP binding / aminoacyl-tRNA ligase/ arginine-tRNA ligase/ nucleotide binding	83.64	1241	195	3	34	1273	1664	431	0	837
contig02591	Glyma04g03850.1	nitrate transporter, putative	82.3	1723	287	1	22	1726	52	1774	0	1023
contig02592	Glyma19g30250.1	UBP1 interacting protein 2a (UBA2a)	87.63	186	23	0	815	1000	756	941	7e-46	186
contig02595	Glyma09g04710.1	IBR3 (IBA-RESPONSE 3); acyl-CoA dehydrogenase/ oxidoreductase	85.86	976	137	1	538	1513	2207	1233	0	833
contig02596	Glyma17g17530.1	formamidase, putative / formamide amidohydrolase, putative	86.72	1137	151	0	277	1413	1359	223	0	1057
contig02599	Glyma11g03330.2	stress-inducible protein, putative	83.4	524	86	1	689	1211	646	1169	1e-92	341
contig02602	Glyma16g08050.1	integral membrane protein, putative	83.66	361	59	0	245	605	935	575	1e-64	248
contig02604	Glyma15g07790.2	NADH-ubiquinone oxidoreductase 23 kDa subunit, mitochondrial, putative	88.94	669	74	0	41	709	1	669	0	739
contig02605	Glyma04g41130.2	pseudouridine synthase and archaeosine transglycosylase (PUA) domain-containing protein	94.64	168	9	0	1	168	369	536	5e-69	262
contig02606	Glyma14g13480.2	ASP5 (ASPARTATE AMINOTRANSFERASE 5); L-aspartate:2-oxoglutarate aminotransferase	89.64	589	61	0	1	589	736	148	0	684
contig02608	Glyma02g36640.1	hydrophobic protein, putative / low temperature and salt responsive protein, putative	87.04	216	28	0	229	444	223	8	2e-52	206
contig02609	Glyma07g14410.1	unknown protein	79.29	367	76	0	1212	1578	955	1321	2e-27	125
contig02610	Glyma06g13770.1	rhodanese-like domain-containing protein	88.45	701	77	2	338	1036	705	7	0	735
contig02611	Glyma06g47280.1	unknown protein	86.44	553	75	0	218	770	651	99	4e-141	502
contig02612	Glyma17g07740.1	GAE1 (UDP-D-GLUCURONATE 4-EPIMERASE 1); UDP-glucuronate 4-epimerase/ catalytic	82.42	620	105	2	137	755	13	629	2e-96	353
contig02613	Glyma11g01030.1	unknown protein	85.16	182	27	0	36	217	37	218	2e-34	147
contig02614	Glyma08g05590.1	MOS4 (Modifier of snc1,4)	89.21	380	40	1	56	434	336	715	9e-117	420
contig02616	Glyma0023s00610.1	unknown protein	92.16	51	4	0	357	407	86	36	3e-11	69.9
contig02619	Glyma04g08300.1	calcium-binding protein, putative	85.77	260	34	1	566	825	533	277	1e-55	218
contig02622	Glyma11g20570.1	60S ribosomal protein L12 (RPL12B)	80.67	450	87	0	153	602	486	37	4e-51	202
contig02624	Glyma13g30050.1	leucine-rich repeat transmembrane protein kinase, putative	84.32	338	50	3	1	336	1494	1830	2e-58	226
contig02626	Glyma10g40620.1	unknown protein	85.26	631	90	1	81	708	501	1131	2e-143	509
contig02628	Glyma06g35710.1	ERF4 (ETHYLENE RESPONSIVE ELEMENT BINDING FACTOR 4); DNA binding / protein binding / transcription factor/ transcription repressor	84.24	184	29	0	142	325	62	245	1e-30	135
contig02629	Glyma06g12020.4	TAPX (THYLAKOIDAL ASCORBATE PEROXIDASE); L-ascorbate peroxidase	90.02	992	89	2	171	1152	157	1148	0	1181
contig02630	Glyma04g07950.1	AHA5 (Arabidopsis H(+)-ATPase 5); ATPase	88.85	1713	191	0	8	1720	1713	1	0	1881
contig02631	Glyma08g01410.1	ATFP3; metal ion binding / transition metal ion binding	96	50	2	0	451	500	409	458	5e-15	83.8
contig02632	Glyma12g12800.1	epoxide hydrolase, putative	82.49	554	94	3	8	560	630	79	4e-82	305
contig02635	Glyma12g08090.3	unknown protein	84.59	545	75	2	195	739	1	536	3e-114	412
contig02636	Glyma05g05740.1	unknown protein	87.94	141	17	0	260	400	141	1	5e-34	145
contig02637	Glyma07g03560.1	lactoylglutathione lyase family protein / glyoxalase I family protein	86.12	418	58	0	303	720	452	35	2e-93	343
contig02638	Glyma09g37180.1	structural constituent of ribosome	82.7	289	50	0	328	616	647	359	2e-43	176
contig02639	Glyma14g04160.1	CYCB1;4 (Cyclin B1;4); cyclin-dependent protein kinase regulator	81.37	757	139	2	695	1450	499	1254	3e-100	367
contig02640	Glyma19g32500.5	zinc finger (AN1-like) family protein	84.45	508	77	2	274	780	519	13	7e-100	365
contig02641	Glyma06g13440.1	seven in absentia (SINA) family protein	91.08	796	71	0	224	1019	932	137	0	1015
contig02642	Glyma12g37100.1	ADL3 (ARABIDOPSIS DYNAMIN-LIKE 3); GTPase	87.61	2769	336	3	443	3204	2769	1	0	2753
contig02643	Glyma01g43490.1	unknown protein	85.71	154	22	0	156	309	90	243	1e-29	131
contig02645	Glyma04g33570.1	unknown protein	81.15	366	69	0	474	839	675	310	1e-43	178
contig02646	Glyma13g40350.2	ATPDIL5-1 (PDI-like 5-1)	85.48	310	40	2	316	620	421	112	1e-64	248
contig02648	Glyma06g11380.3	unknown protein	90.08	393	39	0	412	804	408	16	2e-131	470
contig02650	Glyma11g05130.1	peptidyl-prolyl cis-trans isomerase cyclophilin-type family protein	88.7	761	86	0	150	910	1	761	0	827
contig02652	Glyma02g06710.1	vacuolar ATP synthase subunit H family protein	89.56	1015	106	0	291	1305	1865	851	0	1172
contig02653	Glyma14g39140.1	UGP (UDP-glucose pyrophosphorylase); UTP:glucose-1-phosphate uridylyltransferase/ nucleotidyltransferase	90.89	1164	102	2	323	1482	1410	247	0	1455
contig02654	Glyma20g21100.1	29 kDa ribonucleoprotein, chloroplast, putative / RNA-binding protein cp29, putative	83.82	519	74	2	281	799	860	352	2e-99	363
contig02656	Glyma14g36390.1	IAA9 (INDOLE-3-ACETIC ACID INDUCIBLE 9); transcription factor	85.22	345	42	1	11	346	760	1104	8e-77	287
contig02657	Glyma07g15110.1	acid phosphatase class B family protein	83.1	503	85	0	156	658	761	259	2e-87	323
contig02665	Glyma12g10960.1	XTH9 (XYLOGLUCAN ENDOTRANSGLUCOSYLASE/HYDROLASE 9); hydrolase, acting on glycosyl bonds / xyloglucan:xyloglucosyl transferase	83.71	485	77	2	26	510	226	708	3e-86	319
contig02666	Glyma20g36110.1	RNA recognition motif (RRM)-containing protein	82.19	803	124	7	331	1130	283	1069	3e-118	426
contig02667	Glyma15g13080.1	ATGH9A1 (ARABIDOPSIS THALIANA GLYCOSYL HYDROLASE 9A1); cellulase/ hydrolase, hydrolyzing O-glycosyl compounds	87.77	417	51	0	19	435	1441	1857	3e-117	422
contig02668	Glyma11g01660.1	immunophilin-related / FKBP-type peptidyl-prolyl cis-trans isomerase-related	86.34	476	62	1	686	1158	476	1	2e-107	391
contig02669	Glyma19g41930.1	F-box family protein	86.65	457	58	2	16	469	1214	1670	4e-113	408
contig02672	Glyma10g35680.4	unknown protein	84.94	797	117	1	108	901	1	797	6e-168	591
contig02674	Glyma08g07180.1	unknown protein	87.96	216	26	0	247	462	250	35	4e-57	222
contig02675	Glyma11g05990.1	unknown protein	91.02	245	22	0	91	335	863	619	7e-84	311
contig02677	Glyma17g36580.1	RPS9 (RIBOSOMAL PROTEIN S9); structural constituent of ribosome	87.33	450	57	0	334	783	624	175	2e-122	440
contig02678	Glyma07g38120.1	unknown protein	81.41	382	71	0	158	539	765	384	2e-48	194
contig02679	Glyma11g36600.1	GAE6 (UDP-D-GLUCURONATE 4-EPIMERASE 6); UDP-glucuronate 4-epimerase/ catalytic	79.12	661	137	1	721	1380	572	1232	2e-52	208
contig02680	Glyma17g34940.1	unknown protein	83.33	444	72	2	90	532	46	488	9e-74	278
contig02681	Glyma08g25610.1	MSRB1 (methionine sulfoxide reductase B 1); peptide-methionine-(S)-S-oxide reductase	84.63	410	61	2	88	497	607	200	1e-79	297
contig02682	Glyma08g43300.1	ERF3 (ETHYLENE RESPONSIVE ELEMENT BINDING FACTOR 3); DNA binding / protein binding / transcription factor/ transcription repressor	89.51	162	17	0	668	829	255	94	5e-46	186
contig02684	Glyma02g36230.1	unknown protein	84.74	321	49	0	373	693	247	567	1e-64	248
contig02685	Glyma08g11450.2	G10 family protein	90.11	263	26	0	129	391	1	263	2e-85	315
contig02689	Glyma08g12220.6	GRF9 (GENERAL REGULATORY FACTOR 9); calcium ion binding / protein binding / protein phosphorylated amino acid binding	87.48	735	92	0	326	1060	743	9	0	728
contig02690	Glyma03g24020.1	AT-AER (alkenal reductase); 2-alkenal reductase	87.94	655	79	0	125	779	1028	374	0	672
contig02692	Glyma10g34230.1	histone H2B, putative	90.43	94	9	0	1	94	230	137	3e-25	115
contig02693	Glyma17g34110.1	ATGPX7 (glutathione peroxidase 7); glutathione peroxidase	90.4	479	46	0	251	729	223	701	4e-166	585
contig02694	Glyma05g30490.1	zinc finger protein (LSD1)	87.9	537	59	2	253	786	1	534	7e-153	541
contig02695	Glyma14g09300.1	PAB8 (POLY(A) BINDING PROTEIN 8); RNA binding / translation initiation factor	83.32	1822	289	4	128	1937	1898	80	0	1191
contig02697	Glyma17g23520.1	unknown protein	84.34	479	74	1	343	820	680	202	2e-94	347
contig02699	Glyma08g42400.1	CSY2 (citrate synthase 2); citrate (SI)-synthase	87.15	1323	164	1	395	1717	1536	220	0	1277
contig02700	Glyma13g27820.1	extracellular dermal glycoprotein, putative / EDGP, putative	78.47	483	89	1	346	813	871	1353	6e-36	153
contig02702	Glyma17g00470.2	elongation factor 1B-gamma, putative / eEF-1B gamma, putative	84.79	1223	178	3	109	1326	44	1263	0	936
contig02703	Glyma03g04880.1	peroxidase, putative	80.32	249	49	0	848	1096	448	200	2e-21	105
contig02704	Glyma03g23890.1	NADP-dependent oxidoreductase, putative	79.93	294	56	1	150	443	1	291	9e-24	111
contig02705	Glyma07g30210.1	ALDH6B2; 3-chloroallyl aldehyde dehydrogenase/ methylmalonate-semialdehyde dehydrogenase (acylating)/ oxidoreductase	89.27	1277	137	0	108	1384	31	1307	0	1445
contig02706	Glyma11g28990.1	ubiquitin family protein	81.64	1111	194	3	41	1147	1527	423	5e-163	575
contig02707	Glyma13g04440.1	DNA binding / protein binding / transcription regulator	84.72	1145	164	5	1	1141	3005	4142	0	854
contig02708	Glyma11g07000.2	tRNA synthetase class I (W and Y) family protein	88.38	1024	118	1	506	1528	1138	115	0	981
contig02710	Glyma07g06590.1	60S ribosomal protein L5 (RPL5B)	87.07	526	68	0	81	606	64	589	7e-142	504
contig02711	Glyma12g16380.2	THI1; protein homodimerization	84.11	837	133	0	245	1081	217	1053	6e-172	605
contig02712	Glyma20g27160.1	#N/A	91.07	112	10	0	351	462	281	170	4e-33	143
contig02715	Glyma16g04630.1	short-chain dehydrogenase/reductase (SDR) family protein	79.73	291	59	0	290	580	798	508	9e-23	109
contig02716	Glyma12g34150.1	unknown protein	88.57	525	54	4	249	768	187	710	7e-152	537
contig02717	Glyma08g20370.1	clathrin adaptor complex small chain family protein	91.4	500	43	0	321	820	515	16	0	650
contig02718	Glyma07g30430.1	PMDH2 (peroxisomal NAD-malate dehydrogenase 2); malate dehydrogenase	89.43	1041	109	1	62	1101	31	1071	0	1183
contig02719	Glyma04g24380.1	scpl29 (serine carboxypeptidase-like 29); serine-type carboxypeptidase	82.23	743	128	2	861	1602	854	115	2e-114	414
contig02722	Glyma13g18430.1	unknown protein	89.07	421	45	1	2	421	421	1	2e-129	462
contig02723	Glyma14g33210.1	glycine-rich protein	91.81	171	14	0	377	547	171	1	7e-59	228
contig02724	Glyma18g45520.1	CYP76C2; electron carrier/ heme binding / iron ion binding / monooxygenase/ oxygen binding	80.6	531	102	1	255	785	1160	631	4e-50	200
contig02725	Glyma17g10930.1	HNH endonuclease domain-containing protein	87.89	355	43	0	222	576	270	624	3e-99	363
contig02726	Glyma16g34450.1	GAD5 (glutamate decarboxylase 5); calmodulin binding	85.28	1264	186	0	164	1427	44	1307	0	1031
contig02727	Glyma01g01770.1	XTR4 (XYLOGLUCAN ENDOTRANSGLYCOSYLASE 4); hydrolase, acting on glycosyl bonds / hydrolase, hydrolyzing O-glycosyl compounds / xyloglucan:xyloglucosyl transferase	84.79	631	96	0	550	1180	722	92	1e-129	464
contig02728	Glyma13g22480.1	unknown protein	88.22	1893	223	0	214	2106	157	2049	0	1959
contig02729	Glyma04g03220.1	clathrin adaptor complexes medium subunit family protein	89.67	1307	132	1	213	1516	1328	22	0	1516
contig02730	Glyma04g04830.1	interferon-related developmental regulator family protein / IFRD protein family	85.03	1316	181	2	324	1623	1	1316	0	985
contig02732	Glyma06g12090.1	ATPDIL1-1 (PDI-LIKE 1-1); protein disulfide isomerase	84.77	1090	164	2	1	1089	373	1461	0	829
contig02733	Glyma10g40140.1	WIN1 (HOPW1-1-INTERACTING 1); N2-acetyl-L-ornithine:2-oxoglutarate 5-aminotransferase/ catalytic/ pyridoxal phosphate binding / transaminase	84.3	1121	176	0	268	1388	253	1373	0	827
contig02734	Glyma14g09220.1	SBP1 (s-ribonuclease binding protein 1); protein binding / zinc ion binding	83.6	945	146	3	288	1225	1056	114	3e-180	632
contig02735	Glyma11g11920.2	unknown protein	86.83	205	25	2	292	495	253	456	4e-43	176
contig02736	Glyma05g38490.2	ACP4 (acyl carrier protein 4); acyl carrier	88.41	328	38	0	172	499	42	369	4e-95	349
contig02737	Glyma11g05540.1	MEE59 (maternal effect embryo arrest 59)	85.07	134	20	0	316	449	250	383	2e-22	107
contig02738	Glyma15g13660.2	NF-YA7 (NUCLEAR FACTOR Y, SUBUNIT A7); specific transcriptional repressor/ transcription factor	87.85	107	13	0	1	107	501	607	3e-23	109
contig02739	Glyma02g36680.1	eukaryotic translation initiation factor 4F, putative / eIF-4F, putative	85.81	867	108	6	1044	1901	1720	860	0	650
contig02740	Glyma20g27000.1	ATVSR3 (ARABIDOPSIS THALIANA VACULOLAR SORTING RECEPTOR 3); calcium ion binding	89.02	1831	201	0	278	2108	62	1892	0	2036
contig02742	Glyma07g32850.1	SSI2; acyl-[acyl-carrier-protein] desaturase/ stearoyl-CoA 9-desaturase	88.45	840	97	0	445	1284	1209	370	0	896
contig02743	Glyma13g35640.1	unknown protein	91.07	392	35	0	1	392	1541	1932	7e-141	500
contig02745	Glyma10g05870.2	SYP71 (SYNTAXIN OF PLANTS 71); protein transporter	88.92	785	84	1	528	1312	782	1	0	862
contig02746	Glyma15g08730.1	lipase, putative	83.09	207	33	2	124	329	100	305	2e-25	117
contig02747	Glyma16g01240.1	FLU (FLUORESCENT IN BLUE LIGHT); binding	84.95	771	116	0	188	958	894	124	3e-173	609
contig02748	Glyma13g06660.1	COB (COBRA)	86.12	245	32	2	35	277	309	65	9e-51	200
contig02750	Glyma10g17160.1	scpl49 (serine carboxypeptidase-like 49); serine-type carboxypeptidase	89.21	584	63	0	967	1550	5	588	0	658
contig02751	Glyma01g37900.1	aldose 1-epimerase family protein	88.85	816	91	0	133	948	110	925	0	896
contig02754	Glyma12g02850.1	RPL12-C (ribosomal protein l12-c); structural constituent of ribosome	81.6	163	30	0	298	460	544	382	9e-16	85.7
contig02756	Glyma01g05430.1	unknown protein	87.37	586	74	0	121	706	594	9	3e-163	575
contig02757	Glyma11g35640.1	DEAD/DEAH box helicase, putative (RH18)	85.96	1368	190	2	28	1393	1	1368	0	1174
contig02758	Glyma10g37500.1	heavy-metal-associated domain-containing protein	84.52	239	37	0	182	420	1	239	1e-44	180
contig02759	Glyma18g06110.1	TAFII15 (TBP-ASSOCIATED FACTOR II 15); RNA polymerase II transcription factor/ transcription factor	88.89	342	38	0	267	608	411	70	2e-103	377
contig02760	Glyma12g15430.1	lipase, putative	82.45	245	38	3	1063	1303	575	818	2e-27	125
contig02761	Glyma01g44390.1	unknown protein	84.3	1057	157	5	201	1252	80	1132	0	747
contig02762	Glyma10g04480.1	succinyl-CoA ligase (GDP-forming) beta-chain, mitochondrial, putative / succinyl-CoA synthetase, beta chain, putative / SCS-beta, putative	91.08	1256	112	0	100	1355	1	1256	0	1602
contig02763	Glyma01g29190.1	pyruvate decarboxylase, putative	82.11	1643	291	3	322	1963	1824	184	0	902
contig02764	Glyma12g35670.1	calcium-binding EF hand family protein	81.57	1563	282	5	36	1596	572	2130	0	751
contig02765	Glyma03g05460.1	disease resistance-responsive protein-related / dirigent protein-related	80.39	306	60	0	258	563	563	258	2e-29	131
contig02767	Glyma02g44090.2	CER10; 3-oxo-5-alpha-steroid 4-dehydrogenase/ fatty acid elongase/ trans-2-enoyl-CoA reductase (NADPH)	86.11	936	124	2	359	1294	930	1	0	817
contig02772	Glyma15g00900.1	NADH-ubiquinone oxidoreductase 24 kDa subunit, putative	88.76	756	84	1	295	1049	756	1	0	817
contig02773	Glyma20g31460.1	protease-associated zinc finger (C3HC4-type RING finger) family protein	89.51	677	68	1	9	685	334	1007	0	775
contig02774	Glyma13g41110.1	ATOEP16-1 (OUTER PLASTID ENVELOPE PROTEIN 16-1); P-P-bond-hydrolysis-driven protein transmembrane transporter/ protein transporter	88.73	142	16	0	189	330	432	291	4e-37	155
contig02775	Glyma07g09430.1	short-chain dehydrogenase/reductase (SDR) family protein	88.8	527	59	0	5	531	928	1454	8e-164	577
contig02776	Glyma15g03320.2	GLX2-4 (glyoxalase 2-4); hydrolase/ hydroxyacylglutathione hydrolase/ zinc ion binding	88.02	918	107	1	230	1147	34	948	0	944
contig02778	Glyma13g40090.1	unknown protein	86.96	92	12	0	338	429	449	358	2e-16	87.7
contig02780	Glyma19g33940.1	chalcone isomerase	85.25	549	81	0	9	557	276	824	2e-124	446
contig02781	Glyma07g03910.2	LOX1; lipoxygenase	85.88	85	12	0	1	85	652	568	9e-13	73.8
contig02782	Glyma10g36030.1	heat shock protein binding	83.75	1440	200	9	292	1697	1722	283	0	977
[truncated: 18,420 more rows]
