# Supplementary material for: Transcriptome sequencing of lentil based on second-generation technology permits large-scale unigene assembly and SSR marker discovery
Source: BMC Genomics. 2011 May 25;12:265. doi: 10.1186/1471-2164-12-265 (PMC3113791; doi:10.1186/1471-2164-12-265)
Supplement: Additional file 7 — Sequence information of all of the SSR primer pairs identified and designed using BatchPrimer3. This file contains all of the information (sequence information, orientation, sequence length, expected product length, expected position on Mt genome, Tm, GC content and SSR motif length) on SSR primer pairs designed using BatchPrimer 3. [file 1471-2164-12-265-S7.XLS]

## Sheet: Sheet1
SSR inhouse ID	Index	Seq ID	Mt genome position	Count	Primer type	Orientation	Start	Len	tm	GC%	Any compl	3' compl	Seq	Prod size	Seq len	Included len	Pair any compl	Pair 3' compl	Motif	Motif Len	SSR	SSRLen
PBA_LC_0097	1	contig00018	#N/A	1	SSR	FORWARD	287	20	55.08	40	5	2	ATATGCCACCAACTTTGTTC	151	519	519	3	2	ATT	3	ATTATTATTATT	12
	2	contig00018	#N/A	1	SSR	REVERSE	437	22	54.6	31.82	4	1	AAAATAGAATCCCCTTGTATGA
PBA_LC_0098	3	contig00025	MtChr7	1	SSR	FORWARD	14	21	55.26	47.62	4	2	GAGAGGGATCTACGAGAAGAA	151	1222	1222	6	3	AGA	3	AGAAGAAGAAGA	12
	4	contig00025	MtChr7	1	SSR	REVERSE	164	21	55.13	33.33	3	1	CTTTTTCCTCAATCCTTCATT
PBA_LC_0099	5	contig00025	MtChr7	1	SSR	FORWARD	931	22	55.05	36.36	7	2	GCTTTCCAAATTGGTACTAAAG	148	1222	1222	4	1	GTT	3	GTTGTTGTTGTT	12
	6	contig00025	MtChr7	1	SSR	REVERSE	1078	21	54.69	47.62	4	2	CAAGTCATAGTGGGAACACTC
PBA_LC_0100	7	contig00029	#N/A	1	SSR	FORWARD	759	21	55.28	47.62	4	0	GGTATCTACGTGTGTGTGCTT	149	965	965	4	1	AAAT	4	AAATAAATAAAT	12
	8	contig00029	#N/A	1	SSR	REVERSE	907	21	55.38	38.1	6	2	AACTGTCCACAGGAAAGAAAT
PBA_LC_0101	9	contig00042	MtChr7	1	SSR	FORWARD	7	21	55.76	33.33	6	2	ACTAAATTTTCACATGCCACA	128	552	552	6	0	TTTA	4	TTTATTTATTTA	12
	10	contig00042	MtChr7	1	SSR	REVERSE	134	21	54.73	38.1	6	0	GCATATGATCAAACAAAGTCC
PBA_LC_0102	11	contig00051	#N/A	1	SSR	FORWARD	256	21	54.92	38.1	1	0	AGAAGAGAAGGAACAAAAGGA	138	1907	1907	7	3	AGA	3	AGAAGAAGAAGA	12
	12	contig00051	#N/A	1	SSR	REVERSE	393	21	55.18	42.86	4	2	CTTGACCTTTCTTCAGGATCT
PBA_LC_0103	13	contig00057	#N/A	1	SSR	FORWARD	42	21	55.31	42.86	3	0	AATAGCAGAGATTTGGGAGAG	151	1408	1408	5	3	CCG	3	CCGCCGCCGCCG	12
	14	contig00057	#N/A	1	SSR	REVERSE	192	21	54.05	47.62	5	1	GATCACCTGAAGTAACTGCTC
PBA_LC_0104	15	contig00066	#N/A	1	SSR	FORWARD	438	21	55.51	38.1	6	3	GCTGCTATATGGACAATTGAA	162	813	813	4	3	ATGG	4	ATGGATGGATGG	12
	16	contig00066	#N/A	1	SSR	REVERSE	599	21	55.26	38.1	4	2	TGCACTAAGCCATTACTTGTT
PBA_LC_0105	17	contig00068	MtChr7	1	SSR	FORWARD	145	21	54.19	33.33	2	2	AAGCAAACAACATCACACATA	159	1036	1036	3	1	AAC	3	AACAACAACAACAACAAC	18
	18	contig00068	MtChr7	1	SSR	REVERSE	303	21	55.19	42.86	5	2	GGCGTAATACCTCTTGAGAAT
PBA_LC_0106	19	contig00074	MtChr8	1	SSR	FORWARD	289	21	55.59	38.1	5	3	AAGTTCTTCAATCTCCAGGAA	142	1445	1445	4	1	TTC	3	TTCTTCTTCTTCTTCTTCTTCTTCTTCTTC	30
	20	contig00074	MtChr8	1	SSR	REVERSE	430	21	55.25	38.1	6	2	GTTGCTAACAAACAACACCAT
PBA_LC_0107	21	contig00075	#N/A	1	SSR	FORWARD	775	21	54.92	38.1	1	0	TTCTTTGTTTCTCCTCCTCTT	146	1750	1750	5	1	CTT	3	CTTCTTCTTCTT	12
	22	contig00075	#N/A	1	SSR	REVERSE	920	21	55.46	38.1	3	2	AAGGAGTCAAATCGTGAGAAT
PBA_LC_0108	23	contig00078	AC233657	1	SSR	FORWARD	38	21	53.68	38.1	6	3	AGATTACATGTGACCATGACA	148	1565	1565	4	1	AGGAC	5	AGGACAGGACAGGAC	15
	24	contig00078	AC233657	1	SSR	REVERSE	185	21	55.12	38.1	5	2	ATTTCTTCCTCTCAGATTTGG
PBA_LC_0109	25	contig00080	#N/A	1	SSR	FORWARD	889	21	54.52	42.86	3	1	CCACCTCTACTTCTTCAATCA	139	1033	1033	3	1	GAT	3	GATGATGATGATGAT	15
	26	contig00080	#N/A	1	SSR	REVERSE	1027	21	54.53	33.33	6	2	ATAGCAAAATATTCCCTCCAT
PBA_LC_0110	27	contig00082	MtChr2	1	SSR	FORWARD	953	21	54.01	42.86	6	0	GATCGATGATGAGAGAGAAAG	149	1102	1102	2	0	TC	2	TCTCTCTCTCTC	12
	28	contig00082	MtChr2	1	SSR	REVERSE	1101	20	54.82	35	2	0	GGCAAAACAAAGAGAAAGAA
PBA_LC_0111	29	contig00091	MtChr7	1	SSR	FORWARD	629	21	55.18	38.1	4	0	TGCTTGTAATGCCTTCTATGT	176	855	855	5	2	TAT	3	TATTATTATTATTATTATTAT	21
	30	contig00091	MtChr7	1	SSR	REVERSE	804	21	55.66	33.33	4	2	ATAAACTGCAAAGCACAAATG
PBA_LC_0112	31	contig00110	#N/A	1	SSR	FORWARD	168	21	54.45	33.33	6	3	TTTGAATGTGCATCATGTATC	137	772	772	4	2	CCA	3	CCACCACCACCA	12
	32	contig00110	#N/A	1	SSR	REVERSE	304	21	54.87	47.62	7	3	ATGGTGGTGGTAGTCACTATG
PBA_LC_0113	35	contig00110	#N/A	1	SSR	FORWARD	175	21	55.81	42.86	6	2	GTGCATCATGTATCATGGTCT	157	772	772	4	2	ACC	3	ACCACCACCACC	12
	36	contig00110	#N/A	1	SSR	REVERSE	331	21	55.37	52.38	7	3	GTGGTGGTGGTAGTCACTATG
PBA_LC_0114	37	contig00110	#N/A	1	SSR	FORWARD	260	21	55.37	52.38	7	0	CACCATAGTGACTACCACCAC	151	772	772	4	1	ACC	3	ACCACCACCACC	12
	38	contig00110	#N/A	1	SSR	REVERSE	410	21	54.92	42.86	3	1	GACAGTGAGGTTGTTGAAAAG
PBA_LC_0115	41	contig00115	MtChr7	1	SSR	FORWARD	856	21	55.43	38.1	2	0	AGGAAGACGAACAAAAAGAAG	156	1050	1050	5	0	GA	2	GAGAGAGAGAGAGA	14
	42	contig00115	MtChr7	1	SSR	REVERSE	1011	20	54.94	45	4	3	ATTTGCCTGTCTAGGTCAGA
PBA_LC_0116	43	contig00115	MtChr7	1	SSR	FORWARD	823	21	55.26	42.86	2	0	AGAACCAACAAGAGGAAAGAG	144	1050	1050	7	2	ATC	3	ATCATCATCATCATCATCATCATCATC	27
	44	contig00115	MtChr7	1	SSR	REVERSE	966	21	55.92	47.62	4	2	CTCTTTCTCGCTCTAAGCAGT
PBA_LC_0117	45	contig00119	MtChr7	1	SSR	FORWARD	457	21	55.14	42.86	3	3	GACAACCAAACAGCAACTAAG	156	848	848	3	2	CCA	3	CCACCACCACCA	12
	46	contig00119	MtChr7	1	SSR	REVERSE	612	21	54.99	47.62	6	2	TCTGCATCAGACTAGAGCTTC
PBA_LC_0118	47	contig00119	MtChr7	1	SSR	FORWARD	601	21	54.19	42.86	6	3	GTCTGATGCAGAGAAAACTTC	158	848	848	4	0	GTG	3	GTGGTGGTGGTG	12
	48	contig00119	MtChr7	1	SSR	REVERSE	758	21	54.54	47.62	5	0	ACAGTGTTAGTCCCTCCTCTT
PBA_LC_0119	49	contig00123	#N/A	1	SSR	FORWARD	22	22	54.25	31.82	7	2	AAAATCAGTGAGGATTTTAACC	150	354	354	4	0	ATGG	4	ATGGATGGATGG	12
	50	contig00123	#N/A	1	SSR	REVERSE	171	21	54.84	38.1	4	1	TGCACTAAGCCATTATTTCTC
PBA_LC_0120	51	contig00126	MtChr1	1	SSR	FORWARD	317	21	54.92	38.1	5	3	TTCTTGAAGGAAGGAGAAGTT	153	773	773	4	2	CTTCTG	6	CTTCTGCTTCTGCTTCTG	18
	52	contig00126	MtChr1	1	SSR	REVERSE	469	21	55.18	33.33	4	0	AAATGCAAACAGACTCAGAAA
PBA_LC_0121	53	contig00127	#N/A	1	SSR	FORWARD	60	21	55.36	38.1	2	0	TGATGAGGATGAGAAAAAGTG	151	257	257	4	0	GTT	3	GTTGTTGTTGTTGTTGTTGTTGTTGTT	27
	54	contig00127	#N/A	1	SSR	REVERSE	210	21	55.01	42.86	7	2	ACAACTACCTGGTGTTTGCTA
PBA_LC_0122	55	contig00129	#N/A	1	SSR	FORWARD	246	21	55.04	33.33	4	0	AAACCATTCCTTCTTTGTTTC	150	1211	1211	5	0	TCT	3	TCTTCTTCTTCT	12
	56	contig00129	#N/A	1	SSR	REVERSE	395	21	55.53	42.86	3	1	AAGGAGTCAAATCGTGAGAGT
PBA_LC_0123	57	contig00130	MtChr7	1	SSR	FORWARD	46	21	54.83	47.62	4	2	CACTAAGCCACTATGACTGCT	150	890	890	4	0	GAT	3	GATGATGATGAT	12
	58	contig00130	MtChr7	1	SSR	REVERSE	195	21	55.13	42.86	4	1	TACATCATCATCTTCCTCGTC
PBA_LC_0124	59	contig00135	#N/A	1	SSR	FORWARD	1390	21	55.32	38.1	4	2	TTATCAGACGCTTGGTCTAAA	162	5339	5339	4	1	GGTT	4	GGTTGGTTGGTT	12
	60	contig00135	#N/A	1	SSR	REVERSE	1551	21	54.37	38.1	3	2	CCCCTCTTTGTCTCTAAAAAT
PBA_LC_0125	61	contig00137	#N/A	1	SSR	FORWARD	535	21	54.54	42.86	4	0	ATCTGGCAACAGACATAGAAG	168	703	703	7	1	CACT	4	CACTCACTCACTCACTCACT	20
	62	contig00137	#N/A	1	SSR	REVERSE	702	22	54.93	36.36	2	2	GGTTGTTGTTGGAGATAAGATT
PBA_LC_0126	63	contig00147	#N/A	1	SSR	FORWARD	346	20	55.14	50	3	0	AATAGACTGGTGGAGGAGGT	146	592	592	8	1	TGG	3	TGGTGGTGGTGG	12
	64	contig00147	#N/A	1	SSR	REVERSE	491	22	54.96	31.82	4	2	TCCACCTGTTTACAAATACAAA
PBA_LC_0127	65	contig00150	#N/A	1	SSR	FORWARD	28	21	54.03	42.86	3	3	CGTGATAGGAGTTCTGATTTC	177	277	277	3	1	TAG	3	TAGTAGTAGTAGTAG	15
	66	contig00150	#N/A	1	SSR	REVERSE	204	21	54.1	42.86	4	3	GAGACAATACCTGTTTGAAGC
PBA_LC_0128	67	contig00151	#N/A	1	SSR	FORWARD	444	21	55.08	47.62	6	2	GATGTACCGGACACTAGATCA	145	650	650	3	1	AT	2	ATATATATATAT	12
	68	contig00151	#N/A	1	SSR	REVERSE	588	21	57.65	52.38	4	2	ATAGACACACACACCCAGCTC
PBA_LC_0129	69	contig00175	#N/A	1	SSR	FORWARD	83	21	54.76	33.33	6	0	TTTTCATAAGCTAGGAAGCAA	147	1052	1052	4	1	ACAT	4	ACATACATACAT	12
	70	contig00175	#N/A	1	SSR	REVERSE	229	21	54.71	42.86	5	2	TCTCAGACTCATCCTCAACAT
PBA_LC_0130	71	contig00175	#N/A	1	SSR	FORWARD	858	21	54.76	38.1	5	0	ACAAAGATGCAAGTTGAGAAG	154	1052	1052	6	3	TTTC	4	TTTCTTTCTTTC	12
	72	contig00175	#N/A	1	SSR	REVERSE	1011	23	54.83	34.78	4	2	TTCTCTTTTACAACTCTCCAAAG
PBA_LC_0131	73	contig00183	MtChr5	1	SSR	FORWARD	290	21	54.96	42.86	4	3	TATAGTGCTTCGGCTTGTAAC	140	1336	1336	4	2	CTTA	4	CTTACTTACTTA	12
	74	contig00183	MtChr5	1	SSR	REVERSE	429	21	54.92	38.1	4	3	AGAACTTTGGTAAAAGGCTGT
PBA_LC_0132	75	contig00191	#N/A	1	SSR	FORWARD	630	21	55.43	38.1	3	2	ATCATTGTGGTGTCCTTTGTA	149	781	781	5	3	TGG	3	TGGTGGTGGTGG	12
	76	contig00191	#N/A	1	SSR	REVERSE	778	21	54.84	38.1	3	0	ATGGAACACAAACCAATACAC
PBA_LC_0133	77	contig00200	MtChr8	1	SSR	FORWARD	11	21	55.98	47.62	6	1	GCACTCATAAGTCTCCCAACT	151	837	837	4	3	TTC	3	TTCTTCTTCTTC	12
	78	contig00200	MtChr8	1	SSR	REVERSE	161	20	55.12	50	5	1	CTGCTGAGGATAAGTCTTGG
PBA_LC_0134	79	contig00202	MtChr3	1	SSR	FORWARD	148	21	55.42	38.1	5	2	AACAAGAGGGTTGTTTACGAT	148	747	747	4	3	CCA	3	CCACCACCACCA	12
	80	contig00202	MtChr3	1	SSR	REVERSE	295	21	54.91	42.86	4	2	CATAGATCACTTCACCACCAT
PBA_LC_0135	81	contig00204	#N/A	1	SSR	FORWARD	2195	21	54.55	33.33	4	0	TGCTATGTAGGCTTTTTGTTT	173	2433	2433	4	0	ATG	3	ATGATGATGATG	12
	82	contig00204	#N/A	1	SSR	REVERSE	2367	22	54.97	31.82	3	0	TTCCTTACTTATGCTGGATTTT
PBA_LC_0136	83	contig00205	#N/A	1	SSR	FORWARD	22	21	54.85	38.1	4	1	GACAATGAGGTTGTTGAAAAG	148	549	549	4	1	TGG	3	TGGTGGTGGTGG	12
	84	contig00205	#N/A	1	SSR	REVERSE	169	21	55.37	52.38	7	2	CACCACCATAGTGACTACCAC
PBA_LC_0137	85	contig00205	#N/A	1	SSR	FORWARD	98	21	55.37	52.38	7	3	GTGGTGGTGGTAGTCACTATG	160	549	549	5	2	TGG	3	TGGTGGTGGTGG	12
	86	contig00205	#N/A	1	SSR	REVERSE	257	21	54.1	42.86	5	3	GGTATCATCAGTTACCGTTGT
PBA_LC_0138	87	contig00205	#N/A	1	SSR	FORWARD	143	21	54.87	47.62	7	3	ATGGTGGTGGTAGTCACTATG	138	549	549	4	2	TGG	3	TGGTGGTGGTGG	12
	88	contig00205	#N/A	1	SSR	REVERSE	280	21	54.45	33.33	6	3	TTTGAATGTGCATCATGTATC
PBA_LC_0139	89	contig00207	MtChr1	1	SSR	FORWARD	62	21	54.49	38.1	6	1	GATGCATTTGTGAAGAAGAGT	157	1572	1572	5	3	AAG	3	AAGAAGAAGAAG	12
	90	contig00207	MtChr1	1	SSR	REVERSE	218	21	55.7	42.86	6	2	GAAATTATCTTCGGAGAGCAC
PBA_LC_0140	91	contig00209	MtChr5	1	SSR	FORWARD	30	21	53.53	33.33	2	2	AAAAACAAGCAGAACAGAACT	131	950	950	5	1	ATA	3	ATAATAATAATA	12
	92	contig00209	MtChr5	1	SSR	REVERSE	160	21	56.05	38.1	4	2	CTCTTTTCATGGGCTAACATT
PBA_LC_0141	93	contig00209	MtChr5	1	SSR	FORWARD	139	21	55.1	33.33	4	0	TAATGTTAGCCCATGAAAAGA	123	950	950	5	2	AGTAAC	6	AGTAACAGTAACAGTAAC	18
	94	contig00209	MtChr5	1	SSR	REVERSE	261	21	54.08	42.86	6	3	TCTAGAGAAGAGCCTTCATTG
PBA_LC_0142	95	contig00216	MtChr1	1	SSR	FORWARD	640	21	54.95	38.1	3	0	GTTTAGCGTGAAGAAGAACAA	145	854	854	4	0	TTG	3	TTGTTGTTGTTG	12
	96	contig00216	MtChr1	1	SSR	REVERSE	784	21	54.77	33.33	3	0	AATCAATCAGAGAAACCACAA
PBA_LC_0143	97	contig00218	#N/A	1	SSR	FORWARD	471	21	55.02	38.1	6	1	CAACACCATGTTATTCACCTT	146	648	648	4	1	CTT	3	CTTCTTCTTCTT	12
	98	contig00218	#N/A	1	SSR	REVERSE	616	21	55.74	38.1	7	3	TATCACTGATCTTCGATTCCA
PBA_LC_0144	99	contig00219	MtChr4	1	SSR	FORWARD	540	21	55.45	42.86	4	0	GTAGGTTTCAACGCTCTTCTT	146	763	763	7	3	TCT	3	TCTTCTTCTTCT	12
	100	contig00219	MtChr4	1	SSR	REVERSE	685	21	54.94	38.1	2	2	AACCAGCAGAAGAGAAGAAAT
PBA_LC_0145	101	contig00220	MtChr1	1	SSR	FORWARD	1	20	54.64	40	5	3	ATTACCAGAGCTGAATTTCG	144	757	757	4	1	CCA	3	CCACCACCACCA	12
	102	contig00220	MtChr1	1	SSR	REVERSE	144	21	55.08	38.1	5	0	AATAAATCTGATGCCTCTTCC
PBA_LC_0146	103	contig00224	#N/A	1	SSR	FORWARD	155	21	54.92	47.62	5	3	GGAAGAAGCTACCTAAGGATG	140	653	653	4	2	AAG	3	AAGAAGAAGAAG	12
	104	contig00224	#N/A	1	SSR	REVERSE	294	21	54.97	42.86	4	2	CTTGCTTGAGATACCAATGTC
PBA_LC_0147	105	contig00224	#N/A	1	SSR	FORWARD	466	21	55.64	38.1	4	3	ACCAAAGCTGTAACCAAGTTT	141	653	653	5	1	ATTT	4	ATTTATTTATTT	12
	106	contig00224	#N/A	1	SSR	REVERSE	606	21	55.24	38.1	3	2	TCCATCATTTCCTTACACAAG
PBA_LC_0148	107	contig00227	#N/A	1	SSR	FORWARD	187	21	54.38	38.1	7	0	TATCCCAAGGATACACAAAAG	158	525	525	3	1	CCA	3	CCACCACCACCA	12
	108	contig00227	#N/A	1	SSR	REVERSE	344	21	55.07	33.33	7	3	ACAATGGCAAACTTAAAGTGA
PBA_LC_0149	109	contig00229	MtChr5	1	SSR	FORWARD	860	21	56.06	52.38	1	0	AGAGTGGTGGAGTGAAGAGAG	141	1000	1000	4	2	ATGA	4	ATGAATGAATGA	12
	110	contig00229	MtChr5	1	SSR	REVERSE	1000	22	55.02	31.82	6	0	CACATTCAAATGCTAAAATCAC
PBA_LC_0150	111	contig00236	MtChr5	1	SSR	FORWARD	237	20	54.98	50	3	0	GAGTTGGGTCCTCTCTTCTT	172	472	472	4	0	CTT	3	CTTCTTCTTCTT	12
	112	contig00236	MtChr5	1	SSR	REVERSE	408	20	54.58	50	4	1	GTAAGGTTCACGGATCACTC
PBA_LC_0151	113	contig00239	MtChr3	1	SSR	FORWARD	311	21	53.17	33.33	2	0	AACAATACATAAACCACACGA	153	968	968	4	0	GCA	3	GCAGCAGCAGCA	12
	114	contig00239	MtChr3	1	SSR	REVERSE	463	21	54.68	38.1	3	0	AGATTGAAAGCCCTAAGAAAG
PBA_LC_0152	115	contig00244	#N/A	1	SSR	FORWARD	935	21	55.07	42.86	3	2	GGACTCTTTCTTTCTCTTTCG	158	1451	1451	4	1	GAAA	4	GAAAGAAAGAAA	12
	116	contig00244	#N/A	1	SSR	REVERSE	1092	21	55.17	47.62	4	2	GTTAGAGGCACCCTTGTAAGT
PBA_LC_0153	117	contig00246	#N/A	1	SSR	FORWARD	237	21	54.76	38.1	4	1	ATGTTCATCTCATTCTGCACT	164	594	594	5	3	CAA	3	CAACAACAACAA	12
	118	contig00246	#N/A	1	SSR	REVERSE	400	21	55.56	38.1	3	0	CCTTCAAATCATACAAGCAGA
PBA_LC_0154	119	contig00250	MtChr4	1	SSR	FORWARD	441	21	54.9	52.38	6	1	CTCTAGCTATCCTTGGTCTCC	150	1008	1008	8	3	CAT	3	CATCATCATCAT	12
	120	contig00250	MtChr4	1	SSR	REVERSE	590	21	55.01	42.86	5	3	GAAGATAGCTGAGCAGTTCAA
PBA_LC_0155	121	contig00261	#N/A	1	SSR	FORWARD	341	21	54.34	42.86	4	1	GAAACATACCAGTCTCTTGGA	155	1070	1070	4	2	AAG	3	AAGAAGAAGAAG	12
	122	contig00261	#N/A	1	SSR	REVERSE	495	21	55.1	42.86	3	2	CAACCTCAACTTTCTCAACTG
PBA_LC_0156	123	contig00265	#N/A	1	SSR	FORWARD	537	21	54.9	42.86	4	1	GCTGAACAGAGAAATCATCAC	150	1539	1539	4	1	CAT	3	CATCATCATCAT	12
	124	contig00265	#N/A	1	SSR	REVERSE	686	21	54.94	42.86	4	2	TTCCTTCTAACACAGCTTGAG
PBA_LC_0157	125	contig00274	MtChr3	1	SSR	FORWARD	987	21	55.13	33.33	6	2	TTTGTTCGAAGGAACAGAATA	144	1160	1160	5	2	TTGTGT	6	TTGTGTTTGTGTTTGTGTTTGTGTTTGTGT	30
	126	contig00274	MtChr3	1	SSR	REVERSE	1130	21	54.84	38.1	3	0	ACCATACCACAAACACATTTC
PBA_LC_0158	127	contig00288	#N/A	1	SSR	FORWARD	1084	21	54.8	42.86	3	2	GGAGAAAATAGTGATGTGACG	163	1336	1336	5	1	TTTC	4	TTTCTTTCTTTC	12
	128	contig00288	#N/A	1	SSR	REVERSE	1246	21	55.37	42.86	2	1	ATCTCCTTGTCTGTTTCCACT
PBA_LC_0159	129	contig00289	#N/A	1	SSR	FORWARD	473	21	55.38	42.86	6	0	GCTACATGTTTCTGATCTCCA	146	1224	1224	4	2	CCA	3	CCACCACCACCA	12
	130	contig00289	#N/A	1	SSR	REVERSE	618	22	54.9	36.36	3	3	AACACTCGTCAAGATTATGTGA
PBA_LC_0160	131	contig00291	#N/A	1	SSR	FORWARD	81	21	54.94	38.1	2	2	AACCAGCAGAAGAGAAGAAAT	146	377	377	7	3	AAG	3	AAGAAGAAGAAG	12
	132	contig00291	#N/A	1	SSR	REVERSE	226	21	55.45	42.86	4	0	GTAGGTTTCAACGCTCTTCTT
PBA_LC_0161	133	contig00293	MtChr8	1	SSR	FORWARD	245	21	55.35	33.33	2	2	CAGCAAACCAATACAAAACAT	155	983	983	4	2	ATTT	4	ATTTATTTATTT	12
	134	contig00293	MtChr8	1	SSR	REVERSE	399	21	55.29	33.33	2	1	TGGTGGGTAAAATAAATCCTT
PBA_LC_0162	135	contig00293	MtChr8	1	SSR	FORWARD	811	21	54.92	38.1	3	0	TCTGGTGTTCTCACTGTTTTT	171	983	983	6	3	TTGT	4	TTGTTTGTTTGT	12
	136	contig00293	MtChr8	1	SSR	REVERSE	981	21	55.24	42.86	4	2	GTACCTGCAACAACACAGAAT
PBA_LC_0163	137	contig00309	#N/A	1	SSR	FORWARD	161	21	55.02	38.1	8	2	GCACAAGCTTGAAGAAGATTA	148	1833	1833	3	1	TGC	3	TGCTGCTGCTGC	12
	138	contig00309	#N/A	1	SSR	REVERSE	308	21	55.02	33.33	6	3	TCTGAAATATCATAGGCCAAA
PBA_LC_0164	139	contig00314	#N/A	1	SSR	FORWARD	358	21	54.48	38.1	6	1	TCATTGCAACTCTTGACTACA	154	530	530	3	2	GAA	3	GAAGAAGAAGAA	12
	140	contig00314	#N/A	1	SSR	REVERSE	511	21	54.89	33.33	4	1	TGATAGGAGAAAATTGAACCA
PBA_LC_0165	141	contig00318	MtChr2	1	SSR	FORWARD	1635	21	55.54	42.86	4	3	ATAGCTGGATCGGGAGTAATA	198	1864	1864	3	0	CT	2	CTCTCTCTCTCT	12
	142	contig00318	MtChr2	1	SSR	REVERSE	1832	20	54.78	45	2	0	CGGAGAGAGAAAGAACAGAA
PBA_LC_0166	143	contig00318	MtChr2	1	SSR	FORWARD	1433	21	54.65	42.86	7	1	CTTGAGATCATCCAATGAGAC	174	1864	1864	6	3	TGGTCA	6	TGGTCATGGTCATGGTCATGGTCA	24
	144	contig00318	MtChr2	1	SSR	REVERSE	1606	21	54.44	33.33	4	2	ATTCATGCTTTGATTTCAGAC
PBA_LC_0167	145	contig00320	#N/A	1	SSR	FORWARD	651	21	55.33	42.86	6	3	GAAGAGATCTTGAGCCAACTT	139	796	796	5	3	AGA	3	AGAAGAAGAAGA	12
	146	contig00320	#N/A	1	SSR	REVERSE	789	21	55.89	42.86	3	0	GTCACAACGAAGTTAGGGTTT
PBA_LC_0168	147	contig00325	#N/A	1	SSR	FORWARD	29	21	55.49	38.1	5	0	ACCACTGTGTTGTTTGTTGTT	141	848	848	5	3	AG	2	AGAGAGAGAGAGAGAGAGAG	20
	148	contig00325	#N/A	1	SSR	REVERSE	169	21	55.47	38.1	3	1	ATTGAAGAAGAACCCACCTAA
PBA_LC_0169	149	contig00328	MtChr4	1	SSR	FORWARD	726	21	54.87	42.86	4	0	AGCTAACAAAGTCACAAGCAC	132	1054	1054	6	0	ACAA	4	ACAAACAAACAA	12
	150	contig00328	MtChr4	1	SSR	REVERSE	857	21	54.97	33.33	3	1	TATTTGTGGTTTGAGAAAGGA
PBA_LC_0170	151	contig00334	MtChr4	1	SSR	FORWARD	421	21	55.2	42.86	3	0	TCTTGTATGTCTCAACGCTCT	149	873	873	4	1	TCT	3	TCTTCTTCTTCT	12
	152	contig00334	MtChr4	1	SSR	REVERSE	569	21	55.07	47.62	2	2	ACCTGTGGAAGAGAAGAAGTC
PBA_LC_0171	153	contig00338	#N/A	1	SSR	FORWARD	115	21	55.4	38.1	6	2	CCAACACACATGCATACATTA	152	734	734	3	2	CATG	4	CATGCATGCATG	12
	154	contig00338	#N/A	1	SSR	REVERSE	266	21	55.38	47.62	4	2	GCCCTTAGAAGTCTCCACTTA
PBA_LC_0172	155	contig00341	#N/A	1	SSR	FORWARD	3846	22	54.97	31.82	3	0	TTCCTTACTTATGCTGGATTTT	161	4176	4176	4	2	ATC	3	ATCATCATCATC	12
	156	contig00341	#N/A	1	SSR	REVERSE	4006	21	55	38.1	4	0	CAATCACTAGAAACCGAAATG
PBA_LC_0173	157	contig00344	MtChr4	1	SSR	FORWARD	3	21	54.99	33.33	6	3	AATCCAATGCTTTGTACTTCA	136	1135	1135	5	2	TTC	3	TTCTTCTTCTTCTTCTTCTTCTTC	24
	158	contig00344	MtChr4	1	SSR	REVERSE	138	21	54.74	38.1	4	1	TGTTTGGAAGAGAAGAAACTG
PBA_LC_0174	159	contig00359	#N/A	1	SSR	FORWARD	70	21	55.43	42.86	8	0	CCCAACAACTTAAGTACACGA	153	697	697	5	2	AGA	3	AGAAGAAGAAGAAGAAGAAGA	21
	160	contig00359	#N/A	1	SSR	REVERSE	222	21	54.73	33.33	2	0	TATTTGTTCTTGTTTGCTTCC
PBA_LC_0175	161	contig00381	#N/A	1	SSR	FORWARD	1697	21	55.12	42.86	5	2	CAACGGTTAAGGAGGAGTTAT	157	1855	1855	4	3	AGA	3	AGAAGAAGAAGA	12
	162	contig00381	#N/A	1	SSR	REVERSE	1853	21	54.62	38.1	3	0	TGCTTTGTCATTCTCTAATCC
PBA_LC_0176	163	contig00386	#N/A	1	SSR	FORWARD	90	21	54.9	38.1	8	1	CGAGAAAGTTGACTTTGAGAA	146	2784	2784	6	1	AGTA	4	AGTAAGTAAGTA	12
	164	contig00386	#N/A	1	SSR	REVERSE	235	21	55.63	33.33	6	2	TATTGAAAACTCAAGCGCTAA
PBA_LC_0177	165	contig00386	#N/A	1	SSR	FORWARD	1005	21	56.01	47.62	2	0	CGTCTCGGTAGGTGTATTCTT	188	2784	2784	2	0	CATT	4	CATTCATTCATT	12
	166	contig00386	#N/A	1	SSR	REVERSE	1192	21	55.07	38.1	2	1	TCTTCTTCTTTCTTGTTGCTG
PBA_LC_0178	167	contig00388	#N/A	1	SSR	FORWARD	1016	21	55.7	38.1	4	3	GGCCTATGTGTTTGGAATAAT	148	1328	1328	6	3	TATGAT	6	TATGATTATGATTATGATTATGAT	24
	168	contig00388	#N/A	1	SSR	REVERSE	1163	22	54.76	36.36	2	0	AATGAAGGGATACAAATACACC
PBA_LC_0179	169	contig00395	#N/A	1	SSR	FORWARD	50	21	54.65	33.33	5	3	TGATCCAGCAATAAAACTTTC	165	900	900	3	0	AT	2	ATATATATATATAT	14
	170	contig00395	#N/A	1	SSR	REVERSE	214	21	54.53	33.33	5	1	AATAAGATAATGGCCCAGATT
PBA_LC_0180	171	contig00395	#N/A	1	SSR	FORWARD	400	21	55.97	38.1	4	0	ACGCCTTTCATATCTCATTTC	153	900	900	3	1	CCA	3	CCACCACCACCA	12
	172	contig00395	#N/A	1	SSR	REVERSE	552	21	55.07	47.62	4	2	CACTCACCTCAACATGGTAGT
PBA_LC_0181	173	contig00398	MtChr5	1	SSR	FORWARD	278	21	54.92	38.1	4	0	CAACGATTCTAATTCATCTGG	163	900	900	3	3	CATC	4	CATCCATCCATC	12
	174	contig00398	MtChr5	1	SSR	REVERSE	440	21	55.14	38.1	4	1	AAGTGTTAAGGCAACAAGTGA
PBA_LC_0182	175	contig00398	MtChr5	1	SSR	FORWARD	668	21	55.4	47.62	2	2	AGAAGAGGAGAGTTTGAGTGC	163	900	900	5	3	AAATG	5	AAATGAAATGAAATG	15
	176	contig00398	MtChr5	1	SSR	REVERSE	830	21	54.67	38.1	2	1	GAGAAAAGCAAAACACACACT
PBA_LC_0183	177	contig00402	#N/A	1	SSR	FORWARD	25	21	55.63	52.38	6	0	CCTCTATCAGAGTCTCGTTCC	158	625	625	3	0	AGA	3	AGAAGAAGAAGA	12
	178	contig00402	#N/A	1	SSR	REVERSE	182	21	55.38	38.1	2	0	ATGTTGTTCACCTTCTCCTTT
PBA_LC_0184	179	contig00408	MtChr4	1	SSR	FORWARD	856	21	55.46	38.1	4	2	AAGAGGATCAGCAATTAAAGC	144	1255	1255	3	0	TTAA	4	TTAATTAATTAA	12
	180	contig00408	MtChr4	1	SSR	REVERSE	999	21	54.43	42.86	6	1	GGACCACTAGTTTTTCACTCA
PBA_LC_0185	181	contig00417	MtChr4	1	SSR	FORWARD	419	21	55.45	42.86	4	0	GTAGGTTTCAACGCTCTTCTT	164	623	623	6	3	TCT	3	TCTTCTTCTTCT	12
	182	contig00417	MtChr4	1	SSR	REVERSE	582	21	55.41	42.86	6	0	AGAAACCAGCTGAGAAGAAAC
PBA_LC_0186	183	contig00424	MtChr1	1	SSR	FORWARD	713	21	54.93	52.38	2	0	AGTAGGGAGTATGAGGAGTGG	158	1690	1690	6	3	TGG	3	TGGTGGTGGTGG	12
	184	contig00424	MtChr1	1	SSR	REVERSE	870	21	54.58	38.1	5	2	TCCCCATCCATACTATTACAA
PBA_LC_0187	185	contig00425	MtChr7	1	SSR	FORWARD	848	21	54.99	33.33	4	0	TAGATTGTTTGAATTGCCTGT	148	1015	1015	5	2	TTTTG	5	TTTTGTTTTGTTTTG	15
	186	contig00425	MtChr7	1	SSR	REVERSE	995	21	54.99	33.33	3	2	TGCCATAGAAAAGAAACACAT
PBA_LC_0188	187	contig00429	#N/A	1	SSR	FORWARD	173	21	55.19	38.1	4	3	GTCATTGGACATGGCTTAATA	150	474	474	3	1	CCTT	4	CCTTCCTTCCTT	12
	188	contig00429	#N/A	1	SSR	REVERSE	322	21	55.18	47.62	6	2	TCAACTGGGTACCACTATCTG
PBA_LC_0189	189	contig00444	#N/A	1	SSR	FORWARD	1	21	55.11	38.1	3	3	TCTCCTACATTCGTTCTTCAA	129	951	951	5	2	TTTGT	5	TTTGTTTTGTTTTGT	15
	190	contig00444	#N/A	1	SSR	REVERSE	129	21	55.14	42.86	8	0	ATGGTTGGTAGGTACCAGTTT
PBA_LC_0190	191	contig00446	#N/A	1	SSR	FORWARD	894	21	55.22	38.1	5	3	ATTTTGTTGAAGGTGTCACTG	206	1140	1140	4	1	CCG	3	CCGCCGCCGCCGCCG	15
	192	contig00446	#N/A	1	SSR	REVERSE	1099	20	54.97	50	3	0	TTACTCTCTTCCTGCTGCTC
PBA_LC_0191	193	contig00471	MtChr3	1	SSR	FORWARD	1296	21	54.97	38.1	4	2	TTCCTGAGCACAAATGACTAT	158	1503	1503	5	1	TGA	3	TGATGATGATGA	12
	194	contig00471	MtChr3	1	SSR	REVERSE	1453	21	54.61	33.33	4	0	CCATTTTCATAACAACAATCC
PBA_LC_0192	195	contig00477	MtChr4	1	SSR	FORWARD	475	21	54.96	47.62	3	0	AACACTACTCCCTCCAGTTTC	151	1036	1036	6	2	TCC	3	TCCTCCTCCTCCTCC	15
	196	contig00477	MtChr4	1	SSR	REVERSE	625	19	55.54	52.63	4	2	GGTGGTGGAGGATATGGTA
PBA_LC_0193	197	contig00478	#N/A	1	SSR	FORWARD	544	21	55.51	42.86	3	2	ACTATGACGATGGAGTGATGA	153	725	725	6	3	AG	2	AGAGAGAGAGAGAGAGAG	18
	198	contig00478	#N/A	1	SSR	REVERSE	696	21	55.36	38.1	4	0	CAATTTACATCCAATCCACAC
PBA_LC_0194	199	contig00478	#N/A	1	SSR	FORWARD	245	21	55.05	38.1	4	3	CAGAAAAGTCATGGTGATGAT	158	725	725	8	3	AAG	3	AAGAAGAAGAAG	12
	200	contig00478	#N/A	1	SSR	REVERSE	402	21	54.47	38.1	6	0	TGACCATGTTCTTTCTTCTTC
PBA_LC_0195	201	contig00478	#N/A	1	SSR	FORWARD	275	21	55.22	42.86	4	2	GGTGAACACAAAGAAGGTGTA	168	725	725	4	2	CATGGT	6	CATGGTCATGGTCATGGT	18
	202	contig00478	#N/A	1	SSR	REVERSE	442	21	55.39	52.38	4	3	GTCACTGCTGCTGCTACTATC
PBA_LC_0196	203	contig00480	#N/A	1	SSR	FORWARD	383	21	55.2	42.86	4	0	ACTCATCATCATCCTCCTCTT	146	996	996	8	3	TTC	3	TTCTTCTTCTTC	12
	204	contig00480	#N/A	1	SSR	REVERSE	528	21	55.26	42.86	4	2	TGAGAAGAGCATGAAGTCCTA
PBA_LC_0197	205	contig00488	#N/A	1	SSR	FORWARD	860	21	55.5	33.33	2	1	ATCCCTGTTGTTTGCTTTATT	117	980	980	4	0	CT	2	CTCTCTCTCTCTCT	14
	206	contig00488	#N/A	1	SSR	REVERSE	976	20	57.08	50	8	2	CACTTCTGCGATAAGTGTGC
PBA_LC_0198	207	contig00488	#N/A	1	SSR	FORWARD	66	21	55.09	38.1	6	3	CCCTTCAACTACTTGGAATTT	150	980	980	4	0	TAAA	4	TAAATAAATAAA	12
	208	contig00488	#N/A	1	SSR	REVERSE	215	21	53.56	33.33	4	1	CTATGCTTGACATGATTTTTG
PBA_LC_0199	209	contig00494	MtChr5	1	SSR	FORWARD	332	19	54.97	52.63	3	2	TGGAGGAGGTTACGGATAC	150	579	579	4	2	TGG	3	TGGTGGTGGTGGTGG	15
	210	contig00494	MtChr5	1	SSR	REVERSE	481	21	55.28	33.33	4	1	TCATTTGACTTTTCAACAACC
PBA_LC_0200	213	contig00502	AC231338	1	SSR	FORWARD	2	21	54.82	38.1	4	0	TTATATTTGTAGACGGGTGGA	147	461	461	6	3	GGA	3	GGAGGAGGAGGA	12
	214	contig00502	AC231338	1	SSR	REVERSE	148	21	55	47.62	6	0	TCCACCACTTGTATACTCACC
PBA_LC_0201	215	contig00502	AC231338	1	SSR	FORWARD	246	21	55.07	42.86	4	0	AAATTGGTAGTGGAGGAGAAG	139	461	461	6	3	TGG	3	TGGTGGTGGTGG	12
	216	contig00502	AC231338	1	SSR	REVERSE	384	21	54.99	38.1	4	0	CCATCTCAAGCAAACAATTAC
PBA_LC_0202	219	contig00503	#N/A	1	SSR	FORWARD	3517	21	54.72	42.86	4	0	GGAACCTTCGAGTCTTTTATC	150	4548	4548	4	1	ATATG	5	ATATGATATGATATG	15
	220	contig00503	#N/A	1	SSR	REVERSE	3666	21	53.91	33.33	4	0	TTCAGTTAATGGATTTGACCT
PBA_LC_0203	221	contig00508	#N/A	1	SSR	FORWARD	1703	21	55.25	42.86	3	3	CATAGTCAACACTTGGTCGTT	141	1847	1847	4	1	GAA	3	GAAGAAGAAGAAGAAGAAGAA	21
	222	contig00508	#N/A	1	SSR	REVERSE	1843	21	55.38	42.86	5	0	GTCCACAATGAAACTCATCAC
PBA_LC_0204	223	contig00518	#N/A	1	SSR	FORWARD	381	21	54.99	33.33	5	2	TTAACAACTTGGAATCTGCAT	141	1267	1267	3	0	TGC	3	TGCTGCTGCTGC	12
	224	contig00518	#N/A	1	SSR	REVERSE	521	21	55.53	42.86	7	2	ATTGGAGCTGAGCTTAGAAAC
PBA_LC_0205	225	contig00519	#N/A	1	SSR	FORWARD	480	21	54.86	38.1	2	2	TTGAGTTTGAGGATGAGGATA	142	744	744	6	2	TGA	3	TGATGATGATGA	12
	226	contig00519	#N/A	1	SSR	REVERSE	621	21	55.14	33.33	3	0	CATAAAACCCCAAACATTACA
PBA_LC_0206	227	contig00521	#N/A	1	SSR	FORWARD	5382	21	55.51	38.1	4	1	GATCCTGTTTTATCCCATTGT	149	6017	6017	5	2	TTCT	4	TTCTTTCTTTCT	12
	228	contig00521	#N/A	1	SSR	REVERSE	5530	21	54.99	33.33	4	3	ACAATCACTTAGCCAAAATCA
PBA_LC_0207	229	contig00523	#N/A	1	SSR	FORWARD	180	21	54.84	38.1	3	0	ATGGAACACAAACCAATACAC	154	468	468	5	2	ACC	3	ACCACCACCACC	12
	230	contig00523	#N/A	1	SSR	REVERSE	333	21	54.78	42.86	4	1	TGTGGTGTCCTTTGTAGAAGT
PBA_LC_0208	231	contig00543	#N/A	1	SSR	FORWARD	768	21	54.76	33.33	2	0	AATAAGAAACTGGAGGGAAAA	149	1152	1152	6	3	GAT	3	GATGATGATGAT	12
	232	contig00543	#N/A	1	SSR	REVERSE	916	21	55.35	38.1	4	2	AAACTTCTTCCTCATTTCGAG
PBA_LC_0209	233	contig00547	MtChr3	1	SSR	FORWARD	829	21	55.2	42.86	2	0	GGAGTTGGTTAGAAGGAAAGA	152	1012	1012	4	3	GTC	3	GTCGTCGTCGTC	12
	234	contig00547	MtChr3	1	SSR	REVERSE	980	21	53.67	42.86	6	2	CTAGATATCATCGATCCATCC
PBA_LC_0210	235	contig00560	#N/A	1	SSR	FORWARD	320	21	54.75	42.86	8	1	GAAAGTGATAGCGATCAGAGA	155	795	795	4	2	AATT	4	AATTAATTAATT	12
	236	contig00560	#N/A	1	SSR	REVERSE	474	21	55.77	38.1	5	3	TTCTATGGCAGACCATTATGA
PBA_LC_0211	237	contig00569	#N/A	1	SSR	FORWARD	1422	21	55.13	42.86	4	1	TAGACAGTGAAAACCATGTCC	194	1785	1785	3	0	GGA	3	GGAGGAGGAGGA	12
	238	contig00569	#N/A	1	SSR	REVERSE	1615	19	55.1	52.63	4	1	CTCTCCGACTTAGCCAAAC
PBA_LC_0212	239	contig00570	#N/A	1	SSR	FORWARD	721	21	55.05	38.1	4	0	TGATTCTAGTGCTGTTGGTTT	147	984	984	5	3	TATTT	5	TATTTTATTTTATTT	15
	240	contig00570	#N/A	1	SSR	REVERSE	867	21	54.12	38.1	2	2	AAACTCAAACTCACCTCAAGA
PBA_LC_0213	241	contig00579	#N/A	1	SSR	FORWARD	310	21	55.1	33.33	4	1	AAGTTTGGGATAAACCTTTTG	160	591	591	5	3	ATA	3	ATAATAATAATAATA	15
	242	contig00579	#N/A	1	SSR	REVERSE	469	21	54.93	33.33	5	0	CATCATGCTAAAATCAAAACC
PBA_LC_0214	243	contig00579	#N/A	1	SSR	FORWARD	271	21	54.98	33.33	6	0	CGAAAGATGAATCTGCTAAAA	156	591	591	5	2	TTTA	4	TTTATTTATTTA	12
	244	contig00579	#N/A	1	SSR	REVERSE	426	21	55.09	33.33	4	2	AAATGCAACAGCACACTTTAT
PBA_LC_0215	245	contig00584	#N/A	1	SSR	FORWARD	299	21	54.7	33.33	3	3	ATCTTCCTGCTTATTTCCAAT	150	488	488	3	0	AGG	3	AGGAGGAGGAGG	12
	246	contig00584	#N/A	1	SSR	REVERSE	448	21	55.54	47.62	2	0	ATCTCTATTCTTCCCCTCCTC
PBA_LC_0216	247	contig00591	#N/A	1	SSR	FORWARD	1	21	54.76	38.1	2	2	AAATAGAAGTGGAGAGGCAAT	149	741	741	4	1	GAA	3	GAAGAAGAAGAA	12
	248	contig00591	#N/A	1	SSR	REVERSE	149	21	54.97	38.1	6	2	TTCGTTCTTGAGTGATATCGT
PBA_LC_0217	249	contig00594	MtChr7	1	SSR	FORWARD	11	22	53.94	31.82	5	2	TTACCAAGAAATTGAATACAGC	152	751	751	3	1	ATAC	4	ATACATACATAC	12
	250	contig00594	MtChr7	1	SSR	REVERSE	162	21	55.2	38.1	5	2	AGTTTGAAAGGATCTCCAAAG
PBA_LC_0218	251	contig00600	#N/A	1	SSR	FORWARD	417	21	55.29	47.62	3	0	AGTTCTGCTCCTACTTCAACC	149	1684	1684	5	3	GCTCCT	6	GCTCCTGCTCCTGCTCCTGCTCCT	24
	252	contig00600	#N/A	1	SSR	REVERSE	565	21	54.82	42.86	4	0	GCAGTTGCTGAAGATATAGGA
PBA_LC_0219	253	contig00602	MtChr2	1	SSR	FORWARD	806	21	55.09	42.86	4	2	TAGCAAATGGACGTGTAGAGT	166	1065	1065	5	3	GAA	3	GAAGAAGAAGAA	12
	254	contig00602	MtChr2	1	SSR	REVERSE	971	21	55.16	42.86	3	1	GTGGTGCTCAATACACAATCT
PBA_LC_0220	255	contig00606	MtChr4	1	SSR	FORWARD	380	21	55.18	38.1	5	3	TGGCACTTGCTAATATCACTT	152	835	835	4	2	GCA	3	GCAGCAGCAGCA	12
	256	contig00606	MtChr4	1	SSR	REVERSE	531	21	55.51	38.1	5	3	CGCACTATTCAACATGAAACT
PBA_LC_0221	257	contig00616	#N/A	1	SSR	FORWARD	64	20	54.85	45	3	0	AAGCGTCGTAGGTGTAAAAG	157	349	349	4	1	CCG	3	CCGCCGCCGCCG	12
	258	contig00616	#N/A	1	SSR	REVERSE	220	21	55.5	47.62	3	2	GACTACTGTGATGATGGATGC
PBA_LC_0222	259	contig00617	#N/A	1	SSR	FORWARD	736	22	55.29	36.36	6	2	GACACAACGACATCGATAATAA	152	917	917	4	0	ATTA	4	ATTAATTAATTA	12
	260	contig00617	#N/A	1	SSR	REVERSE	887	21	54.8	42.86	5	3	CATTTAACATCTCCGAGTCAC
PBA_LC_0223	261	contig00621	AC231338	1	SSR	FORWARD	131	21	55.51	42.86	4	0	AATATCATTCTCCTCCACCAC	160	519	519	8	3	CAC	3	CACCACCACCAC	12
	262	contig00621	AC231338	1	SSR	REVERSE	290	21	56.24	47.62	4	0	GGAGGAGGTGATTTGTACTTG
PBA_LC_0224	263	contig00621	AC231338	1	SSR	FORWARD	259	21	55.27	42.86	6	0	CCACCCACTTACAAGTACAAA	155	519	519	7	3	CCT	3	CCTCCTCCTCCTCCT	15
	264	contig00621	AC231338	1	SSR	REVERSE	413	21	55.61	38.1	4	1	TAAATTGGTGGTGGTGAGTAA
PBA_LC_0225	265	contig00625	MtChr7	1	SSR	FORWARD	296	21	54.66	38.1	5	0	AACTGTTGCTAAATCTTGTGG	136	636	636	4	1	TATCTA	6	TATCTATATCTATATCTA	18
	266	contig00625	MtChr7	1	SSR	REVERSE	431	21	55.39	33.33	8	3	AGCTTGCAAACTTAAATGACA
PBA_LC_0226	267	contig00628	MtChr4	1	SSR	FORWARD	804	21	55.36	42.86	6	0	TTCTTTAGAACAGGAGGAAGG	172	1148	1148	5	2	GAAT	4	GAATGAATGAAT	12
	268	contig00628	MtChr4	1	SSR	REVERSE	975	21	55.03	42.86	4	2	AACTTGCCTCTTATGGATACC
PBA_LC_0227	269	contig00639	#N/A	1	SSR	FORWARD	3042	21	55.87	47.62	3	0	AGAGTCACCTTCTCCAACAAC	162	3209	3209	4	1	TAAA	4	TAAATAAATAAA	12
	270	contig00639	#N/A	1	SSR	REVERSE	3203	21	55.22	47.62	2	0	CTTCTCTCCTCTCTTTGCTTC
PBA_LC_0228	271	contig00654	#N/A	1	SSR	FORWARD	513	21	55.2	33.33	4	2	AACAATGGTAGCAATAGCAAA	150	1500	1500	5	0	AGA	3	AGAAGAAGAAGA	12
	272	contig00654	#N/A	1	SSR	REVERSE	662	21	55.09	38.1	3	0	TCCTTGTTCATCATCTTCATC
PBA_LC_0229	273	contig00656	#N/A	1	SSR	FORWARD	327	21	55.31	38.1	4	3	AAGGGCAACCACTGATATAAT	164	1266	1266	6	3	AT	2	ATATATATATAT	12
	274	contig00656	#N/A	1	SSR	REVERSE	490	21	54.72	42.86	6	2	TATAAGCTTGGTCATGGTAGC
PBA_LC_0230	275	contig00658	#N/A	1	SSR	FORWARD	42	23	53.29	30.43	4	3	GGTAATAAAACACATAGCTTGAA	142	2112	2112	4	2	TAAGA	5	TAAGATAAGATAAGA	15
	276	contig00658	#N/A	1	SSR	REVERSE	183	20	54.94	30	7	2	ATTTGTGGCAAAATAATGCT
PBA_LC_0231	277	contig00664	#N/A	1	SSR	FORWARD	747	21	54.68	38.1	5	0	AGAAGGCTTTTAGATTTGAGG	157	1074	1074	5	3	TTGGTT	6	TTGGTTTTGGTTTTGGTT	18
	278	contig00664	#N/A	1	SSR	REVERSE	903	21	55.47	38.1	2	0	ATTCCAACTAACCTCTCCAAA
PBA_LC_0232	279	contig00671	#N/A	1	SSR	FORWARD	137	21	54.69	42.86	4	2	TACATGAGACTTCCAACTGGT	149	669	669	5	1	TTC	3	TTCTTCTTCTTC	12
	280	contig00671	#N/A	1	SSR	REVERSE	285	21	54.99	47.62	5	0	GAGGTTTCTCCTGACTCATCT
PBA_LC_0233	281	contig00672	MtChr4	1	SSR	FORWARD	3	18	55.15	44.44	4	0	AGTTGAAGACGGTGCAAA	126	976	976	4	0	AG	2	AGAGAGAGAGAGAGAG	16
	282	contig00672	MtChr4	1	SSR	REVERSE	128	21	54.63	38.1	5	3	CGAGAATGATGACCTTTAAGA
PBA_LC_0234	283	contig00680	MtChr4	1	SSR	FORWARD	112	21	55.21	47.62	2	2	AGAGAAGAAGTCCACCATAGC	140	309	309	5	1	AAG	3	AAGAAGAAGAAG	12
	284	contig00680	MtChr4	1	SSR	REVERSE	251	21	55.12	42.86	6	3	TCTTGTACGTCTCAACGTTCT
PBA_LC_0235	285	contig00681	MtChr1	1	SSR	FORWARD	1042	21	55.15	33.33	4	0	CAAATGTTGTCATTCAAAGGT	165	1481	1481	3	2	ATT	3	ATTATTATTATT	12
	286	contig00681	MtChr1	1	SSR	REVERSE	1206	21	55.07	42.86	4	2	AAATCCCAGACCAGTTAAGAG
PBA_LC_0236	287	contig00681	MtChr1	1	SSR	FORWARD	24	21	53.76	42.86	0	0	CCTCTCCTTTTTCTCTTCTCT	159	1481	1481	3	0	CATC	4	CATCCATCCATC	12
	288	contig00681	MtChr1	1	SSR	REVERSE	182	21	54.73	38.1	6	2	GGCATTGTTCAACTGAATATC
PBA_LC_0237	289	contig00686	#N/A	1	SSR	FORWARD	11	21	55.71	33.33	2	1	AGGGTTTTGATTTTGATTGTC	118	163	163	6	1	TAG	3	TAGTAGTAGTAGTAG	15
	290	contig00686	#N/A	1	SSR	REVERSE	128	23	52.56	30.43	8	2	TCTTATCAAGATGAGATGTCTTT
PBA_LC_0238	291	contig00689	#N/A	1	SSR	FORWARD	7	21	56	38.1	2	2	CGCAATCCAAACCTAATCTAT	155	816	816	6	2	AAT	3	AATAATAATAATAAT	15
	292	contig00689	#N/A	1	SSR	REVERSE	161	21	55.24	38.1	4	0	TTCTAGGATGTGATTTTGGTG
PBA_LC_0239	293	contig00689	#N/A	1	SSR	FORWARD	623	21	54.49	42.86	4	0	TCTGCCTTGTAATCTACCATC	125	816	816	6	1	AATG	4	AATGAATGAATG	12
	294	contig00689	#N/A	1	SSR	REVERSE	747	22	54.21	36.36	6	2	AAGCAAAGAGTACATATGACCA
PBA_LC_0240	295	contig00701	#N/A	1	SSR	FORWARD	34	21	54.66	42.86	7	2	TTACATGTCACAAGTCACAGC	146	497	497	4	1	TAA	3	TAATAATAATAA	12
	296	contig00701	#N/A	1	SSR	REVERSE	179	21	55.29	42.86	2	1	AGGATGAAGGATGAAGACACT
PBA_LC_0241	299	contig00705	#N/A	1	SSR	FORWARD	142	21	54.73	42.86	3	0	TACCATTACTCATCTCCTCCA	152	293	293	5	3	CCA	3	CCACCACCACCA	12
	300	contig00705	#N/A	1	SSR	REVERSE	293	19	55.85	52.63	2	0	GGGTGAGGGTAAGTGTGAA
PBA_LC_0242	301	contig00710	#N/A	1	SSR	FORWARD	137	21	54.66	38.1	6	0	CTACAAGTTGCAATGTTTCCT	154	1496	1496	3	2	AGT	3	AGTAGTAGTAGTAGTAGT	18
	302	contig00710	#N/A	1	SSR	REVERSE	290	21	54.44	33.33	4	2	CAAAGGCAGAATATGATGAAT
PBA_LC_0243	303	contig00716	#N/A	1	SSR	FORWARD	92	21	55.71	38.1	4	2	TCGTACAAAAACACAAGAAGC	148	1468	1468	4	1	AAT	3	AATAATAATAAT	12
	304	contig00716	#N/A	1	SSR	REVERSE	239	21	55.06	38.1	4	2	AGTGGGGATAATTCGTTTAAG
PBA_LC_0244	305	contig00716	#N/A	1	SSR	FORWARD	186	21	54.82	38.1	2	1	CACGAGAAGAGAAGAAAATGA	154	1468	1468	3	0	GAA	3	GAAGAAGAAGAA	12
	306	contig00716	#N/A	1	SSR	REVERSE	339	21	55.2	42.86	2	0	GTGGAAGGGTAAAAGAGAGAA
PBA_LC_0245	307	contig00731	MtChr7	1	SSR	FORWARD	484	21	55.27	33.33	6	2	AAGAAAATTCCTCAATTGCTC	149	2000	2000	4	2	GCA	3	GCAGCAGCAGCA	12
	308	contig00731	MtChr7	1	SSR	REVERSE	632	21	55.11	47.62	4	2	GATGAGTGCTCTGTATGAAGC
PBA_LC_0246	309	contig00732	MtChr4	1	SSR	FORWARD	258	21	54.95	38.1	4	1	TTACCGATCCAACATATCATC	150	1726	1726	6	3	CTCTTC	6	CTCTTCCTCTTCCTCTTC	18
	310	contig00732	MtChr4	1	SSR	REVERSE	407	21	55.15	38.1	5	1	GATCTTGTGTCGGAATATCAA
PBA_LC_0247	311	contig00740	#N/A	1	SSR	FORWARD	872	21	54.97	33.33	5	1	TTCAACCTGTCCTTTGAATAA	136	1742	1742	5	0	CAA	3	CAACAACAACAA	12
	312	contig00740	#N/A	1	SSR	REVERSE	1007	21	55.13	42.86	7	3	TGTTGGATTCACTACCAACTC
PBA_LC_0248	313	contig00740	#N/A	1	SSR	FORWARD	67	21	55.13	38.1	4	2	TATGTGTGTGTTGAAACGAGA	153	1742	1742	3	1	TAAAA	5	TAAAATAAAATAAAA	15
	314	contig00740	#N/A	1	SSR	REVERSE	219	21	55.18	42.86	4	2	CCCCTTAGAAATAAGACCTCA
PBA_LC_0249	315	contig00753	#N/A	1	SSR	FORWARD	138	21	55.34	42.86	4	2	AGCAACACTCTGGTGATATTG	130	679	679	5	1	GCC	3	GCCGCCGCCGCC	12
	316	contig00753	#N/A	1	SSR	REVERSE	267	21	55.1	47.62	2	1	GAGGGAGAGATTGGAGAGTAA
PBA_LC_0250	317	contig00779	MtChr3	1	SSR	FORWARD	75	22	54.53	36.36	4	0	TGCATTTACCATCATCTCTAAC	149	539	539	4	1	AAC	3	AACAACAACAAC	12
	318	contig00779	MtChr3	1	SSR	REVERSE	223	21	55.41	33.33	4	0	TGATTGATTCGGTACTTTTTG
PBA_LC_0251	319	contig00787	#N/A	1	SSR	FORWARD	272	21	55.32	38.1	3	2	TTGTTACTTGATTCCCAGTTG	151	473	473	3	2	GAA	3	GAAGAAGAAGAA	12
	320	contig00787	#N/A	1	SSR	REVERSE	422	21	55.22	42.86	6	2	TGAGTGATATCGTCCTTGAAC
PBA_LC_0252	321	contig00797	MtChr8	1	SSR	FORWARD	451	18	54.95	55.56	6	2	GAGAGCCATGGGAGAGAT	148	935	935	5	2	AGC	3	AGCAGCAGCAGCAGC	15
	322	contig00797	MtChr8	1	SSR	REVERSE	598	21	56.03	42.86	4	2	TATCCTCCACAACAAGGGTAT
PBA_LC_0253	323	contig00803	#N/A	1	SSR	FORWARD	892	21	54.92	38.1	1	0	TGTTGTGTTGTTCCTCTTTCT	150	1052	1052	4	1	AGAA	4	AGAAAGAAAGAA	12
	324	contig00803	#N/A	1	SSR	REVERSE	1041	21	55.33	33.33	5	2	TCTCCCTTTTTCTTTCAAAAC
PBA_LC_0254	325	contig00805	#N/A	1	SSR	FORWARD	201	21	54.94	38.1	5	1	ATGTTAATAAGCAGCAGCAAC	127	415	415	5	2	GAAT	4	GAATGAATGAAT	12
	326	contig00805	#N/A	1	SSR	REVERSE	327	21	55.25	38.1	8	1	AAGTTGCATGTAACCACAAAC
PBA_LC_0255	327	contig00810	#N/A	1	SSR	FORWARD	1017	19	55	52.63	3	3	GCGTAGAGGAACGAGATTC	147	1197	1197	5	3	GGAT	4	GGATGGATGGAT	12
	328	contig00810	#N/A	1	SSR	REVERSE	1163	21	55.2	42.86	4	2	AACACGAGCATGAAGTCTCTA
PBA_LC_0256	329	contig00823	#N/A	1	SSR	FORWARD	3	21	54.97	42.86	4	2	CTTGCTTGAGATACCAATGTC	138	298	298	4	1	TCT	3	TCTTCTTCTTCT	12
	330	contig00823	#N/A	1	SSR	REVERSE	140	20	54.64	45	6	3	AAGAAGCTCCCTAAGGAAAG
PBA_LC_0257	331	contig00826	#N/A	1	SSR	FORWARD	2111	20	54.68	50	6	2	GTGGGATCCACAGATGTAGT	154	2308	2308	4	2	CTT	3	CTTCTTCTTCTT	12
	332	contig00826	#N/A	1	SSR	REVERSE	2264	21	55.07	42.86	2	0	CTGAATAACCTCCCTTGACTT
PBA_LC_0258	333	contig00827	#N/A	1	SSR	FORWARD	565	21	54.64	33.33	6	2	ATCGAATTCCTCTTCTTTCAT	153	748	748	5	1	TTTC	4	TTTCTTTCTTTC	12
	334	contig00827	#N/A	1	SSR	REVERSE	717	21	56.03	33.33	6	3	TATGTTGATCGATTTCCATTG
PBA_LC_0259	335	contig00833	#N/A	1	SSR	FORWARD	26	21	55.2	42.86	3	0	AGCGACTCACACATAAAGAGA	126	960	960	4	0	TTCAA	5	TTCAATTCAATTCAA	15
	336	contig00833	#N/A	1	SSR	REVERSE	151	21	55.32	38.1	7	1	GGAATTATCGGAGAAATCAAC
PBA_LC_0260	337	contig00835	MtChr3	1	SSR	FORWARD	667	21	54.85	47.62	2	2	GTGAACTACCTCTGTGAATGC	153	1004	1004	4	0	TCTTT	5	TCTTTTCTTTTCTTT	15
	338	contig00835	MtChr3	1	SSR	REVERSE	819	20	54.3	35	8	2	AGGCGAAATTTCATCTTCTA
PBA_LC_0261	339	contig00850	MtChr2	1	SSR	FORWARD	376	21	54.02	33.33	6	2	CCATGATCCATTTGATATCTT	150	1542	1542	5	3	TGG	3	TGGTGGTGGTGG	12
	340	contig00850	MtChr2	1	SSR	REVERSE	525	21	54.09	38.1	5	1	TTCTTAGATGTCCCAAGGTAA
PBA_LC_0262	341	contig00852	#N/A	1	SSR	FORWARD	2085	21	55.09	33.33	4	2	GAAATCTCCATAGCCAATTTT	144	3064	3064	4	1	TTA	3	TTATTATTATTA	12
	342	contig00852	#N/A	1	SSR	REVERSE	2228	21	55.44	42.86	7	2	CGAAGATGTATTACGTCAGGA
PBA_LC_0263	343	contig00864	#N/A	1	SSR	FORWARD	28	21	55.04	33.33	4	2	ATCATTCTTGCATTAGCCATA	145	230	230	4	1	CAC	3	CACCACCACCAC	12
	344	contig00864	#N/A	1	SSR	REVERSE	172	21	54.6	47.62	2	1	GATGAGGATAGGTGTGAACTG
PBA_LC_0264	345	contig00864	#N/A	1	SSR	FORWARD	49	21	55.18	42.86	3	0	CTCTTTCTCAGTTTCCCATCT	175	230	230	6	3	CCA	3	CCACCACCACCA	12
	346	contig00864	#N/A	1	SSR	REVERSE	223	19	54.25	52.63	2	2	GGTGTGGGTATGTGTGAAC
PBA_LC_0265	347	contig00867	#N/A	1	SSR	FORWARD	108	21	54.82	42.86	2	2	AACATAAAGGAGAGGGTCATC	155	564	564	5	1	ACATGG	6	ACATGGACATGGACATGGACATGG	24
	348	contig00867	#N/A	1	SSR	REVERSE	262	21	54.77	38.1	6	0	CATCTTGTCAACAATTCCTTC
PBA_LC_0266	349	contig00869	MtChr4	1	SSR	FORWARD	61	21	54.77	52.38	6	1	CCTGTAGAGGAGAAGAAGTCC	148	233	233	4	2	AAG	3	AAGAAGAAGAAG	12
	350	contig00869	MtChr4	1	SSR	REVERSE	208	21	55.2	42.86	3	0	TCTTGTATGTCTCAACGCTCT
PBA_LC_0267	351	contig00870	MtChr2	1	SSR	FORWARD	787	20	55.39	40	4	0	GATCCATGATTTCTTTGGTG	145	1046	1046	5	1	AGC	3	AGCAGCAGCAGC	12
	352	contig00870	MtChr2	1	SSR	REVERSE	931	21	55.05	38.1	4	0	TTTGGGATCTTCCTTCTTATC
PBA_LC_0268	353	contig00872	#N/A	1	SSR	FORWARD	184	21	55.03	38.1	4	2	TCACCACAAACCTCTAAAGAA	149	641	641	5	1	TTC	3	TTCTTCTTCTTCTTC	15
	354	contig00872	#N/A	1	SSR	REVERSE	332	21	55.39	38.1	3	0	GGATGTTGTTTATGCTCTCAA
PBA_LC_0269	355	contig00872	#N/A	1	SSR	FORWARD	491	21	55.75	38.1	4	0	CTTTGTTATTCCCTGGATGTT	149	641	641	5	0	TTTC	4	TTTCTTTCTTTC	12
	356	contig00872	#N/A	1	SSR	REVERSE	639	19	54.15	42.11	4	1	CATCACATTCACCTCGATT
PBA_LC_0270	357	contig00880	#N/A	1	SSR	FORWARD	2	19	54.73	57.89	3	0	ACACCCAGTCTACCACTCC	205	495	495	6	3	CCA	3	CCACCACCACCA	12
	358	contig00880	#N/A	1	SSR	REVERSE	206	21	55.54	52.38	4	0	GGCTATCTAGTGGTGGTAAGG
PBA_LC_0271	359	contig00880	#N/A	1	SSR	FORWARD	40	21	55.42	42.86	2	2	CACACAAGAAGCCATACAAGT	144	495	495	5	3	CAC	3	CACCACCACCAC	12
	360	contig00880	#N/A	1	SSR	REVERSE	183	21	54.78	47.62	3	2	GAGGGGGTGATTTGTAGTAGT
PBA_LC_0272	363	contig00880	#N/A	1	SSR	FORWARD	243	21	54.91	33.33	2	0	GAAAGTGTGAAAGCAAAGAAA	145	495	495	3	0	TTTA	4	TTTATTTATTTA	12
	364	contig00880	#N/A	1	SSR	REVERSE	387	22	55	36.36	6	0	CAGCTGTGGCTAATACAATAAA
PBA_LC_0273	365	contig00883	MtChr5	1	SSR	FORWARD	1236	21	54.77	33.33	4	3	TGAAACCTTTTTGAAGACAAG	147	1478	1478	5	3	TTG	3	TTGTTGTTGTTG	12
	366	contig00883	MtChr5	1	SSR	REVERSE	1382	21	54.08	38.1	6	1	TCCATCTTCTAGATTCTTCCA
PBA_LC_0274	367	contig00893	MtChr1	1	SSR	FORWARD	232	21	54.77	42.86	4	1	CAGCACTGGAGTTATGCTATT	142	630	630	4	2	TTC	3	TTCTTCTTCTTC	12
	368	contig00893	MtChr1	1	SSR	REVERSE	373	21	55.18	38.1	5	0	AGTTTAACGGTACAAGCAACA
PBA_LC_0275	369	contig00895	#N/A	1	SSR	FORWARD	109	21	54.36	38.1	7	3	ATAATGGTGGTGGTTACCATA	117	508	508	5	2	TGG	3	TGGTGGTGGTGGTGG	15
	370	contig00895	#N/A	1	SSR	REVERSE	225	21	54.32	38.1	3	0	ATTATCAGTTACCGTTGTTGG
PBA_LC_0276	371	contig00895	#N/A	1	SSR	FORWARD	203	21	55.77	38.1	3	3	TTCCAACAACGGTAACTGATA	142	508	508	5	2	ATAA	4	ATAAATAAATAA	12
	372	contig00895	#N/A	1	SSR	REVERSE	344	23	54.98	30.43	6	0	AAATAGTTGCAAGATGGAATAGA
PBA_LC_0277	373	contig00905	#N/A	1	SSR	FORWARD	11	21	55.45	33.33	5	1	CAACCAGAAATTCAACAAGAA	182	784	784	5	3	GAA	3	GAAGAAGAAGAA	12
	374	contig00905	#N/A	1	SSR	REVERSE	192	21	55.43	42.86	4	0	TTGTTAGGGACGTAGTGTTTG
PBA_LC_0278	375	contig00907	#N/A	1	SSR	FORWARD	445	21	55.78	47.62	4	1	GACGCAGAAGATTAAGGAGAC	160	743	743	5	2	GAT	3	GATGATGATGAT	12
	376	contig00907	#N/A	1	SSR	REVERSE	604	21	55.11	38.1	4	0	ATTCTGACCATAACCATTCCT
PBA_LC_0279	379	contig00918	MtChr4	1	SSR	FORWARD	1754	21	54.2	33.33	4	0	CATGGAAATGGTTGATTAGTT	165	1945	1945	6	3	CTTT	4	CTTTCTTTCTTT	12
	380	contig00918	MtChr4	1	SSR	REVERSE	1918	21	55.26	38.1	5	1	TGTGAAGGAGTGAATCAAAAC
PBA_LC_0280	381	contig00927	#N/A	1	SSR	FORWARD	144	21	55.23	38.1	6	2	AGGAATTCAATATCGAGAAGC	156	1025	1025	6	3	AGA	3	AGAAGAAGAAGA	12
	382	contig00927	#N/A	1	SSR	REVERSE	299	21	55.07	38.1	5	2	CTTGAGCTTGAAGAACTTTGA
PBA_LC_0281	383	contig00929	#N/A	1	SSR	FORWARD	626	20	54.85	50	2	2	ACCATAACCACCACCAGTAG	146	1287	1287	3	0	ACC	3	ACCACCACCACC	12
	384	contig00929	#N/A	1	SSR	REVERSE	771	21	55.33	47.62	4	0	GTGACTCTGACACCAGAAGAA
PBA_LC_0282	385	contig00930	MtChr2	1	SSR	FORWARD	364	21	55.16	38.1	6	3	TGAACGAGACGTTTCCTAATA	141	1109	1109	5	1	GCT	3	GCTGCTGCTGCT	12
	386	contig00930	MtChr2	1	SSR	REVERSE	504	21	54.77	42.86	4	0	TCTTCGTTTCTGTAGACTTGG
PBA_LC_0283	387	contig00931	AC235668	1	SSR	FORWARD	635	21	54.91	38.1	5	0	GTGAAGATTATGCTTGATTGG	153	1056	1056	4	2	AGG	3	AGGAGGAGGAGG	12
	388	contig00931	AC235668	1	SSR	REVERSE	787	20	55.24	45	4	2	AACTGGCACCTCAATATCAG
PBA_LC_0284	389	contig00932	MtChr2	1	SSR	FORWARD	381	21	54.87	42.86	5	2	AAACTACTGTTGCTTGCACTC	160	1599	1599	3	2	TCA	3	TCATCATCATCATCA	15
	390	contig00932	MtChr2	1	SSR	REVERSE	540	21	55.81	42.86	2	0	AAGATGAAGATGAGGATGAGG
PBA_LC_0285	391	contig00932	MtChr2	1	SSR	FORWARD	1461	21	54.79	33.33	6	0	ATGTTGAAAGCTTCTTTGTTG	134	1599	1599	4	3	GAA	3	GAAGAAGAAGAA	12
	392	contig00932	MtChr2	1	SSR	REVERSE	1594	22	54.73	45.45	5	1	GAGCCAGTTACAGACAGTACAA
PBA_LC_0286	393	contig00945	MtChr6	1	SSR	FORWARD	3308	21	54.52	33.33	5	2	ATACTTGATGAATTTCGTTCG	184	3586	3586	5	0	CTCA	4	CTCACTCACTCA	12
	394	contig00945	MtChr6	1	SSR	REVERSE	3491	21	55.22	38.1	4	2	TAAATCAAAGCTCGTGAGTGT
PBA_LC_0287	395	contig00947	#N/A	1	SSR	FORWARD	96	21	54.95	38.1	3	3	CTGATTCTTCTGTTTCCATTG	136	2809	2809	6	2	TCA	3	TCATCATCATCA	12
	396	contig00947	#N/A	1	SSR	REVERSE	231	21	54.76	42.86	7	1	GAGCAACCACTAGTTGAAGAA
PBA_LC_0288	397	contig00948	#N/A	1	SSR	FORWARD	179	21	54.63	33.33	4	2	GCTATATTCATCGACCAAAAA	167	1227	1227	5	1	AGC	3	AGCAGCAGCAGC	12
	398	contig00948	#N/A	1	SSR	REVERSE	345	21	55.15	42.86	4	3	TTAGTGGAGGTGCTCTATCAA
PBA_LC_0289	399	contig00950	#N/A	1	SSR	FORWARD	78	21	54.65	33.33	3	0	TTATTGAGAACAAGCCAAATC	152	1090	1090	3	1	AAGTAC	6	AAGTACAAGTACAAGTAC	18
	400	contig00950	#N/A	1	SSR	REVERSE	229	21	55.54	52.38	4	0	GGAGGGAAGTGTCTGTAGAAG
PBA_LC_0290	401	contig00950	#N/A	1	SSR	FORWARD	951	21	55.05	38.1	5	3	TAATAATATCGACGAGGACGA	136	1090	1090	3	1	GGAGAT	6	GGAGATGGAGATGGAGAT	18
	402	contig00950	#N/A	1	SSR	REVERSE	1086	18	58.49	50	5	2	CAACCCAAAATGGGCTCT
PBA_LC_0291	403	contig00951	MtChr3	1	SSR	FORWARD	159	21	55.15	42.86	4	2	GGATCTTCATTCTATGGTTCC	135	1034	1034	5	3	CCT	3	CCTCCTCCTCCT	12
	404	contig00951	MtChr3	1	SSR	REVERSE	293	21	54.55	38.1	4	0	TTCAGTACAATCAAAGGGAAG
PBA_LC_0292	405	contig00954	#N/A	1	SSR	FORWARD	360	21	55.01	52.38	4	2	CCAGTTCCTAGTCCACCTAGT	156	1235	1235	3	1	CCA	3	CCACCACCACCACCA	15
	406	contig00954	#N/A	1	SSR	REVERSE	515	21	55.13	38.1	4	2	TCCGATTCCAATATGTATGAG
PBA_LC_0293	407	contig00962	#N/A	1	SSR	FORWARD	381	21	54.96	38.1	5	2	CATATTCCGTTTGAACTATGC	164	712	712	6	3	GTTG	4	GTTGGTTGGTTG	12
	408	contig00962	#N/A	1	SSR	REVERSE	544	21	55.49	33.33	4	0	CAACCGAAAATTCTAAACACA
PBA_LC_0294	409	contig00966	MtChr4	1	SSR	FORWARD	650	21	55.08	42.86	6	3	GGAATAACAGAAAGCTTAGCC	185	1124	1124	3	0	CAA	3	CAACAACAACAA	12
	410	contig00966	MtChr4	1	SSR	REVERSE	834	21	55.87	38.1	3	2	AAGGACGAAGTGATGAAAATC
PBA_LC_0295	411	contig00972	#N/A	1	SSR	FORWARD	34	20	54.77	45	5	2	ACTTCCTTGCTGCACTTAAC	134	495	495	5	0	CAA	3	CAACAACAACAA	12
	412	contig00972	#N/A	1	SSR	REVERSE	167	21	55.87	38.1	3	2	AAGGACGAAGTGATGAAAATC
PBA_LC_0296	413	contig00975	#N/A	1	SSR	FORWARD	192	21	55.15	33.33	3	0	TGCTTGATGTTTATCTTCGTT	152	1027	1027	5	3	TTG	3	TTGTTGTTGTTG	12
	414	contig00975	#N/A	1	SSR	REVERSE	343	21	55.19	38.1	6	2	TGATCAGAGCTCCAGAAAATA
PBA_LC_0297	415	contig00975	#N/A	1	SSR	FORWARD	775	21	54.95	47.62	3	2	CTTACAACCGTGTCTGAGTTC	149	1027	1027	3	0	TTAAA	5	TTAAATTAAATTAAA	15
	416	contig00975	#N/A	1	SSR	REVERSE	923	21	55.44	33.33	5	0	ATAACAAAATGTTCACCACCA
PBA_LC_0298	417	contig00985	#N/A	1	SSR	FORWARD	157	21	54.48	33.33	6	0	ATGATCAACTAAGGGGTTTTT	155	403	403	5	2	TCA	3	TCATCATCATCA	12
	418	contig00985	#N/A	1	SSR	REVERSE	311	21	55.11	33.33	6	2	TTGTTCAAGATCAAATCATCC
PBA_LC_0299	419	contig00988	MtChr4	1	SSR	FORWARD	33	21	55.25	33.33	3	0	TTTATGTTTCATCCACCAAAG	141	1514	1514	5	2	ACAA	4	ACAAACAAACAA	12
	420	contig00988	MtChr4	1	SSR	REVERSE	173	22	55.1	40.91	6	2	GACGAATATATCCTGGAGAAGA
PBA_LC_0300	421	contig00997	#N/A	1	SSR	FORWARD	734	21	55.6	47.62	6	2	ACGAGTACGTAGTTCCGAGAT	133	871	871	4	1	AG	2	AGAGAGAGAGAG	12
	422	contig00997	#N/A	1	SSR	REVERSE	866	21	55.1	33.33	5	2	TGTTACAAAAACGAAACCCTA
PBA_LC_0301	423	contig00998	#N/A	1	SSR	FORWARD	212	21	55.64	38.1	4	3	GTCAAATGAAGTGAATGATGC	244	559	559	3	2	TGG	3	TGGTGGTGGTGGTGG	15
	424	contig00998	#N/A	1	SSR	REVERSE	455	20	54.61	45	7	0	ATTATGGTAACCACCACCAC
PBA_LC_0302	425	contig00998	#N/A	1	SSR	FORWARD	348	19	56.71	52.63	5	3	GGTGGAGGTGGTTACAACA	146	559	559	8	3	TGG	3	TGGTGGTGGTGGTGG	15
	426	contig00998	#N/A	1	SSR	REVERSE	493	18	55.92	50	6	3	TTGTACACCCCCACATTG
PBA_LC_0303	427	contig01001	MtChr4	1	SSR	FORWARD	701	21	55.12	42.86	6	2	TAACAGCTGAAATAGGCGTAG	165	928	928	5	3	TTG	3	TTGTTGTTGTTG	12
	428	contig01001	MtChr4	1	SSR	REVERSE	865	21	54.77	42.86	3	2	TCACTACTCCAAACTTCTTCG
PBA_LC_0304	429	contig01003	MtChr7	1	SSR	FORWARD	2	21	54.91	47.62	3	2	GAGGAAGGTAGAAGAATACGC	143	1218	1218	4	0	TAAT	4	TAATTAATTAAT	12
	430	contig01003	MtChr7	1	SSR	REVERSE	144	21	55	38.1	5	1	GATGATGGATTGATTCAGAGA
PBA_LC_0305	431	contig01004	#N/A	1	SSR	FORWARD	689	21	55.13	47.62	3	2	AGAGGAGAAGTCGTTGTTACC	190	1078	1078	5	1	TTG	3	TTGTTGTTGTTG	12
	432	contig01004	#N/A	1	SSR	REVERSE	878	18	54.64	55.56	3	2	CATCTCCGTTCCAGACAC
PBA_LC_0306	433	contig01012	#N/A	1	SSR	FORWARD	31	21	54.33	33.33	6	1	GTCCCTTTTAAACATCAATCA	138	376	376	6	3	AAGA	4	AAGAAAGAAAGA	12
	434	contig01012	#N/A	1	SSR	REVERSE	168	21	55.02	33.33	4	1	TTTAATGTCGGGTTTAAGTGA
PBA_LC_0307	435	contig01014	MtChr4	1	SSR	FORWARD	830	21	55.05	38.1	6	1	GTGGCCCTTATCAATAAAACT	155	1121	1121	4	1	TTGG	4	TTGGTTGGTTGG	12
	436	contig01014	MtChr4	1	SSR	REVERSE	984	21	55.18	33.33	5	0	TAATAACAAACAAGCCTTCCA
PBA_LC_0308	437	contig01022	#N/A	1	SSR	FORWARD	185	21	55.61	33.33	4	0	TTTTGTTCGACTTGATCTTTG	152	1896	1896	5	3	TAG	3	TAGTAGTAGTAGTAG	15
	438	contig01022	#N/A	1	SSR	REVERSE	336	21	54.6	38.1	4	3	GGCTTCGTAGAATAATGATGA
PBA_LC_0309	439	contig01028	#N/A	1	SSR	FORWARD	20	21	54.95	47.62	4	0	GGACGTAAAAGGAGAGAGAAG	155	693	693	4	1	CCTC	4	CCTCCCTCCCTC	12
	440	contig01028	#N/A	1	SSR	REVERSE	174	21	55.08	38.1	5	3	GATAAGCCAGGAGAATCATTT
PBA_LC_0310	441	contig01032	#N/A	1	SSR	FORWARD	274	21	54.92	42.86	4	2	TGGAGAAGTCTGTGGAAGATA	134	514	514	4	2	TTTGT	5	TTTGTTTTGTTTTGT	15
	442	contig01032	#N/A	1	SSR	REVERSE	407	21	54.09	33.33	5	2	AAGGTAAAATTCACACGGTTA
PBA_LC_0311	443	contig01038	MtChr3	1	SSR	FORWARD	1299	21	55.32	42.86	6	0	CAATATTCCTCTCATCCCTTC	150	1500	1500	4	1	TAT	3	TATTATTATTATTAT	15
	444	contig01038	MtChr3	1	SSR	REVERSE	1448	21	55.6	38.1	5	3	TGTTCATCTTCAAAAGAGTGC
PBA_LC_0312	445	contig01040	MtChr4	1	SSR	FORWARD	1808	21	54.92	38.1	4	1	TCGAGATTAGGGTTGATGTAA	182	2043	2043	6	2	ATTG	4	ATTGATTGATTG	12
	446	contig01040	MtChr4	1	SSR	REVERSE	1989	21	55.32	42.86	4	2	ACGTACTCAACAACACGTTTC
PBA_LC_0313	447	contig01047	#N/A	1	SSR	FORWARD	1484	21	54.99	38.1	3	3	GCCATTTTCAATACAGAGTTG	169	1713	1713	5	2	AG	2	AGAGAGAGAGAG	12
	448	contig01047	#N/A	1	SSR	REVERSE	1652	21	55.05	42.86	2	0	TCATCCACTCAATAACTCACC
PBA_LC_0314	449	contig01048	MtChr5	1	SSR	FORWARD	771	21	55.22	42.86	3	2	GGCAAAGTAGAGGAAGTTGAT	143	2359	2359	6	3	AGA	3	AGAAGAAGAAGAAGA	15
	450	contig01048	MtChr5	1	SSR	REVERSE	913	21	54.83	38.1	2	0	TCTTCCTTTCCAATCTCTTCT
PBA_LC_0315	451	contig01051	#N/A	1	SSR	FORWARD	1123	21	55.08	42.86	5	3	CTCTGAGCATCAATGAGTTTC	142	1621	1621	4	0	GAG	3	GAGGAGGAGGAG	12
	452	contig01051	#N/A	1	SSR	REVERSE	1264	21	55.3	38.1	6	2	GGCACATTACTGTATGCATTT
PBA_LC_0316	453	contig01053	#N/A	1	SSR	FORWARD	367	21	55.43	38.1	5	1	AATCTGGACCAATATCCAATC	154	663	663	5	1	CCAT	4	CCATCCATCCAT	12
	454	contig01053	#N/A	1	SSR	REVERSE	520	21	54.88	38.1	5	0	TCACTTATTGAGAAAGCCAAG
PBA_LC_0317	455	contig01059	#N/A	1	SSR	FORWARD	204	21	55.91	33.33	6	0	GAATTGTTCACATTCAATCCA	152	402	402	4	1	CTCTTC	6	CTCTTCCTCTTCCTCTTC	18
	456	contig01059	#N/A	1	SSR	REVERSE	355	21	54.72	42.86	5	2	GATCTTGTGTCGGAATATCAG
PBA_LC_0318	457	contig01061	MtChr5	1	SSR	FORWARD	35	21	54.83	38.1	6	2	ACAGTCTCCTTGATTTCAACA	154	1027	1027	6	3	CTGCAT	6	CTGCATCTGCATCTGCAT	18
	458	contig01061	MtChr5	1	SSR	REVERSE	188	21	55.09	38.1	3	1	GTGATTTGAGATGGAGATTGA
PBA_LC_0319	459	contig01065	#N/A	1	SSR	FORWARD	273	21	54.71	33.33	8	1	CCTTTTGTTGATCATCATTTC	144	727	727	5	3	TGTC	4	TGTCTGTCTGTC	12
	460	contig01065	#N/A	1	SSR	REVERSE	416	21	55.45	42.86	4	2	AAGACACAACTGCTCAAGCTA
PBA_LC_0320	461	contig01069	#N/A	1	SSR	FORWARD	35	21	55.24	38.1	6	3	TTTCTATTCACCTCGAGCATA	155	1068	1068	6	1	TTTC	4	TTTCTTTCTTTC	12
	462	contig01069	#N/A	1	SSR	REVERSE	189	21	55.09	47.62	3	0	GTGAGTGACAGAGGTGTTGTT
PBA_LC_0321	463	contig01080	#N/A	1	SSR	FORWARD	1111	21	55.6	42.86	3	2	CTCCGCAAGATAATGACTGTA	150	1296	1296	4	2	ATTT	4	ATTTATTTATTT	12
	464	contig01080	#N/A	1	SSR	REVERSE	1260	21	54.73	38.1	6	1	AGCACAAATGCATAACTTCTC
PBA_LC_0322	465	contig01082	MtChr6	1	SSR	FORWARD	511	21	54.97	38.1	6	0	TGGCTTCATTAGTGATCTTGT	181	734	734	5	2	AAAG	4	AAAGAAAGAAAG	12
	466	contig01082	MtChr6	1	SSR	REVERSE	691	21	54.75	42.86	2	2	CAAAAGATGGCTCCTACACTA
PBA_LC_0323	467	contig01087	#N/A	1	SSR	FORWARD	47	21	55.12	38.1	5	2	GAATCAGTGTTCGTGTTCAAT	150	669	669	5	2	CGCAT	5	CGCATCGCATCGCATCGCAT	20
	468	contig01087	#N/A	1	SSR	REVERSE	196	21	55.08	33.33	4	1	TTGAAGAAACCTGAAGATCAA
PBA_LC_0324	469	contig01095	MtChr4	1	SSR	FORWARD	33	21	54.79	38.1	4	2	TCTCGTCTTCTTCATAATTCG	146	478	478	4	1	ATCT	4	ATCTATCTATCT	12
	470	contig01095	MtChr4	1	SSR	REVERSE	178	19	55.78	52.63	4	2	CGGTAGAACGCCATATCTC
PBA_LC_0325	471	contig01100	#N/A	1	SSR	FORWARD	357	21	55.05	42.86	4	2	CTACAACATGCTTTGGAACTC	155	850	850	3	1	CAG	3	CAGCAGCAGCAG	12
	472	contig01100	#N/A	1	SSR	REVERSE	511	21	54.64	38.1	3	0	TTTCTTCTCATCGTCACTTTC
PBA_LC_0326	473	contig01105	#N/A	1	SSR	FORWARD	11	21	54.19	33.33	4	1	ATCTCACCAACAATTTTCAAC	178	269	269	4	1	AAG	3	AAGAAGAAGAAG	12
	474	contig01105	#N/A	1	SSR	REVERSE	188	21	55.37	42.86	4	0	GTAGGTTTCGATGCTCTTCTT
PBA_LC_0327	475	contig01109	#N/A	1	SSR	FORWARD	145	20	55.05	45	3	0	CCAAGAGCCATCAGAAATAG	147	421	421	4	1	GAA	3	GAAGAAGAAGAA	12
	476	contig01109	#N/A	1	SSR	REVERSE	291	21	55.06	42.86	2	0	AGGACTATCACGAAGAAAACC
PBA_LC_0328	477	contig01110	MtChr7	1	SSR	FORWARD	70	21	54.8	38.1	4	0	TCAGCTTTCACTTCATTCTTC	145	1119	1119	3	0	AAAATC	6	AAAATCAAAATCAAAATCAAAATC	24
	478	contig01110	MtChr7	1	SSR	REVERSE	214	21	55.26	47.62	3	1	GCATCTCTCACTGTCATCTGT
PBA_LC_0329	479	contig01111	#N/A	1	SSR	FORWARD	644	21	55.19	33.33	4	3	ATGGCAATAAGTGATGAATTG	146	796	796	3	1	GGGCG	5	GGGCGGGGCGGGGCGGGGCG	20
	480	contig01111	#N/A	1	SSR	REVERSE	789	21	55.67	47.62	4	3	GTGTGTGCAGGATTTACAGAC
PBA_LC_0330	481	contig01113	#N/A	1	SSR	FORWARD	27	21	54.94	42.86	4	1	TCAAAGCTGAGAAACCTACTG	155	438	438	8	3	AGC	3	AGCAGCAGCAGC	12
	482	contig01113	#N/A	1	SSR	REVERSE	181	21	55.02	38.1	4	0	AGGTTTCTGCTCAGTTTTCTT
PBA_LC_0331	483	contig01114	MtChr2	1	SSR	FORWARD	112	21	55.39	47.62	5	0	TCACTCAGGGTGTTAGTCTTG	158	899	899	5	2	TGT	3	TGTTGTTGTTGT	12
	484	contig01114	MtChr2	1	SSR	REVERSE	269	22	54.76	36.36	4	0	CATGTGTAAAAACAAGATGTCC
PBA_LC_0332	485	contig01114	MtChr2	1	SSR	FORWARD	7	21	53.75	38.1	5	3	AGTGACTCAAGAAAGTTTTGG	151	899	899	3	1	AGAA	4	AGAAAGAAAGAA	12
	486	contig01114	MtChr2	1	SSR	REVERSE	157	21	55.32	42.86	4	1	ATCAGTGCAGACGTAACAATC
PBA_LC_0333	487	contig01119	#N/A	1	SSR	FORWARD	518	21	54.34	38.1	4	1	CACATCCAACAATACAGATGA	159	676	676	3	0	CAT	3	CATCATCATCATCAT	15
	488	contig01119	#N/A	1	SSR	REVERSE	676	18	56.55	55.56	4	3	AAGGCCACTGAAGCAGAG
PBA_LC_0334	489	contig01121	MtChr4	1	SSR	FORWARD	252	21	55.05	38.1	4	1	TCGACTATCAAACGAACAACT	144	950	950	4	1	AAG	3	AAGAAGAAGAAG	12
	490	contig01121	MtChr4	1	SSR	REVERSE	395	21	54.99	33.33	2	1	TCATCCTTCATTCTTTCTTCA
PBA_LC_0335	491	contig01123	MtChr8	1	SSR	FORWARD	82	21	54.94	33.33	8	2	TAATGATTCATGCATGTGGTA	168	793	793	4	1	ACC	3	ACCACCACCACCACC	15
	492	contig01123	MtChr8	1	SSR	REVERSE	249	20	54.89	45	3	2	GTGGTGGAGTGACGATTATT
PBA_LC_0336	493	contig01129	MtChr3	1	SSR	FORWARD	57	21	54.52	33.33	8	1	AATGATATCAAACCAAAGCAG	151	1019	1019	4	0	CTCA	4	CTCACTCACTCA	12
	494	contig01129	MtChr3	1	SSR	REVERSE	207	21	54.52	42.86	3	2	CAGAAGAACCATTGAGGAGTA
PBA_LC_0337	495	contig01148	#N/A	1	SSR	FORWARD	46	21	54.61	42.86	3	3	CAACGCCTCATTACATAGACT	158	940	940	4	1	AC	2	ACACACACACAC	12
	496	contig01148	#N/A	1	SSR	REVERSE	203	21	55.17	33.33	4	2	CAATGGTGAATCCTTTCAATA
PBA_LC_0338	497	contig01154	#N/A	1	SSR	FORWARD	125	21	55.94	33.33	2	0	ACTGAAAAATCCAAAACCAAG	155	506	506	5	3	GGTGGA	6	GGTGGAGGTGGAGGTGGAGGTGGA	24
	498	contig01154	#N/A	1	SSR	REVERSE	279	20	55.09	45	4	0	GTCGTTGTTCTCATGGACTT
PBA_LC_0339	499	contig01156	#N/A	1	SSR	FORWARD	174	21	54.76	33.33	6	2	TCAAATTTTCTCTCTGAATCG	145	2887	2887	4	1	CAA	3	CAACAACAACAA	12
	500	contig01156	#N/A	1	SSR	REVERSE	318	21	55.07	42.86	6	3	GGTGATGATACATCTGCTGTT
PBA_LC_0340	501	contig01159	#N/A	1	SSR	FORWARD	508	21	54.33	33.33	4	2	GGAAGTCCATGAAAACAATTA	124	684	684	4	2	TGCA	4	TGCATGCATGCA	12
	502	contig01159	#N/A	1	SSR	REVERSE	631	22	55	31.82	6	2	ACATCAAGTGATTAGCAATGAA
PBA_LC_0341	503	contig01165	MtChr8	1	SSR	FORWARD	65	21	55.17	42.86	4	0	AGATCGAAGACAAAGAGGAAC	149	1275	1275	5	1	CACAAC	6	CACAACCACAACCACAAC	18
	504	contig01165	MtChr8	1	SSR	REVERSE	213	20	55.69	35	5	3	ATTCGCTTTTGAAGAAGGAT
PBA_LC_0342	505	contig01166	MtChr7	1	SSR	FORWARD	819	21	55.22	42.86	6	1	CACACGTAAGCTTTGATTCTC	150	1208	1208	4	0	AAAC	4	AAACAAACAAAC	12
	506	contig01166	MtChr7	1	SSR	REVERSE	968	22	55.09	31.82	4	0	CTATACGATTTTCCATTTGGTT
PBA_LC_0343	507	contig01171	#N/A	1	SSR	FORWARD	21	21	54.74	33.33	5	2	TCGATAACTTTCAAAACCTTG	161	850	850	5	1	TTC	3	TTCTTCTTCTTCTTC	15
	508	contig01171	#N/A	1	SSR	REVERSE	181	21	55.33	33.33	6	2	CTAAATTTTCAAGAGCCCATT
PBA_LC_0344	509	contig01173	MtChr4	1	SSR	FORWARD	1662	22	53.11	31.82	7	2	GGAATTGACATTCCATATTTAG	203	2467	2467	5	1	TACTA	5	TACTATACTATACTA	15
	510	contig01173	MtChr4	1	SSR	REVERSE	1864	21	55.66	38.1	6	1	TAGGAAAATGATCAGACCACA
PBA_LC_0345	511	contig01182	#N/A	1	SSR	FORWARD	101	21	54.85	38.1	2	0	CTCTTCACCAAACAAATCAAC	153	508	508	6	3	TCA	3	TCATCATCATCA	12
	512	contig01182	#N/A	1	SSR	REVERSE	253	21	55.38	38.1	7	0	AGAATTTCTGGTGTTTCTGGT
PBA_LC_0346	513	contig01187	MtChr3	1	SSR	FORWARD	23	21	55.74	38.1	3	2	GAAAAAGAGTGAAATCCAAGC	138	968	968	6	1	TCGA	4	TCGATCGATCGA	12
	514	contig01187	MtChr3	1	SSR	REVERSE	160	20	55.39	50	3	0	GGCGACTCTGTTGTAGTTGT
PBA_LC_0347	515	contig01191	MtChr1	1	SSR	FORWARD	99	21	55.18	33.33	6	1	CAAAAATGGCTACTTTGATTG	153	1208	1208	5	1	GGC	3	GGCGGCGGCGGCGGC	15
	516	contig01191	MtChr1	1	SSR	REVERSE	251	21	55.15	47.62	5	3	GCTTCAGATCAACTGTCTCAG
PBA_LC_0348	517	contig01191	MtChr1	1	SSR	FORWARD	911	21	55.02	42.86	2	0	GTTTGGATGTGTCTTGAGTGT	167	1208	1208	5	1	ATT	3	ATTATTATTATT	12
	518	contig01191	MtChr1	1	SSR	REVERSE	1077	22	55.05	40.91	4	1	CATGGAAGCAATCACATAGTAG
PBA_LC_0349	519	contig01193	MtChr8	1	SSR	FORWARD	19	21	54.44	38.1	3	2	ATTGTCCCTCTAACCATTCTT	136	1773	1773	6	3	TCTA	4	TCTATCTATCTA	12
	520	contig01193	MtChr8	1	SSR	REVERSE	154	21	54.95	38.1	5	2	GAGGGAATCAGTGAAGAAAAT
PBA_LC_0350	521	contig01202	AC146630	1	SSR	FORWARD	150	21	55.16	47.62	4	0	ATTCTCTTCTCCACGTCTCTC	156	1209	1209	3	0	CCTC	4	CCTCCCTCCCTC	12
	522	contig01202	AC146630	1	SSR	REVERSE	305	21	54.78	33.33	4	2	TTCCCAACTAATGGTAATTCA
PBA_LC_0351	523	contig01206	#N/A	1	SSR	FORWARD	2920	21	54.86	33.33	4	2	AAGCTAAAAGGTTTGGACATT	154	3447	3447	4	0	TGAA	4	TGAATGAATGAA	12
	524	contig01206	#N/A	1	SSR	REVERSE	3073	21	55	42.86	6	0	TAAAGTGGTTAGGCCTTCTCT
PBA_LC_0352	525	contig01212	MtChr1	1	SSR	FORWARD	2335	21	54.12	33.33	8	3	GATTTTAACAATCGGATTACG	155	2596	2596	5	0	CAG	3	CAGCAGCAGCAG	12
	526	contig01212	MtChr1	1	SSR	REVERSE	2489	21	54.5	33.33	5	2	AAGAAACTCTTTGTTTGAGCA
PBA_LC_0353	527	contig01213	#N/A	1	SSR	FORWARD	93	22	55.06	40.91	2	1	CCATAACAGACAAAACCCTACT	150	638	638	4	2	AC	2	ACACACACACACAC	14
	528	contig01213	#N/A	1	SSR	REVERSE	242	21	54.78	33.33	4	0	ATTCTCAAAGCCCATTTAGTT
PBA_LC_0354	529	contig01217	#N/A	1	SSR	FORWARD	405	21	54.91	33.33	5	1	ATTAAATGGCTTGATGAGTGA	141	628	628	3	1	TAA	3	TAATAATAATAA	12
	530	contig01217	#N/A	1	SSR	REVERSE	545	22	54.87	45.45	4	0	AGGACAGTATAGAACCACAACC
PBA_LC_0355	531	contig01217	#N/A	1	SSR	FORWARD	482	21	55.92	38.1	4	0	CCATGTATAGTTTGGCCTTTT	134	628	628	5	3	ACAA	4	ACAAACAAACAA	12
	532	contig01217	#N/A	1	SSR	REVERSE	615	21	54.64	38.1	3	0	TTGATGACTGATGGTAAAGGT
PBA_LC_0356	533	contig01220	#N/A	1	SSR	FORWARD	1016	21	55.66	42.86	4	2	TTGTCTTGTAAGCTACCATGC	152	1241	1241	4	1	TAA	3	TAATAATAATAA	12
	534	contig01220	#N/A	1	SSR	REVERSE	1167	21	55.04	42.86	4	0	GCTTCTCTGGAAAGGAATAAG
PBA_LC_0357	535	contig01226	#N/A	1	SSR	FORWARD	336	21	54.7	38.1	6	2	AAGTTCAAAGAGCTAGCACAA	146	1664	1664	3	0	GGC	3	GGCGGCGGCGGC	12
	536	contig01226	#N/A	1	SSR	REVERSE	481	21	55.09	38.1	4	3	GAGAAGATGTCAAATGGATCA
PBA_LC_0358	537	contig01226	#N/A	1	SSR	FORWARD	461	21	55.09	38.1	4	1	TGATCCATTTGACATCTTCTC	143	1664	1664	6	3	TGG	3	TGGTGGTGGTGGTGGTGG	18
	538	contig01226	#N/A	1	SSR	REVERSE	603	21	55.3	42.86	5	2	GCTTCTTAGATGTTCCGAGAT
PBA_LC_0359	539	contig01235	MtChr1	1	SSR	FORWARD	29	21	54.68	38.1	5	2	GATGGGATTGAGATCCTTATT	135	989	989	3	2	CCG	3	CCGCCGCCGCCGCCG	15
	540	contig01235	MtChr1	1	SSR	REVERSE	163	21	54.81	47.62	2	0	GAGGGAGAGAGATTGAGAAAG
PBA_LC_0360	541	contig01238	MtChr3	1	SSR	FORWARD	1001	21	54.51	47.62	2	2	GCTCTCTCTCTCACACACAAT	122	1122	1122	3	1	TAA	3	TAATAATAATAA	12
	542	contig01238	MtChr3	1	SSR	REVERSE	1122	21	54.55	38.1	4	2	TATCACAAGATCCATCCAACT
PBA_LC_0361	543	contig01240	MtChr3	1	SSR	FORWARD	524	21	55.29	33.33	4	2	TTAAGAAAGGAATGTCTGCAA	155	1965	1965	4	2	GCTGCC	6	GCTGCCGCTGCCGCTGCC	18
	544	contig01240	MtChr3	1	SSR	REVERSE	678	21	55.26	38.1	4	3	AACTACATGGAAACCCAAGTT
PBA_LC_0362	545	contig01249	#N/A	1	SSR	FORWARD	648	21	55.35	42.86	6	2	GTATGATCAACCACCATTCTG	163	844	844	6	2	ATG	3	ATGATGATGATG	12
	546	contig01249	#N/A	1	SSR	REVERSE	810	21	53.96	33.33	3	3	TCTTCATCATCTTCATCATCA
PBA_LC_0363	547	contig01249	#N/A	1	SSR	FORWARD	577	21	54.73	33.33	3	0	AGGTTTTCTTTGGACTGTTTT	161	844	844	5	0	GATTCC	6	GATTCCGATTCCGATTCC	18
	548	contig01249	#N/A	1	SSR	REVERSE	737	21	55.18	38.1	4	0	TCATCCAATTCTGTTTCACTC
PBA_LC_0364	549	contig01252	#N/A	1	SSR	FORWARD	1415	21	55.05	42.86	2	0	GACTGCTTCTATGGTTGTTTG	154	1595	1595	6	3	GTG	3	GTGGTGGTGGTGGTG	15
	550	contig01252	#N/A	1	SSR	REVERSE	1568	21	54.45	42.86	5	1	GACAATGGAAGTATCCAACAC
PBA_LC_0365	551	contig01253	#N/A	1	SSR	FORWARD	115	22	54.34	31.82	4	1	TCTGCATCTGTAACTTTTCATT	180	1647	1647	6	3	AAT	3	AATAATAATAATAATAAT	18
	552	contig01253	#N/A	1	SSR	REVERSE	294	21	54.42	33.33	2	0	GAATGAAGATGGTGAAAAAGA
PBA_LC_0366	553	contig01253	#N/A	1	SSR	FORWARD	8	21	53.53	42.86	4	2	CTGATCCTTTCTTACTTCTGC	133	1647	1647	7	3	TTCT	4	TTCTTTCTTTCT	12
	554	contig01253	#N/A	1	SSR	REVERSE	140	23	54.64	30.43	4	2	AAAGAATGAAAAGTTACAGATGC
PBA_LC_0367	557	contig01254	#N/A	1	SSR	FORWARD	1071	21	55.01	42.86	4	1	CCACAAAAACAGAGAGATCAG	146	1892	1892	4	1	CAC	3	CACCACCACCAC	12
	558	contig01254	#N/A	1	SSR	REVERSE	1216	21	53.91	38.1	6	2	AGTCTTGCAGAACTTTAATGG
PBA_LC_0368	559	contig01262	#N/A	1	SSR	FORWARD	151	21	55.6	42.86	2	2	ACTACCAAAGAAGCAGAAAGC	142	566	566	7	2	TAA	3	TAATAATAATAATAATAA	18
	560	contig01262	#N/A	1	SSR	REVERSE	292	21	55.36	33.33	6	3	CTGAATTGCAAACTTTCTTTG
PBA_LC_0369	561	contig01269	#N/A	1	SSR	FORWARD	1015	23	54.35	30.43	8	2	AATGAGAGATATTCTTTGATTGG	152	1174	1174	4	2	TTCA	4	TTCATTCATTCA	12
	562	contig01269	#N/A	1	SSR	REVERSE	1166	21	55.26	42.86	4	0	GTGATAGGACTACATGGCAAA
PBA_LC_0370	563	contig01273	MtChr3	1	SSR	FORWARD	1349	20	55.07	40	4	3	AGAAATGGAGTCAGCTTGAA	131	1486	1486	6	3	TGTT	4	TGTTTGTTTGTT	12
	564	contig01273	MtChr3	1	SSR	REVERSE	1479	21	55.05	33.33	3	0	ACAAACAAACACCAACATTTC
PBA_LC_0371	565	contig01284	MtChr4	1	SSR	FORWARD	167	21	55.18	38.1	2	0	AAGCATAGAAACATAGCACCA	137	475	475	4	1	AGAAAC	6	AGAAACAGAAACAGAAAC	18
	566	contig01284	MtChr4	1	SSR	REVERSE	303	21	55.74	42.86	3	1	GGGACATTTTCGTCATCTACT
PBA_LC_0372	567	contig01285	MtChr4	1	SSR	FORWARD	850	21	54.63	42.86	2	1	CTGAACTGGAACATAACTGCT	175	1476	1476	5	1	AGG	3	AGGAGGAGGAGGAGG	15
	568	contig01285	MtChr4	1	SSR	REVERSE	1024	21	54.95	38.1	3	1	TGTAACTCCATCTCCTTTTCA
PBA_LC_0373	569	contig01296	#N/A	1	SSR	FORWARD	602	20	55.18	35	4	1	ATTTGGGCAACATATTCAAG	164	946	946	3	1	TCA	3	TCATCATCATCATCATCATCATCATCATCATCATCATCA	39
	570	contig01296	#N/A	1	SSR	REVERSE	765	21	54.72	42.86	4	0	ACTATACTTTCTCCCGTCGTT
PBA_LC_0374	571	contig01297	#N/A	1	SSR	FORWARD	71	21	55.2	42.86	4	1	CAAGTGATCCACACTCAAACT	150	518	518	3	0	TGC	3	TGCTGCTGCTGC	12
	572	contig01297	#N/A	1	SSR	REVERSE	220	21	54.46	42.86	6	2	AATGTCCTTAACAGACAGACG
PBA_LC_0375	573	contig01307	#N/A	1	SSR	FORWARD	20	21	54.28	33.33	4	2	CAAATAGCAAAGAACATTTCC	162	828	828	3	1	TTC	3	TTCTTCTTCTTC	12
	574	contig01307	#N/A	1	SSR	REVERSE	181	21	54.96	47.62	2	2	GCGAAGACGAGTAAGAGTGTA
PBA_LC_0376	575	contig01307	#N/A	1	SSR	FORWARD	45	21	55.07	38.1	2	0	TCTCGTTTTCTTCTTCTTCCT	137	828	828	7	3	AATCCA	6	AATCCAAATCCAAATCCA	18
	576	contig01307	#N/A	1	SSR	REVERSE	181	21	54.96	47.62	2	2	GCGAAGACGAGTAAGAGTGTA
PBA_LC_0377	577	contig01312	#N/A	1	SSR	FORWARD	704	21	54.75	47.62	2	1	TGAACGAGGTAGAAGAGACAG	153	906	906	3	0	GTT	3	GTTGTTGTTGTTGTT	15
	578	contig01312	#N/A	1	SSR	REVERSE	856	21	55.19	38.1	3	0	TAGAAACTCAGAAACCGAACA
PBA_LC_0378	579	contig01317	MtChr1	1	SSR	FORWARD	1421	21	55.84	38.1	7	1	ATAAGTGTTGCCACAACAAGA	143	1702	1702	5	1	TTG	3	TTGTTGTTGTTGTTG	15
	580	contig01317	MtChr1	1	SSR	REVERSE	1563	21	55.02	38.1	3	0	AAATACAAATGGTGTGACTGG
PBA_LC_0379	581	contig01319	#N/A	1	SSR	FORWARD	25	21	53.61	38.1	4	2	CTTTTTCTCTAACATCGAAGG	149	261	261	3	1	GCC	3	GCCGCCGCCGCC	12
	582	contig01319	#N/A	1	SSR	REVERSE	173	20	55.05	40	6	2	CTTTCAAGCTCGTAATTGCT
PBA_LC_0380	583	contig01320	MtChr7	1	SSR	FORWARD	17	21	54.86	33.33	8	2	TCTCCTTGGAAGAAGAAAAAT	156	2905	2905	3	2	TCT	3	TCTTCTTCTTCTTCTTCT	18
	584	contig01320	MtChr7	1	SSR	REVERSE	172	21	55.27	33.33	4	0	ACGATGAATGAATTAGGGTTT
PBA_LC_0381	587	contig01320	MtChr7	1	SSR	FORWARD	583	21	55.09	42.86	6	3	GGTTTAGGTAAAGGGTCTTCA	150	2905	2905	5	3	GATT	4	GATTGATTGATT	12
	588	contig01320	MtChr7	1	SSR	REVERSE	732	21	55.97	42.86	6	2	ATTGTAAACAGGTTCCTGAGC
PBA_LC_0382	589	contig01321	#N/A	1	SSR	FORWARD	35	21	55.11	42.86	3	3	CAACACAACAAACAGTGACAG	178	973	973	3	2	AAC	3	AACAACAACAACAAC	15
	590	contig01321	#N/A	1	SSR	REVERSE	212	21	54.76	38.1	4	0	GGAATAAATGGATCTCAACCT
PBA_LC_0383	591	contig01332	#N/A	1	SSR	FORWARD	132	21	54.72	42.86	3	1	CAGCAACAACTTCCTAACACT	133	745	745	7	3	AAT	3	AATAATAATAATAAT	15
	592	contig01332	#N/A	1	SSR	REVERSE	264	21	55	38.1	2	0	GAGTTAGGGTTTGTTTGGTTT
PBA_LC_0384	593	contig01335	#N/A	1	SSR	FORWARD	28	21	55.4	38.1	4	1	AGTCTTATTCCAATTCCCAGA	166	2353	2353	3	1	TC	2	TCTCTCTCTCTCTCTCTC	18
	594	contig01335	#N/A	1	SSR	REVERSE	193	21	54.87	33.33	3	3	CAAAAACAGCAACAGAAAGTT
PBA_LC_0385	595	contig01335	#N/A	1	SSR	FORWARD	434	21	55.02	33.33	4	3	GATCAGAATCATCCATTTCAA	147	2353	2353	3	2	GAA	3	GAAGAAGAAGAA	12
	596	contig01335	#N/A	1	SSR	REVERSE	580	21	55.21	42.86	4	0	AGCTTGCTAAAGAGAGGTTGT
PBA_LC_0386	597	contig01340	MtChr4	1	SSR	FORWARD	195	21	54.77	33.33	4	2	ATGCAAACAAAACCACACTAT	150	2266	2266	6	0	TGAT	4	TGATTGATTGAT	12
	598	contig01340	MtChr4	1	SSR	REVERSE	344	21	54.32	38.1	6	2	CAATTAAGGTTTTCAGCTGTC
PBA_LC_0387	599	contig01342	#N/A	1	SSR	FORWARD	10	21	54.71	33.33	4	0	CACTGATTTCATCCATTTTTC	147	938	938	5	3	ACA	3	ACAACAACAACAACA	15
	600	contig01342	#N/A	1	SSR	REVERSE	156	21	55.24	47.62	3	1	TGAGGGAAGAAGGGTTAGTAG
PBA_LC_0388	601	contig01343	#N/A	1	SSR	FORWARD	1015	21	54.84	38.1	3	1	AAGAAGGAAATGATGTTACCC	150	1190	1190	3	1	CAA	3	CAACAACAACAA	12
	602	contig01343	#N/A	1	SSR	REVERSE	1164	21	55.03	38.1	2	0	TTAGTGGTTGAGTTTGGAAGA
PBA_LC_0389	603	contig01350	#N/A	1	SSR	FORWARD	129	21	54.97	33.33	4	0	TAAAGAAAAACCATGAGGACA	150	424	424	4	0	ACA	3	ACAACAACAACA	12
	604	contig01350	#N/A	1	SSR	REVERSE	278	21	55.52	38.1	3	0	CAAACTCTTCCAGTCAAAACA
PBA_LC_0390	605	contig01351	#N/A	1	SSR	FORWARD	37	21	55	47.62	6	0	TCCACCACTTGTATACTCACC	158	365	365	4	2	CTC	3	CTCCTCCTCCTC	12
	606	contig01351	#N/A	1	SSR	REVERSE	194	21	54.99	38.1	4	2	AGGAGGAGGGGATTTATATTT
PBA_LC_0391	607	contig01357	MtChr7	1	SSR	FORWARD	518	21	55.14	42.86	5	1	GGTCTTCGTGGAAAGTTTAGT	149	1278	1278	6	3	TTGG	4	TTGGTTGGTTGG	12
	608	contig01357	MtChr7	1	SSR	REVERSE	666	21	54.58	42.86	4	2	GCATACGCTATAATGTCCAGT
PBA_LC_0392	609	contig01370	MtChr7	1	SSR	FORWARD	919	21	54.51	38.1	4	3	AGCGATCTTCTATAATCAGCA	154	1274	1274	4	1	GGA	3	GGAGGAGGAGGA	12
	610	contig01370	MtChr7	1	SSR	REVERSE	1072	21	55.55	38.1	4	2	TTCTATCTTCCAAATCGAGGT
PBA_LC_0393	611	contig01380	#N/A	1	SSR	FORWARD	108	21	54.88	38.1	4	0	CTGGTTCAGCAGAGAATAAAA	143	1513	1513	6	0	CTGGGG	6	CTGGGGCTGGGGCTGGGG	18
	612	contig01380	#N/A	1	SSR	REVERSE	250	21	55.1	33.33	7	3	ACTCATTGCTGAGAAATCAAA
PBA_LC_0394	613	contig01383	#N/A	1	SSR	FORWARD	1048	21	54.92	38.1	4	2	GGTGAAGATTCCGATTAGATT	140	1321	1321	5	2	AT	2	ATATATATATAT	12
	614	contig01383	#N/A	1	SSR	REVERSE	1187	21	55.11	38.1	5	0	AAAACTTTGGTGAGTTCTTCC
PBA_LC_0395	615	contig01387	MtChr1	1	SSR	FORWARD	271	21	55.08	33.33	8	2	TCAAGAGAGGAAATTTCACAA	153	1259	1259	6	3	GAA	3	GAAGAAGAAGAA	12
	616	contig01387	MtChr1	1	SSR	REVERSE	423	22	54.95	36.36	4	0	GTTTCTTCTTCAAATGTGTGTG
PBA_LC_0396	617	contig01388	#N/A	1	SSR	FORWARD	999	21	54.99	38.1	6	0	AATATTCCGGTGTGTTGTATG	151	1304	1304	5	0	GAAA	4	GAAAGAAAGAAA	12
	618	contig01388	#N/A	1	SSR	REVERSE	1149	21	54.25	38.1	4	2	ACCACAACCATATCTTTTCTG
PBA_LC_0397	619	contig01388	#N/A	1	SSR	FORWARD	12	21	55.01	42.86	2	0	AGTTCCTGTCTCTTCCATTTC	150	1304	1304	6	2	TCGTT	5	TCGTTTCGTTTCGTT	15
	620	contig01388	#N/A	1	SSR	REVERSE	161	21	55.23	42.86	3	0	AATCGGAACTTTGAGGTAGAG
PBA_LC_0398	621	contig01398	MtChr7	1	SSR	FORWARD	382	22	54.45	36.36	6	2	CCCTTAAAACAAAAGCTTCTAC	147	644	644	4	0	ATCA	4	ATCAATCAATCA	12
	622	contig01398	MtChr7	1	SSR	REVERSE	528	21	55.27	33.33	4	2	AAACCCAAAAAGTGTTACCAT
PBA_LC_0399	623	contig01399	#N/A	1	SSR	FORWARD	20	22	55	31.82	2	0	GCAGAGAAAGAAAGAAAGAAAA	157	1036	1036	4	3	TG	2	TGTGTGTGTGTG	12
	624	contig01399	#N/A	1	SSR	REVERSE	176	21	55.02	42.86	4	2	CGATTTACCAGTCATACTTGC
PBA_LC_0400	627	contig01400	#N/A	1	SSR	FORWARD	251	21	55.58	47.62	6	1	GATAACATGTGAGGGAGGAGT	151	993	993	4	0	TCCA	4	TCCATCCATCCA	12
	628	contig01400	#N/A	1	SSR	REVERSE	401	21	54.83	38.1	6	2	CCTTATGGATATGGAAAGGTT
PBA_LC_0401	629	contig01403	#N/A	1	SSR	FORWARD	1146	21	54.78	42.86	4	0	ATCTTGAGACACGGACATAGA	163	1309	1309	3	1	TCTA	4	TCTATCTATCTATCTA	16
	630	contig01403	#N/A	1	SSR	REVERSE	1308	23	54.24	30.43	4	3	TCCAGTTATCTTATTGTTTGACA
PBA_LC_0402	631	contig01404	MtChr3	1	SSR	FORWARD	1066	21	54.92	42.86	3	2	TCCTTTCTGGTGAGTCTGATA	148	1884	1884	4	3	GCA	3	GCAGCAGCAGCA	12
	632	contig01404	MtChr3	1	SSR	REVERSE	1213	21	54.84	42.86	5	3	TGCACCTGGTAGATGTTCTAT
PBA_LC_0403	633	contig01404	MtChr3	1	SSR	FORWARD	54	21	55	33.33	4	0	TTTATTGATCCCACATGAAAC	150	1884	1884	5	1	AAAG	4	AAAGAAAGAAAG	12
	634	contig01404	MtChr3	1	SSR	REVERSE	203	21	55.39	38.1	3	1	GGTGAAATGATGAGTAAGCAA
PBA_LC_0404	635	contig01420	#N/A	1	SSR	FORWARD	32	21	55.04	42.86	2	0	TCTCTCATCTCTCTCAACCAA	183	1063	1063	5	2	GAA	3	GAAGAAGAAGAA	12
	636	contig01420	#N/A	1	SSR	REVERSE	214	21	55.66	42.86	5	3	GTTTAGTGACTGGAACCCATT
PBA_LC_0405	637	contig01429	#N/A	1	SSR	FORWARD	245	21	54.92	38.1	4	0	TACATATCGAGGAGGTGAAAA	152	635	635	5	3	AGA	3	AGAAGAAGAAGA	12
	638	contig01429	#N/A	1	SSR	REVERSE	396	21	55.36	33.33	3	0	TTTGATTTTCGTGTCATCTTC
PBA_LC_0406	639	contig01432	#N/A	1	SSR	FORWARD	575	21	53.81	38.1	6	0	TCATGTATATGTATGGCGAAG	145	1065	1065	3	0	TGG	3	TGGTGGTGGTGG	12
	640	contig01432	#N/A	1	SSR	REVERSE	719	21	54.83	38.1	6	3	CCACCACCAATTGTGTATTAT
PBA_LC_0407	641	contig01432	#N/A	1	SSR	FORWARD	640	20	54.9	50	3	3	GGTGGTGGTGGAGAATAGTA	151	1065	1065	5	2	TGG	3	TGGTGGTGGTGG	12
	642	contig01432	#N/A	1	SSR	REVERSE	790	21	55.84	38.1	6	2	TAGTTGAAAAGTGCACACCAT
PBA_LC_0408	643	contig01434	#N/A	1	SSR	FORWARD	54	21	54.82	38.1	7	2	ACAACAATGTTAGCTTCTTCG	149	663	663	4	1	TCT	3	TCTTCTTCTTCT	12
	644	contig01434	#N/A	1	SSR	REVERSE	202	21	55.47	42.86	4	0	GTAGATGACTTGGCTTCAACA
PBA_LC_0409	645	contig01445	MtChr4	1	SSR	FORWARD	81	21	55.2	47.62	2	0	TCCTCTCTCTCTTTCTCTGCT	159	1144	1144	7	2	TTC	3	TTCTTCTTCTTC	12
	646	contig01445	MtChr4	1	SSR	REVERSE	239	21	55.69	38.1	4	0	AGAGAAACGATCACGAGTTTT
PBA_LC_0410	647	contig01445	MtChr4	1	SSR	FORWARD	15	21	54.69	38.1	2	1	ACACACAACAACCAAACTCTT	147	1144	1144	5	0	TCTTC	5	TCTTCTCTTCTCTTCTCTTC	20
	648	contig01445	MtChr4	1	SSR	REVERSE	161	22	55.02	45.45	7	2	GTGTAGAGTAACTGCAACATGG
PBA_LC_0411	649	contig01456	#N/A	1	SSR	FORWARD	1857	21	55.44	38.1	7	3	CCGTTAATGAATAACTGACGA	148	2038	2038	6	1	AGAT	4	AGATAGATAGAT	12
	650	contig01456	#N/A	1	SSR	REVERSE	2004	21	54.58	38.1	6	3	GCTCAGTTGAGTGAACAATTT
PBA_LC_0412	653	contig01458	#N/A	1	SSR	FORWARD	17	21	55.09	47.62	4	0	CACTCACTCACCGCTATAAAC	171	731	731	3	2	AAC	3	AACAACAACAACAACAAC	18
	654	contig01458	#N/A	1	SSR	REVERSE	187	21	55.02	38.1	4	0	AACCTTCAGCTTCTTGTTCTT
PBA_LC_0413	655	contig01459	#N/A	1	SSR	FORWARD	2386	21	56.13	42.86	2	0	GAATGGAGGAATGTGAAGAAC	153	2603	2603	6	3	ATG	3	ATGATGATGATGATG	15
	656	contig01459	#N/A	1	SSR	REVERSE	2538	21	54.9	42.86	4	0	AATAAAGACACACCCCTCTTC
PBA_LC_0414	657	contig01462	MtChr5	1	SSR	FORWARD	59	21	54.85	38.1	6	0	CTTCAATTCAACAAACCTCAC	152	1080	1080	5	2	CCTAAC	6	CCTAACCCTAACCCTAAC	18
	658	contig01462	MtChr5	1	SSR	REVERSE	210	21	55.88	42.86	3	1	TTCGCTTGAGTGTGTAAAGAG
PBA_LC_0415	659	contig01471	#N/A	1	SSR	FORWARD	81	21	54.56	38.1	4	2	TTCTCTGAAATCATCAAGAGG	146	806	806	5	2	ACC	3	ACCACCACCACC	12
	660	contig01471	#N/A	1	SSR	REVERSE	226	21	54.72	38.1	3	1	ACCACCTGAACAATAACTTGA
PBA_LC_0416	661	contig01477	MtChr6	1	SSR	FORWARD	179	21	54.5	33.33	7	1	GGAACAATGTTTCTTCTTTCA	160	909	909	4	3	TCT	3	TCTTCTTCTTCT	12
	662	contig01477	MtChr6	1	SSR	REVERSE	338	21	54.97	38.1	3	1	ACAAAGTATTCCAGCAGATGA
PBA_LC_0417	663	contig01478	#N/A	1	SSR	FORWARD	1692	21	56.01	47.62	4	2	GCTCTACTTGTACCGATGGTT	151	1953	1953	3	0	AGA	3	AGAAGAAGAAGA	12
	664	contig01478	#N/A	1	SSR	REVERSE	1842	21	55.03	33.33	2	0	ATTTCTCGCTCATTTTCTTCT
PBA_LC_0418	665	contig01481	#N/A	1	SSR	FORWARD	41	21	54.92	42.86	3	0	GGGAACTCAAAGAGAAAAGAG	141	1454	1454	5	0	CCT	3	CCTCCTCCTCCT	12
	666	contig01481	#N/A	1	SSR	REVERSE	181	21	54.71	47.62	2	0	GGAGGAGTTGGAGAATAAGAG
PBA_LC_0419	667	contig01484	#N/A	1	SSR	FORWARD	439	21	54.13	38.1	5	3	GCAGCAGCATCTCTAATTTAT	136	575	575	6	3	CT	2	CTCTCTCTCTCT	12
	668	contig01484	#N/A	1	SSR	REVERSE	574	21	55.16	42.86	4	2	GAATCATGTGTTGGTGCTAGT
PBA_LC_0420	669	contig01485	#N/A	1	SSR	FORWARD	61	21	55.22	33.33	4	2	TCCAATTTCCAATACCCTAAT	171	2446	2446	4	2	GCCGCT	6	GCCGCTGCCGCTGCCGCT	18
	670	contig01485	#N/A	1	SSR	REVERSE	231	20	54.89	50	4	2	GTCCTTGTCAGTGGAGACAT
PBA_LC_0421	671	contig01485	#N/A	1	SSR	FORWARD	734	21	55.42	42.86	4	1	AGAAAATAGCTTCGGGTACTG	166	2446	2446	5	2	CTGTTG	6	CTGTTGCTGTTGCTGTTG	18
	672	contig01485	#N/A	1	SSR	REVERSE	899	21	55.01	38.1	4	0	CCCCATATTTCAACTTCTTCT
PBA_LC_0422	673	contig01500	MtChr5	1	SSR	FORWARD	1401	20	54.94	45	4	2	TGGTTGCAGAGGAGTTAGAT	149	1563	1563	2	1	GAA	3	GAAGAAGAAGAAGAA	15
	674	contig01500	MtChr5	1	SSR	REVERSE	1549	18	57.81	50	2	1	GAAAAAGGGGGAGGGATT
PBA_LC_0423	675	contig01511	#N/A	1	SSR	FORWARD	21	21	54.62	47.62	3	1	AGTGTGTCTTGTGGAGTCAGT	151	433	433	3	2	TTCCA	5	TTCCATTCCATTCCA	15
	676	contig01511	#N/A	1	SSR	REVERSE	171	21	54.92	38.1	4	2	TTAGAGGCAATAAAGTGCAAC
PBA_LC_0424	677	contig01520	MtChr5	1	SSR	FORWARD	205	22	55.02	40.91	6	0	TGCCACAGTGTATACTTGTTCT	150	1407	1407	4	1	TCT	3	TCTTCTTCTTCT	12
	678	contig01520	MtChr5	1	SSR	REVERSE	354	21	54.92	38.1	4	3	GCAGAAGCCACTTGTTTAATA
PBA_LC_0425	679	contig01527	#N/A	1	SSR	FORWARD	12	21	54.29	38.1	6	2	AAAGAGTTGAAGAGTCAACGA	156	769	769	4	3	TGTGA	5	TGTGATGTGATGTGA	15
	680	contig01527	#N/A	1	SSR	REVERSE	167	21	55.09	38.1	4	2	GGTGCATCAATATCACTTGTT
PBA_LC_0426	681	contig01529	MtChr7	1	SSR	FORWARD	491	21	55.16	38.1	4	2	ATCCAGTTCCTTAATTCTTCG	151	753	753	3	0	AGA	3	AGAAGAAGAAGA	12
	682	contig01529	MtChr7	1	SSR	REVERSE	641	21	55.88	42.86	5	0	ACGCAACGAGAGTCTTTATCT
PBA_LC_0427	683	contig01531	MtChr4	1	SSR	FORWARD	691	21	54.47	42.86	4	2	AGACTGAGACGATGAATCTTG	150	868	868	5	1	GAA	3	GAAGAAGAAGAA	12
	684	contig01531	MtChr4	1	SSR	REVERSE	840	20	54.92	30	7	1	TATTTTCATTTGGCAAACCT
PBA_LC_0428	685	contig01532	MtChr5	1	SSR	FORWARD	289	21	55.2	42.86	5	3	TACGATGCTGTCTCTTCAAGT	171	1045	1045	4	1	GAT	3	GATGATGATGAT	12
	686	contig01532	MtChr5	1	SSR	REVERSE	459	21	54.74	42.86	2	0	CTCATCTTCTGTTTCATCACC
PBA_LC_0429	687	contig01547	#N/A	1	SSR	FORWARD	1426	21	56.01	42.86	7	1	ATAGTAGCATCCGATTCTTGG	138	1573	1573	4	3	ATC	3	ATCATCATCATC	12
	688	contig01547	#N/A	1	SSR	REVERSE	1563	21	55.07	33.33	4	0	AACAGTAATGAAGCAACCAAA
PBA_LC_0430	689	contig01548	#N/A	1	SSR	FORWARD	419	21	55.09	38.1	4	2	TTCATCTCCATCTTCATCAAC	150	928	928	4	0	ACT	3	ACTACTACTACT	12
	690	contig01548	#N/A	1	SSR	REVERSE	568	21	55.25	42.86	3	0	ATACTTGAACCACCACTTCCT
PBA_LC_0431	691	contig01549	#N/A	1	SSR	FORWARD	102	21	54.9	42.86	4	0	AGATCAAACCTAACCTTCACC	143	256	256	4	0	TTC	3	TTCTTCTTCTTCTTC	15
	692	contig01549	#N/A	1	SSR	REVERSE	244	21	54.49	42.86	4	3	AGACAGGGAAGAACCTTGTAT
PBA_LC_0432	693	contig01550	MtChr2	1	SSR	FORWARD	641	21	54.96	47.62	4	1	GTGAAGAGCAATCACAGAGAC	149	966	966	5	3	GAA	3	GAAGAAGAAGAAGAA	15
	694	contig01550	MtChr2	1	SSR	REVERSE	789	21	55.26	42.86	5	0	GAGGGCGAGTTTAGTAATTGT
PBA_LC_0433	695	contig01557	#N/A	1	SSR	FORWARD	127	21	55.43	33.33	3	2	AAGAGGTAAATGATGCCAAAT	182	547	547	4	2	TGG	3	TGGTGGTGGTGG	12
	696	contig01557	#N/A	1	SSR	REVERSE	308	21	54.87	47.62	7	2	CATAGTGACTACCACCACCAT
PBA_LC_0434	697	contig01557	#N/A	1	SSR	FORWARD	261	21	55.37	52.38	7	3	GTGGTGGTGGTAGTCACTATG	157	547	547	4	2	TGG	3	TGGTGGTGGTGG	12
	698	contig01557	#N/A	1	SSR	REVERSE	417	21	55.81	42.86	6	2	GTGCATCATGTATCATGGTCT
PBA_LC_0435	699	contig01557	#N/A	1	SSR	FORWARD	288	21	54.87	47.62	7	3	ATGGTGGTGGTAGTCACTATG	137	547	547	4	2	TGG	3	TGGTGGTGGTGG	12
	700	contig01557	#N/A	1	SSR	REVERSE	424	21	54.45	33.33	6	3	TTTGAATGTGCATCATGTATC
PBA_LC_0436	701	contig01557	#N/A	1	SSR	FORWARD	315	21	55.37	52.38	7	3	GTGGTAGTCACTATGGTGGTG	147	547	547	3	2	TGG	3	TGGTGGTGGTGG	12
	702	contig01557	#N/A	1	SSR	REVERSE	461	21	54.73	33.33	4	2	CATGCAAACATTACTCATTCA
PBA_LC_0437	703	contig01559	#N/A	1	SSR	FORWARD	2	21	54.95	38.1	3	3	CTCCATTTTTCACAGAATCAG	142	796	796	4	0	AGA	3	AGAAGAAGAAGAAGA	15
	704	contig01559	#N/A	1	SSR	REVERSE	143	21	55.67	47.62	2	0	GTTGAGGACAGGAAGAGAAAG
PBA_LC_0438	705	contig01572	#N/A	1	SSR	FORWARD	749	21	55.02	38.1	5	2	AGTATGTCATTGCCGACTTTA	151	950	950	4	1	CTC	3	CTCCTCCTCCTC	12
	706	contig01572	#N/A	1	SSR	REVERSE	899	18	55.03	50	4	2	GCAACTGCAACAGCTTCT
PBA_LC_0439	707	contig01573	#N/A	1	SSR	FORWARD	635	21	55.57	38.1	6	0	GCTGCAACTAATGTGTTGTTT	149	852	852	5	2	TTTC	4	TTTCTTTCTTTC	12
	708	contig01573	#N/A	1	SSR	REVERSE	783	21	55.17	38.1	6	2	ACATGCATTCAACCACTTAAC
PBA_LC_0440	709	contig01575	#N/A	1	SSR	FORWARD	103	20	55.07	40	5	1	AAATCACCTGCTGAGAAGAA	150	544	544	5	0	AAG	3	AAGAAGAAGAAG	12
	710	contig01575	#N/A	1	SSR	REVERSE	252	21	54.96	42.86	4	3	GAGACACCAATATCAGGATGA
PBA_LC_0441	711	contig01586	#N/A	1	SSR	FORWARD	337	22	55.09	36.36	6	3	GAGCCGAATTCTAATATTTACG	146	1101	1101	7	2	ATGG	4	ATGGATGGATGG	12
	712	contig01586	#N/A	1	SSR	REVERSE	482	21	54.9	33.33	5	1	CACTCTTAAATTCAGCCAAAA
PBA_LC_0442	713	contig01587	MtChr7	1	SSR	FORWARD	15	21	54.72	47.62	6	0	ACTCTCAGATCTCTCCGTCTT	125	1275	1275	4	0	CTAA	4	CTAACTAACTAA	12
	714	contig01587	MtChr7	1	SSR	REVERSE	139	21	54.82	38.1	6	2	CATATGATCCAATTGCTTCTC
PBA_LC_0443	715	contig01595	#N/A	1	SSR	FORWARD	171	21	55.2	42.86	4	1	CAAGTGATCCACACTCAAACT	150	346	346	3	0	TGC	3	TGCTGCTGCTGC	12
	716	contig01595	#N/A	1	SSR	REVERSE	320	21	54.46	42.86	6	2	AATGTCCTTAACAGACAGACG
PBA_LC_0444	717	contig01597	#N/A	1	SSR	FORWARD	707	21	54.89	33.33	4	1	TTAGGAACATTCTTTGGATGA	135	944	944	6	1	AGAAG	5	AGAAGAGAAGAGAAG	15
	718	contig01597	#N/A	1	SSR	REVERSE	841	21	55.33	33.33	2	2	TTTTGTATGCTTCGTTTCCTA
PBA_LC_0445	719	contig01604	MtChr5	1	SSR	FORWARD	216	21	54.72	42.86	4	2	GTGACAGGGTTCAATTTACTG	149	763	763	4	0	CCG	3	CCGCCGCCGCCG	12
	720	contig01604	MtChr5	1	SSR	REVERSE	364	21	54.96	47.62	3	0	GTTCACAGAGTAGGGGTTCTT
PBA_LC_0446	721	contig01607	#N/A	1	SSR	FORWARD	25	21	55.29	38.1	6	3	TATCTAATGGAGCCATCATTG	152	1513	1513	5	0	TA	2	TATATATATATATA	14
	722	contig01607	#N/A	1	SSR	REVERSE	176	22	53.35	31.82	5	3	TCATTATCAGAATCTTTCTCGT
PBA_LC_0447	723	contig01607	#N/A	1	SSR	FORWARD	1123	21	54.99	33.33	3	2	TGATTCGTTTTCGTCTGTAAT	143	1513	1513	5	1	TCTATA	6	TCTATATCTATATCTATA	18
	724	contig01607	#N/A	1	SSR	REVERSE	1265	21	56.12	38.1	4	2	GGACGATAGCTTTATCCAAAA
PBA_LC_0448	725	contig01617	#N/A	1	SSR	FORWARD	801	21	54.15	38.1	7	3	GAAGTCGAATCGATAATCAAG	157	978	978	4	1	AGA	3	AGAAGAAGAAGAAGAAGA	18
	726	contig01617	#N/A	1	SSR	REVERSE	957	21	55.08	38.1	4	1	ATTCCAGAGTTTTTCGTAACC
PBA_LC_0449	727	contig01626	#N/A	1	SSR	FORWARD	45	21	55.05	42.86	3	0	CAGCAATGGTTTTACACTCTC	149	1099	1099	3	1	AAC	3	AACAACAACAACAACAACAAC	21
	728	contig01626	#N/A	1	SSR	REVERSE	193	21	54.87	33.33	4	2	GGATTTGTTTTGGTTAAGGAT
PBA_LC_0450	729	contig01626	#N/A	1	SSR	FORWARD	239	21	54.95	38.1	4	0	CAAACCAGAAGAGATTTGATG	142	1099	1099	5	3	GAA	3	GAAGAAGAAGAA	12
	730	contig01626	#N/A	1	SSR	REVERSE	380	21	54.91	33.33	4	1	AGGCATTGATTTCATCTACAA
PBA_LC_0451	731	contig01629	#N/A	1	SSR	FORWARD	167	21	55.25	33.33	2	0	TCTCCCTTTTCATTTCTTTTC	135	1149	1149	5	0	CAT	3	CATCATCATCATCAT	15
	732	contig01629	#N/A	1	SSR	REVERSE	301	21	54.92	42.86	5	3	GGAGAAAGTTGAGGATGATCT
PBA_LC_0452	733	contig01630	#N/A	1	SSR	FORWARD	407	21	54.44	33.33	6	1	GATCATGAATGCTGAACTTTT	175	582	582	4	2	TGTA	4	TGTATGTATGTA	12
	734	contig01630	#N/A	1	SSR	REVERSE	581	23	55.04	34.78	6	2	AGGCTCAAATAGTGATAACTCAA
PBA_LC_0453	735	contig01631	MtChr4	1	SSR	FORWARD	510	21	54.46	42.86	7	2	TGGCCTAGAAGTTCTTCAGTA	159	738	738	5	3	GAG	3	GAGGAGGAGGAG	12
	736	contig01631	MtChr4	1	SSR	REVERSE	668	21	54.95	38.1	3	2	TGTTCCAGAGGTGATTCTAAA
PBA_LC_0454	737	contig01639	#N/A	1	SSR	FORWARD	378	21	55.02	33.33	6	3	CGATTTGGTACTGAAATTTTG	149	1106	1106	6	0	TCA	3	TCATCATCATCATCATCA	18
	738	contig01639	#N/A	1	SSR	REVERSE	526	21	55.1	33.33	6	2	AAAGTTCAAGCTGAATGATGA
PBA_LC_0455	739	contig01645	#N/A	1	SSR	FORWARD	310	20	54.81	45	4	2	ACTCTTGTGGTGATGCTTCT	153	1281	1281	4	3	TCG	3	TCGTCGTCGTCG	12
	740	contig01645	#N/A	1	SSR	REVERSE	462	21	55.54	47.62	4	2	GATGATGAGGAGAAACCTAGC
PBA_LC_0456	741	contig01645	#N/A	1	SSR	FORWARD	346	21	55.38	47.62	4	3	GTCGGAGTTATCATCTTCTCC	140	1281	1281	4	3	TCA	3	TCATCATCATCATCA	15
	742	contig01645	#N/A	1	SSR	REVERSE	485	21	54.92	42.86	6	0	AGAAACCTAGCTATGGAAGGA
PBA_LC_0457	743	contig01646	#N/A	1	SSR	FORWARD	78	21	55.33	33.33	2	2	CAGAAACAACCAAACCAAATA	152	772	772	6	0	ATA	3	ATAATAATAATA	12
	744	contig01646	#N/A	1	SSR	REVERSE	229	21	55.28	33.33	5	0	TTTCTGTGAAAATGGAAACAC
PBA_LC_0458	745	contig01650	MtChr2	1	SSR	FORWARD	286	21	55.1	47.62	4	0	AGCTGATAGGTACTGGGAAAC	149	2029	2029	4	3	AACA	4	AACAAACAAACA	12
	746	contig01650	MtChr2	1	SSR	REVERSE	434	21	54.83	52.38	5	2	GGAGAGAAGCCTCAGAGTATC
PBA_LC_0459	747	contig01666	#N/A	1	SSR	FORWARD	950	21	54.82	33.33	4	2	TTCATGCTGGATTTTTAAGAG	151	1186	1186	5	0	TATTG	5	TATTGTATTGTATTG	15
	748	contig01666	#N/A	1	SSR	REVERSE	1100	21	55.24	38.1	3	0	TAAATGAATGAGTCCACAAGG
PBA_LC_0460	749	contig01669	#N/A	1	SSR	FORWARD	342	21	55.87	38.1	4	2	CAGGGAAATGATATGTGATGA	150	847	847	4	0	CTT	3	CTTCTTCTTCTT	12
	750	contig01669	#N/A	1	SSR	REVERSE	491	21	55.11	42.86	4	3	ATGGTGTTCAGATTGAGACTG
PBA_LC_0461	751	contig01680	#N/A	1	SSR	FORWARD	864	21	56.11	42.86	5	2	GCAAGAGAGACACCTTGAAAT	153	1025	1025	4	2	TCG	3	TCGTCGTCGTCGTCG	15
	752	contig01680	#N/A	1	SSR	REVERSE	1016	21	54.6	33.33	2	2	ACACATCCATCAATAAGCAAT
PBA_LC_0462	753	contig01684	#N/A	1	SSR	FORWARD	35	21	54.91	33.33	4	0	AAAATCGAGGTAAAGGAAGAA	135	1225	1225	3	0	CTT	3	CTTCTTCTTCTT	12
	754	contig01684	#N/A	1	SSR	REVERSE	169	21	55.7	38.1	4	0	GAAGAAGGCATTGAAATTAGG
PBA_LC_0463	755	contig01690	#N/A	1	SSR	FORWARD	1464	21	54.93	42.86	5	2	TGGTAGCAGAGTACCAACAAT	150	1892	1892	4	3	AGA	3	AGAAGAAGAAGA	12
	756	contig01690	#N/A	1	SSR	REVERSE	1613	21	55.34	38.1	4	2	CAAAGTTGCATAGTGGACATT
PBA_LC_0464	757	contig01690	#N/A	1	SSR	FORWARD	1607	21	55.12	33.33	3	2	AACTTTGCGGTTATTTGTGTA	148	1892	1892	5	1	TAT	3	TATTATTATTATTAT	15
	758	contig01690	#N/A	1	SSR	REVERSE	1754	21	54.67	38.1	7	3	GACGATTCACAATCTGATTTC
PBA_LC_0465	759	contig01690	#N/A	1	SSR	FORWARD	45	21	54.83	38.1	6	0	CCCTCCATTAATTACCATCTT	163	1892	1892	5	0	TCATTT	6	TCATTTTCATTTTCATTT	18
	760	contig01690	#N/A	1	SSR	REVERSE	207	21	55.26	38.1	4	0	ATGGTTCTAGGGTTTGTGTTT
PBA_LC_0466	761	contig01693	AC235678	1	SSR	FORWARD	5	20	54.8	45	2	0	GAGTGAACGAGAAACCAAAC	146	1495	1495	3	1	AAACA	5	AAACAAAACAAAACA	15
	762	contig01693	AC235678	1	SSR	REVERSE	150	21	54.76	38.1	6	0	CCATGGATGAATAAGAACAAG
PBA_LC_0467	763	contig01693	AC235678	1	SSR	FORWARD	65	21	55.29	38.1	2	0	ACAACACACACGAAGAAAAAC	147	1495	1495	3	2	TGTTCT	6	TGTTCTTGTTCTTGTTCT	18
	764	contig01693	AC235678	1	SSR	REVERSE	211	20	55.74	40	4	2	CGGGAAGAGAATGGATTATT
PBA_LC_0468	765	contig01694	#N/A	1	SSR	FORWARD	747	21	54.32	38.1	7	2	AAAACTTTTAGTGCTGCAGAG	158	954	954	4	3	GA	2	GAGAGAGAGAGAGA	14
	766	contig01694	#N/A	1	SSR	REVERSE	904	21	54.67	52.38	2	0	CCCACTTCTACTTACCCTCTC
PBA_LC_0469	767	contig01694	#N/A	1	SSR	FORWARD	166	21	55.23	33.33	2	0	AACAAACACATCAACCAAAAG	135	954	954	6	3	AAT	3	AATAATAATAATAAT	15
	768	contig01694	#N/A	1	SSR	REVERSE	300	21	54.38	38.1	6	2	GGATCTTGATCTGACTTTTCA
PBA_LC_0470	769	contig01695	#N/A	1	SSR	FORWARD	304	21	54.82	42.86	3	3	TGGAGGAGGTGATTTGTAGTA	155	506	506	4	2	TGG	3	TGGTGGTGGTGGTGG	15
	770	contig01695	#N/A	1	SSR	REVERSE	458	21	55.52	42.86	4	2	CCAACACCACATAAGAAGCTA
PBA_LC_0471	771	contig01695	#N/A	1	SSR	FORWARD	107	21	55.26	38.1	5	1	AGCTGTGGCTAATACAACAAA	150	506	506	3	0	TAAA	4	TAAATAAATAAA	12
	772	contig01695	#N/A	1	SSR	REVERSE	256	21	54.7	42.86	3	2	CTAAGCAGAAAGTGTGAAAGC
PBA_LC_0472	773	contig01698	#N/A	1	SSR	FORWARD	832	21	54.61	42.86	6	0	TCTTGTTCTACCAAGGAAGTG	155	1088	1088	4	1	GAT	3	GATGATGATGATGAT	15
	774	contig01698	#N/A	1	SSR	REVERSE	986	21	55.72	38.1	3	2	AGAAACGCAACCACTAAATCT
PBA_LC_0473	775	contig01702	MtChr5	1	SSR	FORWARD	267	21	54.96	42.86	4	2	ACCCGGACTTACTATTGAAAC	139	448	448	5	3	GTTG	4	GTTGGTTGGTTG	12
	776	contig01702	MtChr5	1	SSR	REVERSE	405	23	54.77	34.78	4	1	CATGGTTGATACATATTGAAGTG
PBA_LC_0474	777	contig01704	MtChr3	1	SSR	FORWARD	10	21	54.87	33.33	3	0	AGGTGAAACCCATTTTTATTC	187	926	926	5	0	AAT	3	AATAATAATAAT	12
	778	contig01704	MtChr3	1	SSR	REVERSE	196	21	54.97	42.86	2	0	CGTGGTTCTCTGTGTTTTTAC
PBA_LC_0475	779	contig01710	#N/A	1	SSR	FORWARD	412	21	55.74	38.1	4	2	AATAGTCTTCGGCCATTTCTA	154	1389	1389	4	2	TTC	3	TTCTTCTTCTTCTTC	15
	780	contig01710	#N/A	1	SSR	REVERSE	565	21	55.45	33.33	3	1	CCGTATTTTTATGTTGACGAA
PBA_LC_0476	781	contig01710	#N/A	1	SSR	FORWARD	1230	21	55.13	38.1	5	2	CCATAATAGAATCCGATCACA	151	1389	1389	5	0	GTTTT	5	GTTTTGTTTTGTTTTGTTTT	20
	782	contig01710	#N/A	1	SSR	REVERSE	1380	23	54.92	34.78	4	0	CCAAACTATTTAGACATTGGAAG
PBA_LC_0477	783	contig01713	#N/A	1	SSR	FORWARD	74	21	55.48	38.1	3	2	TTCAGCAAGCCACTATTCTTA	167	250	250	5	3	CCA	3	CCACCACCACCA	12
	784	contig01713	#N/A	1	SSR	REVERSE	240	20	54.87	50	3	0	GGTAAGTGTGAACTGGTGGT
PBA_LC_0478	785	contig01713	#N/A	1	SSR	FORWARD	87	21	54.76	38.1	2	0	TATTCTTATTCCTCACCACCA	160	250	250	6	3	CCA	3	CCACCACCACCA	12
	786	contig01713	#N/A	1	SSR	REVERSE	246	18	55.75	55.56	2	0	GGGGAGGGTAAGTGTGAA
PBA_LC_0479	787	contig01717	#N/A	1	SSR	FORWARD	701	20	55.09	40	6	2	AACCAATAGGATCCAACCTT	156	861	861	4	0	CT	2	CTCTCTCTCTCT	12
	788	contig01717	#N/A	1	SSR	REVERSE	856	21	54.77	33.33	3	0	TTCACATCCATCTCTGTTTTT
PBA_LC_0480	789	contig01726	#N/A	1	SSR	FORWARD	23	21	54.53	38.1	5	0	GTGTCACAACAGAACAAAACA	185	1312	1312	5	1	TAT	3	TATTATTATTAT	12
	790	contig01726	#N/A	1	SSR	REVERSE	207	21	55.15	42.86	3	3	TGCCCTCTTGATTAGACACTA
PBA_LC_0481	791	contig01730	#N/A	1	SSR	FORWARD	457	21	54.97	38.1	6	3	AGAGGACATGCTATGTTTGAA	143	599	599	4	3	CAAG	4	CAAGCAAGCAAG	12
	792	contig01730	#N/A	1	SSR	REVERSE	599	23	51.3	30.43	4	2	TGTAATTCTAAGTGCAAGATTAG
PBA_LC_0482	793	contig01736	MtChr5	1	SSR	FORWARD	514	22	53.8	31.82	6	2	CCAAATGGTATTCTCTTTTGTA	150	665	665	5	1	GATTT	5	GATTTGATTTGATTT	15
	794	contig01736	MtChr5	1	SSR	REVERSE	663	20	52.42	30	6	2	CTAAAATTTGTGCGGTTAAT
PBA_LC_0483	795	contig01737	MtChr6	1	SSR	FORWARD	14	23	52.54	34.78	4	2	AGCTATCTATCAACAAAACTCTG	155	1427	1427	4	1	TTC	3	TTCTTCTTCTTC	12
	796	contig01737	MtChr6	1	SSR	REVERSE	168	21	55.18	42.86	4	1	TAATGTCTATGCCAGATCCAC
PBA_LC_0484	797	contig01740	#N/A	1	SSR	FORWARD	327	21	55.24	33.33	4	0	AGTTTAAGGCCAAACAAAATC	143	551	551	4	2	AGC	3	AGCAGCAGCAGC	12
	798	contig01740	#N/A	1	SSR	REVERSE	469	21	54.99	42.86	4	0	CATATCCTCCACCTTCTCTTT
PBA_LC_0485	799	contig01741	#N/A	1	SSR	FORWARD	448	21	55.5	33.33	7	3	GCAATTTGCACACTTTGTAAT	178	661	661	5	2	ATG	3	ATGATGATGATG	12
	800	contig01741	#N/A	1	SSR	REVERSE	625	21	54.32	33.33	4	0	AAACAGCTCAAATCCTTAACA
PBA_LC_0486	801	contig01743	MtChr4	1	SSR	FORWARD	19	20	55.13	35	2	2	CAACAAAAACATCAACAACG	149	1160	1160	7	2	TCT	3	TCTTCTTCTTCT	12
	802	contig01743	MtChr4	1	SSR	REVERSE	167	21	55.22	42.86	5	1	TGAGGTAACTGTTTGTTGGAC
PBA_LC_0487	803	contig01743	MtChr4	1	SSR	FORWARD	759	21	55.18	42.86	2	0	AGAAGAATGAGAAAGGAGGTG	158	1160	1160	4	0	GGT	3	GGTGGTGGTGGT	12
	804	contig01743	MtChr4	1	SSR	REVERSE	916	21	55.12	33.33	4	3	ACCTTGGTGGATTGAAATAAT
PBA_LC_0488	805	contig01759	#N/A	1	SSR	FORWARD	645	21	54.89	47.62	1	0	GGTGGAGAGAAGAAAGAGAAG	143	1141	1141	4	1	TGG	3	TGGTGGTGGTGG	12
	806	contig01759	#N/A	1	SSR	REVERSE	787	21	54.79	42.86	6	2	ACATGTCCATCGTACCAATAC
PBA_LC_0489	807	contig01759	#N/A	1	SSR	FORWARD	853	21	55.37	38.1	4	2	TGGAGAATGGGTATATGATGA	151	1141	1141	6	1	GGT	3	GGTGGTGGTGGTGGTGGTGGT	21
	808	contig01759	#N/A	1	SSR	REVERSE	1003	21	54.7	38.1	6	2	CATCACATGATAGAACAAGCA
PBA_LC_0490	809	contig01762	#N/A	1	SSR	FORWARD	813	20	55.3	45	3	3	CTCATCCTTGCGTTTCTTAG	128	940	940	4	1	CTT	3	CTTCTTCTTCTTCTT	15
	810	contig01762	#N/A	1	SSR	REVERSE	940	20	55.11	45	5	2	GAAGCAGCTAAACATTGACC
PBA_LC_0491	811	contig01764	#N/A	1	SSR	FORWARD	1420	21	55.23	42.86	4	1	AGAATTACGAAAGGAGGACAG	147	1606	1606	3	0	TTC	3	TTCTTCTTCTTC	12
	812	contig01764	#N/A	1	SSR	REVERSE	1566	21	55.08	38.1	4	2	AAACTCACAAACGAGTCAAGA
PBA_LC_0492	813	contig01766	MtChr8	1	SSR	FORWARD	1323	21	54.94	33.33	5	2	TGGTATTTTCGGAAGTGATTA	152	1624	1624	4	1	TAAAA	5	TAAAATAAAATAAAATAAAA	20
	814	contig01766	MtChr8	1	SSR	REVERSE	1474	21	55.61	42.86	4	2	ACTAATGCTGGATGCTCCTAT
PBA_LC_0493	815	contig01772	MtChr5	1	SSR	FORWARD	978	21	55.61	38.1	6	2	AGAAGAGAAACGTTGGTTGTT	160	1137	1137	3	1	ATTTTT	6	ATTTTTATTTTTATTTTT	18
	816	contig01772	MtChr5	1	SSR	REVERSE	1137	20	53.58	30	4	2	CCCTCAAAATTCAAGAAAAT
PBA_LC_0494	817	contig01773	#N/A	1	SSR	FORWARD	260	21	54.93	42.86	6	2	TAGCTACAACAACACCCTCAT	150	901	901	6	2	TTC	3	TTCTTCTTCTTCTTC	15
	818	contig01773	#N/A	1	SSR	REVERSE	409	21	54.84	38.1	4	0	TGGTGGTTATGTAAAGAGGAA
PBA_LC_0495	819	contig01775	#N/A	1	SSR	FORWARD	883	21	54.67	38.1	7	3	CAAATCCACAGTGGTTATTTC	148	1137	1137	4	2	TCACTC	6	TCACTCTCACTCTCACTC	18
	820	contig01775	#N/A	1	SSR	REVERSE	1030	21	54.74	38.1	2	2	AGAGAAGATGGTGTTTGATGA
PBA_LC_0496	821	contig01775	#N/A	1	SSR	FORWARD	994	21	55.81	42.86	4	0	CAACGTCAGTTCTGTTTCATC	136	1137	1137	4	2	TTCTCT	6	TTCTCTTTCTCTTTCTCT	18
	822	contig01775	#N/A	1	SSR	REVERSE	1129	21	54.78	33.33	4	1	TTGCCATAAAGCTATCAAATC
PBA_LC_0497	825	contig01776	#N/A	1	SSR	FORWARD	559	21	54.82	38.1	3	2	ATCTTAGTGAAAACACGCAAG	215	935	935	5	2	TTC	3	TTCTTCTTCTTC	12
	826	contig01776	#N/A	1	SSR	REVERSE	773	21	55.13	38.1	2	0	TATGGTGATTGGGTTTTAGTG
PBA_LC_0498	827	contig01788	#N/A	1	SSR	FORWARD	662	21	55.15	47.62	4	0	TAGTACCGATCTTCCTTCTCC	139	1252	1252	7	3	TGA	3	TGATGATGATGA	12
	828	contig01788	#N/A	1	SSR	REVERSE	800	21	54.72	38.1	4	2	CCGAGAAAGAAACTTCACATA
PBA_LC_0499	829	contig01796	#N/A	1	SSR	FORWARD	114	21	55.11	42.86	6	0	AGAAGGGACTCAGCTAAGAAA	147	458	458	5	0	CT	2	CTCTCTCTCTCT	12
	830	contig01796	#N/A	1	SSR	REVERSE	260	21	54.34	38.1	6	0	TTTCGAATGAGTAAGAGAGGA
PBA_LC_0500	831	contig01804	MtChr7	1	SSR	FORWARD	422	21	55.06	42.86	6	2	CTCCAGCTGATGAAGAATATG	148	720	720	5	2	TCTT	4	TCTTTCTTTCTT	12
	832	contig01804	MtChr7	1	SSR	REVERSE	569	21	54.85	38.1	6	1	ATCCATCAATGAATACACCAG
PBA_LC_0501	833	contig01808	#N/A	1	SSR	FORWARD	3	21	55.23	42.86	3	2	CGTTCTCTCCTTCATAACCTT	152	744	744	5	3	CAT	3	CATCATCATCAT	12
	834	contig01808	#N/A	1	SSR	REVERSE	154	20	55.39	40	4	1	GAATGGATGGAATTGAAGTG
PBA_LC_0502	835	contig01814	#N/A	1	SSR	FORWARD	699	21	54.78	47.62	5	3	GACCAACTACTGAAAGTGGTG	147	2041	2041	4	0	GCTT	4	GCTTGCTTGCTT	12
	836	contig01814	#N/A	1	SSR	REVERSE	845	21	54.94	33.33	7	2	TAACCAACCGATTGAATCTTA
PBA_LC_0503	837	contig01817	#N/A	1	SSR	FORWARD	1192	21	54.91	33.33	6	2	ACAGCAATTGGAATGATCTTA	151	1378	1378	4	2	TATT	4	TATTTATTTATT	12
	838	contig01817	#N/A	1	SSR	REVERSE	1342	21	53.65	38.1	4	2	TGGGTATAAGGATAGAAATCG
PBA_LC_0504	839	contig01818	#N/A	1	SSR	FORWARD	204	21	54.19	33.33	5	1	AAGATTTTGCTGAGCTTATTG	158	594	594	4	1	TGG	3	TGGTGGTGGTGGTGG	15
	840	contig01818	#N/A	1	SSR	REVERSE	361	21	54.89	47.62	1	0	CTTCTCTTCCACCTTCTTCTC
PBA_LC_0505	841	contig01831	#N/A	1	SSR	FORWARD	366	21	55.72	47.62	3	0	AGTGTCTCTCATCCATTCCTC	151	579	579	4	0	GA	2	GAGAGAGAGAGA	12
	842	contig01831	#N/A	1	SSR	REVERSE	516	21	54.79	47.62	4	0	CTCACTTAGGTTCCTTCCTTC
PBA_LC_0506	843	contig01833	#N/A	1	SSR	FORWARD	229	21	54.78	33.33	5	1	TTTCCCCATAAATTAGTCACA	160	892	892	4	0	CTC	3	CTCCTCCTCCTC	12
	844	contig01833	#N/A	1	SSR	REVERSE	388	20	54.77	50	0	0	AGAGAGAGGGAGGAAGAGAA
PBA_LC_0507	845	contig01835	#N/A	1	SSR	FORWARD	5	21	54.86	38.1	6	1	ACACACTTCAATGGAATCATC	173	3738	3738	4	2	TCTGT	5	TCTGTTCTGTTCTGT	15
	846	contig01835	#N/A	1	SSR	REVERSE	177	21	55.57	42.86	6	2	GAAAGAAGACGCTTCAGAGTT
PBA_LC_0508	847	contig01836	#N/A	1	SSR	FORWARD	152	21	54.91	38.1	6	2	CTAACTAGGGCATGCATTTTA	150	510	510	5	2	TTAT	4	TTATTTATTTAT	12
	848	contig01836	#N/A	1	SSR	REVERSE	301	21	56.12	38.1	4	2	CAAGAACAAAGCCCACTTAAT
PBA_LC_0509	849	contig01858	#N/A	1	SSR	FORWARD	936	21	54.86	42.86	6	1	AAGCTAAGGAGCCTAGATTTG	150	1205	1205	4	3	TAT	3	TATTATTATTATTATTATTAT	21
	850	contig01858	#N/A	1	SSR	REVERSE	1085	21	54.75	33.33	4	2	TCTTAAACACCAACCAAACAT
PBA_LC_0510	851	contig01863	#N/A	1	SSR	FORWARD	511	21	55.13	38.1	4	2	TCGCTGTGTGATAAGAAAGAT	171	1465	1465	3	1	GTTT	4	GTTTGTTTGTTT	12
	852	contig01863	#N/A	1	SSR	REVERSE	681	21	54.63	33.33	6	1	GATACATGTGTGCAAAACAAA
PBA_LC_0511	853	contig01863	#N/A	1	SSR	FORWARD	717	21	55.83	42.86	6	2	AAATAGTACGGCTGCAGAGAT	161	1465	1465	3	1	TATTT	5	TATTTTATTTTATTT	15
	854	contig01863	#N/A	1	SSR	REVERSE	877	21	55.02	33.33	4	1	TCGTTCCACCTTAAAACATAA
PBA_LC_0512	855	contig01864	#N/A	1	SSR	FORWARD	142	21	54.74	42.86	2	0	CCAAACCCTAAAATCTCTCTC	138	1234	1234	4	3	CCTAAC	6	CCTAACCCTAACCCTAACCCTAAC	24
	856	contig01864	#N/A	1	SSR	REVERSE	279	21	54.34	38.1	3	1	CGGTTGATTAGAAAGTTGAAG
PBA_LC_0513	857	contig01870	MtChr8	1	SSR	FORWARD	564	21	55.7	42.86	5	2	ACCAGTCTCGGAGTTTCTTTA	173	919	919	5	0	GGT	3	GGTGGTGGTGGTGGTGGTGGT	21
	858	contig01870	MtChr8	1	SSR	REVERSE	736	19	55.47	42.11	4	1	ATCAAACGCCTTATGCTTC
PBA_LC_0514	859	contig01876	#N/A	1	SSR	FORWARD	381	21	54.79	38.1	7	1	TTCTTATCATCAAGAGCAAGG	141	1157	1157	5	3	GCA	3	GCAGCAGCAGCAGCA	15
	860	contig01876	#N/A	1	SSR	REVERSE	521	21	55.01	42.86	3	0	GAGTCCTGTTTTGATTCCTCT
PBA_LC_0515	861	contig01876	#N/A	1	SSR	FORWARD	86	21	55.09	38.1	4	3	TTGAGTAGCTTCGTAAATTCG	145	1157	1157	4	1	ATAC	4	ATACATACATAC	12
	862	contig01876	#N/A	1	SSR	REVERSE	230	22	54.65	36.36	3	1	CTTGATTGGAAGTAGTGTGAAA
PBA_LC_0516	863	contig01876	#N/A	1	SSR	FORWARD	730	21	55.13	38.1	7	2	ACCGATTATTATTCGAGGAAG	169	1157	1157	4	3	GGAACT	6	GGAACTGGAACTGGAACT	18
	864	contig01876	#N/A	1	SSR	REVERSE	898	21	55	42.86	7	0	AGATCCGATCATTTCTCTCTC
PBA_LC_0517	865	contig01877	#N/A	1	SSR	FORWARD	1218	20	55.71	40	8	2	GCACCCATGATCATACATTT	150	1514	1514	5	1	CCA	3	CCACCACCACCA	12
	866	contig01877	#N/A	1	SSR	REVERSE	1367	21	54.87	33.33	2	1	GTTGGGTTCTTTTATTGGATT
PBA_LC_0518	867	contig01878	#N/A	1	SSR	FORWARD	1431	21	55.67	38.1	6	3	GGTGGGGTTAATATTCAGAAA	149	1646	1646	4	0	ATAA	4	ATAAATAAATAA	12
	868	contig01878	#N/A	1	SSR	REVERSE	1579	21	54.51	42.86	4	2	CAAGTCCCCTAACAAAGTACA
PBA_LC_0519	869	contig01888	#N/A	1	SSR	FORWARD	767	21	55.01	47.62	8	3	GGAACTAGGTCCATAGATGCT	134	1092	1092	5	1	AAG	3	AAGAAGAAGAAG	12
	870	contig01888	#N/A	1	SSR	REVERSE	900	21	54.88	38.1	6	0	CTAGTCAATTTTGGCTGAAGA
PBA_LC_0520	871	contig01892	#N/A	1	SSR	FORWARD	2324	19	55.07	42.11	6	0	TGATATCCGCAAGTACCAA	155	2794	2794	4	0	CTG	3	CTGCTGCTGCTG	12
	872	contig01892	#N/A	1	SSR	REVERSE	2478	21	56.04	42.86	5	2	AAAGGTCATCTTCATCAGCTC
PBA_LC_0521	873	contig01894	#N/A	1	SSR	FORWARD	797	21	55.4	38.1	3	2	TTCTTCAATCTCCACAATACG	155	1734	1734	6	2	TTC	3	TTCTTCTTCTTCTTCTTC	18
	874	contig01894	#N/A	1	SSR	REVERSE	951	21	55.02	42.86	4	2	GGAGATATACGTTTGCAGTTG
PBA_LC_0522	877	contig01894	#N/A	1	SSR	FORWARD	1073	21	55.01	38.1	2	0	CTTCCTATCAAACCCATTCTT	157	1734	1734	4	0	TTC	3	TTCTTCTTCTTC	12
	878	contig01894	#N/A	1	SSR	REVERSE	1229	21	55.13	47.62	7	2	GGAGAGTTTAACTGACCGAGT
PBA_LC_0523	881	contig01894	#N/A	1	SSR	FORWARD	1431	21	55.24	38.1	3	2	AAAGGTAATGGTTCTTCTTCG	150	1734	1734	5	1	GAGT	4	GAGTGAGTGAGT	12
	882	contig01894	#N/A	1	SSR	REVERSE	1580	21	54.7	33.33	4	3	TCAACATCACCATCATTATCA
PBA_LC_0524	883	contig01898	#N/A	1	SSR	FORWARD	52	21	54.91	33.33	4	2	TTGAAGGAAGCATCATAACAT	152	204	204	3	2	AACCCA	6	AACCCAAACCCAAACCCA	18
	884	contig01898	#N/A	1	SSR	REVERSE	203	21	56.34	42.86	6	3	TATACTGGCCAAGTTCTCCAT
PBA_LC_0525	885	contig01905	MtChr8	1	SSR	FORWARD	551	21	55.94	33.33	5	0	CATTGTTTGAAAAAGGGAGTT	140	752	752	8	2	AGA	3	AGAAGAAGAAGAAGAAGA	18
	886	contig01905	MtChr8	1	SSR	REVERSE	690	21	54.85	33.33	2	2	TCAAACAAAACCTCTCAACAT
PBA_LC_0526	887	contig01915	#N/A	1	SSR	FORWARD	288	21	54.87	33.33	8	1	TTATATGCATGCAATGTTCAG	150	1375	1375	4	2	CATT	4	CATTCATTCATT	12
	888	contig01915	#N/A	1	SSR	REVERSE	437	21	54.38	42.86	5	2	CTGCTTCCCAGTAACTATTTG
PBA_LC_0527	889	contig01922	#N/A	1	SSR	FORWARD	1442	21	54.89	38.1	2	2	CATAAGGAAAAGGAAATAGCC	149	1824	1824	4	1	GAC	3	GACGACGACGAC	12
	890	contig01922	#N/A	1	SSR	REVERSE	1590	21	55.23	42.86	5	3	TGGAGATCCTGACAGTAATTG
PBA_LC_0528	891	contig01927	#N/A	1	SSR	FORWARD	156	21	55.22	38.1	5	2	AGAGTGTGTGGTTTGAAATTG	158	538	538	4	1	AAAATC	6	AAAATCAAAATCAAAATCAAAATC	24
	892	contig01927	#N/A	1	SSR	REVERSE	313	21	54.53	42.86	4	2	ATACTCATCTCATGGCTAACG
PBA_LC_0529	893	contig01929	MtChr5	1	SSR	FORWARD	200	21	54.12	38.1	5	0	TGAACTCAAACCAGTTCTCTT	182	1318	1318	4	0	CAC	3	CACCACCACCAC	12
	894	contig01929	MtChr5	1	SSR	REVERSE	381	20	55.32	50	6	3	TCTCGGTGAAGATCTCAGTC
PBA_LC_0530	895	contig01954	#N/A	1	SSR	FORWARD	1398	21	55.45	42.86	6	3	GAAGCTCGATCTCGTTTAGAT	152	1578	1578	4	0	TGT	3	TGTTGTTGTTGT	12
	896	contig01954	#N/A	1	SSR	REVERSE	1549	21	53.86	33.33	2	0	TTGGACTTTCTTTCTATTTGG
PBA_LC_0531	897	contig01956	MtChr2	1	SSR	FORWARD	381	21	55.47	38.1	5	3	ACCGTACATTGTTGGATTGTA	151	955	955	7	3	TTG	3	TTGTTGTTGTTGTTGTTGTTG	21
	898	contig01956	MtChr2	1	SSR	REVERSE	531	21	55.25	33.33	3	0	CAACAATAAAAGACCATTCCA
PBA_LC_0532	899	contig01957	MtChr4	1	SSR	FORWARD	662	21	55.14	42.86	6	2	GCTTAAGTCTCAACGCAAGTA	150	937	937	4	0	GAT	3	GATGATGATGAT	12
	900	contig01957	MtChr4	1	SSR	REVERSE	811	21	54.94	33.33	4	2	TACAATATCGAAAAGGTTGGA
PBA_LC_0533	901	contig01961	#N/A	1	SSR	FORWARD	44	21	54.85	33.33	2	1	CGGCTGATAAATAACGAATAA	150	1259	1259	4	1	ATAA	4	ATAAATAAATAA	12
	902	contig01961	#N/A	1	SSR	REVERSE	193	21	55.19	42.86	4	2	GTAAGCGGAGTTTCTATGGAT
PBA_LC_0534	903	contig01964	MtChr2	1	SSR	FORWARD	675	21	55.22	38.1	4	2	ATTCGACATCTTGTGATGAAG	154	1147	1147	5	3	GAT	3	GATGATGATGAT	12
	904	contig01964	MtChr2	1	SSR	REVERSE	828	21	54.81	42.86	4	0	AGTTATCTTCCTCGTCGTCTT
PBA_LC_0535	905	contig01964	MtChr2	1	SSR	FORWARD	851	21	54.95	42.86	4	1	AGATAACTCTGATGACGACGA	164	1147	1147	3	0	GAT	3	GATGATGATGAT	12
	906	contig01964	MtChr2	1	SSR	REVERSE	1014	21	55.03	33.33	4	0	ATATTCCTCCAAAAACAAAGG
PBA_LC_0536	909	contig01968	#N/A	1	SSR	FORWARD	671	21	55.31	42.86	5	1	TGGTGGTGATCTAAGAAACAG	152	902	902	5	2	ATTC	4	ATTCATTCATTC	12
	910	contig01968	#N/A	1	SSR	REVERSE	822	21	55.15	42.86	3	0	CAAGAAACCACTCCTACCTTT
PBA_LC_0537	911	contig01972	MtChr4	1	SSR	FORWARD	1265	21	55.13	47.62	3	0	CTTTACTGACTCTCGGTGTTG	141	1606	1606	4	1	TAG	3	TAGTAGTAGTAGTAGTAGTAGTAGTAG	27
	912	contig01972	MtChr4	1	SSR	REVERSE	1405	21	55.34	38.1	3	1	ACAACTCTACCATTTCCGATT
PBA_LC_0538	913	contig01972	MtChr4	1	SSR	FORWARD	1343	21	54.59	38.1	2	0	TGGAAGAAAGCAGAGTAAGAA	151	1606	1606	5	1	AAG	3	AAGAAGAAGAAG	12
	914	contig01972	MtChr4	1	SSR	REVERSE	1493	21	55.25	33.33	5	0	CTTTCCAATAATTTCACACCA
PBA_LC_0539	915	contig01974	MtChr2	1	SSR	FORWARD	46	20	56	45	4	0	CTAGCAACCCAAACAACAAG	148	810	810	5	3	GAA	3	GAAGAAGAAGAA	12
	916	contig01974	MtChr2	1	SSR	REVERSE	193	21	54.84	38.1	5	0	AAAGCCTGAGGAGTTATGTTT
PBA_LC_0540	919	contig01980	#N/A	1	SSR	FORWARD	655	21	54.91	47.62	4	3	GAGGAAGGTTTATAGCGACTC	151	837	837	5	1	GAG	3	GAGGAGGAGGAG	12
	920	contig01980	#N/A	1	SSR	REVERSE	805	21	54.78	42.86	3	0	TCATCATCACTACTTCGTCCT
PBA_LC_0541	921	contig01981	#N/A	1	SSR	FORWARD	1917	21	55.17	33.33	6	1	AACCCAATTTTGAAGCTTATC	142	2058	2058	5	1	AAC	3	AACAACAACAAC	12
	922	contig01981	#N/A	1	SSR	REVERSE	2058	20	56.49	40	3	3	CCCTTTTCTTTCAACCTTTG
PBA_LC_0542	923	contig01989	#N/A	1	SSR	FORWARD	24	21	55.03	38.1	2	0	TGGTAAGAGAGGTGAAAACAA	143	902	902	5	1	AGA	3	AGAAGAAGAAGA	12
	924	contig01989	#N/A	1	SSR	REVERSE	166	21	55	38.1	4	1	TTCACGAAGTTGATTGAGAGT
PBA_LC_0543	925	contig01989	#N/A	1	SSR	FORWARD	616	21	54.47	38.1	5	2	CTATTAGGAATAATCGCAACG	149	902	902	4	0	CATGGT	6	CATGGTCATGGTCATGGT	18
	926	contig01989	#N/A	1	SSR	REVERSE	764	21	55.17	38.1	2	0	AAAACTAACAAGAACCCCAAG
PBA_LC_0544	927	contig01990	#N/A	1	SSR	FORWARD	133	21	54.7	47.62	3	0	CCCTACTTTCCCTAACTTCAC	143	642	642	4	2	GCG	3	GCGGCGGCGGCG	12
	928	contig01990	#N/A	1	SSR	REVERSE	275	20	55.77	45	3	0	CCCCGTTACCTTTGATACTT
PBA_LC_0545	929	contig01990	#N/A	1	SSR	FORWARD	253	20	55.03	45	3	2	CGGAAGTATCAAAGGTAACG	152	642	642	3	1	AGG	3	AGGAGGAGGAGG	12
	930	contig01990	#N/A	1	SSR	REVERSE	404	21	55.81	42.86	4	2	CTAGAGTCAATTTCTGCGACA
PBA_LC_0546	931	contig01997	#N/A	1	SSR	FORWARD	551	22	55.06	36.36	6	2	GCAATGGTTATGATCCTAGTTT	156	768	768	7	3	TGA	3	TGATGATGATGA	12
	932	contig01997	#N/A	1	SSR	REVERSE	706	21	54.64	38.1	6	1	CAAGGAACTTAACTTGTTGGA
PBA_LC_0547	933	contig02001	#N/A	1	SSR	FORWARD	26	21	54.9	38.1	5	3	TTATTATTCGCAACAGTAGCC	148	526	526	7	0	CAT	3	CATCATCATCAT	12
	934	contig02001	#N/A	1	SSR	REVERSE	173	21	54.83	38.1	7	1	TTGTTGAGGATGAACAAGAGT
PBA_LC_0548	935	contig02002	MtChr2	1	SSR	FORWARD	13	21	54.94	33.33	6	3	GCAACACTGAATCAAATTTTC	149	1226	1226	5	2	AGAA	4	AGAAAGAAAGAA	12
	936	contig02002	MtChr2	1	SSR	REVERSE	161	20	54.92	40	5	2	CCCTCAATTTAAGAGGGAAT
PBA_LC_0549	937	contig02007	#N/A	1	SSR	FORWARD	279	21	55.77	33.33	8	3	GCGTGGATTTATCCAAATAAT	164	498	498	4	0	GCA	3	GCAGCAGCAGCA	12
	938	contig02007	#N/A	1	SSR	REVERSE	442	21	55.02	38.1	4	2	AATTCATTCCTCTTCGATCTC
PBA_LC_0550	939	contig02011	#N/A	1	SSR	FORWARD	1038	21	54.52	42.86	5	3	TTAGAACCCTGAGAGTCATTG	150	1293	1293	3	1	GAA	3	GAAGAAGAAGAAGAA	15
	940	contig02011	#N/A	1	SSR	REVERSE	1187	21	55.04	33.33	4	0	AACATTATCATCCCATTCCTT
PBA_LC_0551	941	contig02012	#N/A	1	SSR	FORWARD	84	21	54.29	47.62	2	0	ACCTCTCTTCCTTCTCTGTTC	162	1019	1019	4	1	CAC	3	CACCACCACCACCACCACCAC	21
	942	contig02012	#N/A	1	SSR	REVERSE	245	21	55.91	42.86	5	0	ATATTGAGTTTCTCGGAGTGG
PBA_LC_0552	943	contig02014	#N/A	1	SSR	FORWARD	1349	21	55.32	38.1	4	2	TTATGGTTTCAAGCTCGTAGA	149	1747	1747	4	2	TTA	3	TTATTATTATTA	12
	944	contig02014	#N/A	1	SSR	REVERSE	1497	21	54.8	42.86	7	3	AAACTCCAGTCTCAGACATCA
PBA_LC_0553	945	contig02019	#N/A	1	SSR	FORWARD	212	21	55.44	42.86	4	3	CCGAGTAGGGTAAAATTCATC	152	2477	2477	3	2	ATCT	4	ATCTATCTATCTATCT	16
	946	contig02019	#N/A	1	SSR	REVERSE	363	21	55.09	38.1	6	2	TGCAAGTAACATGTGGTGATA
PBA_LC_0554	947	contig02020	#N/A	1	SSR	FORWARD	1556	21	54.55	42.86	6	2	GAGACACCATAGATGGATTTG	153	1851	1851	3	1	TG	2	TGTGTGTGTGTGTG	14
	948	contig02020	#N/A	1	SSR	REVERSE	1708	21	55.06	42.86	2	0	ACAACACACGCTACTTCACTT
PBA_LC_0555	949	contig02027	#N/A	1	SSR	FORWARD	226	21	54.95	42.86	6	2	CTTACACGTAATTCGAACACC	147	1290	1290	4	1	ACA	3	ACAACAACAACA	12
	950	contig02027	#N/A	1	SSR	REVERSE	372	21	55.06	42.86	2	0	AGACGAAGAGAAGAAAGAGGA
PBA_LC_0556	951	contig02030	MtChr3	1	SSR	FORWARD	79	21	55.41	33.33	3	2	CAAACAAAACCACCAAAGTTA	148	784	784	3	1	CTAT	4	CTATCTATCTAT	12
	952	contig02030	MtChr3	1	SSR	REVERSE	226	21	56.02	38.1	4	2	TTTCTCATCCCTAAAAACGTC
PBA_LC_0557	953	contig02031	#N/A	1	SSR	FORWARD	78	21	54.07	33.33	4	2	ACAAGATCCATAAGCCAATTA	150	974	974	4	2	ACAT	4	ACATACATACAT	12
	954	contig02031	#N/A	1	SSR	REVERSE	227	21	55.15	33.33	3	2	CAAAGTGGTTGAAAATGTGAT
PBA_LC_0558	955	contig02055	#N/A	1	SSR	FORWARD	318	21	54.63	33.33	4	2	TTCTATTTTGGCGTGAATATC	149	781	781	5	1	TGA	3	TGATGATGATGATGA	15
	956	contig02055	#N/A	1	SSR	REVERSE	466	21	55.76	38.1	4	2	TCACTTCAATTACCAGCATGT
PBA_LC_0559	957	contig02059	MtChr4	1	SSR	FORWARD	17	21	55.13	42.86	4	3	TCTCCACGATAGTCATCAATC	148	1199	1199	4	0	ATCA	4	ATCAATCAATCA	12
	958	contig02059	MtChr4	1	SSR	REVERSE	164	21	55	42.86	5	2	AACTGCTGCACATACTAAAGC
PBA_LC_0560	959	contig02060	#N/A	1	SSR	FORWARD	127	21	55.59	47.62	2	0	CCTCACCTTACAACAACACAC	150	1154	1154	6	2	CTCAC	5	CTCACCTCACCTCAC	15
	960	contig02060	#N/A	1	SSR	REVERSE	276	21	55.6	42.86	7	2	TACCGACATGATGTTGAGAGT
PBA_LC_0561	961	contig02061	MtChr3	1	SSR	FORWARD	30	21	54.4	33.33	7	3	AACCTTTATTAAACGCTGTCA	151	1372	1372	4	3	CAC	3	CACCACCACCACCAC	15
	962	contig02061	MtChr3	1	SSR	REVERSE	180	21	54.94	38.1	3	1	GTTTGTTTGGAAGTTGAAGTG
PBA_LC_0562	963	contig02061	MtChr3	1	SSR	FORWARD	252	21	54.78	47.62	3	0	AACCAAGATACTACCCTCCAC	146	1372	1372	4	1	CAA	3	CAACAACAACAA	12
	964	contig02061	MtChr3	1	SSR	REVERSE	397	21	55.05	33.33	6	0	TGATTAATTTGACGGAAGAGA
PBA_LC_0563	967	contig02071	#N/A	1	SSR	FORWARD	1351	21	55.4	33.33	4	1	GAAATAAAAGACATTGCACCA	148	2398	2398	5	0	ATG	3	ATGATGATGATG	12
	968	contig02071	#N/A	1	SSR	REVERSE	1498	21	54.88	42.86	6	2	GAATATCATGACTTCCAGCAG
PBA_LC_0564	969	contig02071	#N/A	1	SSR	FORWARD	2	23	54.09	34.78	5	3	TTTCTTCTGTTTGTCACTACAAG	149	2398	2398	8	0	AATC	4	AATCAATCAATC	12
	970	contig02071	#N/A	1	SSR	REVERSE	150	21	54.38	42.86	5	3	CTCAGGCTCAGAAGAATTATG
PBA_LC_0565	971	contig02071	#N/A	1	SSR	FORWARD	221	21	55.05	38.1	6	2	AACAAGCACCTGATCAAACTA	142	2398	2398	8	3	GATGAG	6	GATGAGGATGAGGATGAGGATGAG	24
	972	contig02071	#N/A	1	SSR	REVERSE	362	21	54.99	33.33	4	1	TAATTTGGTGCTTGATGAACT
PBA_LC_0566	973	contig02072	#N/A	1	SSR	FORWARD	1384	21	55.1	38.1	6	3	TACTGCAGCTGATTCCATTAT	155	1538	1538	4	1	AGAA	4	AGAAAGAAAGAA	12
	974	contig02072	#N/A	1	SSR	REVERSE	1538	20	51.5	35	3	0	ATCCTTATGTTTTCCATCAC
PBA_LC_0567	975	contig02073	#N/A	1	SSR	FORWARD	12	21	54.81	33.33	4	0	ATGTGTGCCTTAAAATATCCA	163	1813	1813	3	1	AACA	4	AACAAACAAACA	12
	976	contig02073	#N/A	1	SSR	REVERSE	174	21	54.9	47.62	6	1	CTCCATGTGAGAGAAGATCAG
PBA_LC_0568	977	contig02083	#N/A	1	SSR	FORWARD	204	21	54.98	47.62	6	3	TACTGTTGAGCACACTGTACG	156	1549	1549	4	1	TCA	3	TCATCATCATCA	12
	978	contig02083	#N/A	1	SSR	REVERSE	359	21	55.22	42.86	4	3	GGAACTAGATGATTGTGACGA
PBA_LC_0569	979	contig02083	#N/A	1	SSR	FORWARD	1194	21	55.33	33.33	6	0	TCAAATGGATTATGAAACGAG	146	1549	1549	4	0	TCC	3	TCCTCCTCCTCC	12
	980	contig02083	#N/A	1	SSR	REVERSE	1339	21	55.59	47.62	5	3	GGAGATCCTGAGAAGTTCAAG
PBA_LC_0570	981	contig02092	#N/A	1	SSR	FORWARD	1352	21	54.83	42.86	2	0	GAAAAAGAGGGAGAAGATGAG	139	2413	2413	5	1	GCA	3	GCAGCAGCAGCAGCA	15
	982	contig02092	#N/A	1	SSR	REVERSE	1490	21	54.96	38.1	6	3	CCTTTACTTCTGCAGTTTCAA
PBA_LC_0571	985	contig02100	#N/A	1	SSR	FORWARD	1088	21	55.04	38.1	4	2	AATGACTGTTTGTGTGGAAAC	145	1549	1549	5	0	AGTGA	5	AGTGAAGTGAAGTGAAGTGAAGTGA	25
	986	contig02100	#N/A	1	SSR	REVERSE	1232	23	55.57	30.43	4	0	CAAATTCAAAATCACACTTAACC
PBA_LC_0572	987	contig02101	MtChr5	1	SSR	FORWARD	159	21	55.3	42.86	4	2	GTTGTCGAGAGTCCAATTACA	155	774	774	4	1	AAG	3	AAGAAGAAGAAG	12
	988	contig02101	MtChr5	1	SSR	REVERSE	313	21	54.92	38.1	1	0	TCCTCTTCCTTCTTTGTTTCT
PBA_LC_0573	989	contig02104	MtChr4	1	SSR	FORWARD	1094	21	55.49	38.1	2	2	GTTTGCTTGCTGATGTTGTAT	170	1299	1299	4	3	GAAT	4	GAATGAATGAAT	12
	990	contig02104	MtChr4	1	SSR	REVERSE	1263	21	55	38.1	4	0	ATCACTCGTCAAAGAGAAACA
PBA_LC_0574	991	contig02113	#N/A	1	SSR	FORWARD	781	21	55.1	33.33	4	0	AAAAGTAAGGGTTTGAATTGG	130	910	910	4	0	TGA	3	TGATGATGATGA	12
	992	contig02113	#N/A	1	SSR	REVERSE	910	21	54.93	38.1	4	2	GATGAAAGATGAAACTCGTTG
PBA_LC_0575	995	contig02114	#N/A	1	SSR	FORWARD	222	21	54.94	33.33	2	2	TGATAAAATGGAAACGGACTA	137	362	362	3	1	GTT	3	GTTGTTGTTGTT	12
	996	contig02114	#N/A	1	SSR	REVERSE	358	21	54.67	33.33	5	2	ATTGCTCAAATTCAACTATGC
PBA_LC_0576	997	contig02117	#N/A	1	SSR	FORWARD	591	21	54.82	42.86	4	0	ATATCAACCAACTCCTCTTCC	155	773	773	3	0	TCT	3	TCTTCTTCTTCT	12
	998	contig02117	#N/A	1	SSR	REVERSE	745	21	55.15	33.33	3	3	CAACAAACCAAGTCAAATCAT
PBA_LC_0577	1001	contig02121	#N/A	1	SSR	FORWARD	1181	21	55.16	42.86	7	1	AGCATCACAGTTATGTTCCAC	153	1871	1871	7	2	TCC	3	TCCTCCTCCTCCTCC	15
	1002	contig02121	#N/A	1	SSR	REVERSE	1333	21	55.41	33.33	6	1	CGTTTTGATGAAACATAGGAA
PBA_LC_0578	1003	contig02123	#N/A	1	SSR	FORWARD	4	21	56.17	33.33	2	2	AAACGCCTAATCCCTAAAAAT	148	1096	1096	3	2	AGA	3	AGAAGAAGAAGA	12
	1004	contig02123	#N/A	1	SSR	REVERSE	151	21	55.42	47.62	2	0	AGAAGACGAGAAGAGGTTGAG
PBA_LC_0579	1005	contig02123	#N/A	1	SSR	FORWARD	313	21	55.25	47.62	5	2	GAACAGTCACTACGCTATTCG	157	1096	1096	5	3	TCG	3	TCGTCGTCGTCG	12
	1006	contig02123	#N/A	1	SSR	REVERSE	469	21	54.5	42.86	5	3	GTGTTCAACGAACCCTTAGTA
PBA_LC_0580	1007	contig02126	#N/A	1	SSR	FORWARD	39	21	53.93	42.86	5	3	GTCGGAATCACTAACTGAAAC	149	1833	1833	6	3	TCA	3	TCATCATCATCA	12
	1008	contig02126	#N/A	1	SSR	REVERSE	187	21	56.13	47.62	7	3	CCACTCACTCAGTGTTGTGTT
PBA_LC_0581	1009	contig02126	#N/A	1	SSR	FORWARD	348	21	55.26	42.86	3	0	TGAGATGAGGCTTAGAGACAA	153	1833	1833	4	1	TGA	3	TGATGATGATGATGA	15
	1010	contig02126	#N/A	1	SSR	REVERSE	500	21	54.97	38.1	4	2	ACATTCTGCTTAGATTGACCA
PBA_LC_0582	1011	contig02129	#N/A	1	SSR	FORWARD	403	21	55.17	42.86	3	2	GACGGAGTTGAAAGAAGAGAT	139	845	845	5	0	AGA	3	AGAAGAAGAAGA	12
	1012	contig02129	#N/A	1	SSR	REVERSE	541	21	55.31	42.86	5	1	CTTCAAAGTCTTAGGGTTCGT
PBA_LC_0583	1013	contig02133	#N/A	1	SSR	FORWARD	284	21	55.15	38.1	3	0	TAAAACTTCACCACCATCAAC	150	446	446	3	0	CAA	3	CAACAACAACAA	12
	1014	contig02133	#N/A	1	SSR	REVERSE	433	18	54.95	50	4	0	GGTATGCCAAAACCTCCT
PBA_LC_0584	1015	contig02137	MtChr7	1	SSR	FORWARD	290	21	53.88	33.33	4	0	AGTAAAAGCCATGAATGAAAG	150	824	824	3	2	GAT	3	GATGATGATGAT	12
	1016	contig02137	MtChr7	1	SSR	REVERSE	439	21	55.3	42.86	4	2	GAGGAAGATAAGCTCGTCAAT
PBA_LC_0585	1017	contig02143	MtChr2	1	SSR	FORWARD	813	21	55.2	38.1	4	2	CTGCTTCTTCAATCTTGCTTA	149	1125	1125	5	2	ATTT	4	ATTTATTTATTT	12
	1018	contig02143	MtChr2	1	SSR	REVERSE	961	21	54.48	33.33	5	3	TAAACAAATACCAAACGGTTC
PBA_LC_0586	1019	contig02143	MtChr2	1	SSR	FORWARD	484	21	54.94	38.1	2	0	CAACAGAAACTCAAACCAAAC	146	1125	1125	4	1	TTCTCC	6	TTCTCCTTCTCCTTCTCC	18
	1020	contig02143	MtChr2	1	SSR	REVERSE	629	21	54.75	42.86	4	2	CATTTAGCTGAGAAGGTGGTA
PBA_LC_0587	1021	contig02151	#N/A	1	SSR	FORWARD	51	21	54.4	33.33	4	2	TTAAAACTTGGCACTCGTAAT	150	455	455	5	1	AAC	3	AACAACAACAAC	12
	1022	contig02151	#N/A	1	SSR	REVERSE	200	21	54.66	33.33	4	2	TTGGAACGTGTTAAAAAGAAC
PBA_LC_0588	1023	contig02153	AC235094	1	SSR	FORWARD	35	22	54.66	45.45	3	0	CGACAGTAGAGTATGAGTTGGA	150	1522	1522	5	2	TCT	3	TCTTCTTCTTCT	12
	1024	contig02153	AC235094	1	SSR	REVERSE	184	21	55.4	38.1	3	1	TGAATCTCCGAACACAAATAG
PBA_LC_0589	1025	contig02157	MtChr2	1	SSR	FORWARD	1322	21	54.65	42.86	5	2	AGACACCGTCTTAGAAAGGAT	151	2240	2240	3	2	GATA	4	GATAGATAGATA	12
	1026	contig02157	MtChr2	1	SSR	REVERSE	1472	21	55.58	42.86	5	3	GCGATAGGAAAGGTTACATTC
PBA_LC_0590	1027	contig02159	#N/A	1	SSR	FORWARD	997	21	55.27	38.1	5	1	CTCCGAAGATTCTCTTTCATT	154	1168	1168	4	1	CTG	3	CTGCTGCTGCTG	12
	1028	contig02159	#N/A	1	SSR	REVERSE	1150	21	54.95	42.86	4	0	GAATAGGCATAGCAGCATAGA
PBA_LC_0591	1029	contig02172	#N/A	1	SSR	FORWARD	503	21	54.68	38.1	4	2	GATTATTTCGTCTTGCACCTA	142	649	649	4	0	TA	2	TATATATATATATA	14
	1030	contig02172	#N/A	1	SSR	REVERSE	644	18	56.37	44.44	6	2	ATGAAGGACCCGTTCAAA
PBA_LC_0592	1031	contig02190	#N/A	1	SSR	FORWARD	177	20	54.85	40	3	1	ATTCAGGTTTTGTGATGGAC	145	1291	1291	4	1	ATG	3	ATGATGATGATG	12
	1032	contig02190	#N/A	1	SSR	REVERSE	321	21	55.03	47.62	2	0	CTCTTCTTCCTATCCTTGCTC
PBA_LC_0593	1033	contig02195	#N/A	1	SSR	FORWARD	113	21	55.85	38.1	6	3	AAGATGACATGCGTAATCTGA	159	366	366	4	0	ACAT	4	ACATACATACAT	12
	1034	contig02195	#N/A	1	SSR	REVERSE	271	21	54.58	42.86	8	3	CCACCAAGTACCGTTACTAAA
PBA_LC_0594	1035	contig02196	#N/A	1	SSR	FORWARD	1871	21	55.29	52.38	2	0	GAGGGAGAGTGTGGAAGATAC	151	2141	2141	5	1	AGG	3	AGGAGGAGGAGG	12
	1036	contig02196	#N/A	1	SSR	REVERSE	2021	21	54.87	42.86	3	1	ACCGTCTCACTTATTCACAGA
PBA_LC_0595	1039	contig02197	#N/A	1	SSR	FORWARD	127	21	55.42	42.86	3	3	GTCAAGTGGAGGATTTTTCTC	166	670	670	4	3	ATG	3	ATGATGATGATG	12
	1040	contig02197	#N/A	1	SSR	REVERSE	292	21	55.4	33.33	4	2	TCATTCACATCCAGATCAAAT
PBA_LC_0596	1041	contig02197	#N/A	1	SSR	FORWARD	212	21	55.58	33.33	4	2	TGATGATGATGAAGGGTTTTA	144	670	670	5	1	ATG	3	ATGATGATGATG	12
	1042	contig02197	#N/A	1	SSR	REVERSE	355	21	55.05	42.86	7	3	TCTTGAGCTTCAGAAGACTTG
PBA_LC_0597	1043	contig02199	#N/A	1	SSR	FORWARD	57	21	55.12	38.1	4	0	ACAAGTTTCAACACCAACAAC	151	578	578	7	3	TAACAA	6	TAACAATAACAATAACAA	18
	1044	contig02199	#N/A	1	SSR	REVERSE	207	21	55.48	47.62	5	2	AGTAGCTTGTTGAACCCTAGC
PBA_LC_0598	1045	contig02202	MtChr8	1	SSR	FORWARD	16	19	55.05	47.37	7	3	AAATAGCCACCACTGGTTC	170	1637	1637	6	1	TC	2	TCTCTCTCTCTC	12
	1046	contig02202	MtChr8	1	SSR	REVERSE	185	21	55.05	38.1	5	0	ATTTCAGTGATGTGAGATTGG
PBA_LC_0599	1047	contig02202	MtChr8	1	SSR	FORWARD	928	21	55.23	38.1	4	2	AAAGAAACTATTGCAGGAACC	151	1637	1637	4	2	TAA	3	TAATAATAATAA	12
	1048	contig02202	MtChr8	1	SSR	REVERSE	1078	21	55.04	42.86	3	1	TATGTCACTCCTTGCTGAACT
PBA_LC_0600	1049	contig02202	MtChr8	1	SSR	FORWARD	1362	21	55.15	38.1	3	2	TTGGATAGATTCGTGTTCATC	142	1637	1637	3	1	TTG	3	TTGTTGTTGTTG	12
	1050	contig02202	MtChr8	1	SSR	REVERSE	1503	21	54.99	33.33	3	2	TTGCCATTGTTCTCACTTTAT
PBA_LC_0601	1053	contig02203	#N/A	1	SSR	FORWARD	48	23	54.67	30.43	4	3	ACAACATTTCTCTCATCAATCTT	150	1196	1196	4	1	TATAT	5	TATATTATATTATAT	15
	1054	contig02203	#N/A	1	SSR	REVERSE	197	21	54.77	47.62	4	2	TAGCTGAGGTGGTTATGTAGC
PBA_LC_0602	1055	contig02204	#N/A	1	SSR	FORWARD	1055	21	55.16	42.86	4	0	ATCACCATACACAGCTTTCAC	150	1307	1307	2	0	AGA	3	AGAAGAAGAAGA	12
	1056	contig02204	#N/A	1	SSR	REVERSE	1204	21	55.01	38.1	4	0	CTTACCTTCAATTCCCATCTT
PBA_LC_0603	1057	contig02214	#N/A	1	SSR	FORWARD	46	21	55.25	38.1	2	0	ACATAAACCACAACAAGCAAC	160	579	579	6	3	AAT	3	AATAATAATAATAATAAT	18
	1058	contig02214	#N/A	1	SSR	REVERSE	205	21	54.64	38.1	4	2	TTGTTTTGTAGCTGACGTGTA
PBA_LC_0604	1059	contig02214	#N/A	1	SSR	FORWARD	444	21	55.16	42.86	3	2	GTCATCTTCATCACCAGAGAA	136	579	579	3	1	TCA	3	TCATCATCATCA	12
	1060	contig02214	#N/A	1	SSR	REVERSE	579	21	55.74	42.86	4	3	GTACAGGGAAACCAAAACTGT
PBA_LC_0605	1061	contig02219	#N/A	1	SSR	FORWARD	1899	20	54.78	50	6	0	CTAGTCATGAGGGAGGTTTG	145	2065	2065	4	2	GAA	3	GAAGAAGAAGAA	12
	1062	contig02219	#N/A	1	SSR	REVERSE	2043	21	55.05	33.33	3	2	CTCTTTGCGATTTGAACTAAA
PBA_LC_0606	1063	contig02219	#N/A	1	SSR	FORWARD	47	21	54.86	42.86	6	1	ACATAGTAAACAGCTGCCAAG	133	2065	2065	5	2	TTTTC	5	TTTTCTTTTCTTTTC	15
	1064	contig02219	#N/A	1	SSR	REVERSE	179	21	55.43	42.86	3	1	TACCACTGTTCGGTTTAGTTG
PBA_LC_0607	1065	contig02221	MtChr3	1	SSR	FORWARD	47	21	55.02	38.1	5	2	AGTATGTCATTGCCGACTTTA	151	536	536	4	1	CTC	3	CTCCTCCTCCTC	12
	1066	contig02221	MtChr3	1	SSR	REVERSE	197	18	55.03	50	4	2	GCAACTGCAACAGCTTCT
PBA_LC_0608	1067	contig02228	#N/A	1	SSR	FORWARD	133	21	54.53	42.86	4	2	CGGTGAACTTAGAAGCAATAG	159	342	342	5	3	GA	2	GAGAGAGAGAGAGA	14
	1068	contig02228	#N/A	1	SSR	REVERSE	291	21	55.05	42.86	2	0	TCATTCTTCCTACACCATCAC
PBA_LC_0609	1069	contig02229	#N/A	1	SSR	FORWARD	87	21	54.88	33.33	3	0	CCAACAAACTCAAAAATGAAC	151	1341	1341	5	0	CGA	3	CGACGACGACGA	12
	1070	contig02229	#N/A	1	SSR	REVERSE	237	21	54.78	42.86	6	1	ACCTGTGAGTGATATCGAAGA
PBA_LC_0610	1071	contig02242	#N/A	1	SSR	FORWARD	1088	21	54.95	47.62	4	2	GTCAACGAAGAGTACCAAGTG	144	1313	1313	3	2	AAAATC	6	AAAATCAAAATCAAAATC	18
	1072	contig02242	#N/A	1	SSR	REVERSE	1231	21	54.67	33.33	2	0	AAACAACCTAATCCATCAACA
PBA_LC_0611	1073	contig02244	#N/A	1	SSR	FORWARD	663	20	55.01	40	4	1	ATCTAGGGTTTGATCCCATT	174	1010	1010	5	2	CTT	3	CTTCTTCTTCTTCTT	15
	1074	contig02244	#N/A	1	SSR	REVERSE	836	21	54.56	33.33	4	1	GATCTAATTTTGGCTCATCAA
PBA_LC_0612	1075	contig02246	#N/A	1	SSR	FORWARD	108	21	54.88	33.33	6	3	AAGCAACATGTCTCAAACAAT	145	694	694	4	1	TCT	3	TCTTCTTCTTCT	12
	1076	contig02246	#N/A	1	SSR	REVERSE	252	21	54.89	38.1	4	3	GAATTGCGATACTTCAACATC
PBA_LC_0613	1077	contig02247	#N/A	1	SSR	FORWARD	29	21	54.92	42.86	3	0	AGAGAGAAAGATGGCTGAGTT	147	548	548	3	1	CAA	3	CAACAACAACAACAA	15
	1078	contig02247	#N/A	1	SSR	REVERSE	175	21	55.18	42.86	6	3	GTTGATCCAACGGTGTTACTA
PBA_LC_0614	1079	contig02257	#N/A	1	SSR	FORWARD	371	21	55.09	42.86	3	1	GGAAGGAAGAAGTGAGTTTGT	149	519	519	4	0	GGT	3	GGTGGTGGTGGT	12
	1080	contig02257	#N/A	1	SSR	REVERSE	519	22	54.57	40.91	2	0	ACGGATAAGATAGAAACGAGAG
PBA_LC_0615	1081	contig02261	#N/A	1	SSR	FORWARD	959	21	55.22	38.1	4	2	ATGGAGGAAATGTCTGAAGAT	169	1188	1188	4	3	TTC	3	TTCTTCTTCTTCTTC	15
	1082	contig02261	#N/A	1	SSR	REVERSE	1127	21	52.41	42.86	6	2	GATAGATCTGTGGATCTGTGA
PBA_LC_0616	1083	contig02270	#N/A	1	SSR	FORWARD	489	21	54.79	47.62	4	0	CCACTTCTTCTTCCTAGAACC	139	811	811	4	3	TTTC	4	TTTCTTTCTTTC	12
	1084	contig02270	#N/A	1	SSR	REVERSE	627	21	55.09	42.86	6	3	TCCGGACTTAGATAAGGATTC
PBA_LC_0617	1085	contig02279	MtChr1	1	SSR	FORWARD	3	21	55.16	42.86	5	0	ACAGAAGACACATGCCATAAC	155	1976	1976	2	0	GTT	3	GTTGTTGTTGTTGTT	15
	1086	contig02279	MtChr1	1	SSR	REVERSE	157	20	54.88	45	2	2	AGGTAAAGAGCGGAGAGAAT
PBA_LC_0618	1087	contig02279	MtChr1	1	SSR	FORWARD	258	21	54.77	38.1	3	2	GCGACACTTATTGGTTTTCTA	151	1976	1976	4	2	TGG	3	TGGTGGTGGTGG	12
	1088	contig02279	MtChr1	1	SSR	REVERSE	408	21	55.11	38.1	5	3	TTGATGCTCCCATTATCATAC
PBA_LC_0619	1089	contig02279	MtChr1	1	SSR	FORWARD	1782	21	55.25	33.33	7	1	TATTGAATAAAGAAGGCGTGA	152	1976	1976	5	1	TTTG	4	TTTGTTTGTTTG	12
	1090	contig02279	MtChr1	1	SSR	REVERSE	1933	21	53.63	42.86	7	3	ACAACAATAGTAGGCCCTATG
PBA_LC_0620	1091	contig02283	#N/A	1	SSR	FORWARD	429	21	54.94	42.86	6	2	CCCAGATGGATACATGATAGA	153	765	765	5	3	TTC	3	TTCTTCTTCTTC	12
	1092	contig02283	#N/A	1	SSR	REVERSE	581	20	55.08	35	6	2	AAGCTTCGCATCATAACATT
PBA_LC_0621	1093	contig02284	MtChr4	1	SSR	FORWARD	37	21	55.85	42.86	4	2	CACCTTGAACAACATCTTACG	153	730	730	8	3	ATTCAT	6	ATTCATATTCATATTCAT	18
	1094	contig02284	MtChr4	1	SSR	REVERSE	189	20	55.74	50	2	1	GTGTAGAAGGCGATGTTGTC
PBA_LC_0622	1095	contig02298	#N/A	1	SSR	FORWARD	1494	21	56.23	42.86	4	1	GATTGATTCTCCGTTATCGTC	161	1664	1664	4	0	GT	2	GTGTGTGTGTGTGT	14
	1096	contig02298	#N/A	1	SSR	REVERSE	1654	21	55.04	42.86	4	0	TCTTTCTCATATCCCCTTCTC
PBA_LC_0623	1097	contig02298	#N/A	1	SSR	FORWARD	382	21	54.75	42.86	3	3	CATTTCCACCTGCTCTTAGTA	149	1664	1664	5	1	ATC	3	ATCATCATCATC	12
	1098	contig02298	#N/A	1	SSR	REVERSE	530	21	55	38.1	3	3	GTAAATGACGATGACGATGAT
PBA_LC_0624	1099	contig02300	MtChr2	1	SSR	FORWARD	179	21	54.4	38.1	6	1	CAACCTAATTACGCTTTTGTC	131	1468	1468	4	2	AAC	3	AACAACAACAAC	12
	1100	contig02300	MtChr2	1	SSR	REVERSE	309	21	55.27	42.86	8	0	TTACCATATGGAGAAGGAGGT
PBA_LC_0625	1101	contig02301	#N/A	1	SSR	FORWARD	5	23	53.79	30.43	7	0	GAGTGAATAACTCAATTCAACAA	179	602	602	4	0	TCA	3	TCATCATCATCA	12
	1102	contig02301	#N/A	1	SSR	REVERSE	183	21	54.83	33.33	4	0	GAAAGATGAACTCAAAAGCAA
PBA_LC_0626	1103	contig02301	#N/A	1	SSR	FORWARD	408	21	55.31	38.1	2	2	GTCTTTGATTTCGTTGTGGTA	146	602	602	7	2	GGC	3	GGCGGCGGCGGC	12
	1104	contig02301	#N/A	1	SSR	REVERSE	553	21	55.05	38.1	4	2	CCAACATATCAATGGGTTCTA
PBA_LC_0627	1107	contig02303	#N/A	1	SSR	FORWARD	547	21	54.84	38.1	5	0	ATGTTAGGATTCCCTTGTTTC	176	1040	1040	4	1	AGC	3	AGCAGCAGCAGC	12
	1108	contig02303	#N/A	1	SSR	REVERSE	722	21	54.38	33.33	7	3	ACAGTGAAATTTGAGATTTGG
PBA_LC_0628	1109	contig02303	#N/A	1	SSR	FORWARD	886	21	54.99	38.1	4	3	GTAGCCATTGAAGTGAAATTG	142	1040	1040	4	1	GAA	3	GAAGAAGAAGAA	12
	1110	contig02303	#N/A	1	SSR	REVERSE	1027	21	54.67	42.86	3	1	AACTTGGAGAAGGACTCTGTT
PBA_LC_0629	1111	contig02305	#N/A	1	SSR	FORWARD	876	21	55.28	38.1	6	2	CCATTCAGATCTTTCTCATCA	151	1123	1123	5	3	CAT	3	CATCATCATCATCAT	15
	1112	contig02305	#N/A	1	SSR	REVERSE	1026	21	54.02	38.1	2	0	GTGTTTGTGATGTTGAGTTTG
PBA_LC_0630	1113	contig02308	MtChr4	1	SSR	FORWARD	493	21	55.02	33.33	3	2	GATTTTGTTCGTAAAGGGAAT	159	1164	1164	4	3	GTGATG	6	GTGATGGTGATGGTGATG	18
	1114	contig02308	MtChr4	1	SSR	REVERSE	651	21	55.04	47.62	4	0	CTCAGCACTGTCAAATACTCC
PBA_LC_0631	1115	contig02310	MtChr4	1	SSR	FORWARD	229	21	54.88	38.1	5	1	TTCAGAAAGTGAAGCATTAGG	139	1842	1842	4	0	GGC	3	GGCGGCGGCGGCGGC	15
	1116	contig02310	MtChr4	1	SSR	REVERSE	367	21	55.07	42.86	3	0	AGGAGGACAGTTATTTTCAGG
PBA_LC_0632	1117	contig02310	MtChr4	1	SSR	FORWARD	340	20	55.39	40	3	1	TCCTTCCCCTGAAAATAACT	161	1842	1842	5	2	TCC	3	TCCTCCTCCTCCTCC	15
	1118	contig02310	MtChr4	1	SSR	REVERSE	500	21	54.85	33.33	4	0	CGCAAGTTTTTGTATTCTTGT
PBA_LC_0633	1121	contig02330	#N/A	1	SSR	FORWARD	456	21	54.92	38.1	3	2	GAAAAATGGTGTAGAGGGTTT	150	682	682	6	2	CT	2	CTCTCTCTCTCTCT	14
	1122	contig02330	#N/A	1	SSR	REVERSE	605	21	54.65	38.1	2	0	CATTTTCACCTTCTCTCTCAA
PBA_LC_0634	1123	contig02335	#N/A	1	SSR	FORWARD	5	21	55.03	38.1	2	2	GAAGGTGGTGAAAGAAGAAAT	171	258	258	5	2	ATG	3	ATGATGATGATG	12
	1124	contig02335	#N/A	1	SSR	REVERSE	175	21	55.4	38.1	4	0	TCCTCATTTCCCTCTAATTGT
PBA_LC_0635	1125	contig02343	MtChr8	1	SSR	FORWARD	1315	21	54.9	38.1	4	3	AATCTGCTATTGAAGTTGCTG	156	1520	1520	4	1	AAG	3	AAGAAGAAGAAG	12
	1126	contig02343	MtChr8	1	SSR	REVERSE	1470	21	54.52	42.86	3	1	TTTCTGACTTATGACCCTCTG
PBA_LC_0636	1127	contig02349	#N/A	1	SSR	FORWARD	439	21	55.18	42.86	7	0	TCATCTGAGGATGAGCTAGAA	151	933	933	7	3	GAT	3	GATGATGATGAT	12
	1128	contig02349	#N/A	1	SSR	REVERSE	589	21	55.36	38.1	3	3	CCTCATCACTTTCATCTTCAA
PBA_LC_0637	1129	contig02352	#N/A	1	SSR	FORWARD	561	21	54.78	42.86	8	2	GAAGCAACCATGGTGATATAG	141	1211	1211	4	1	GGT	3	GGTGGTGGTGGT	12
	1130	contig02352	#N/A	1	SSR	REVERSE	701	21	54.73	33.33	6	1	TTGCAATAAAAAGAGTGGAAC
PBA_LC_0638	1131	contig02360	MtChr6	1	SSR	FORWARD	1008	21	54.96	42.86	4	2	GCTGCTTTAACTCGTACCATA	154	1489	1489	6	2	GCA	3	GCAGCAGCAGCA	12
	1132	contig02360	MtChr6	1	SSR	REVERSE	1161	21	54.57	42.86	5	3	CGAAAGCTGAGACTAAAGCTA
PBA_LC_0639	1133	contig02361	#N/A	1	SSR	FORWARD	691	21	55.93	38.1	5	2	AGTTGAAATTCTCGGCTTCTA	134	918	918	5	1	TTTC	4	TTTCTTTCTTTC	12
	1134	contig02361	#N/A	1	SSR	REVERSE	824	21	54.71	33.33	8	3	GAATCACAATCTTTGATTTGG
PBA_LC_0640	1135	contig02370	#N/A	1	SSR	FORWARD	86	21	54.64	42.86	3	0	CCCTAACCTTTATCTTCAACC	142	937	937	7	2	CAA	3	CAACAACAACAACAA	15
	1136	contig02370	#N/A	1	SSR	REVERSE	227	21	54.12	33.33	4	1	TTGATAAAGTTGTTGTTGCTG
PBA_LC_0641	1139	contig02370	#N/A	1	SSR	FORWARD	233	21	54.37	42.86	4	0	ACGACTTCTACAACAACAACC	151	937	937	4	1	CAA	3	CAACAACAACAA	12
	1140	contig02370	#N/A	1	SSR	REVERSE	383	21	54.67	38.1	7	1	GTTTCCATGTTCAACAACTTC
PBA_LC_0642	1141	contig02375	#N/A	1	SSR	FORWARD	1	21	55.25	33.33	2	2	ATGGAAATGTGTGTGTGAAAT	148	1657	1657	5	1	GAA	3	GAAGAAGAAGAA	12
	1142	contig02375	#N/A	1	SSR	REVERSE	148	20	54.65	50	4	2	AAGCACAGAGCAGATCCTAC
PBA_LC_0643	1143	contig02382	#N/A	1	SSR	FORWARD	126	21	54.8	42.86	2	0	CGCTGTCTGTTGTTATCTTCT	160	1139	1139	4	0	CAC	3	CACCACCACCAC	12
	1144	contig02382	#N/A	1	SSR	REVERSE	285	21	54.86	47.62	6	0	GGGAACTACTTTAGTGGTGGT
PBA_LC_0644	1147	contig02391	MtChr5	1	SSR	FORWARD	831	21	55.62	42.86	3	3	GTCAAACCAGCCTAAAGAATC	143	974	974	3	1	TGA	3	TGATGATGATGA	12
	1148	contig02391	MtChr5	1	SSR	REVERSE	973	23	51.77	30.43	3	0	GAATAATGGAACATAGAAGAAAC
PBA_LC_0645	1149	contig02391	MtChr5	1	SSR	FORWARD	173	21	55.94	47.62	4	0	TATCCTAGCTCACACCTCACA	150	974	974	4	1	AAAT	4	AAATAAATAAAT	12
	1150	contig02391	MtChr5	1	SSR	REVERSE	322	21	55.16	38.1	4	3	ATGCACAACTTTACAGCAAGT
PBA_LC_0646	1151	contig02398	#N/A	1	SSR	FORWARD	686	21	56.01	38.1	4	2	CATCGAAAGAGCAACAATATG	151	947	947	4	2	TGC	3	TGCTGCTGCTGCTGC	15
	1152	contig02398	#N/A	1	SSR	REVERSE	836	21	54.75	33.33	2	0	AACAACCAACAACTCCATAAA
PBA_LC_0647	1153	contig02404	#N/A	1	SSR	FORWARD	408	21	55.23	42.86	2	0	ACCCTTATTCTTCCTCTCCTT	169	843	843	4	1	TTC	3	TTCTTCTTCTTCTTC	15
	1154	contig02404	#N/A	1	SSR	REVERSE	576	21	54.71	33.33	6	2	GAAATTGATTTGAATCCACAG
PBA_LC_0648	1155	contig02412	#N/A	1	SSR	FORWARD	5	21	55.34	42.86	4	3	GTAGTGGTGTAAAGCCATTCA	136	223	223	3	0	TGG	3	TGGTGGTGGTGG	12
	1156	contig02412	#N/A	1	SSR	REVERSE	140	21	54.36	38.1	6	1	TCTTCATATCGAACTTCATCC
PBA_LC_0649	1157	contig02419	#N/A	1	SSR	FORWARD	248	21	55.16	38.1	4	0	AATATCAAAGGGACGAAGAAG	149	631	631	4	0	GTG	3	GTGGTGGTGGTG	12
	1158	contig02419	#N/A	1	SSR	REVERSE	396	21	54.84	33.33	8	0	CTTCAATTCGAAGAAGAACAA
PBA_LC_0650	1159	contig02420	#N/A	1	SSR	FORWARD	456	21	54.84	47.62	3	0	GAGAGAACTGAAGCAGAGACA	148	613	613	5	2	GGA	3	GGAGGAGGAGGA	12
	1160	contig02420	#N/A	1	SSR	REVERSE	603	21	54.74	42.86	4	0	CTTTCTCCTCATTAACCTTCC
PBA_LC_0651	1161	contig02426	#N/A	1	SSR	FORWARD	666	21	54.38	38.1	8	2	GCTTGAATTGAAGACTATTGC	150	859	859	4	2	GTG	3	GTGGTGGTGGTG	12
	1162	contig02426	#N/A	1	SSR	REVERSE	815	21	55.24	33.33	3	3	ATAATCGCAACCATAACAATG
PBA_LC_0652	1163	contig02436	MtChr3	1	SSR	FORWARD	1695	21	54.9	42.86	2	0	GTGGATTAGGGAGTTTGAGTT	130	1824	1824	5	3	GAGAA	5	GAGAAGAGAAGAGAAGAGAAGAGAA	25
	1164	contig02436	MtChr3	1	SSR	REVERSE	1824	21	54.52	42.86	3	0	CTCCTTCTCAACAGATAACCA
PBA_LC_0653	1165	contig02447	#N/A	1	SSR	FORWARD	171	21	54.85	33.33	5	2	TTGAGACAAACCAAGTTTCAT	147	1232	1232	6	3	CATAT	5	CATATCATATCATATCATAT	20
	1166	contig02447	#N/A	1	SSR	REVERSE	317	21	54.82	42.86	5	1	CAGAGACTTTGCTGTTTCTGT
PBA_LC_0654	1167	contig02452	#N/A	1	SSR	FORWARD	1633	21	55.02	33.33	4	2	TTATCAATTTCCTGCCATCTA	142	1775	1775	3	1	TTCT	4	TTCTTTCTTTCT	12
	1168	contig02452	#N/A	1	SSR	REVERSE	1774	21	55.25	47.62	2	1	GGAGGTAGCGATTAGTGAAGT
PBA_LC_0655	1169	contig02460	#N/A	1	SSR	FORWARD	1243	21	55.34	42.86	2	0	AACGAAGAAGAGGATGAAGAG	155	2505	2505	2	0	AAAG	4	AAAGAAAGAAAG	12
	1170	contig02460	#N/A	1	SSR	REVERSE	1397	21	55.01	38.1	4	2	AGTAAGAGGAATGGGAAATTG
PBA_LC_0656	1171	contig02464	#N/A	1	SSR	FORWARD	1054	21	55.4	33.33	6	0	TTGCAAGAGATTGAAAGAGAA	153	1289	1289	5	3	TGAATT	6	TGAATTTGAATTTGAATT	18
	1172	contig02464	#N/A	1	SSR	REVERSE	1206	21	54.19	42.86	5	3	GCTAACACCAACTTCAACTTC
PBA_LC_0657	1173	contig02469	#N/A	1	SSR	FORWARD	123	21	55.09	38.1	3	0	TCATCATCAACCTTTCATCTC	170	1746	1746	6	3	TCA	3	TCATCATCATCATCA	15
	1174	contig02469	#N/A	1	SSR	REVERSE	292	21	55.29	33.33	2	1	TTTGATTTTGAGAGGTGCTAA
PBA_LC_0658	1175	contig02469	#N/A	1	SSR	FORWARD	1083	21	54.84	42.86	3	0	AGTCTTCGTTTCTTCTGTCCT	147	1746	1746	3	0	GTT	3	GTTGTTGTTGTT	12
	1176	contig02469	#N/A	1	SSR	REVERSE	1229	21	54.97	38.1	4	2	TCTAGGTGCTTTCATCACAAT
PBA_LC_0659	1177	contig02469	#N/A	1	SSR	FORWARD	1508	21	55.49	33.33	5	3	CAACACAACACAACAAATTGA	156	1746	1746	4	3	AGAA	4	AGAAAGAAAGAA	12
	1178	contig02469	#N/A	1	SSR	REVERSE	1663	21	54.17	38.1	0	0	TCTCTTTTTCTTCCCTTCTCT
PBA_LC_0660	1179	contig02469	#N/A	1	SSR	FORWARD	1426	21	54.87	33.33	3	1	CAACCATTTATCATCACCATT	183	1746	1746	4	2	CAACA	5	CAACACAACACAACA	15
	1180	contig02469	#N/A	1	SSR	REVERSE	1608	21	54.69	33.33	4	2	AATTTGGCAGTGTAATCATGT
PBA_LC_0661	1181	contig02471	#N/A	1	SSR	FORWARD	471	20	55.73	40	6	1	GGGAGATGCATTTTATTCCT	145	906	906	7	3	CAT	3	CATCATCATCAT	12
	1182	contig02471	#N/A	1	SSR	REVERSE	615	21	54.79	33.33	4	3	ATCATCAACTTCAAACTGCAT
PBA_LC_0662	1183	contig02471	#N/A	1	SSR	FORWARD	510	21	55.43	38.1	5	3	ATCATCACCATCATCATCATC	155	906	906	2	1	ATAGAT	6	ATAGATATAGATATAGAT	18
	1184	contig02471	#N/A	1	SSR	REVERSE	664	21	54.54	33.33	3	2	ATTTCCACACAAACACTTCAT
PBA_LC_0663	1185	contig02472	#N/A	1	SSR	FORWARD	2323	21	54.82	42.86	5	0	GGTCTCCTCTTTAAGTTTTGG	158	2638	2638	6	0	CAAC	4	CAACCAACCAACCAACCAAC	20
	1186	contig02472	#N/A	1	SSR	REVERSE	2480	21	55.36	42.86	4	3	GAGAGGGGATTAAGGGATAAT
PBA_LC_0664	1187	contig02486	#N/A	1	SSR	FORWARD	215	21	55.45	38.1	6	2	GATTGTATTGCATACGCTTGT	153	387	387	4	2	CTT	3	CTTCTTCTTCTT	12
	1188	contig02486	#N/A	1	SSR	REVERSE	367	20	54.62	30	2	0	CCAGAAAGGAAAAATCAAAA
PBA_LC_0665	1189	contig02489	MtChr8	1	SSR	FORWARD	1118	21	55.52	38.1	4	2	AATGGTTCAGATCGTATCACA	155	1572	1572	4	1	GAA	3	GAAGAAGAAGAA	12
	1190	contig02489	MtChr8	1	SSR	REVERSE	1272	21	55.15	42.86	4	0	CCTTCAACAACCTTCTTACCT
PBA_LC_0666	1191	contig02504	#N/A	1	SSR	FORWARD	3	21	55.57	38.1	3	2	ACTCACTGCTAAAACCCATTT	151	1803	1803	5	2	AGA	3	AGAAGAAGAAGA	12
	1192	contig02504	#N/A	1	SSR	REVERSE	153	21	55.05	42.86	3	1	GAAGTCTGGTTGTTTATGCTG
PBA_LC_0667	1193	contig02524	MtChr4	1	SSR	FORWARD	20	21	54.12	38.1	6	0	AGATCTAGGGTTTTCATTTCC	167	1722	1722	4	2	AGA	3	AGAAGAAGAAGAAGA	15
	1194	contig02524	MtChr4	1	SSR	REVERSE	186	21	54.88	38.1	6	0	TTGGTTTAGCAGAATCAAGAG
PBA_LC_0668	1195	contig02524	MtChr4	1	SSR	FORWARD	1375	21	54.97	33.33	3	3	GATGAAGTTTTGGGAAGATTT	149	1722	1722	5	1	TTAG	4	TTAGTTAGTTAG	12
	1196	contig02524	MtChr4	1	SSR	REVERSE	1523	21	56.19	38.1	4	2	CCCTTTGCTTCCTTACAATTA
PBA_LC_0669	1197	contig02531	MtChr3	1	SSR	FORWARD	154	21	54.32	33.33	4	2	AAGAGAGAATGAAAGATGCAA	147	1259	1259	2	1	TTAA	4	TTAATTAATTAA	12
	1198	contig02531	MtChr3	1	SSR	REVERSE	300	21	55.8	42.86	3	2	GACGAGGAAGATGATGAAGAT
PBA_LC_0670	1199	contig02536	#N/A	1	SSR	FORWARD	47	21	55.13	33.33	3	1	CTTTTTCCTCAATCCTTCATT	151	1611	1611	6	3	TTC	3	TTCTTCTTCTTC	12
	1200	contig02536	#N/A	1	SSR	REVERSE	197	21	55.26	47.62	4	2	GAGAGGGATCTACGAGAAGAA
PBA_LC_0671	1201	contig02539	#N/A	1	SSR	FORWARD	1134	20	55.83	50	4	0	CTCTGTTCCGATCCCTATCT	173	1476	1476	3	0	CCT	3	CCTCCTCCTCCTCCT	15
	1202	contig02539	#N/A	1	SSR	REVERSE	1306	21	55.3	38.1	2	0	ACATTCTCATTCCAACCTCTT
PBA_LC_0672	1205	contig02539	#N/A	1	SSR	FORWARD	1331	21	55.97	52.38	2	2	GGTGGGAGTGAGAGAGAAGTA	138	1476	1476	6	3	GGGT	4	GGGTGGGTGGGT	12
	1206	contig02539	#N/A	1	SSR	REVERSE	1468	20	54.98	50	2	1	CTTTCACCTCTTCTGTCCTG
PBA_LC_0673	1207	contig02546	#N/A	1	SSR	FORWARD	123	20	54.91	50	4	2	GCGTGGATTATAGAGGTCTG	144	280	280	3	1	CTC	3	CTCCTCCTCCTCCTC	15
	1208	contig02546	#N/A	1	SSR	REVERSE	266	21	55.63	38.1	2	0	GAGAGGCAAGAAAAAGAAGAA
PBA_LC_0674	1209	contig02555	#N/A	1	SSR	FORWARD	42	21	55.64	42.86	4	0	CCAAGAATGTGAGCACTAGAA	140	473	473	6	2	TCA	3	TCATCATCATCA	12
	1210	contig02555	#N/A	1	SSR	REVERSE	181	21	54.93	33.33	6	2	AATGCTCTTATTTCGAAGGTT
PBA_LC_0675	1211	contig02556	#N/A	1	SSR	FORWARD	80	21	55.39	33.33	6	3	AAACTCGATTTCAGAATCCAT	150	1545	1545	5	2	GAACAC	6	GAACACGAACACGAACAC	18
	1212	contig02556	#N/A	1	SSR	REVERSE	229	21	55.17	42.86	3	0	AGGGGTTGAGAGTTATGATGT
PBA_LC_0676	1213	contig02557	#N/A	1	SSR	FORWARD	73	21	55	33.33	6	0	TTTTCAATTGCTTCTCTCTTG	161	308	308	3	0	TTC	3	TTCTTCTTCTTC	12
	1214	contig02557	#N/A	1	SSR	REVERSE	233	21	55.34	38.1	2	2	TTATTTCCTTTCCCTACTTCG
PBA_LC_0677	1215	contig02561	#N/A	1	SSR	FORWARD	242	21	54.32	38.1	5	2	CGAGATTCTGGTTCATGTTAT	150	993	993	4	2	TTG	3	TTGTTGTTGTTG	12
	1216	contig02561	#N/A	1	SSR	REVERSE	391	21	54.74	42.86	4	2	GCTCTTCGACATTACTACCAA
PBA_LC_0678	1217	contig02568	#N/A	1	SSR	FORWARD	342	21	55.09	42.86	6	3	TCCGGACTTAGATAAGGATTC	145	599	599	4	3	GAAA	4	GAAAGAAAGAAA	12
	1218	contig02568	#N/A	1	SSR	REVERSE	486	21	54.79	47.62	4	0	CCACTTCTTCTTCCTAGAACC
PBA_LC_0679	1219	contig02570	MtChr1	1	SSR	FORWARD	314	21	55.4	42.86	4	3	CCTAGAATGGAATTTGGACTC	148	599	599	5	2	AATA	4	AATAAATAAATAAATA	16
	1220	contig02570	MtChr1	1	SSR	REVERSE	461	21	54.24	33.33	4	2	TCGATGATAATTCAACACGTA
PBA_LC_0680	1221	contig02572	#N/A	1	SSR	FORWARD	22	21	55.23	38.1	4	0	AGAAGTTAAAGCAATCCAACC	158	295	295	5	1	AGAT	4	AGATAGATAGAT	12
	1222	contig02572	#N/A	1	SSR	REVERSE	179	21	55.01	42.86	2	1	TAGGGTTTGAGAAGTGTGAGA
PBA_LC_0681	1223	contig02577	#N/A	1	SSR	FORWARD	744	21	54.65	38.1	4	0	ATAGAGAGGGATCTCCAAAAA	148	1423	1423	5	2	AAG	3	AAGAAGAAGAAG	12
	1224	contig02577	#N/A	1	SSR	REVERSE	891	21	54.81	42.86	4	0	ATTAGTCAGCTTGGTCCTCTT
PBA_LC_0682	1225	contig02580	MtChr3	1	SSR	FORWARD	30	21	54.97	33.33	4	0	CAAATGTGATTGGAGAAAAAG	151	1666	1666	4	1	ATAC	4	ATACATACATAC	12
	1226	contig02580	MtChr3	1	SSR	REVERSE	180	21	54.86	47.62	3	0	ACCAACCCCTACTACTGAAAC
PBA_LC_0683	1227	contig02586	#N/A	1	SSR	FORWARD	16	21	55.57	33.33	4	2	TTGTGCTTATTGGAATGAAAG	147	1200	1200	3	0	CT	2	CTCTCTCTCTCT	12
	1228	contig02586	#N/A	1	SSR	REVERSE	162	21	54.13	42.86	3	0	CAAACTATGGAAGTGGAAGAG
PBA_LC_0684	1231	contig02588	#N/A	1	SSR	FORWARD	16	21	55.42	38.1	6	2	ACCCTTCAATCTTATGCATCT	163	398	398	4	2	AAT	3	AATAATAATAAT	12
	1232	contig02588	#N/A	1	SSR	REVERSE	178	21	54.65	33.33	4	2	GACTTTCATAGCCAATTTTGA
PBA_LC_0685	1233	contig02592	#N/A	1	SSR	FORWARD	228	21	54.77	52.38	2	0	GTTGAGGAAGTAGAGGAGGAG	161	1885	1885	3	1	GAA	3	GAAGAAGAAGAA	12
	1234	contig02592	#N/A	1	SSR	REVERSE	388	21	54.78	38.1	4	1	TCGCAAAGAAGATTCACTATC
PBA_LC_0686	1235	contig02593	MtChr7	1	SSR	FORWARD	687	20	55.04	35	2	2	ATTGTTCCATTTTTGTCGTC	179	868	868	4	0	GA	2	GAGAGAGAGAGA	12
	1236	contig02593	MtChr7	1	SSR	REVERSE	865	21	55.07	47.62	2	0	AACACTCTCCTTCACTTCCTC
PBA_LC_0687	1237	contig02593	MtChr7	1	SSR	FORWARD	663	21	55.43	38.1	4	1	GATCGTTTGTCTCTTTTGTGA	159	868	868	6	3	GTG	3	GTGGTGGTGGTGGTG	15
	1238	contig02593	MtChr7	1	SSR	REVERSE	821	21	55.11	47.62	1	1	TCTCTCTCTCTCACAACCTCA
PBA_LC_0688	1239	contig02594	#N/A	1	SSR	FORWARD	414	21	55.13	33.33	4	1	TGGTCGAAATTAAAGAGTTGA	150	970	970	6	3	ATTG	4	ATTGATTGATTG	12
	1240	contig02594	#N/A	1	SSR	REVERSE	563	21	55.2	42.86	5	2	CCAACAACTCAGACAGTCAAT
PBA_LC_0689	1241	contig02608	#N/A	1	SSR	FORWARD	137	21	54.26	33.33	5	3	TCAAGAGTTGAACACAATTCA	156	553	553	5	3	AC	2	ACACACACACACAC	14
	1242	contig02608	#N/A	1	SSR	REVERSE	292	21	54.51	33.33	4	0	GCAATTATCTTTGTTGATCGT
PBA_LC_0690	1243	contig02612	#N/A	1	SSR	FORWARD	27	21	54.32	38.1	4	0	CTTTACCTGCATCTGTTTTTC	151	884	884	5	0	CGT	3	CGTCGTCGTCGT	12
	1244	contig02612	#N/A	1	SSR	REVERSE	177	21	55.38	38.1	6	0	ATCTTGAACTTTCCAGGTGTT
PBA_LC_0691	1245	contig02616	#N/A	1	SSR	FORWARD	382	20	55.31	45	6	2	GTCTCATTACGACGACGTTT	102	491	491	3	2	TTTTC	5	TTTTCTTTTCTTTTC	15
	1246	contig02616	#N/A	1	SSR	REVERSE	483	21	55.27	38.1	4	2	CTCTTTCTCTCATCCGAAAAT
PBA_LC_0692	1247	contig02622	#N/A	1	SSR	FORWARD	4	21	55.47	33.33	4	2	AACTTCATTCAACATTTGCAG	140	657	657	6	0	CAATT	5	CAATTCAATTCAATTCAATT	20
	1248	contig02622	#N/A	1	SSR	REVERSE	143	21	54.92	38.1	2	0	GAATGAGGGTTAGGTTGTTTT
PBA_LC_0693	1249	contig02625	#N/A	1	SSR	FORWARD	168	21	55.34	38.1	8	2	TTTTCCTTCTAAAGGATACGG	154	776	776	5	1	GGA	3	GGAGGAGGAGGA	12
	1250	contig02625	#N/A	1	SSR	REVERSE	321	21	55.06	42.86	4	1	ATATCCACCACCTAAACCACT
PBA_LC_0694	1251	contig02630	#N/A	1	SSR	FORWARD	1304	21	54.62	38.1	7	2	ATCTCTGAGAACCCTTGTTTT	161	1796	1796	3	0	AGC	3	AGCAGCAGCAGC	12
	1252	contig02630	#N/A	1	SSR	REVERSE	1464	21	55.47	47.62	3	3	CTAATGGAAGTGGAAGACCTC
PBA_LC_0695	1253	contig02637	#N/A	1	SSR	FORWARD	14	21	54.99	42.86	2	0	GAAGAGAGCATCACAACAAAC	150	859	859	6	3	ATA	3	ATAATAATAATA	12
	1254	contig02637	#N/A	1	SSR	REVERSE	163	21	55.42	33.33	2	0	GGTTTTCTTTTCTTGTTGCTT
PBA_LC_0696	1255	contig02640	#N/A	1	SSR	FORWARD	780	21	55.03	47.62	7	2	CGGGAGACTCCATTACTCTAT	158	1007	1007	6	0	ATA	3	ATAATAATAATA	12
	1256	contig02640	#N/A	1	SSR	REVERSE	937	21	54.79	42.86	4	0	TTTCCTCTCCCTCTGTACTTT
PBA_LC_0697	1257	contig02642	MtChr4	1	SSR	FORWARD	1453	21	54.99	33.33	3	2	TCACAAAAATCCTGCTGTAAT	137	3487	3487	5	2	TCCTTA	6	TCCTTATCCTTATCCTTA	18
	1258	contig02642	MtChr4	1	SSR	REVERSE	1589	21	55.39	38.1	4	2	GTGGAAGCATGAAATCACTTA
PBA_LC_0698	1259	contig02645	MtChr2	1	SSR	FORWARD	381	21	55.32	42.86	4	2	CCGGTAACTATCGTGTAATCA	152	1240	1240	3	0	CCA	3	CCACCACCACCA	12
	1260	contig02645	MtChr2	1	SSR	REVERSE	532	20	55.62	40	4	0	AATTGAAATCTGAGGGGAAC
PBA_LC_0699	1261	contig02662	MtChr4	1	SSR	FORWARD	415	21	55.37	33.33	4	3	TTGGTGATTATGCTAAATTGG	152	910	910	4	0	CCA	3	CCACCACCACCACCACCACCACCA	24
	1262	contig02662	MtChr4	1	SSR	REVERSE	566	20	54.85	40	4	0	GATTTTGTGGTGATCTGGTT
PBA_LC_0700	1263	contig02667	MtChr2	1	SSR	FORWARD	327	21	55.2	42.86	8	2	CGCACTATCAGGTGATAAAAG	149	789	789	4	1	CAC	3	CACCACCACCAC	12
	1264	contig02667	MtChr2	1	SSR	REVERSE	475	21	55.23	38.1	5	2	ACTTGCTTTGGGAAAGATAAC
PBA_LC_0701	1265	contig02675	#N/A	1	SSR	FORWARD	318	21	54.82	38.1	4	2	CATTCCTTCATCATTGCTATC	144	782	782	5	1	TCA	3	TCATCATCATCA	12
	1266	contig02675	#N/A	1	SSR	REVERSE	461	21	54.49	42.86	4	0	AAGGGATCTTACTCACAGGTT
PBA_LC_0702	1267	contig02681	#N/A	1	SSR	FORWARD	491	21	54.68	38.1	5	3	GATCCTGAATCAAATTCTGTG	150	732	732	3	0	TGT	3	TGTTGTTGTTGTTGTTGTTGT	21
	1268	contig02681	#N/A	1	SSR	REVERSE	640	21	54.8	38.1	3	2	TCTTTTCTTGTCACCTTTACG
PBA_LC_0703	1269	contig02682	#N/A	1	SSR	FORWARD	1095	21	54.57	33.33	3	2	AGAGTTTTTGAAGGGATTGAT	149	1256	1256	6	3	GGT	3	GGTGGTGGTGGT	12
	1270	contig02682	#N/A	1	SSR	REVERSE	1243	21	56.12	42.86	4	0	CTTCGACCACAATCTCTCTTT
PBA_LC_0704	1271	contig02687	#N/A	1	SSR	FORWARD	36	21	54.94	38.1	8	1	ACGAATTCGAAGAGAGAAAGT	141	627	627	4	1	AGA	3	AGAAGAAGAAGA	12
	1272	contig02687	#N/A	1	SSR	REVERSE	176	21	54.74	33.33	4	2	TTTCATTATCACGAGAACCAT
PBA_LC_0705	1275	contig02687	#N/A	1	SSR	FORWARD	419	21	55.51	47.62	8	3	CGTGATCACCATCATAGAGAC	138	627	627	6	3	GAT	3	GATGATGATGAT	12
	1276	contig02687	#N/A	1	SSR	REVERSE	556	21	54.72	52.38	6	0	CCTAGTCCTATGCCTATCCTC
PBA_LC_0706	1277	contig02692	#N/A	1	SSR	FORWARD	1	20	55.59	45	6	2	CTGTTCATGATTCCCATAGC	153	280	280	4	0	CTT	3	CTTCTTCTTCTTCTT	15
	1278	contig02692	#N/A	1	SSR	REVERSE	153	21	54.97	42.86	6	0	AGAGAAGAAGATCTCGAAGGA
PBA_LC_0707	1279	contig02694	MtChr4	1	SSR	FORWARD	77	21	55.71	33.33	4	2	ACAACAATCTTTTCCCAATTC	143	1164	1164	4	2	ATTCA	5	ATTCAATTCAATTCA	15
	1280	contig02694	MtChr4	1	SSR	REVERSE	219	21	54.88	38.1	3	0	CGATTCAGAGAACGAAGTAAA
PBA_LC_0708	1281	contig02696	#N/A	1	SSR	FORWARD	421	21	54.58	38.1	5	2	AATTCAACACTGTGAGCTTTC	149	585	585	4	0	GA	2	GAGAGAGAGAGA	12
	1282	contig02696	#N/A	1	SSR	REVERSE	569	19	55.01	42.11	3	0	AAACGACAATCCCTTTCAC
PBA_LC_0709	1283	contig02699	#N/A	1	SSR	FORWARD	223	21	55.18	42.86	5	1	GCAGTGACATGCTATTTTAGG	150	1967	1967	3	3	ATTT	4	ATTTATTTATTT	12
	1284	contig02699	#N/A	1	SSR	REVERSE	372	21	54.89	33.33	4	2	GAACTTACAAGCGAATTTTCA
PBA_LC_0710	1285	contig02708	#N/A	1	SSR	FORWARD	1509	21	55.24	38.1	4	2	TCTCCGATGCTTCTAACAATA	158	1688	1688	6	1	CGG	3	CGGCGGCGGCGG	12
	1286	contig02708	#N/A	1	SSR	REVERSE	1666	21	54.97	33.33	5	2	GTTGGTTGTTTCAATCACAAT
PBA_LC_0711	1287	contig02709	#N/A	1	SSR	FORWARD	94	22	55.09	31.82	4	1	AACATAAAATCCATTCGGTAAG	139	839	839	6	1	TTAA	4	TTAATTAATTAA	12
	1288	contig02709	#N/A	1	SSR	REVERSE	232	21	55.16	38.1	4	0	TCAATGGAGTGATATTCTTGG
PBA_LC_0712	1289	contig02712	#N/A	1	SSR	FORWARD	283	21	54.79	33.33	4	3	ATCATGTGCTCAAAGTCAAAT	156	732	732	4	2	CAG	3	CAGCAGCAGCAG	12
	1290	contig02712	#N/A	1	SSR	REVERSE	438	21	55.47	33.33	4	2	CTCAACAACAGCAAAATTCAT
PBA_LC_0713	1291	contig02723	#N/A	1	SSR	FORWARD	276	21	56.37	47.62	5	0	ATACTATCTAGCCCACGGACA	149	666	666	4	2	ACC	3	ACCACCACCACCACCACC	18
	1292	contig02723	#N/A	1	SSR	REVERSE	424	21	55.9	42.86	4	0	ATGGAAAAGTCAGATGCCTAC
PBA_LC_0714	1293	contig02726	#N/A	1	SSR	FORWARD	1676	22	54.3	31.82	5	2	AATTCAATGTGTGTAAGGATTG	132	1827	1827	4	3	ATGA	4	ATGAATGAATGA	12
	1294	contig02726	#N/A	1	SSR	REVERSE	1807	20	53.7	30	4	2	TGTGCAAGCAAATAAATCTT
PBA_LC_0715	1295	contig02726	#N/A	1	SSR	FORWARD	9	21	54.66	38.1	4	0	ATTGTTAAATACTGCCCCTCT	155	1827	1827	4	0	TTCTC	5	TTCTCTTCTCTTCTC	15
	1296	contig02726	#N/A	1	SSR	REVERSE	163	21	55.1	38.1	5	0	CATTATGTTCGTCTGGATGTT
PBA_LC_0716	1297	contig02734	#N/A	1	SSR	FORWARD	181	22	55.11	36.36	6	0	CAATGTGTCAATGTACTTGGTT	156	1419	1419	3	2	AAC	3	AACAACAACAAC	12
	1298	contig02734	#N/A	1	SSR	REVERSE	336	21	54.92	38.1	3	1	TCCGTTATGTCAATCCTCTAA
PBA_LC_0717	1299	contig02734	#N/A	1	SSR	FORWARD	1207	21	55.05	38.1	6	2	CATCTGACCATCAATTGTTCT	167	1419	1419	3	0	AGG	3	AGGAGGAGGAGGAGGAGG	18
	1300	contig02734	#N/A	1	SSR	REVERSE	1373	21	55.34	42.86	8	2	CCATTTCTCGAGACTTCTCTT
PBA_LC_0718	1301	contig02734	#N/A	1	SSR	FORWARD	1167	21	55.16	38.1	6	1	TCTTGCAAATCAGTAGGGTAA	146	1419	1419	5	1	TTGTGG	6	TTGTGGTTGTGGTTGTGG	18
	1302	contig02734	#N/A	1	SSR	REVERSE	1312	21	55.16	33.33	5	1	TTTCCTTCAAGAACAGTTTCA
PBA_LC_0719	1303	contig02735	MtChr4	1	SSR	FORWARD	43	21	55.84	33.33	6	0	AGAAAATCAAGTTTTCGTGCT	150	1016	1016	7	0	AAG	3	AAGAAGAAGAAG	12
	1304	contig02735	MtChr4	1	SSR	REVERSE	192	21	55.24	38.1	4	0	CTTACAAGATTTTCCCTTCGT
PBA_LC_0720	1305	contig02738	#N/A	1	SSR	FORWARD	146	21	55.05	33.33	6	1	TGCATATCATGAGACAAATCA	136	461	461	4	0	AACA	4	AACAAACAAACA	12
	1306	contig02738	#N/A	1	SSR	REVERSE	281	21	54.83	47.62	6	2	CTCCCCTAACATTTAGCTACC
PBA_LC_0721	1307	contig02750	#N/A	1	SSR	FORWARD	132	21	54.79	42.86	4	2	TAGAAGCTAAGAAGCTGGTGA	149	1807	1807	5	1	GCT	3	GCTGCTGCTGCTGCT	15
	1308	contig02750	#N/A	1	SSR	REVERSE	280	21	55.74	38.1	4	2	ATCGCCAACTAGATTAGGAAA
PBA_LC_0722	1309	contig02750	#N/A	1	SSR	FORWARD	221	21	54.62	38.1	6	0	TTAGATCTCAGTGGCAAAATC	162	1807	1807	4	0	GAT	3	GATGATGATGAT	12
	1310	contig02750	#N/A	1	SSR	REVERSE	382	21	54.89	33.33	5	2	GCGTGATTCAAAGAAAAAGTA
PBA_LC_0723	1311	contig02754	#N/A	1	SSR	FORWARD	750	20	55.25	55	2	0	GGATAAGAGGAGGGTGTAGG	149	899	899	7	3	AGA	3	AGAAGAAGAAGA	12
	1312	contig02754	#N/A	1	SSR	REVERSE	898	22	54.52	31.82	2	2	TTCATCCATTTCCTTATCCTAT
PBA_LC_0724	1313	contig02760	#N/A	1	SSR	FORWARD	32	20	55.23	40	3	3	AGAAACACCACCAACATCAT	151	1434	1434	5	1	CAA	3	CAACAACAACAA	12
	1314	contig02760	#N/A	1	SSR	REVERSE	182	21	54.54	42.86	4	1	GGTTGTTTGTATGAAGTCACC
PBA_LC_0725	1315	contig02764	#N/A	1	SSR	FORWARD	1598	21	54.9	42.86	4	2	TGTAGTGTCCTTTTGGTAGGA	137	1775	1775	6	3	TATGA	5	TATGATATGATATGA	15
	1316	contig02764	#N/A	1	SSR	REVERSE	1734	21	54.76	38.1	5	3	TATCAACTGGACCTTCCATTA
PBA_LC_0726	1317	contig02778	#N/A	1	SSR	FORWARD	79	21	54.78	47.62	5	3	CTTCTACAACAACTGGTCCAC	163	840	840	5	1	AATCAT	6	AATCATAATCATAATCAT	18
	1318	contig02778	#N/A	1	SSR	REVERSE	241	21	54.87	33.33	5	0	GTGGAATCCTTATTTTTGGTT
PBA_LC_0727	1319	contig02780	#N/A	1	SSR	FORWARD	11	21	55.01	42.86	5	2	CTCAGAAACTCTGTGGAATTG	158	790	790	6	1	TGA	3	TGATGATGATGA	12
	1320	contig02780	#N/A	1	SSR	REVERSE	168	21	54.43	38.1	5	2	ATTTCCCTTTATCTGAGAAGC
PBA_LC_0728	1321	contig02789	#N/A	1	SSR	FORWARD	129	21	54.38	38.1	8	2	GCTTGAATTGAAGACTATTGC	149	323	323	4	2	GTG	3	GTGGTGGTGGTG	12
	1322	contig02789	#N/A	1	SSR	REVERSE	277	21	55.24	33.33	3	3	ATAATCGCAACCATAACAATG
PBA_LC_0729	1323	contig02790	#N/A	1	SSR	FORWARD	609	21	55.05	38.1	2	1	TGCTTATTTCACCACTCTTGT	149	1987	1987	4	1	AAT	3	AATAATAATAAT	12
	1324	contig02790	#N/A	1	SSR	REVERSE	757	21	54.79	38.1	5	2	CTGAGCAAATTCTCTTCCATA
PBA_LC_0730	1325	contig02790	#N/A	1	SSR	FORWARD	150	21	55.08	38.1	4	1	TGTAAAGGTAGTTTTCGTCCA	144	1987	1987	3	2	GCTG	4	GCTGGCTGGCTG	12
	1326	contig02790	#N/A	1	SSR	REVERSE	293	19	55.72	47.37	6	2	CATACGTCATGATGCAACC
PBA_LC_0731	1327	contig02792	#N/A	1	SSR	FORWARD	558	21	55.7	38.1	4	2	TGCAAGAAGACGCTAGTTTTA	153	918	918	5	1	TTAA	4	TTAATTAATTAA	12
	1328	contig02792	#N/A	1	SSR	REVERSE	710	21	54.97	38.1	4	0	AGTACGTGAAAAACAGACCAA
PBA_LC_0732	1329	contig02799	#N/A	1	SSR	FORWARD	68	21	55.35	42.86	7	0	TCGAGTGAGACTCGTAAGAAA	140	598	598	5	3	GGAA	4	GGAAGGAAGGAA	12
	1330	contig02799	#N/A	1	SSR	REVERSE	207	21	54.98	42.86	3	3	TGGTCGTATCCTTTCAGAGTA
PBA_LC_0733	1331	contig02816	#N/A	1	SSR	FORWARD	27	21	55.15	42.86	5	3	ACCTACTTCAAGAAACCCTTG	153	319	319	4	1	ATTATG	6	ATTATGATTATGATTATG	18
	1332	contig02816	#N/A	1	SSR	REVERSE	179	23	54.23	30.43	4	3	TTTCATATCCTAAAAACGAGTCT
PBA_LC_0734	1333	contig02817	MtChr4	1	SSR	FORWARD	6	18	57.21	50	4	2	GCCGCGTCATAACAGAAT	162	900	900	3	2	CAA	3	CAACAACAACAACAA	15
	1334	contig02817	MtChr4	1	SSR	REVERSE	167	21	55.53	38.1	6	2	TCCCCCAATCTCATTAATATC
PBA_LC_0735	1335	contig02817	MtChr4	1	SSR	FORWARD	75	21	55.07	38.1	6	0	ACTAGTTTTCTTCCGCTTGTT	155	900	900	4	2	GAA	3	GAAGAAGAAGAAGAA	15
	1336	contig02817	MtChr4	1	SSR	REVERSE	229	21	55.9	38.1	6	2	CTAAATCAAAAGGGTCGACAT
PBA_LC_0736	1337	contig02817	MtChr4	1	SSR	FORWARD	130	21	54.32	42.86	4	2	ACCGAGAGCTACTTGTTGATA	150	900	900	6	2	GGA	3	GGAGGAGGAGGAGGA	15
	1338	contig02817	MtChr4	1	SSR	REVERSE	279	21	54.86	38.1	6	0	ATCACACATGTCCTCAAAATC
PBA_LC_0737	1339	contig02820	#N/A	1	SSR	FORWARD	210	21	54.72	42.86	4	2	GTACATTGGAGCTATTGCCTA	152	1338	1338	4	0	GAG	3	GAGGAGGAGGAG	12
	1340	contig02820	#N/A	1	SSR	REVERSE	361	21	55.32	38.1	5	0	GGAGAAGGAAACTTTGAAGAA
PBA_LC_0738	1341	contig02822	#N/A	1	SSR	FORWARD	199	21	55.13	33.33	4	2	CTTCTCAATCCCTTCAATTTT	154	826	826	3	1	CAA	3	CAACAACAACAA	12
	1342	contig02822	#N/A	1	SSR	REVERSE	352	21	54.48	38.1	4	2	TGTTGTTGCTCAATCTCAGTA
PBA_LC_0739	1343	contig02822	#N/A	1	SSR	FORWARD	305	20	55.02	40	1	0	AACCCAACAACAACAAGAAC	148	826	826	3	0	CAA	3	CAACAACAACAA	12
	1344	contig02822	#N/A	1	SSR	REVERSE	452	21	55.24	33.33	6	2	TTCATTCAATATTCCATCTGC
PBA_LC_0740	1345	contig02822	#N/A	1	SSR	FORWARD	647	21	54.99	38.1	5	2	CGATGATAATGATGAAGAAGC	171	826	826	3	0	ATTT	4	ATTTATTTATTTATTT	16
	1346	contig02822	#N/A	1	SSR	REVERSE	817	21	54.65	33.33	4	2	GAATGCAGAGAAAAACCAATA
PBA_LC_0741	1347	contig02827	#N/A	1	SSR	FORWARD	22	21	54.74	38.1	4	0	TGTCATTGTGGAATCTTCTCT	139	715	715	5	0	GAT	3	GATGATGATGATGAT	15
	1348	contig02827	#N/A	1	SSR	REVERSE	160	21	54.51	42.86	3	3	CCTTCTTTTCTTCCTCAGTCT
PBA_LC_0742	1349	contig02830	#N/A	1	SSR	FORWARD	233	21	54.99	33.33	4	2	AGCAAATTCTATTCCAACACA	140	1923	1923	4	1	ATC	3	ATCATCATCATCATCATCATCATC	24
	1350	contig02830	#N/A	1	SSR	REVERSE	372	21	55.07	42.86	4	0	CCAATTCTACTTCCACCTTCT
PBA_LC_0743	1351	contig02834	#N/A	1	SSR	FORWARD	1043	22	55.29	31.82	3	2	TTTTGTTGTTCTTGATGATGTC	111	1174	1174	4	0	GAGG	4	GAGGGAGGGAGG	12
	1352	contig02834	#N/A	1	SSR	REVERSE	1153	21	54.95	38.1	2	0	GTTCCATTCATTCTTCCTCTT
PBA_LC_0744	1353	contig02835	#N/A	1	SSR	FORWARD	593	21	54.89	33.33	4	2	TTTCTCTTCACGTAATTTTGC	155	779	779	6	2	TTC	3	TTCTTCTTCTTC	12
	1354	contig02835	#N/A	1	SSR	REVERSE	747	20	54.64	50	4	0	CTAGGGAACGACAGAGAAGA
PBA_LC_0745	1355	contig02837	#N/A	1	SSR	FORWARD	138	21	54.75	33.33	7	3	AACATAAGGGTGTTGAACAAA	153	591	591	5	0	TCA	3	TCATCATCATCA	12
	1356	contig02837	#N/A	1	SSR	REVERSE	290	21	54.49	42.86	4	2	GCTAAGATGTATCAAGGTGGA
PBA_LC_0746	1357	contig02839	#N/A	1	SSR	FORWARD	1	21	55.14	42.86	6	0	AGTCCAATATTCTCAGCTTCC	139	1005	1005	6	3	TGA	3	TGATGATGATGA	12
	1358	contig02839	#N/A	1	SSR	REVERSE	139	21	54.83	38.1	6	2	GAGCAAATTGATGAATCAGAC
PBA_LC_0747	1359	contig02841	#N/A	1	SSR	FORWARD	583	21	55.07	42.86	4	2	ACATCAGTGTTATCTCCATGC	151	1107	1107	5	1	TGT	3	TGTTGTTGTTGT	12
	1360	contig02841	#N/A	1	SSR	REVERSE	733	21	54.82	33.33	6	2	CAACAACAACAACGTTAACAA
PBA_LC_0748	1361	contig02841	#N/A	1	SSR	FORWARD	589	21	54.97	42.86	4	1	GTGTTATCTCCATGCTTCTTG	181	1107	1107	4	3	GTT	3	GTTGTTGTTGTTGTTGTT	18
	1362	contig02841	#N/A	1	SSR	REVERSE	769	21	55	38.1	3	0	TCCTTATCTTACCAACAACGA
PBA_LC_0749	1363	contig02851	MtChr3	1	SSR	FORWARD	307	21	55.47	33.33	5	2	CAGCAATTCAGAAACAAACAT	135	806	806	7	2	GAA	3	GAAGAAGAAGAA	12
	1364	contig02851	MtChr3	1	SSR	REVERSE	441	20	55.23	35	4	3	GCATCCATTTCTTTATTGGA
PBA_LC_0750	1365	contig02851	MtChr3	1	SSR	FORWARD	516	21	54.16	38.1	6	1	ACCATTATAACCAACAACCTG	121	806	806	3	0	ATG	3	ATGATGATGATG	12
	1366	contig02851	MtChr3	1	SSR	REVERSE	636	21	55.14	38.1	4	2	AGCCTAAAGCCCAACTATTTA
PBA_LC_0751	1367	contig02852	#N/A	1	SSR	FORWARD	25	21	55.4	33.33	3	0	ATTTTCTACATTCCCTCCAAA	137	677	677	5	1	ACC	3	ACCACCACCACC	12
	1368	contig02852	#N/A	1	SSR	REVERSE	161	20	55.06	40	5	2	GGAAATGGCTTTCTTCCTAT
PBA_LC_0752	1369	contig02855	#N/A	1	SSR	FORWARD	417	21	56.17	38.1	4	3	AAAAGGGGCTTCTTCTATCAT	149	1415	1415	6	2	CCGCAA	6	CCGCAACCGCAACCGCAA	18
	1370	contig02855	#N/A	1	SSR	REVERSE	565	21	55.1	47.62	4	1	GTCTAGGAGCCCAAAGTATGT
PBA_LC_0753	1371	contig02857	#N/A	1	SSR	FORWARD	1001	21	55	47.62	4	0	CAGTAGCAGATCGAGAGAGAA	148	1170	1170	3	0	GTGA	4	GTGAGTGAGTGA	12
	1372	contig02857	#N/A	1	SSR	REVERSE	1148	21	55.17	42.86	3	2	GAGAAGTGTCAAGAGCAAATG
PBA_LC_0754	1373	contig02859	#N/A	1	SSR	FORWARD	940	21	55.53	42.86	7	0	ACTATTAGTTGATCCGGTGCT	149	1314	1314	5	0	TGA	3	TGATGATGATGA	12
	1374	contig02859	#N/A	1	SSR	REVERSE	1088	21	54.88	42.86	6	2	GCTATGTTGATCCTGATCTTG
PBA_LC_0755	1375	contig02863	#N/A	1	SSR	FORWARD	125	21	54.89	38.1	7	2	AAACACTGTTCTCCATTCGTA	170	953	953	5	2	CCA	3	CCACCACCACCA	12
	1376	contig02863	#N/A	1	SSR	REVERSE	294	21	55.33	42.86	4	3	ATAGGTGGATCTGACGAACTT
PBA_LC_0756	1377	contig02867	#N/A	1	SSR	FORWARD	81	21	55.04	33.33	4	2	GGGTTTGAAGAACTGAAAAAT	150	592	592	4	3	ACA	3	ACAACAACAACAACAACA	18
	1378	contig02867	#N/A	1	SSR	REVERSE	230	21	55.09	42.86	3	2	TGGCGACTCTGTTGTAGTTAT
PBA_LC_0757	1379	contig02870	#N/A	1	SSR	FORWARD	1441	21	54.48	33.33	4	2	AGAAAAAGAAACTCGAAATCC	159	1606	1606	8	1	TC	2	TCTCTCTCTCTC	12
	1380	contig02870	#N/A	1	SSR	REVERSE	1599	21	54.62	33.33	2	0	CTTCATTCTTCTTTTGCTTTG
PBA_LC_0758	1381	contig02874	#N/A	1	SSR	FORWARD	1021	20	54.96	55	1	0	ACTCTCACCCACACACTCTC	155	1181	1181	3	0	AG	2	AGAGAGAGAGAGAGAGAGAGAGAGAGAGAG	30
	1382	contig02874	#N/A	1	SSR	REVERSE	1175	21	55.12	47.62	7	3	TTACCCGGTACCTAAGACTTC
PBA_LC_0759	1383	contig02876	#N/A	1	SSR	FORWARD	753	21	55.8	33.33	5	1	CTGGAAATTGAATGAAGGATT	144	930	930	3	1	GGC	3	GGCGGCGGCGGC	12
	1384	contig02876	#N/A	1	SSR	REVERSE	896	21	55.27	38.1	2	1	CCAACCAAAGAAGAAGAAACT
PBA_LC_0760	1385	contig02877	#N/A	1	SSR	FORWARD	1030	21	54.41	42.86	5	3	AAGAGTGAGGGAGTCCATAAT	136	1196	1196	4	0	GAA	3	GAAGAAGAAGAA	12
	1386	contig02877	#N/A	1	SSR	REVERSE	1165	21	54.84	47.62	4	2	GGGAAAGTGGAGTAAACTAGC
PBA_LC_0761	1387	contig02883	#N/A	1	SSR	FORWARD	3	21	55.81	38.1	2	2	GTTTGTTATCGTTGGAAGGTT	156	1164	1164	5	1	CTT	3	CTTCTTCTTCTT	12
	1388	contig02883	#N/A	1	SSR	REVERSE	158	22	54.96	40.91	6	1	GAAGCTTAGTGAGAGCAAAAGT
PBA_LC_0762	1389	contig02886	#N/A	1	SSR	FORWARD	1074	21	54.97	33.33	4	2	TGATGGAACCAAACTTCTTTA	165	1683	1683	4	2	CAA	3	CAACAACAACAACAA	15
	1390	contig02886	#N/A	1	SSR	REVERSE	1238	21	55.11	38.1	3	2	TATCCTCCCTAAAATCAAAGG
PBA_LC_0763	1391	contig02887	#N/A	1	SSR	FORWARD	48	21	55.14	52.38	3	0	TCTACTCCGACCTCCTCTATC	150	1118	1118	2	0	CAC	3	CACCACCACCAC	12
	1392	contig02887	#N/A	1	SSR	REVERSE	197	20	54.72	35	3	1	TTTTTACCCTTTGCTTCAAC
PBA_LC_0764	1393	contig02887	#N/A	1	SSR	FORWARD	178	20	54.72	35	3	0	GTTGAAGCAAAGGGTAAAAA	144	1118	1118	4	1	CCT	3	CCTCCTCCTCCT	12
	1394	contig02887	#N/A	1	SSR	REVERSE	321	21	54.9	42.86	3	2	AAGAGGATACCAAAGGTTCAC
PBA_LC_0765	1395	contig02902	#N/A	1	SSR	FORWARD	25	21	54.88	38.1	8	1	TCATTACAGCTGTGTTGTTTG	146	1422	1422	5	1	AACA	4	AACAAACAAACA	12
	1396	contig02902	#N/A	1	SSR	REVERSE	170	21	54.57	38.1	8	3	AGGATCACATGTTATGCAGAT
PBA_LC_0766	1397	contig02903	#N/A	1	SSR	FORWARD	228	21	55.66	38.1	5	3	TCTTAGAACCATTGTCATGGA	156	1065	1065	4	1	CTTTT	5	CTTTTCTTTTCTTTT	15
	1398	contig02903	#N/A	1	SSR	REVERSE	383	21	55.07	33.33	4	1	TATCGAAAGATTCACAGCATT
PBA_LC_0767	1399	contig02910	#N/A	1	SSR	FORWARD	1398	21	54.67	42.86	4	0	CCATAGCTTCATAGTCTTCCA	103	1509	1509	4	3	GAT	3	GATGATGATGATGATGAT	18
	1400	contig02910	#N/A	1	SSR	REVERSE	1500	21	55.24	38.1	3	3	CTTCAAAAACCAGTAGCATTG
PBA_LC_0768	1401	contig02913	#N/A	1	SSR	FORWARD	23	21	55.4	33.33	4	2	TCATTTCAATACCAACAAAGC	149	913	913	6	3	GAA	3	GAAGAAGAAGAA	12
	1402	contig02913	#N/A	1	SSR	REVERSE	171	21	54.95	38.1	6	0	TACCAACTGGTTATTGCTGTT
PBA_LC_0769	1403	contig02914	MtChr7	1	SSR	FORWARD	127	21	54.32	47.62	4	2	CTAGAGTACAAATCGGTCTGC	140	905	905	3	2	GCT	3	GCTGCTGCTGCT	12
	1404	contig02914	MtChr7	1	SSR	REVERSE	266	21	55.31	38.1	4	3	TCCATCTGCAACATTAGAATC
PBA_LC_0770	1405	contig02916	#N/A	1	SSR	FORWARD	174	21	55.27	33.33	4	2	AAACCCAAAAAGTGTTACCAT	162	356	356	4	1	AGT	3	AGTAGTAGTAGT	12
	1406	contig02916	#N/A	1	SSR	REVERSE	335	20	55.56	30	4	0	CAAAATGCCCTTAAAACAAA
PBA_LC_0771	1409	contig02926	#N/A	1	SSR	FORWARD	31	21	55.52	42.86	4	3	CAACACGATGGTATCAGAATC	149	1543	1543	4	2	CAT	3	CATCATCATCATCAT	15
	1410	contig02926	#N/A	1	SSR	REVERSE	179	21	55.83	38.1	6	2	CTTTAAACGAATGCTCGTACA
PBA_LC_0772	1411	contig02926	#N/A	1	SSR	FORWARD	331	21	54.9	52.38	6	0	CTATAGCTGAGGAGAGGGTTC	163	1543	1543	4	1	GGT	3	GGTGGTGGTGGTGGT	15
	1412	contig02926	#N/A	1	SSR	REVERSE	493	21	55.23	33.33	2	0	ATCAAAACAACCAACAACAAG
PBA_LC_0773	1413	contig02934	#N/A	1	SSR	FORWARD	774	21	55.05	33.33	4	0	CAATTTTCAGGTTCTGTTTTG	129	911	911	4	3	TATT	4	TATTTATTTATT	12
	1414	contig02934	#N/A	1	SSR	REVERSE	902	22	54.91	40.91	5	2	AGTCTGGAATCTAGCACAAACT
PBA_LC_0774	1415	contig02941	#N/A	1	SSR	FORWARD	38	21	55.42	42.86	1	1	AAAGGGGAAGAGAGAGAAAGT	147	611	611	3	1	GCA	3	GCAGCAGCAGCA	12
	1416	contig02941	#N/A	1	SSR	REVERSE	184	21	54.59	33.33	4	1	GCAAATTCGTGTAAGTTGATT
PBA_LC_0775	1417	contig02941	#N/A	1	SSR	FORWARD	456	20	55.96	45	6	2	AAAGGGAGAGAGATCGATTG	147	611	611	5	3	GAT	3	GATGATGATGAT	12
	1418	contig02941	#N/A	1	SSR	REVERSE	602	18	55.04	55.56	2	0	AGCACCTCCTCCATCTTC
PBA_LC_0776	1419	contig02963	#N/A	1	SSR	FORWARD	96	21	55.18	33.33	3	0	TTGCTCTTCAATCTTTTGTGT	147	1228	1228	6	2	AAT	3	AATAATAATAATAATAAT	18
	1420	contig02963	#N/A	1	SSR	REVERSE	242	21	55.1	33.33	7	3	AGTGAAATCTGATTCAAGCAA
PBA_LC_0777	1421	contig02966	#N/A	1	SSR	FORWARD	824	21	54.88	38.1	4	1	TTCAGCTATCCATCACATTCT	152	1594	1594	4	0	TTC	3	TTCTTCTTCTTC	12
	1422	contig02966	#N/A	1	SSR	REVERSE	975	20	55	45	4	0	TTGTTGCTGTTGCTACTCAC
PBA_LC_0778	1423	contig02975	#N/A	1	SSR	FORWARD	65	21	55.23	33.33	5	2	CGAATTTTCTGTGAATCATGT	158	780	780	6	1	AAAG	4	AAAGAAAGAAAG	12
	1424	contig02975	#N/A	1	SSR	REVERSE	222	22	54.28	36.36	7	2	CAAAGTTTGGAACAGATAGTTG
PBA_LC_0779	1425	contig02983	#N/A	1	SSR	FORWARD	1262	21	54.91	33.33	4	2	TAAATGATCCAGAAGCAACAT	146	2015	2015	3	1	TGA	3	TGATGATGATGATGA	15
	1426	contig02983	#N/A	1	SSR	REVERSE	1407	21	54.41	33.33	5	2	AGCAACTTGAAAACCTTTGTA
PBA_LC_0780	1427	contig02989	#N/A	1	SSR	FORWARD	212	21	55.46	52.38	4	0	GATGAGAACTAGGAGGTGGAG	157	462	462	5	2	GGT	3	GGTGGTGGTGGT	12
	1428	contig02989	#N/A	1	SSR	REVERSE	368	21	55.1	42.86	3	3	CTTGTTCACTCTTTTCCACTG
PBA_LC_0781	1429	contig02992	#N/A	1	SSR	FORWARD	612	21	54.94	38.1	5	3	GTCAATGATGAAGACGATGAT	129	764	764	5	1	AAT	3	AATAATAATAAT	12
	1430	contig02992	#N/A	1	SSR	REVERSE	740	21	55.24	38.1	8	2	GTCCCCTAAATTCATGAAAAC
PBA_LC_0782	1431	contig02996	#N/A	1	SSR	FORWARD	629	21	54.79	38.1	3	2	TGACACTAAGGTTTTCTTTGC	143	795	795	5	1	ATAG	4	ATAGATAGATAG	12
	1432	contig02996	#N/A	1	SSR	REVERSE	771	21	54.88	47.62	3	3	GGGAGTGGTAGAAGAGTCATT
PBA_LC_0783	1433	contig02997	#N/A	1	SSR	FORWARD	897	22	55.26	31.82	8	2	TGAGCCTTCTTAAATATTTGCT	150	1062	1062	4	0	GAA	3	GAAGAAGAAGAAGAAGAAGAA	21
	1434	contig02997	#N/A	1	SSR	REVERSE	1046	20	55.68	40	4	0	AAAAAGCACCCACTTTCTCT
PBA_LC_0784	1435	contig03001	#N/A	1	SSR	FORWARD	391	22	54.71	40.91	3	0	AGAGGGTAAGGATACAACAGAA	155	557	557	4	2	GGT	3	GGTGGTGGTGGTGGTGGTGGT	21
	1436	contig03001	#N/A	1	SSR	REVERSE	545	21	55.32	38.1	5	1	TACTGAATTGGGTTGAACTTG
PBA_LC_0785	1437	contig03005	#N/A	1	SSR	FORWARD	318	21	55.01	42.86	5	2	CTCAGAAACTCTGTGGAATTG	147	474	474	6	3	TGA	3	TGATGATGATGA	12
	1438	contig03005	#N/A	1	SSR	REVERSE	464	21	53.86	38.1	5	3	TCTGAGAAGCAGATAATTTCC
PBA_LC_0786	1439	contig03008	#N/A	1	SSR	FORWARD	1231	21	54.74	38.1	4	2	ACTGTGAATCCTGATGAAGAA	151	1542	1542	3	0	CCTTT	5	CCTTTCCTTTCCTTT	15
	1440	contig03008	#N/A	1	SSR	REVERSE	1381	22	54.83	31.82	3	0	GGAAGAAAAATGCTTAGAGAAA
PBA_LC_0787	1441	contig03017	#N/A	1	SSR	FORWARD	72	21	55.15	42.86	4	0	CAAAATGTCTCCAGCTCTATG	156	1168	1168	3	1	AAC	3	AACAACAACAAC	12
	1442	contig03017	#N/A	1	SSR	REVERSE	227	21	55.32	38.1	3	1	TATCAGAATCAACGGAAGATG
PBA_LC_0788	1443	contig03018	#N/A	1	SSR	FORWARD	92	21	55.04	33.33	4	2	TTGCATTTTAAGTCGTGGTAT	149	889	889	5	1	TTA	3	TTATTATTATTATTATTA	18
	1444	contig03018	#N/A	1	SSR	REVERSE	240	22	54.89	36.36	6	0	CATAATAATGGTGCCTGTAATG
PBA_LC_0789	1445	contig03018	#N/A	1	SSR	FORWARD	9	21	55.94	33.33	7	3	AAAATTGGAAACAGTTTGGAG	134	889	889	5	3	CATA	4	CATACATACATA	12
	1446	contig03018	#N/A	1	SSR	REVERSE	142	22	55.06	31.82	4	1	TTGTTCTAGTCATCAAACCAAA
PBA_LC_0790	1447	contig03021	MtChr8	1	SSR	FORWARD	114	21	54.61	42.86	5	0	GCCCATTAGACCCTAAAATAC	139	520	520	6	0	ACA	3	ACAACAACAACA	12
	1448	contig03021	MtChr8	1	SSR	REVERSE	252	21	54.85	38.1	6	2	GCGTGTTTAGGTAAAACTTCA
PBA_LC_0791	1449	contig03024	#N/A	1	SSR	FORWARD	27	21	54.84	42.86	3	0	AAACCTTCTTCGTCACTCTCT	149	1278	1278	4	0	CTC	3	CTCCTCCTCCTC	12
	1450	contig03024	#N/A	1	SSR	REVERSE	175	21	55.56	38.1	4	2	TAGCTTTCACCATTTCTGATG
PBA_LC_0792	1451	contig03024	#N/A	1	SSR	FORWARD	113	21	55.16	38.1	3	3	CCCTAAAATCATCACTCATCA	149	1278	1278	3	1	TCA	3	TCATCATCATCATCA	15
	1452	contig03024	#N/A	1	SSR	REVERSE	261	21	55.25	42.86	5	0	GACACGAACTTCTCCTTCTTT
PBA_LC_0793	1453	contig03030	#N/A	1	SSR	FORWARD	475	21	55.36	38.1	4	0	CATAAGCATGGATTAGGTCAA	146	953	953	4	2	CTT	3	CTTCTTCTTCTTCTT	15
	1454	contig03030	#N/A	1	SSR	REVERSE	620	21	54.95	42.86	3	0	GTAACAATACCAACAGCCAAG
PBA_LC_0794	1455	contig03035	#N/A	1	SSR	FORWARD	141	21	55.98	42.86	2	0	CTTCCGTTTCTGTTGGTATCT	141	900	900	4	2	ACT	3	ACTACTACTACT	12
	1456	contig03035	#N/A	1	SSR	REVERSE	281	21	54.93	38.1	6	3	AAGGGATGAATGGATTCTTAG
PBA_LC_0795	1457	contig03035	#N/A	1	SSR	FORWARD	62	21	55.67	38.1	4	2	CGGTTGTTATGCAGTTAGAAA	132	900	900	4	3	ATAA	4	ATAAATAAATAA	12
	1458	contig03035	#N/A	1	SSR	REVERSE	193	21	54.44	33.33	5	0	GTTGCTCATTCTGATGATTTT
PBA_LC_0796	1459	contig03035	#N/A	1	SSR	FORWARD	262	21	55.33	33.33	6	0	TAAGAATCCATTCATCCCTTT	143	900	900	4	0	CATCAG	6	CATCAGCATCAGCATCAG	18
	1460	contig03035	#N/A	1	SSR	REVERSE	404	21	55.49	33.33	6	2	TTGGAAAAGTTACAACATTCG
PBA_LC_0797	1461	contig03037	#N/A	1	SSR	FORWARD	131	21	55.16	38.1	6	2	CTGGTGAAATTTGCATTAGAG	155	1171	1171	5	1	GAT	3	GATGATGATGAT	12
	1462	contig03037	#N/A	1	SSR	REVERSE	285	21	55.49	33.33	7	0	TAATCGATCAACGATGAAAAG
PBA_LC_0798	1463	contig03051	#N/A	1	SSR	FORWARD	660	21	57.33	38.1	4	2	CCGTTCTTATCGAATTTGTTG	122	796	796	5	1	AGAA	4	AGAAAGAAAGAA	12
	1464	contig03051	#N/A	1	SSR	REVERSE	781	21	54.92	38.1	4	2	TCTATAAATCACCCTTCACGA
PBA_LC_0799	1465	contig03059	#N/A	1	SSR	FORWARD	6	21	52.94	33.33	6	3	AAAGTAACATGCATTCTGATG	138	1264	1264	6	3	ATT	3	ATTATTATTATTATTATT	18
	1466	contig03059	#N/A	1	SSR	REVERSE	143	21	55.23	38.1	4	3	GAAGTGTGTGAATCGGAATTA
PBA_LC_0800	1467	contig03061	#N/A	1	SSR	FORWARD	1372	21	54.46	38.1	6	2	ATGCTTCACATATAGGCATTC	166	1554	1554	4	2	AG	2	AGAGAGAGAGAGAGAG	16
	1468	contig03061	#N/A	1	SSR	REVERSE	1537	21	54.64	42.86	3	0	CCCAGAAACTCTAAAATACCC
PBA_LC_0801	1469	contig03062	#N/A	1	SSR	FORWARD	463	21	54.31	52.38	6	2	CTCAGACTGTTACTCGAGAGG	163	835	835	3	1	TGA	3	TGATGATGATGA	12
	1470	contig03062	#N/A	1	SSR	REVERSE	625	21	55.04	33.33	2	1	AAAAAGAAAAATCCACCAGAC
PBA_LC_0802	1471	contig03070	#N/A	1	SSR	FORWARD	907	21	55.78	38.1	3	0	GTTTCTCTTTGGTGTCCATTT	159	1155	1155	6	2	GAA	3	GAAGAAGAAGAAGAA	15
	1472	contig03070	#N/A	1	SSR	REVERSE	1065	20	55.52	50	3	1	GTCTCAGCAACGAGTCAAGT
PBA_LC_0803	1473	contig03070	#N/A	1	SSR	FORWARD	26	23	54.69	30.43	6	0	TCAATTTCACATGTCTTTTAGTG	146	1155	1155	4	3	ATTT	4	ATTTATTTATTT	12
	1474	contig03070	#N/A	1	SSR	REVERSE	171	20	55.45	45	4	3	AAATGAGGTCTTGCTCACTG
PBA_LC_0804	1475	contig03074	#N/A	1	SSR	FORWARD	836	21	54.42	33.33	3	2	GCAGTATTCAAAATCAAAAGC	160	1026	1026	4	1	TAG	3	TAGTAGTAGTAG	12
	1476	contig03074	#N/A	1	SSR	REVERSE	995	21	54.95	42.86	3	0	GTAACAAGGCACACAAATAGG
PBA_LC_0805	1477	contig03081	#N/A	1	SSR	FORWARD	14	21	55.89	38.1	2	0	ATTCCATAAACCTTCAGCAAC	151	1835	1835	4	2	GAA	3	GAAGAAGAAGAA	12
	1478	contig03081	#N/A	1	SSR	REVERSE	164	21	55.31	42.86	3	0	GGAAGATGGGTAGTTTTGTTC
PBA_LC_0806	1479	contig03084	#N/A	1	SSR	FORWARD	876	21	54.84	33.33	4	0	GTTAATGCAAAAATGGAACAC	153	1094	1094	4	0	ATT	3	ATTATTATTATT	12
	1480	contig03084	#N/A	1	SSR	REVERSE	1028	21	55.22	38.1	2	2	CAGAAACAAAGACAACACCAT
PBA_LC_0807	1483	contig03086	#N/A	1	SSR	FORWARD	949	21	54.51	42.86	4	2	AATATGGTGAGATAGCAGCAC	149	1101	1101	3	0	TATT	4	TATTTATTTATT	12
	1484	contig03086	#N/A	1	SSR	REVERSE	1097	18	54.71	44.44	6	2	GTACCCGGATCCAAAAAT
PBA_LC_0808	1485	contig03087	#N/A	1	SSR	FORWARD	1626	21	54.94	33.33	5	2	TCGGAACTGAAATTATTGGTA	137	1897	1897	7	3	GTT	3	GTTGTTGTTGTT	12
	1486	contig03087	#N/A	1	SSR	REVERSE	1762	21	55.42	42.86	4	2	CACCAATTTCACAGTAGCAGT
PBA_LC_0809	1487	contig03092	#N/A	1	SSR	FORWARD	596	21	55.25	42.86	8	2	TTAGCATGCTCTACACCAACT	132	1258	1258	4	3	GAA	3	GAAGAAGAAGAAGAA	15
	1488	contig03092	#N/A	1	SSR	REVERSE	727	21	55.39	38.1	4	0	GCAGAAACATTTGCAGTTTAG
PBA_LC_0810	1489	contig03097	#N/A	1	SSR	FORWARD	428	21	54.97	42.86	4	2	GTTTCTGAGTATCCATTGCAG	153	668	668	4	2	TC	2	TCTCTCTCTCTCTC	14
	1490	contig03097	#N/A	1	SSR	REVERSE	580	22	54.89	36.36	4	2	TTCATTTCTCTCTATTGTGCAG
PBA_LC_0811	1491	contig03099	#N/A	1	SSR	FORWARD	31	21	54.5	42.86	4	2	CGTATGATCCCAGAACTAGAA	149	682	682	4	2	TTTC	4	TTTCTTTCTTTC	12
	1492	contig03099	#N/A	1	SSR	REVERSE	179	21	54.82	33.33	4	2	CCTTGCATTTTGAGAGAATTA
PBA_LC_0812	1493	contig03116	#N/A	1	SSR	FORWARD	1033	21	55.12	42.86	4	2	GCATTTTGAGTAGAGTCATGC	150	1225	1225	4	0	TTTG	4	TTTGTTTGTTTG	12
	1494	contig03116	#N/A	1	SSR	REVERSE	1182	21	54.99	33.33	3	0	AATGAGAGTGGCAAATACAAA
PBA_LC_0813	1495	contig03125	#N/A	1	SSR	FORWARD	392	21	53.95	42.86	3	2	GAATACAATGACCCTAAGACG	140	649	649	4	1	AAGA	4	AAGAAAGAAAGAAAGA	16
	1496	contig03125	#N/A	1	SSR	REVERSE	531	20	55.33	35	6	2	AACATTCATGGCAATAAAGC
PBA_LC_0814	1497	contig03126	#N/A	1	SSR	FORWARD	199	21	55.12	38.1	3	0	ATCAGCATCATCTCAACAATC	148	1299	1299	3	0	TCTTCA	6	TCTTCATCTTCATCTTCA	18
	1498	contig03126	#N/A	1	SSR	REVERSE	346	21	55.01	42.86	4	0	GCCACTAACATTATCAGCAAC
PBA_LC_0815	1499	contig03134	#N/A	1	SSR	FORWARD	1326	21	55.93	42.86	6	2	ATCGATAACTGTCGGGTTAAG	150	1612	1612	4	0	GAGG	4	GAGGGAGGGAGG	12
	1500	contig03134	#N/A	1	SSR	REVERSE	1475	21	55.01	38.1	6	0	AAGATTAATGTGAGGGAAAGG
PBA_LC_0816	1501	contig03140	#N/A	1	SSR	FORWARD	17	21	55.69	38.1	4	0	AGCACAAACAATTCCTCTTCT	135	456	456	5	1	TCT	3	TCTTCTTCTTCT	12
	1502	contig03140	#N/A	1	SSR	REVERSE	151	21	55.4	38.1	6	1	CAACTAATTGAAGATCGGTGA
PBA_LC_0817	1503	contig03141	#N/A	1	SSR	FORWARD	204	21	55.1	42.86	2	0	CATCCTCTTCATCTTCCTCTT	148	968	968	4	2	CTT	3	CTTCTTCTTCTT	12
	1504	contig03141	#N/A	1	SSR	REVERSE	351	21	54.8	38.1	3	2	ATTCAAAGTGTGGACGAGATA
PBA_LC_0818	1505	contig03142	#N/A	1	SSR	FORWARD	307	20	55.56	50	3	0	CGCTAAAGTAGTCGTTGCTC	164	1258	1258	4	0	CAA	3	CAACAACAACAA	12
	1506	contig03142	#N/A	1	SSR	REVERSE	470	21	55.04	47.62	3	0	GTAACTCATCGTCCTCTTCCT
PBA_LC_0819	1507	contig03147	MtChr7	1	SSR	FORWARD	524	21	55.04	38.1	8	2	TCAAGCTTGTTCGAAGATAAG	125	650	650	4	0	GATA	4	GATAGATAGATA	12
	1508	contig03147	MtChr7	1	SSR	REVERSE	648	18	55.05	38.89	4	2	TTTGGTTCGTTCAGGAAA
PBA_LC_0820	1509	contig03148	#N/A	1	SSR	FORWARD	1	21	52.9	33.33	4	2	AAATGTATCCACACCAATGTA	159	615	615	4	2	TA	2	TATATATATATA	12
	1510	contig03148	#N/A	1	SSR	REVERSE	159	21	54.5	33.33	4	2	CATCCTTCCTTAATTGAAACA
PBA_LC_0821	1511	contig03155	#N/A	1	SSR	FORWARD	670	21	55.36	42.86	2	0	CTTACTTCCCCCATTTTACAC	149	898	898	5	1	GTGC	4	GTGCGTGCGTGC	12
	1512	contig03155	#N/A	1	SSR	REVERSE	818	21	54.04	33.33	5	3	GAAGAAAATTCAGAACCATTG
PBA_LC_0822	1515	contig03156	#N/A	1	SSR	FORWARD	579	21	55.24	38.1	4	2	TGTTAAGAAACCAGATGATGG	149	994	994	7	0	GCT	3	GCTGCTGCTGCT	12
	1516	contig03156	#N/A	1	SSR	REVERSE	727	21	54.68	38.1	4	2	ACGGTTTCTACCTGAAGATTT
PBA_LC_0823	1517	contig03161	#N/A	1	SSR	FORWARD	199	21	55.15	42.86	6	2	CAGTGAGATGAATAAGCTTGG	133	652	652	4	0	GAA	3	GAAGAAGAAGAA	12
	1518	contig03161	#N/A	1	SSR	REVERSE	331	21	54.99	33.33	6	2	TTTCTCTGGTGCATTAATTGT
PBA_LC_0824	1519	contig03166	#N/A	1	SSR	FORWARD	387	21	55.6	42.86	4	2	GAAACATTCGTGTGTCCTATG	150	733	733	3	1	GGT	3	GGTGGTGGTGGTGGT	15
	1520	contig03166	#N/A	1	SSR	REVERSE	536	21	54.93	33.33	8	2	CAAATTAAAAGATGCATCACC
PBA_LC_0825	1521	contig03167	#N/A	1	SSR	FORWARD	2	21	54.98	38.1	5	3	CGTACCGATTCATAATTGAAG	159	807	807	3	2	ATT	3	ATTATTATTATT	12
	1522	contig03167	#N/A	1	SSR	REVERSE	160	21	54.46	38.1	4	0	TTTGTGTTCCCTAGTGTTTTC
PBA_LC_0826	1523	contig03174	#N/A	1	SSR	FORWARD	1	20	55.72	40	4	2	TCTCAACTTTGGTTCGTGAT	168	720	720	4	1	TCGA	4	TCGATCGATCGA	12
	1524	contig03174	#N/A	1	SSR	REVERSE	168	21	54.62	47.62	7	3	ACCTTCACTGTCAGAGTGTGT
PBA_LC_0827	1525	contig03184	#N/A	1	SSR	FORWARD	130	21	55.22	42.86	4	0	AGCTATGAGGACAAAAGTTCC	149	1016	1016	5	0	TTC	3	TTCTTCTTCTTCTTCTTC	18
	1526	contig03184	#N/A	1	SSR	REVERSE	278	21	54.83	38.1	5	0	ACAGAAGACTCATCAAAACCA
PBA_LC_0828	1527	contig03188	#N/A	1	SSR	FORWARD	504	21	55.06	42.86	4	1	ACTTAAATTCCTGACCGAGAC	140	1962	1962	5	2	TCCCA	5	TCCCATCCCATCCCA	15
	1528	contig03188	#N/A	1	SSR	REVERSE	643	21	54.64	47.62	2	2	AGGAAGAGACACAAGAGGACT
PBA_LC_0829	1529	contig03194	#N/A	1	SSR	FORWARD	34	21	54.77	47.62	4	2	CACCTACTAACATGGTTCCAG	173	572	572	4	0	CGG	3	CGGCGGCGGCGGCGG	15
	1530	contig03194	#N/A	1	SSR	REVERSE	206	21	55.3	47.62	6	2	AAGACCGAGTGGACTTAAGAG
PBA_LC_0830	1531	contig03195	#N/A	1	SSR	FORWARD	1637	21	54.86	38.1	3	3	GTGATGGTGAGATTGTGAAAT	135	1772	1772	5	1	ACT	3	ACTACTACTACT	12
	1532	contig03195	#N/A	1	SSR	REVERSE	1771	21	54.93	38.1	6	2	TGCATTTCCTAGTTAAGAACG
PBA_LC_0831	1533	contig03202	#N/A	1	SSR	FORWARD	160	21	55.22	38.1	6	2	CTGATCAACAAGTGTTTGGTT	156	1462	1462	3	0	AAATA	5	AAATAAAATAAAATA	15
	1534	contig03202	#N/A	1	SSR	REVERSE	315	21	54.95	47.62	2	1	ACAATAAGTAGTCCCCCTCTG
PBA_LC_0832	1535	contig03208	#N/A	1	SSR	FORWARD	92	21	54.67	33.33	5	3	TAAAAACAAGACCCATGATGT	149	1115	1115	6	1	CACT	4	CACTCACTCACT	12
	1536	contig03208	#N/A	1	SSR	REVERSE	240	22	54.88	36.36	4	2	ACGTTTTTCTAGTATGGGAAGA
PBA_LC_0833	1537	contig03214	#N/A	1	SSR	FORWARD	1323	21	54.54	38.1	2	0	TGAAGACGAGGAAAATAACAC	150	1498	1498	5	1	TTCA	4	TTCATTCATTCA	12
	1538	contig03214	#N/A	1	SSR	REVERSE	1472	21	54.99	38.1	4	2	AAACTCCTAAGTCGCTTTCAT
PBA_LC_0834	1539	contig03216	#N/A	1	SSR	FORWARD	318	21	55.12	33.33	7	3	TCAATAAATCGTAACGAGCAT	148	1387	1387	5	3	ATT	3	ATTATTATTATT	12
	1540	contig03216	#N/A	1	SSR	REVERSE	465	21	54.67	33.33	5	0	TGATAGGACAATGTTGGTTTT
PBA_LC_0835	1541	contig03218	#N/A	1	SSR	FORWARD	147	21	55.38	33.33	3	2	AAAAAGTGAAGTGGGTTGAAT	149	1212	1212	3	0	TG	2	TGTGTGTGTGTG	12
	1542	contig03218	#N/A	1	SSR	REVERSE	295	21	55.13	38.1	4	0	ATCTGAAGAATGGTGTTGTTG
PBA_LC_0836	1543	contig03219	#N/A	1	SSR	FORWARD	622	22	54.92	31.82	2	0	GCTTTATTGTTTTTCTTCTGCT	156	882	882	4	1	CGGCGA	6	CGGCGACGGCGACGGCGA	18
	1544	contig03219	#N/A	1	SSR	REVERSE	777	21	55.47	42.86	4	0	CAATTTCTCTAACCCCTCAAC
PBA_LC_0837	1545	contig03220	#N/A	1	SSR	FORWARD	702	21	54.91	33.33	4	0	ACCGTTACAAAAACAGATCAA	159	1265	1265	5	3	CAA	3	CAACAACAACAA	12
	1546	contig03220	#N/A	1	SSR	REVERSE	860	21	54.86	38.1	6	2	GAATCTCATTGGGAGATCTTT
PBA_LC_0838	1547	contig03231	#N/A	1	SSR	FORWARD	713	21	54.96	33.33	7	3	AACTTCTGAATTTCTGGCTTT	136	1556	1556	4	2	TTC	3	TTCTTCTTCTTC	12
	1548	contig03231	#N/A	1	SSR	REVERSE	848	21	55.43	38.1	3	2	ATGATTGGGTGTTGTGTAGAA
PBA_LC_0839	1549	contig03244	#N/A	1	SSR	FORWARD	12	21	55.23	42.86	5	2	TAGTGAGGAATCAGATGGTTG	160	713	713	8	3	GAT	3	GATGATGATGAT	12
	1550	contig03244	#N/A	1	SSR	REVERSE	171	21	54.91	33.33	4	1	TATGATGTTTGCTTCCTCATT
PBA_LC_0840	1551	contig03251	#N/A	1	SSR	FORWARD	46	21	54.62	38.1	4	0	GCTCACATGGATAGAGAAAAA	151	1709	1709	6	3	AGA	3	AGAAGAAGAAGA	12
	1552	contig03251	#N/A	1	SSR	REVERSE	196	21	54.99	33.33	3	3	TAACAAATCCATCACTGCTTT
PBA_LC_0841	1553	contig03253	#N/A	1	SSR	FORWARD	215	21	55.05	38.1	4	2	TGATTACGCTCCATATCCTAA	145	1187	1187	7	3	CAC	3	CACCACCACCACCACCACCAC	21
	1554	contig03253	#N/A	1	SSR	REVERSE	359	21	54.42	42.86	6	0	CGGAGAGACATATGGATTAGA
PBA_LC_0842	1555	contig03258	#N/A	1	SSR	FORWARD	807	21	55.04	47.62	4	1	ATTCAGGTACTCCTCTTCGTC	153	992	992	4	3	TTC	3	TTCTTCTTCTTC	12
	1556	contig03258	#N/A	1	SSR	REVERSE	959	21	54.99	42.86	3	1	GAAGCAAACAACATCAGAGAC
PBA_LC_0843	1557	contig03267	MtChr8	1	SSR	FORWARD	442	21	55.88	42.86	3	0	AAGATGATGAAGAAGGTGGAG	152	1143	1143	4	3	ATG	3	ATGATGATGATG	12
	1558	contig03267	MtChr8	1	SSR	REVERSE	593	21	54.82	42.86	2	0	ATACTCTGTTCCCAAATCCTC
PBA_LC_0844	1559	contig03267	MtChr8	1	SSR	FORWARD	700	21	55.05	38.1	3	1	AAGATGAAGGTGACAATGATG	160	1143	1143	3	1	GAT	3	GATGATGATGAT	12
	1560	contig03267	MtChr8	1	SSR	REVERSE	859	21	55.01	42.86	6	1	TGACTAGTTCTCCAACAAGGA
PBA_LC_0845	1561	contig03271	#N/A	1	SSR	FORWARD	471	21	55.28	42.86	4	0	GTCAGAGATTGTGATGTTGCT	143	1127	1127	6	1	TTG	3	TTGTTGTTGTTGTTGTTG	18
	1562	contig03271	#N/A	1	SSR	REVERSE	613	21	55.01	42.86	5	2	TCTGTCACAAGAGTTTCCCTA
PBA_LC_0846	1563	contig03271	#N/A	1	SSR	FORWARD	733	21	54.9	33.33	8	2	TAAGATGGAAAAGCTTTGTTG	171	1127	1127	4	2	GTT	3	GTTGTTGTTGTTGTTGTT	18
	1564	contig03271	#N/A	1	SSR	REVERSE	903	21	54.72	47.62	2	0	TATCTCGCTCTCTGTCTCATC
PBA_LC_0847	1565	contig03271	#N/A	1	SSR	FORWARD	883	21	54.72	47.62	2	2	GATGAGACAGAGAGCGAGATA	148	1127	1127	3	0	TCGTGT	6	TCGTGTTCGTGTTCGTGT	18
	1566	contig03271	#N/A	1	SSR	REVERSE	1030	21	55.37	33.33	4	0	CTTCAAAAATCAGGATCAACA
PBA_LC_0848	1567	contig03278	#N/A	1	SSR	FORWARD	1	20	50.77	45	3	2	ACTACCGTCTCCTCTCTAAA	153	1281	1281	3	1	CCG	3	CCGCCGCCGCCGCCGCCGCCGCCGCCG	27
	1568	contig03278	#N/A	1	SSR	REVERSE	153	21	54.42	33.33	3	2	GCAAAACAAATAATCAGAAGC
PBA_LC_0849	1569	contig03278	#N/A	1	SSR	FORWARD	179	21	55.16	38.1	7	2	AACGATAATCCTTCTCCAAAG	155	1281	1281	5	3	AAG	3	AAGAAGAAGAAGAAGAAGAAG	21
	1570	contig03278	#N/A	1	SSR	REVERSE	333	21	55.1	47.62	4	1	GGCCTATCTGTGGTAGAGTTT
PBA_LC_0850	1571	contig03283	#N/A	1	SSR	FORWARD	5	23	54.29	34.78	4	1	TCAAGTTCTATGAGTGTTGGTAA	141	247	247	4	1	GTT	3	GTTGTTGTTGTTGTT	15
	1572	contig03283	#N/A	1	SSR	REVERSE	145	21	54.88	38.1	6	0	CATATATCCAATCCAGATCCA
PBA_LC_0851	1573	contig03284	#N/A	1	SSR	FORWARD	260	21	54.38	38.1	3	3	GTTATTTGATTGCTTCTGAGC	153	1205	1205	4	1	TGT	3	TGTTGTTGTTGT	12
	1574	contig03284	#N/A	1	SSR	REVERSE	412	21	55.16	38.1	4	2	AAAACAGGAGAGGATATTTCG
PBA_LC_0852	1575	contig03287	#N/A	1	SSR	FORWARD	661	21	53.84	42.86	4	3	TATATGGGAAAGTAGCCTGAG	139	884	884	5	0	GAT	3	GATGATGATGAT	12
	1576	contig03287	#N/A	1	SSR	REVERSE	799	21	55.38	38.1	4	0	CAGTCGAGTTTGAATGTTGTT
PBA_LC_0853	1577	contig03291	#N/A	1	SSR	FORWARD	292	21	54.81	42.86	6	2	GTTCTCGAACAATGTCAGTTC	172	849	849	4	2	CAA	3	CAACAACAACAACAACAACAA	21
	1578	contig03291	#N/A	1	SSR	REVERSE	463	21	54.86	38.1	5	3	TCCATAGAAATTCCACTCTGA
PBA_LC_0854	1579	contig03294	#N/A	1	SSR	FORWARD	338	21	55.06	42.86	6	2	GACGGGTTAACTTCTCTTCAT	148	585	585	5	0	AAG	3	AAGAAGAAGAAGAAGAAG	18
	1580	contig03294	#N/A	1	SSR	REVERSE	485	21	55.09	38.1	4	0	TCGCTTAAACCTAATTCTCCT
PBA_LC_0855	1581	contig03295	#N/A	1	SSR	FORWARD	295	21	54.68	38.1	6	3	GTAGCATGCCAAGCATATAAT	152	963	963	4	0	TGG	3	TGGTGGTGGTGG	12
	1582	contig03295	#N/A	1	SSR	REVERSE	446	21	55.24	47.62	7	3	GCAGTTGAAGACTTGACTGAG
PBA_LC_0856	1583	contig03299	#N/A	1	SSR	FORWARD	1864	21	55.37	42.86	5	3	AACACATCACTCGAAGACTTG	147	2176	2176	5	3	ACG	3	ACGACGACGACG	12
	1584	contig03299	#N/A	1	SSR	REVERSE	2010	21	55.02	42.86	3	1	GTTACATCTTCAATGCTACGG
PBA_LC_0857	1585	contig03303	#N/A	1	SSR	FORWARD	21	21	54.55	38.1	8	2	ATTTGCTGCACCAGATTATAC	143	272	272	4	1	GCC	3	GCCGCCGCCGCC	12
	1586	contig03303	#N/A	1	SSR	REVERSE	163	20	56.08	45	6	0	ATCGCCGGAGAATATAGAAG
PBA_LC_0858	1587	contig03307	#N/A	1	SSR	FORWARD	262	21	54.67	42.86	3	0	TAGATTCCTCTTGGTGCTATG	156	768	768	8	1	TTATGA	6	TTATGATTATGATTATGATTATGA	24
	1588	contig03307	#N/A	1	SSR	REVERSE	417	21	54.85	38.1	4	0	AAGAAGAGGAAAGCTGAAAAG
PBA_LC_0859	1589	contig03308	#N/A	1	SSR	FORWARD	1451	20	55.04	50	3	3	CACAAACTCGGTCTCCTTAG	147	1727	1727	4	1	TGT	3	TGTTGTTGTTGT	12
	1590	contig03308	#N/A	1	SSR	REVERSE	1597	21	55.54	42.86	6	0	GATCCAAGCTTTATCCAGAAC
PBA_LC_0860	1591	contig03314	#N/A	1	SSR	FORWARD	1357	21	55.15	33.33	2	0	TTCATAGATTGTTGCTTCGTT	133	1495	1495	5	1	TAAT	4	TAATTAATTAAT	12
	1592	contig03314	#N/A	1	SSR	REVERSE	1489	22	53.8	36.36	6	2	TGATGCTAAGCTAATCTCACTT
PBA_LC_0861	1593	contig03315	#N/A	1	SSR	FORWARD	405	21	55.08	38.1	3	0	AAACGGACATAAAAACTCCTC	147	710	710	5	0	CAT	3	CATCATCATCATCAT	15
	1594	contig03315	#N/A	1	SSR	REVERSE	551	21	55.07	42.86	3	1	CTATCCTTTTCAACCCTCACT
PBA_LC_0862	1595	contig03319	#N/A	1	SSR	FORWARD	1281	21	54.92	42.86	8	2	GCATATGCTCAATATGGTAGG	154	1442	1442	4	1	TTTTG	5	TTTTGTTTTGTTTTG	15
	1596	contig03319	#N/A	1	SSR	REVERSE	1434	21	54.07	33.33	4	3	TGTGAGATTACAAAATGTGGA
PBA_LC_0863	1597	contig03320	#N/A	1	SSR	FORWARD	923	21	55.57	33.33	3	0	CACAAAATAATGCTCCTCAAA	153	1279	1279	4	1	AAG	3	AAGAAGAAGAAG	12
	1598	contig03320	#N/A	1	SSR	REVERSE	1075	21	55.36	33.33	6	2	CGGTAAAAGGCTGAAATTTAT
PBA_LC_0864	1599	contig03323	#N/A	1	SSR	FORWARD	647	21	54.93	47.62	4	0	GATGAACGGTGTACGTTAGAG	150	1221	1221	4	1	GAT	3	GATGATGATGAT	12
	1600	contig03323	#N/A	1	SSR	REVERSE	796	21	55.6	38.1	2	0	ATCACAATCACAATCACCATC
PBA_LC_0865	1601	contig03326	#N/A	1	SSR	FORWARD	1700	21	54.9	42.86	3	0	GGAAGGATAGTGTTTGAAGGT	151	1873	1873	5	3	ACAAG	5	ACAAGACAAGACAAG	15
	1602	contig03326	#N/A	1	SSR	REVERSE	1850	20	55.54	40	4	2	TTTCTTAAACGCACATCTCC
PBA_LC_0866	1603	contig03327	#N/A	1	SSR	FORWARD	7	21	54.94	38.1	4	0	ACCATGCGTGATATAAAGAGA	155	562	562	5	0	GAAAA	5	GAAAAGAAAAGAAAA	15
	1604	contig03327	#N/A	1	SSR	REVERSE	161	21	55.32	38.1	4	2	GATGGTTTGGGAAAACTTAAC
PBA_LC_0867	1605	contig03328	#N/A	1	SSR	FORWARD	842	21	54.25	38.1	4	3	TCTCCGTTTAATTCTAGTGGA	151	1392	1392	5	3	TGAA	4	TGAATGAATGAA	12
	1606	contig03328	#N/A	1	SSR	REVERSE	992	21	54.29	38.1	8	2	CCACCATTAATTGTTACCCTA
PBA_LC_0868	1607	contig03333	#N/A	1	SSR	FORWARD	71	21	55.23	38.1	6	1	ACATTAAAGCTTCCTTTGGAC	153	1090	1090	4	1	GCAT	4	GCATGCATGCAT	12
	1608	contig03333	#N/A	1	SSR	REVERSE	223	21	54.19	33.33	5	1	GTTGAAAACATCATTGAACCT
PBA_LC_0869	1609	contig03346	#N/A	1	SSR	FORWARD	48	21	54.98	42.86	5	0	CAAAACCTAAGGGAGAGAAAG	164	444	444	4	2	ATA	3	ATAATAATAATAATAATA	18
	1610	contig03346	#N/A	1	SSR	REVERSE	211	21	55.09	42.86	6	0	ATGGATCTTCACATCCTACCT
PBA_LC_0870	1611	contig03346	#N/A	1	SSR	FORWARD	274	21	55.08	42.86	4	1	GAGAGATTGATGCAAGAACAG	154	444	444	6	1	GATT	4	GATTGATTGATT	12
	1612	contig03346	#N/A	1	SSR	REVERSE	427	20	55.12	40	6	2	TCTTCAGCAAAAGAAGAAGC
PBA_LC_0871	1613	contig03348	#N/A	1	SSR	FORWARD	1246	21	55.44	38.1	5	2	CAATGGCTTTGGTATTCTGTA	177	1581	1581	6	3	GCAA	4	GCAAGCAAGCAA	12
	1614	contig03348	#N/A	1	SSR	REVERSE	1422	21	55.73	42.86	1	0	ACAGAGAAACAACAGGACACA
PBA_LC_0872	1615	contig03355	#N/A	1	SSR	FORWARD	80	21	54.94	33.33	1	0	TTTCCCTTTTCTTTCTGTCTT	156	1408	1408	8	2	TCAT	4	TCATTCATTCAT	12
	1616	contig03355	#N/A	1	SSR	REVERSE	235	21	54.2	38.1	6	2	TCTTGAAAGAAACGTAAGCTC
PBA_LC_0873	1617	contig03358	#N/A	1	SSR	FORWARD	644	21	54.81	42.86	4	2	AACATCTCTAAAGGCAGAGGT	148	1794	1794	3	0	GAAA	4	GAAAGAAAGAAA	12
	1618	contig03358	#N/A	1	SSR	REVERSE	791	21	55.06	38.1	8	3	ACTTGCAAGCAACTGTAAAAG
PBA_LC_0874	1619	contig03369	#N/A	1	SSR	FORWARD	4	21	54.47	33.33	5	1	GTGCATAATGGAAAAGGATAA	130	411	411	5	3	AAGC	4	AAGCAAGCAAGC	12
	1620	contig03369	#N/A	1	SSR	REVERSE	133	21	55.2	33.33	3	2	GTTTCTTGTTGCTTTTGAATG
PBA_LC_0875	1621	contig03370	#N/A	1	SSR	FORWARD	348	21	54.77	52.38	8	2	GTTCCTCCCTAGAGAAGAGTG	148	534	534	8	2	AGAATC	6	AGAATCAGAATCAGAATC	18
	1622	contig03370	#N/A	1	SSR	REVERSE	495	20	55.5	45	4	2	TCTTCTCTCTGAAACCATGC
PBA_LC_0876	1623	contig03373	#N/A	1	SSR	FORWARD	871	21	54.54	47.62	4	3	GACGAGGACGAGTCAGTAATA	150	1029	1029	5	2	ATGT	4	ATGTATGTATGT	12
	1624	contig03373	#N/A	1	SSR	REVERSE	1020	23	52.56	30.43	6	1	ACAAATATATCGATCCTAACTCA
PBA_LC_0877	1625	contig03374	#N/A	1	SSR	FORWARD	258	21	54.77	33.33	5	1	GAAATTCATCATTGCTCATTC	165	1120	1120	5	3	TCT	3	TCTTCTTCTTCT	12
	1626	contig03374	#N/A	1	SSR	REVERSE	422	21	54.98	42.86	3	3	AGGGGTGTGGATAGTGATAAT
PBA_LC_0878	1627	contig03374	#N/A	1	SSR	FORWARD	27	22	53.37	31.82	4	0	TTTACACACTTCCTTTGATCTT	197	1120	1120	6	3	AATCC	5	AATCCAATCCAATCC	15
	1628	contig03374	#N/A	1	SSR	REVERSE	223	21	54.86	38.1	4	0	GAAGCTACGATGAGTGAAAAA
PBA_LC_0879	1629	contig03377	#N/A	1	SSR	FORWARD	153	21	54.91	33.33	6	2	ACTCAAATGGCATCATTTCTA	149	1441	1441	5	2	TCT	3	TCTTCTTCTTCTTCT	15
	1630	contig03377	#N/A	1	SSR	REVERSE	301	21	55.33	38.1	2	0	GATTTGGGATTGGAAGATAAG
PBA_LC_0880	1631	contig03380	#N/A	1	SSR	FORWARD	135	21	54.34	52.38	4	0	TCTCCTCACCAGTACACTCTC	150	602	602	5	3	AAGA	4	AAGAAAGAAAGA	12
	1632	contig03380	#N/A	1	SSR	REVERSE	284	21	54.71	42.86	5	3	AGAAATACGAGCATCAGTGAG
PBA_LC_0881	1633	contig03390	#N/A	1	SSR	FORWARD	799	21	54.83	42.86	4	0	GAATGAACACTCTGACTTTGG	147	1139	1139	5	2	AGT	3	AGTAGTAGTAGTAGT	15
	1634	contig03390	#N/A	1	SSR	REVERSE	945	21	55.88	38.1	5	3	AGGATCTGATGGAAAAGTTTG
PBA_LC_0882	1635	contig03393	#N/A	1	SSR	FORWARD	64	22	54.37	31.82	7	0	TGTGACACACAAACTTACAAAA	169	423	423	4	0	TTTC	4	TTTCTTTCTTTC	12
	1636	contig03393	#N/A	1	SSR	REVERSE	232	21	54.91	33.33	4	3	AATGTTTATCCATCAGAAGCA
PBA_LC_0883	1637	contig03397	#N/A	1	SSR	FORWARD	339	21	55.09	42.86	4	2	TATGTAGACGACGAAGACGTT	151	495	495	4	3	TG	2	TGTGTGTGTGTG	12
	1638	contig03397	#N/A	1	SSR	REVERSE	489	21	55.09	33.33	4	2	CATTTCTTTGATTGCGATAAC
PBA_LC_0884	1639	contig03402	#N/A	1	SSR	FORWARD	752	21	54.8	38.1	4	2	TCTCCTGATATGATTGCTGAT	162	1088	1088	4	1	GAC	3	GACGACGACGAC	12
	1640	contig03402	#N/A	1	SSR	REVERSE	913	21	54.56	38.1	6	2	TCAACTTTCAGTTCCAACTTC
PBA_LC_0885	1641	contig03404	#N/A	1	SSR	FORWARD	1295	21	54.79	38.1	6	3	ACAATTAGCTACGAATGTTGC	136	1847	1847	5	1	TAA	3	TAATAATAATAATAATAATAA	21
	1642	contig03404	#N/A	1	SSR	REVERSE	1430	21	55.32	38.1	4	2	ATTAGCTTCTTCAATCCCTTG
PBA_LC_0886	1643	contig03404	#N/A	1	SSR	FORWARD	785	21	55.37	33.33	4	2	CCAAATCTATGGCAATGTTTA	151	1847	1847	5	3	AGAGA	5	AGAGAAGAGAAGAGA	15
	1644	contig03404	#N/A	1	SSR	REVERSE	935	21	55.12	33.33	3	3	GCTTTCTTGTTTCATTCATTG
PBA_LC_0887	1645	contig03405	#N/A	1	SSR	FORWARD	6	21	54.92	38.1	4	0	ATCTCGACCCATTCTTTAATC	153	1777	1777	5	2	AATG	4	AATGAATGAATGAATGAATG	20
	1646	contig03405	#N/A	1	SSR	REVERSE	158	20	55	45	3	2	ATGTCGGAGAGATTGTGAAC
PBA_LC_0888	1647	contig03416	#N/A	1	SSR	FORWARD	856	22	54.95	40.91	6	2	GTAAACCAACCGTGTATACCTT	145	1168	1168	2	0	CGG	3	CGGCGGCGGCGG	12
	1648	contig03416	#N/A	1	SSR	REVERSE	1000	21	54.72	52.38	8	0	TCTCTCTCTAGAGCCTTCTCC
PBA_LC_0889	1649	contig03421	#N/A	1	SSR	FORWARD	320	20	55.01	40	5	2	ACGCACTTTCAAATACCCTA	148	1646	1646	3	2	CTTC	4	CTTCCTTCCTTC	12
	1650	contig03421	#N/A	1	SSR	REVERSE	467	21	54.98	38.1	4	2	TTTCCGATACCGTGATACTTA
PBA_LC_0890	1651	contig03427	#N/A	1	SSR	FORWARD	873	21	55.15	33.33	3	0	AATGACAAAATCACAACCAAG	165	1147	1147	4	0	TTAA	4	TTAATTAATTAA	12
	1652	contig03427	#N/A	1	SSR	REVERSE	1037	21	54.73	33.33	4	1	GCAAGATTAAAACCAAAGTCA
PBA_LC_0891	1653	contig03427	#N/A	1	SSR	FORWARD	949	21	55.33	33.33	2	2	TTAGGATTTTGAGGATTGGAT	144	1147	1147	3	2	GTAT	4	GTATGTATGTAT	12
	1654	contig03427	#N/A	1	SSR	REVERSE	1092	21	54.92	38.1	4	2	GCAAGAGGTAATAAACTGCAA
PBA_LC_0892	1655	contig03437	#N/A	1	SSR	FORWARD	353	19	55.84	47.37	6	1	GATGTTCCAACAACCGTCT	109	464	464	3	0	AAC	3	AACAACAACAAC	12
	1656	contig03437	#N/A	1	SSR	REVERSE	461	21	55.87	38.1	4	2	TTCTCAACCAAACCCTAATTC
PBA_LC_0893	1657	contig03437	#N/A	1	SSR	FORWARD	41	21	55.13	33.33	4	0	AACAACATCGAAATGAAACAC	138	464	464	5	0	CCCA	4	CCCACCCACCCA	12
	1658	contig03437	#N/A	1	SSR	REVERSE	178	21	55.01	42.86	5	2	GGGAGAGAAGTTGAACAAGAT
PBA_LC_0894	1659	contig03442	#N/A	1	SSR	FORWARD	651	21	54.18	42.86	4	2	GATTGAGAAGAGTACGAATGC	152	1279	1279	6	0	ACA	3	ACAACAACAACA	12
	1660	contig03442	#N/A	1	SSR	REVERSE	802	21	54.92	42.86	4	0	CTCTCAAGAACAACACCAAAC
PBA_LC_0895	1661	contig03442	#N/A	1	SSR	FORWARD	1046	21	54.64	47.62	2	0	TCGTGTAGAGAGGTAAGGTTG	150	1279	1279	3	1	TGG	3	TGGTGGTGGTGG	12
	1662	contig03442	#N/A	1	SSR	REVERSE	1195	21	55.78	33.33	5	2	AAGGCTTTGAATTTGGAACTA
PBA_LC_0896	1663	contig03442	#N/A	1	SSR	FORWARD	61	22	54.93	36.36	4	2	AAGAAAATCATGGTACAAGACC	153	1279	1279	6	2	ACAT	4	ACATACATACAT	12
	1664	contig03442	#N/A	1	SSR	REVERSE	213	21	55.71	33.33	3	0	GTTTGGATTTTTGATTCCTGT
PBA_LC_0897	1665	contig03446	#N/A	1	SSR	FORWARD	58	20	55.41	40	7	3	CGGCTGTGTAATCTGATTTT	154	1221	1221	3	2	AAT	3	AATAATAATAATAATAATAAT	21
	1666	contig03446	#N/A	1	SSR	REVERSE	211	21	54.56	47.62	4	2	CACTAAGACCTCGACTATCCA
PBA_LC_0898	1667	contig03446	#N/A	1	SSR	FORWARD	610	21	54.84	42.86	4	1	GAGAGTTATCTTCGTGAGCAA	203	1221	1221	4	3	GAT	3	GATGATGATGAT	12
	1668	contig03446	#N/A	1	SSR	REVERSE	812	21	54.05	42.86	2	1	TCATCTGTCTCATCTGTCTCA
PBA_LC_0899	1669	contig03446	#N/A	1	SSR	FORWARD	1078	21	55.01	42.86	6	2	GAAGACCTGTTTTCTCTGGAT	138	1221	1221	5	1	GATCCG	6	GATCCGGATCCGGATCCG	18
	1670	contig03446	#N/A	1	SSR	REVERSE	1215	21	54.94	38.1	8	1	CTTTTCCAAAAGTTCCTCTTC
PBA_LC_0900	1671	contig03455	#N/A	1	SSR	FORWARD	513	21	56.08	42.86	4	2	CAAAACAAGCACCAGTACAAG	168	1058	1058	4	0	CACCAA	6	CACCAACACCAACACCAA	18
	1672	contig03455	#N/A	1	SSR	REVERSE	680	21	55.72	52.38	2	0	CAGAGGAAGAAGGTGGAGTAG
PBA_LC_0901	1673	contig03468	#N/A	1	SSR	FORWARD	326	21	55.25	33.33	3	0	TATTGGAGTGAAACAAAATGG	157	547	547	6	3	TGGAAG	6	TGGAAGTGGAAGTGGAAGTGGAAG	24
	1674	contig03468	#N/A	1	SSR	REVERSE	482	21	54.22	33.33	6	1	CTCAAAACTTTGTTCAAAACC
PBA_LC_0902	1675	contig03469	#N/A	1	SSR	FORWARD	35	21	55.07	47.62	1	0	CCTTCTCTCTTCTTCTCCTTG	142	1869	1869	2	0	TAT	3	TATTATTATTAT	12
	1676	contig03469	#N/A	1	SSR	REVERSE	176	21	54.9	38.1	4	1	CGATCCATTATCGTTATTCTG
PBA_LC_0903	1677	contig03478	#N/A	1	SSR	FORWARD	60	21	55.29	33.33	6	0	TTGATCTCAAAGCCACTAAAA	175	438	438	5	0	AGT	3	AGTAGTAGTAGT	12
	1678	contig03478	#N/A	1	SSR	REVERSE	234	21	55.71	42.86	4	0	GATCATACCCCCAATCATAAC
PBA_LC_0904	1679	contig03480	#N/A	1	SSR	FORWARD	376	21	54.55	38.1	6	2	CCAAGTTACCAAGGTTAACAA	156	696	696	5	1	GCT	3	GCTGCTGCTGCT	12
	1680	contig03480	#N/A	1	SSR	REVERSE	531	21	54.19	38.1	4	2	GCTAATGCTCGATAAAACCTA
PBA_LC_0905	1681	contig03482	#N/A	1	SSR	FORWARD	86	21	55.05	38.1	3	1	TAAGGTTTATTACGACGGTGA	152	734	734	4	1	AAC	3	AACAACAACAACAACAACAAC	21
	1682	contig03482	#N/A	1	SSR	REVERSE	237	21	54.85	38.1	5	2	TAGATTCTTTCCGCATAAGTG
PBA_LC_0906	1683	contig03485	#N/A	1	SSR	FORWARD	533	21	55.9	42.86	6	2	AGAGTACTTCAATTCCCATGC	141	869	869	4	2	GT	2	GTGTGTGTGTGT	12
	1684	contig03485	#N/A	1	SSR	REVERSE	673	21	54.85	38.1	5	2	ATCACTCAGTTGCACAAGATT
PBA_LC_0907	1685	contig03490	#N/A	1	SSR	FORWARD	310	21	55.15	38.1	4	0	GGGATCAAAGTAACAACAACA	165	509	509	4	2	GAT	3	GATGATGATGAT	12
	1686	contig03490	#N/A	1	SSR	REVERSE	474	21	54.61	42.86	3	0	TAGTGAGAGAAAGTGGGTTTG
PBA_LC_0908	1687	contig03490	#N/A	1	SSR	FORWARD	177	21	55.95	38.1	6	2	CCATGATGATGAAACAAGGTA	144	509	509	5	2	AAACAA	6	AAACAAAAACAAAAACAA	18
	1688	contig03490	#N/A	1	SSR	REVERSE	320	21	55.71	33.33	8	2	ACTTTGATCCCAAATTTGTTC
PBA_LC_0909	1689	contig03497	#N/A	1	SSR	FORWARD	651	21	54.97	38.1	2	0	TCATCTCATTACACCTTTGCT	153	967	967	5	3	AT	2	ATATATATATAT	12
	1690	contig03497	#N/A	1	SSR	REVERSE	803	21	55.16	38.1	6	3	TCATATGGGAAGAGTTCAATG
PBA_LC_0910	1691	contig03501	#N/A	1	SSR	FORWARD	90	21	55.07	38.1	4	0	TCTTCCTCTTTTTCGAGAGTT	156	468	468	3	0	GTT	3	GTTGTTGTTGTTGTTGTTGTTGTTGTTGTT	30
	1692	contig03501	#N/A	1	SSR	REVERSE	245	21	55.09	38.1	6	0	CCCTTCCAATGTACTTTTTCT
PBA_LC_0911	1693	contig03504	#N/A	1	SSR	FORWARD	60	21	55.44	42.86	4	0	CTCTTAATCGTATCCCAAACC	155	486	486	3	0	GGA	3	GGAGGAGGAGGA	12
	1694	contig03504	#N/A	1	SSR	REVERSE	214	21	55.47	42.86	4	0	CTCTTACCAACCTCAAATTCC
PBA_LC_0912	1695	contig03509	#N/A	1	SSR	FORWARD	157	21	54.71	33.33	2	2	TACAAATGGAACGAATAAAGC	162	2665	2665	4	2	AAAT	4	AAATAAATAAAT	12
	1696	contig03509	#N/A	1	SSR	REVERSE	318	21	54.86	38.1	4	2	GTTGAAGAAATGAAGCTCGTA
PBA_LC_0913	1697	contig03513	#N/A	1	SSR	FORWARD	431	21	55.62	38.1	4	0	TAATAATACAAACCGCCTCCT	167	664	664	2	0	CCG	3	CCGCCGCCGCCG	12
	1698	contig03513	#N/A	1	SSR	REVERSE	597	21	55.66	52.38	2	0	ACTACTCATCTCCACCACCTC
PBA_LC_0914	1699	contig03513	#N/A	1	SSR	FORWARD	323	22	55.16	45.45	3	0	GGAGTGTGGTAGTAGAAAGGAA	125	664	664	5	3	TCCCAG	6	TCCCAGTCCCAGTCCCAG	18
	1700	contig03513	#N/A	1	SSR	REVERSE	447	21	55.02	38.1	4	2	GGCGGTTTGTATTATTATCCT
PBA_LC_0915	1701	contig03516	#N/A	1	SSR	FORWARD	1145	21	54.89	42.86	5	3	AATGAGATCAGTCGTCTCTGA	119	1271	1271	3	0	CCTG	4	CCTGCCTGCCTG	12
	1702	contig03516	#N/A	1	SSR	REVERSE	1263	18	56.87	61.11	2	1	CTGTTAGTCGCCCTCCTG
PBA_LC_0916	1703	contig03518	#N/A	1	SSR	FORWARD	913	21	54.94	38.1	4	0	AGGGAAGCTATACCAAAAGAA	151	1416	1416	6	3	AGG	3	AGGAGGAGGAGG	12
	1704	contig03518	#N/A	1	SSR	REVERSE	1063	21	54.68	33.33	3	3	TTCTCTCTTTTCCAATGTTTG
PBA_LC_0917	1705	contig03519	#N/A	1	SSR	FORWARD	331	21	55.19	42.86	4	3	AGTAGAAGATGCGGATAAACC	156	494	494	7	2	AAG	3	AAGAAGAAGAAGAAGAAG	18
	1706	contig03519	#N/A	1	SSR	REVERSE	486	21	54.35	38.1	1	0	TTCTTCTTCTCCTTCTTCACA
PBA_LC_0918	1707	contig03525	MtChr5	1	SSR	FORWARD	33	21	55.39	38.1	5	3	TCAGGTGCAATTTAGTCAATC	150	1005	1005	5	3	TGC	3	TGCTGCTGCTGC	12
	1708	contig03525	MtChr5	1	SSR	REVERSE	182	21	55.15	38.1	6	0	ATGCATAAGTTGGTGGTATTG
PBA_LC_0919	1709	contig03527	#N/A	1	SSR	FORWARD	384	21	55.21	38.1	3	3	TATCCATTCCCCATAGAAGTT	164	617	617	4	1	TTTC	4	TTTCTTTCTTTC	12
	1710	contig03527	#N/A	1	SSR	REVERSE	547	21	55.1	42.86	4	1	TCCGGTGATAAACATACAGAC
PBA_LC_0920	1711	contig03530	#N/A	1	SSR	FORWARD	432	21	54.42	47.62	2	0	TCTTCTCCTTCCTACTCTTCC	171	1358	1358	7	3	TCC	3	TCCTCCTCCTCC	12
	1712	contig03530	#N/A	1	SSR	REVERSE	602	21	55	42.86	2	0	AGAGCAAAGAAGAGGAGTGTT
PBA_LC_0921	1713	contig03531	#N/A	1	SSR	FORWARD	194	21	54.64	42.86	4	2	CATGAGAAGCTGTGAAGAGAT	145	832	832	4	1	AAC	3	AACAACAACAACAACAACAAC	21
	1714	contig03531	#N/A	1	SSR	REVERSE	338	21	54.86	33.33	4	3	GCTGATAATTTGTGGCTTAAA
PBA_LC_0922	1715	contig03539	MtChr8	1	SSR	FORWARD	1130	21	54.94	42.86	3	1	CTCTTGCTGTTGAGGAGTAAA	152	1447	1447	4	2	TAAA	4	TAAATAAATAAA	12
	1716	contig03539	MtChr8	1	SSR	REVERSE	1281	22	55.02	31.82	7	3	GGAAAAAGAACACTTATTTTCG
PBA_LC_0923	1717	contig03544	#N/A	1	SSR	FORWARD	2	21	55.15	42.86	3	3	AGAGAAAGAGCATCACAGTCA	144	1932	1932	2	0	AGTG	4	AGTGAGTGAGTG	12
	1718	contig03544	#N/A	1	SSR	REVERSE	145	21	55.78	38.1	5	0	GAAAATCGAAACGAGTTAAGG
PBA_LC_0924	1719	contig03546	MtChr2	1	SSR	FORWARD	13	21	54.85	33.33	6	3	ACAACCAATTGAAGAAGTTGA	129	2038	2038	3	1	ACT	3	ACTACTACTACT	12
	1720	contig03546	MtChr2	1	SSR	REVERSE	141	21	55.59	38.1	4	2	GTTCCACCAGGAAAATGTAAT
PBA_LC_0925	1721	contig03546	MtChr2	1	SSR	FORWARD	1420	21	55.03	38.1	3	2	TTCAGTTCCAGTGTTTCCTTA	152	2038	2038	4	2	CAG	3	CAGCAGCAGCAG	12
	1722	contig03546	MtChr2	1	SSR	REVERSE	1571	21	54.04	42.86	8	2	GTGCATGTACATCTTGATGAG
PBA_LC_0926	1723	contig03548	#N/A	1	SSR	FORWARD	468	21	55.42	42.86	6	3	AAGAGTTCGAAGAAGTCCTTG	155	1428	1428	3	0	GGAG	4	GGAGGGAGGGAG	12
	1724	contig03548	#N/A	1	SSR	REVERSE	622	21	55.11	42.86	3	1	TAATGGGTGGTCTATTGTCTG
PBA_LC_0927	1725	contig03556	#N/A	1	SSR	FORWARD	378	21	54.74	38.1	3	2	ACTGAATCTTTATGCTTGTCG	165	768	768	5	3	ATACA	5	ATACAATACAATACA	15
	1726	contig03556	#N/A	1	SSR	REVERSE	542	21	55.34	38.1	2	2	CCAGAACATAACAACAGCAAT
PBA_LC_0928	1727	contig03565	#N/A	1	SSR	FORWARD	440	21	54.59	52.38	2	0	GTCTCTGCTCCTTCTCTCTCT	141	702	702	7	3	CCTGCT	6	CCTGCTCCTGCTCCTGCT	18
	1728	contig03565	#N/A	1	SSR	REVERSE	580	21	54.72	47.62	6	0	TACTCTAGATGGAAGCACAGG
PBA_LC_0929	1729	contig03566	#N/A	1	SSR	FORWARD	32	21	55.89	33.33	4	2	TAAATTGCTTGCATTACTTGC	152	315	315	4	1	GCTA	4	GCTAGCTAGCTA	12
	1730	contig03566	#N/A	1	SSR	REVERSE	183	22	55	40.91	3	0	CAGTGTGTGTGTTTATGTGTTG
PBA_LC_0930	1731	contig03567	MtChr5	1	SSR	FORWARD	35	20	55.1	45	4	0	CCCTCTGTGTCATGTCTTTT	165	1506	1506	5	1	CTT	3	CTTCTTCTTCTT	12
	1732	contig03567	MtChr5	1	SSR	REVERSE	199	21	55.2	38.1	5	0	AAAGAGAGAAATGGGTCTTTG
PBA_LC_0931	1733	contig03567	MtChr5	1	SSR	FORWARD	1048	21	55.55	47.62	4	0	CTCCACCTTACAAGAAACCTC	150	1506	1506	4	0	TTTG	4	TTTGTTTGTTTG	12
	1734	contig03567	MtChr5	1	SSR	REVERSE	1197	21	54.88	38.1	4	1	CAGAAATCTTAGCCACTCAAA
PBA_LC_0932	1735	contig03573	#N/A	1	SSR	FORWARD	753	21	55.16	38.1	2	2	CGATGAAAAGGAGGAATAGTT	146	922	922	4	1	TATT	4	TATTTATTTATT	12
	1736	contig03573	#N/A	1	SSR	REVERSE	898	21	53.7	33.33	3	2	CAATAATCTTCAAACCCCTTA
PBA_LC_0933	1737	contig03578	#N/A	1	SSR	FORWARD	137	21	54.71	42.86	4	2	TGGAAGAGAGAGTTGTTCAAG	158	788	788	6	3	TTG	3	TTGTTGTTGTTG	12
	1738	contig03578	#N/A	1	SSR	REVERSE	294	21	54.78	42.86	5	3	AGCATTCTGAACAGCAGTAAC
PBA_LC_0934	1739	contig03581	#N/A	1	SSR	FORWARD	742	21	54.94	47.62	4	1	GTGTACTCTGCAAAACAGGAC	162	1045	1045	5	1	CCA	3	CCACCACCACCA	12
	1740	contig03581	#N/A	1	SSR	REVERSE	903	21	54.91	33.33	6	2	TCAAAACAACGTTTCAGGTAT
PBA_LC_0935	1745	contig03587	#N/A	1	SSR	FORWARD	849	21	55.2	38.1	4	2	TCTTTGCTATTGAAGAAGCTG	156	1099	1099	4	2	CTTT	4	CTTTCTTTCTTT	12
	1746	contig03587	#N/A	1	SSR	REVERSE	1004	21	55.09	33.33	3	2	GGGAAGCATAAAATGAAGATT
PBA_LC_0936	1747	contig03593	#N/A	1	SSR	FORWARD	1972	21	55.03	38.1	3	3	ACCTCAAAGGAAGAAAATGTC	154	2152	2152	4	0	TTG	3	TTGTTGTTGTTG	12
	1748	contig03593	#N/A	1	SSR	REVERSE	2125	21	55.38	33.33	3	2	AACAGAAAACAAGGTTCCAAT
PBA_LC_0937	1749	contig03597	#N/A	1	SSR	FORWARD	986	21	55.06	38.1	4	3	GGTTTGAATCTGTGTATCCAA	119	1104	1104	6	3	GAAGC	5	GAAGCGAAGCGAAGC	15
	1750	contig03597	#N/A	1	SSR	REVERSE	1104	21	54.12	33.33	4	1	CAACGCATTACAAACTATTCA
PBA_LC_0938	1751	contig03598	#N/A	1	SSR	FORWARD	3	21	55.74	42.86	8	3	CGGAGCGTATATGCTATTACA	139	1070	1070	4	0	TCTT	4	TCTTTCTTTCTT	12
	1752	contig03598	#N/A	1	SSR	REVERSE	141	21	54.85	42.86	3	0	TGCCATAACAAGAGAAGAGAG
PBA_LC_0939	1753	contig03603	#N/A	1	SSR	FORWARD	59	21	54.82	42.86	3	3	TCTTCCTCCTCTTCCCTATTA	157	856	856	2	1	TCA	3	TCATCATCATCATCATCATCA	21
	1754	contig03603	#N/A	1	SSR	REVERSE	215	20	55.12	35	8	0	GACATGATCATTTGGCTTTT
PBA_LC_0940	1755	contig03604	#N/A	1	SSR	FORWARD	298	21	55.04	38.1	6	2	CTGCTGATCGACTTAAGAAAA	133	461	461	4	1	TGTTT	5	TGTTTTGTTTTGTTT	15
	1756	contig03604	#N/A	1	SSR	REVERSE	430	21	54.59	33.33	8	3	TACCAAATCTTGGTCAAAAAG
PBA_LC_0941	1757	contig03604	#N/A	1	SSR	FORWARD	88	21	55.24	38.1	5	3	CTAAAGTTGAAGCAACAATGG	161	461	461	4	1	AATGAG	6	AATGAGAATGAGAATGAG	18
	1758	contig03604	#N/A	1	SSR	REVERSE	248	21	55.4	42.86	3	0	CTCAGGATTTTCATTCCCTAC
PBA_LC_0942	1759	contig03611	#N/A	1	SSR	FORWARD	457	21	55.18	33.33	4	1	ACAAGTTCAGCAAAATCTTCA	156	731	731	4	0	ACG	3	ACGACGACGACG	12
	1760	contig03611	#N/A	1	SSR	REVERSE	612	21	55.35	47.62	5	1	TGGTCAGAGTATGAGTTACGG
PBA_LC_0943	1761	contig03612	#N/A	1	SSR	FORWARD	347	21	55.1	47.62	2	0	GATGGTAGAGGAAGAGGAAGA	159	939	939	4	2	GAG	3	GAGGAGGAGGAGGAG	15
	1762	contig03612	#N/A	1	SSR	REVERSE	505	21	54.86	38.1	4	3	ATGCCACCTATGTAAACTTCA
PBA_LC_0944	1763	contig03612	#N/A	1	SSR	FORWARD	305	21	54.71	42.86	2	0	AGAAATAGAAGAGGAGGTGGA	152	939	939	7	3	AGAGGA	6	AGAGGAAGAGGAAGAGGA	18
	1764	contig03612	#N/A	1	SSR	REVERSE	456	21	54.67	38.1	4	2	CAGCATGTTTCTTCTTCTCAT
PBA_LC_0945	1765	contig03614	#N/A	1	SSR	FORWARD	145	21	54.72	38.1	3	2	CTTTCTTTCTACATCGGTTGA	154	412	412	5	1	TG	2	TGTGTGTGTGTG	12
	1766	contig03614	#N/A	1	SSR	REVERSE	298	21	54.48	38.1	6	2	GTTCAAGAATGCTAAAACTCG
PBA_LC_0946	1767	contig03615	#N/A	1	SSR	FORWARD	1413	21	54.52	42.86	5	2	CCACAGAATCTTGAGAAGGTA	158	1584	1584	4	0	CAA	3	CAACAACAACAA	12
	1768	contig03615	#N/A	1	SSR	REVERSE	1570	19	55.54	47.37	8	3	ATCTCCGGAGTGAGAATCA
PBA_LC_0947	1769	contig03616	#N/A	1	SSR	FORWARD	1061	21	55.43	42.86	4	3	TCAACAGTGCGAGGATTATAC	144	1222	1222	5	0	TC	2	TCTCTCTCTCTCTCTCTC	18
	1770	contig03616	#N/A	1	SSR	REVERSE	1204	21	55.51	42.86	4	0	TACTTTTGCAGAGACGAGAGA
PBA_LC_0948	1771	contig03616	#N/A	1	SSR	FORWARD	116	21	55.18	33.33	4	1	TTGAACAAACACAACAAGTCA	138	1222	1222	7	1	CACAG	5	CACAGCACAGCACAG	15
	1772	contig03616	#N/A	1	SSR	REVERSE	253	21	55.07	33.33	3	2	TAGTTTCTGTTTGGCACATTT
PBA_LC_0949	1773	contig03617	#N/A	1	SSR	FORWARD	69	21	54.39	42.86	4	0	GGCAAAGACCTACCTTATCTT	151	901	901	7	0	TAAA	4	TAAATAAATAAA	12
	1774	contig03617	#N/A	1	SSR	REVERSE	219	21	55.91	47.62	4	2	CACAGGTAGGAGAACAACCTT
PBA_LC_0950	1775	contig03622	#N/A	1	SSR	FORWARD	10	21	55.09	38.1	4	1	ATAGGAAGTCCAAAAAGGTTG	155	337	337	4	0	AGA	3	AGAAGAAGAAGAAGAAGAAGA	21
	1776	contig03622	#N/A	1	SSR	REVERSE	164	21	54.87	52.38	5	1	GAGAGTGACTGACAACTGAGG
PBA_LC_0951	1777	contig03623	#N/A	1	SSR	FORWARD	629	21	54.97	38.1	8	3	TTGTTAACACGGTGAACTTCT	150	885	885	4	3	CAC	3	CACCACCACCAC	12
	1778	contig03623	#N/A	1	SSR	REVERSE	778	21	55.09	42.86	4	0	AGGGAACTCTGTCAAAAGAAC
PBA_LC_0952	1779	contig03624	#N/A	1	SSR	FORWARD	2	23	55	34.78	5	0	CCTTATGAATTTCTATCCCTCTT	166	543	543	3	0	TC	2	TCTCTCTCTCTCTCTC	16
	1780	contig03624	#N/A	1	SSR	REVERSE	167	21	54.82	42.86	4	0	TTCCTTGTGCTATATGCTCTC
PBA_LC_0953	1781	contig03625	#N/A	1	SSR	FORWARD	27	21	55.85	47.62	2	0	CTACCTCCTCCCTTTCTCTTT	111	522	522	3	0	CTCTT	5	CTCTTCTCTTCTCTT	15
	1782	contig03625	#N/A	1	SSR	REVERSE	137	20	55.07	40	4	2	CTCATTCGGATCTTTTTACG
PBA_LC_0954	1783	contig03626	MtChr3	1	SSR	FORWARD	426	21	55.05	38.1	6	2	AAACAACAGTGGCAGATCTAA	172	948	948	4	1	AGCTCT	6	AGCTCTAGCTCTAGCTCT	18
	1784	contig03626	MtChr3	1	SSR	REVERSE	597	21	55.12	42.86	2	0	TTATCCTTCACTCCCTTCTTC
PBA_LC_0955	1785	contig03630	#N/A	1	SSR	FORWARD	1120	22	54.66	36.36	4	1	TTTGTTGAAACTTGAGAGACAC	152	1280	1280	6	3	AGA	3	AGAAGAAGAAGA	12
	1786	contig03630	#N/A	1	SSR	REVERSE	1271	21	54.94	38.1	4	1	AGCTCCAAGATTTGTCTTCTT
PBA_LC_0956	1787	contig03634	#N/A	1	SSR	FORWARD	83	21	54.97	38.1	4	0	AATGCAAGGAGAGACAATACA	140	1178	1178	4	3	ACA	3	ACAACAACAACA	12
	1788	contig03634	#N/A	1	SSR	REVERSE	222	21	54.54	42.86	5	2	AGCAGGAGTTGATTCATGTAG
PBA_LC_0957	1789	contig03638	#N/A	1	SSR	FORWARD	660	21	55.52	33.33	3	3	ATTTCTTCTCCCATTTTCTGA	145	817	817	2	1	AATGG	5	AATGGAATGGAATGG	15
	1790	contig03638	#N/A	1	SSR	REVERSE	804	18	55.92	50	2	0	GTTCCATCCCTTGCTGTT
PBA_LC_0958	1791	contig03641	#N/A	1	SSR	FORWARD	495	21	55.71	42.86	4	3	AGAAAAGATGGGATCAGTGTC	141	650	650	6	3	ATCT	4	ATCTATCTATCT	12
	1792	contig03641	#N/A	1	SSR	REVERSE	635	21	54.85	33.33	5	2	TCAACTTGTGTTCCAAATCTT
PBA_LC_0959	1793	contig03642	#N/A	1	SSR	FORWARD	629	21	54.58	38.1	3	2	GTGATGATGAAGTTTTGAACC	150	1262	1262	7	1	GAT	3	GATGATGATGAT	12
	1794	contig03642	#N/A	1	SSR	REVERSE	778	21	54.77	33.33	3	0	CAACTCCTTCAAAAACAGAAA
PBA_LC_0960	1797	contig03646	#N/A	1	SSR	FORWARD	492	21	55.35	42.86	4	1	TAATAGTAAGCAGGTGGAGCA	151	765	765	4	1	CAA	3	CAACAACAACAA	12
	1798	contig03646	#N/A	1	SSR	REVERSE	642	21	54.81	38.1	4	0	AGGATTCTGCGTTTATAGGTT
PBA_LC_0961	1799	contig03647	#N/A	1	SSR	FORWARD	552	21	54.99	33.33	6	2	TCCTAACTGCATTTGAACATT	152	968	968	3	3	GTT	3	GTTGTTGTTGTTGTTGTTGTTGTT	24
	1800	contig03647	#N/A	1	SSR	REVERSE	703	20	55.49	50	5	2	GTGGGACTCTCATCCCTAAT
PBA_LC_0962	1801	contig03652	#N/A	1	SSR	FORWARD	498	21	54.9	47.62	5	0	AGGAGTCTCTTCATCCTCATC	153	1221	1221	5	3	ATC	3	ATCATCATCATC	12
	1802	contig03652	#N/A	1	SSR	REVERSE	650	21	54.19	33.33	8	2	AAACAAGTGAAGCTTGTTGAT
PBA_LC_0963	1803	contig03659	#N/A	1	SSR	FORWARD	46	21	54.04	33.33	5	2	ATAAAGTTTGAGAGCAATTCG	138	795	795	4	3	TTAT	4	TTATTTATTTAT	12
	1804	contig03659	#N/A	1	SSR	REVERSE	183	21	54.58	42.86	4	3	TAACGACTCCGTCAATTAGTC
PBA_LC_0964	1805	contig03660	#N/A	1	SSR	FORWARD	656	21	54.82	42.86	4	2	GATTGATGGAGAGGTTAAGGT	144	949	949	6	2	TTGT	4	TTGTTTGTTTGT	12
	1806	contig03660	#N/A	1	SSR	REVERSE	799	21	55.15	42.86	4	3	CCAGAACCTCCTTACAAGTTT
PBA_LC_0965	1807	contig03662	#N/A	1	SSR	FORWARD	624	21	55.09	42.86	4	2	TGAGCTTCTTACTCTTGTTGC	155	809	809	5	2	TTC	3	TTCTTCTTCTTCTTC	15
	1808	contig03662	#N/A	1	SSR	REVERSE	778	21	54.65	33.33	4	2	TTCTTCAAACAATTCCATAGC
PBA_LC_0966	1809	contig03663	#N/A	1	SSR	FORWARD	108	18	54.76	55.56	2	0	CCATAACCTCCACCTCCT	158	579	579	3	3	CCA	3	CCACCACCACCA	12
	1810	contig03663	#N/A	1	SSR	REVERSE	265	21	54.16	42.86	7	3	CGTAACATCACTGTGAATGAG
PBA_LC_0967	1811	contig03664	#N/A	1	SSR	FORWARD	163	21	55.2	42.86	3	1	ATCTTGTTCTTGGTGACTGTG	178	536	536	5	0	TCC	3	TCCTCCTCCTCC	12
	1812	contig03664	#N/A	1	SSR	REVERSE	340	21	55	52.38	5	3	CCCTTAGACCTAGACTCTTCG
PBA_LC_0968	1813	contig03669	#N/A	1	SSR	FORWARD	1233	21	55.14	47.62	4	0	AGAGGAGTTTAAGTGGTGGAG	142	1434	1434	5	2	CTG	3	CTGCTGCTGCTG	12
	1814	contig03669	#N/A	1	SSR	REVERSE	1374	21	56.27	38.1	3	2	CGCTTCCTCCTATCAAAAATA
PBA_LC_0969	1815	contig03670	#N/A	1	SSR	FORWARD	538	21	55.75	42.86	3	0	CCAGTCATTCCTTCTTATGGT	166	1214	1214	4	0	TGG	3	TGGTGGTGGTGGTGG	15
	1816	contig03670	#N/A	1	SSR	REVERSE	703	21	55.36	38.1	5	0	TGATCTGATGTTCTTTTGAGG
PBA_LC_0970	1817	contig03692	#N/A	1	SSR	FORWARD	547	21	54.99	42.86	7	1	CACAAGTTACTTTGGTTCCTG	164	1736	1736	4	2	CCT	3	CCTCCTCCTCCTCCT	15
	1818	contig03692	#N/A	1	SSR	REVERSE	710	21	55.2	42.86	6	0	AGCATGACGTCTAAGAACAGA
PBA_LC_0971	1819	contig03693	#N/A	1	SSR	FORWARD	1305	21	55.08	38.1	4	1	TGTAAAGGTAGTTTTCGTCCA	144	1584	1584	3	2	GCTG	4	GCTGGCTGGCTG	12
	1820	contig03693	#N/A	1	SSR	REVERSE	1448	19	55.72	47.37	6	2	CATACGTCATGATGCAACC
PBA_LC_0972	1821	contig03697	MtChr4	1	SSR	FORWARD	251	21	55	33.33	5	0	TGTTGAATGATTGTGTTGAGA	155	709	709	3	1	AGG	3	AGGAGGAGGAGG	12
	1822	contig03697	MtChr4	1	SSR	REVERSE	405	21	54.44	38.1	6	2	ATTGGACTAGTGGGAAAGATT
PBA_LC_0973	1823	contig03697	MtChr4	1	SSR	FORWARD	505	21	55.25	42.86	3	1	CGACATAGAAAGTGTGGTTGT	161	709	709	6	3	GAA	3	GAAGAAGAAGAA	12
	1824	contig03697	MtChr4	1	SSR	REVERSE	665	21	54.94	47.62	2	0	GGCTCTTTCTTCCTCACTAAC
PBA_LC_0974	1825	contig03707	MtChr4	1	SSR	FORWARD	167	20	54.87	50	3	0	CAGTTGACCTTACTCCCAAG	150	1324	1324	3	1	AGAA	4	AGAAAGAAAGAA	12
	1826	contig03707	MtChr4	1	SSR	REVERSE	316	21	54.91	38.1	3	3	GTTGTTTCATTTCAGTTACGG
PBA_LC_0975	1827	contig03708	#N/A	1	SSR	FORWARD	55	23	54.9	39.13	4	0	CACAAAAGACATATAGAGGAAGG	155	467	467	3	0	AAAAT	5	AAAATAAAATAAAAT	15
	1828	contig03708	#N/A	1	SSR	REVERSE	209	21	55.36	38.1	5	1	TCAAGGTTCTGAAAGATGATG
PBA_LC_0976	1829	contig03709	#N/A	1	SSR	FORWARD	329	21	55.07	47.62	3	1	AAGAGGTGAGAAGTTGAGTCC	174	1191	1191	3	0	GATCTG	6	GATCTGGATCTGGATCTG	18
	1830	contig03709	#N/A	1	SSR	REVERSE	502	21	54.74	38.1	4	1	CCGAAAATCATAATCTGTGTC
PBA_LC_0977	1831	contig03710	#N/A	1	SSR	FORWARD	185	21	55.72	33.33	5	1	TTTTTCAACAAACCACACACT	168	979	979	5	1	TCA	3	TCATCATCATCA	12
	1832	contig03710	#N/A	1	SSR	REVERSE	352	20	54.98	40	4	2	AGGATTCTTCTTGCTGATGA
PBA_LC_0978	1833	contig03710	#N/A	1	SSR	FORWARD	234	21	55.12	47.62	8	2	CACCTACACGTGTCAACCTAT	156	979	979	4	1	CCA	3	CCACCACCACCACCA	15
	1834	contig03710	#N/A	1	SSR	REVERSE	389	20	55.72	40	4	2	ACGTTTTCTTCTGGTGATGA
PBA_LC_0979	1835	contig03720	#N/A	1	SSR	FORWARD	1316	21	54.98	42.86	4	2	GAAGAACCTTATCGAGACCAT	115	2175	2175	6	1	AGA	3	AGAAGAAGAAGAAGA	15
	1836	contig03720	#N/A	1	SSR	REVERSE	1430	21	54.46	33.33	3	0	TGAGTAACGAAAAGGAGAAAA
PBA_LC_0980	1837	contig03720	#N/A	1	SSR	FORWARD	1527	22	54.99	36.36	6	2	CTGTGATGCTAATTAATCATGG	142	2175	2175	4	1	TAAA	4	TAAATAAATAAA	12
	1838	contig03720	#N/A	1	SSR	REVERSE	1668	21	55.05	38.1	6	2	ATAGTTAACGGGAAAATCGAC
PBA_LC_0981	1839	contig03722	#N/A	1	SSR	FORWARD	157	21	54.95	38.1	5	0	AATGAACAATTCAGTCACCAC	156	955	955	5	1	GGCTGC	6	GGCTGCGGCTGCGGCTGC	18
	1840	contig03722	#N/A	1	SSR	REVERSE	312	21	55.16	33.33	5	3	AAAGCCTTACTTGCTGAAAAT
PBA_LC_0982	1841	contig03728	#N/A	1	SSR	FORWARD	635	21	55.39	42.86	5	2	GGTAAAGTTGGGAGCTTTCTA	142	776	776	4	0	GAA	3	GAAGAAGAAGAAGAAGAAGAAGAAGAAGAAGAA	33
	1842	contig03728	#N/A	1	SSR	REVERSE	776	19	55.31	47.37	2	0	TTTCACTCTTCCTCGTTCC
PBA_LC_0983	1843	contig03733	#N/A	1	SSR	FORWARD	188	21	54.83	38.1	5	3	TGTTCTTCTGATTGGAACAGT	157	527	527	6	2	TTG	3	TTGTTGTTGTTGTTGTTGTTG	21
	1844	contig03733	#N/A	1	SSR	REVERSE	344	21	55.38	33.33	3	1	ACTCAAAGGACAAAAACCATT
PBA_LC_0984	1845	contig03737	#N/A	1	SSR	FORWARD	1551	21	55.66	38.1	4	2	TAAACCAAAGCACTTGTATGC	137	1883	1883	4	1	GAT	3	GATGATGATGAT	12
	1846	contig03737	#N/A	1	SSR	REVERSE	1687	21	55.74	38.1	5	0	TCCAGGAGAACACAAATAACA
PBA_LC_0985	1847	contig03737	#N/A	1	SSR	FORWARD	1475	20	54.89	45	8	2	GTCTTGCAAGGAAATCTGTC	151	1883	1883	4	1	AGAC	4	AGACAGACAGAC	12
	1848	contig03737	#N/A	1	SSR	REVERSE	1625	21	55.05	38.1	4	3	CATCATCATCGCCTATTTTAG
PBA_LC_0986	1849	contig03739	#N/A	1	SSR	FORWARD	140	21	55.06	33.33	5	0	CCAACATAATTTACCATCCAA	142	851	851	5	1	ATC	3	ATCATCATCATC	12
	1850	contig03739	#N/A	1	SSR	REVERSE	281	21	55.02	33.33	4	1	TGGATATGCTATTTTCTTCCA
PBA_LC_0987	1851	contig03744	#N/A	1	SSR	FORWARD	115	21	54.73	33.33	4	2	GAAAATGCAAACCTGAACTTA	138	262	262	5	1	TCT	3	TCTTCTTCTTCT	12
	1852	contig03744	#N/A	1	SSR	REVERSE	252	21	54.88	47.62	7	2	GGACAGTTTCACTCTCCCTAT
PBA_LC_0988	1853	contig03745	#N/A	1	SSR	FORWARD	276	21	55.52	47.62	6	2	ATATAGCTAAGGCAGCACTCC	147	986	986	6	1	CAG	3	CAGCAGCAGCAG	12
	1854	contig03745	#N/A	1	SSR	REVERSE	422	21	55.37	47.62	4	3	CTATCTGCTCTTTGCAGTCAC
PBA_LC_0989	1855	contig03748	#N/A	1	SSR	FORWARD	22	21	55.16	42.86	7	3	TACCCTCCACAAGGGTATTAT	161	386	386	6	0	TGT	3	TGTTGTTGTTGT	12
	1856	contig03748	#N/A	1	SSR	REVERSE	182	21	54.82	42.86	3	1	CATAAGATTGAAGGGTCACAG
PBA_LC_0990	1857	contig03749	#N/A	1	SSR	FORWARD	996	21	54.49	38.1	8	2	GCAGTTGATGAACTCAAAGAT	158	1176	1176	5	3	TGT	3	TGTTGTTGTTGT	12
	1858	contig03749	#N/A	1	SSR	REVERSE	1153	21	54.5	38.1	2	2	TCCTTCTCTGCTCTTTCATTA
PBA_LC_0991	1859	contig03757	#N/A	1	SSR	FORWARD	29	22	54.49	40.91	2	0	AGGAGTAGTGTTTGTGTTTGTG	182	325	325	5	0	GTT	3	GTTGTTGTTGTT	12
	1860	contig03757	#N/A	1	SSR	REVERSE	210	21	55.13	33.33	4	3	CTCCTTTCAATTCCTCAATTT
PBA_LC_0992	1861	contig03767	#N/A	1	SSR	FORWARD	115	21	54.97	33.33	5	0	AAACAACATTCAATTCACACC	149	436	436	6	1	AACAA	5	AACAAAACAAAACAA	15
	1862	contig03767	#N/A	1	SSR	REVERSE	263	21	54.25	38.1	4	2	ACAGTGGATTTATTGGACAAG
PBA_LC_0993	1863	contig03769	#N/A	1	SSR	FORWARD	4	21	56.17	42.86	6	1	ACTTCCACATGGAGGAGATAA	146	1126	1126	7	2	GTC	3	GTCGTCGTCGTC	12
	1864	contig03769	#N/A	1	SSR	REVERSE	149	21	55.22	42.86	2	1	GTTTGTAGTGGTTGGAAGTGA
PBA_LC_0994	1867	contig03776	#N/A	1	SSR	FORWARD	28	21	54.9	42.86	3	2	CCAGAAATGACAACTACCTTG	131	1314	1314	5	1	CTC	3	CTCCTCCTCCTCCTC	15
	1868	contig03776	#N/A	1	SSR	REVERSE	158	21	54.71	42.86	5	0	TTGAAGTTGAAGAGGAGAGTG
PBA_LC_0995	1869	contig03778	#N/A	1	SSR	FORWARD	446	21	55.08	38.1	3	2	GACCTATCGTTTTTCAACCTT	153	869	869	3	0	ATC	3	ATCATCATCATCATC	15
	1870	contig03778	#N/A	1	SSR	REVERSE	598	21	55.02	38.1	3	0	AACTTCTTCACTTGGCTCTTT
PBA_LC_0996	1871	contig03783	#N/A	1	SSR	FORWARD	7	21	53.27	38.1	7	3	ATTGCTGAATCTGAGACTCTT	149	820	820	4	1	ATA	3	ATAATAATAATA	12
	1872	contig03783	#N/A	1	SSR	REVERSE	155	21	54.86	42.86	4	3	GTTTGTGTATAGCCCTCAATG
PBA_LC_0997	1873	contig03784	#N/A	1	SSR	FORWARD	82	21	55.18	42.86	2	0	ACAAGAGAGGAATGAAAGAGG	163	1032	1032	3	3	AGA	3	AGAAGAAGAAGA	12
	1874	contig03784	#N/A	1	SSR	REVERSE	244	21	55.12	52.38	6	1	GTACTACTACCACCACCGTCA
PBA_LC_0998	1875	contig03785	#N/A	1	SSR	FORWARD	220	21	54.17	38.1	2	1	TCCCTTTTTCTCTCTACATCA	150	778	778	5	2	AATAA	5	AATAAAATAAAATAA	15
	1876	contig03785	#N/A	1	SSR	REVERSE	369	21	55.81	42.86	6	2	TCTAGAGTTTGCTGTTCATCG
PBA_LC_0999	1877	contig03795	#N/A	1	SSR	FORWARD	314	21	54.66	33.33	4	2	TTTTAATTGTCTTCCTCATCG	149	1167	1167	5	1	TCA	3	TCATCATCATCA	12
	1878	contig03795	#N/A	1	SSR	REVERSE	462	21	54.92	33.33	5	3	GATGATTTATGGTCAAATCCA
PBA_LC_1000	1879	contig03815	#N/A	1	SSR	FORWARD	56	21	54.82	42.86	3	1	CATAAGATTGAAGGGTCACAG	161	452	452	6	0	ACA	3	ACAACAACAACA	12
	1880	contig03815	#N/A	1	SSR	REVERSE	216	21	55.16	42.86	7	3	TACCCTCCACAAGGGTATTAT
PBA_LC_1001	1881	contig03819	#N/A	1	SSR	FORWARD	1305	21	55.2	38.1	3	0	AGAAGGGTTGAGATTGAAAAG	154	1468	1468	5	1	GAAAT	5	GAAATGAAATGAAAT	15
	1882	contig03819	#N/A	1	SSR	REVERSE	1458	21	54.92	38.1	4	0	ATGTTTTAACCTTGGAAGACC
PBA_LC_1002	1883	contig03828	#N/A	1	SSR	FORWARD	750	21	54.7	38.1	5	3	TGATTATTACAGGCTTGAAGG	150	919	919	4	2	TGT	3	TGTTGTTGTTGTTGT	15
	1884	contig03828	#N/A	1	SSR	REVERSE	899	21	55.23	42.86	2	0	CTAAACCCAATCTCGTCTCTT
PBA_LC_1003	1885	contig03837	#N/A	1	SSR	FORWARD	4	21	55.33	33.33	6	1	TTTTTCTACGTAATTGCTCCA	149	1632	1632	3	1	TCC	3	TCCTCCTCCTCCTCC	15
	1886	contig03837	#N/A	1	SSR	REVERSE	152	21	55.68	42.86	6	1	CATCCATAGGGAAGAGATTGT
PBA_LC_1004	1887	contig03838	#N/A	1	SSR	FORWARD	865	21	55.9	38.1	7	3	TCAAGCATGAGATTCTTGTGT	157	1033	1033	4	0	AGA	3	AGAAGAAGAAGAAGA	15
	1888	contig03838	#N/A	1	SSR	REVERSE	1021	21	55.2	38.1	2	0	CCACTTTCCATCTTTTCTTCT
PBA_LC_1005	1889	contig03844	MtChr4	1	SSR	FORWARD	54	21	55.67	47.62	2	1	GTGAAGGAAGAGAAAGACCAG	146	617	617	7	3	GAA	3	GAAGAAGAAGAA	12
	1890	contig03844	MtChr4	1	SSR	REVERSE	199	21	55.78	38.1	3	0	CTTTCCATTGCCTTTTTACTC
PBA_LC_1006	1891	contig03872	#N/A	1	SSR	FORWARD	264	21	55.14	42.86	6	2	AAGCTGTGCACTATCAACACT	149	679	679	3	1	TTCTTG	6	TTCTTGTTCTTGTTCTTGTTCTTG	24
	1892	contig03872	#N/A	1	SSR	REVERSE	412	21	55.02	38.1	2	0	TAGAGGAGGGAGAAAAAGAAA
PBA_LC_1007	1893	contig03873	MtChr5	1	SSR	FORWARD	659	21	54.95	38.1	4	2	CAAAAGGTGAGAGATGAATTG	137	1690	1690	5	3	TGA	3	TGATGATGATGA	12
	1894	contig03873	MtChr5	1	SSR	REVERSE	795	21	54.96	33.33	8	2	TCATCATCATGAGCATCAATA
PBA_LC_1008	1895	contig03873	MtChr5	1	SSR	FORWARD	690	21	55.8	38.1	4	0	TTGATGATGATGAGGATATGG	148	1690	1690	4	2	ATG	3	ATGATGATGATG	12
	1896	contig03873	MtChr5	1	SSR	REVERSE	837	21	54.93	33.33	6	0	AAAGATATTTCAACGCCTTCT
PBA_LC_1009	1897	contig03873	MtChr5	1	SSR	FORWARD	802	21	55.56	42.86	3	0	TGACATTGATAGAGCAGAAGG	132	1690	1690	3	0	ATGAGG	6	ATGAGGATGAGGATGAGG	18
	1898	contig03873	MtChr5	1	SSR	REVERSE	933	21	54.33	33.33	6	3	TGATTTGTAGCACCAAACATA
PBA_LC_1010	1899	contig03881	#N/A	1	SSR	FORWARD	371	20	55.07	40	3	2	AACAGAAAGAGGCTTGATGA	151	1108	1108	4	1	AAC	3	AACAACAACAAC	12
	1900	contig03881	#N/A	1	SSR	REVERSE	521	21	54.76	42.86	6	1	GAAGCTTGGAAGTGTTAGTGA
PBA_LC_1011	1901	contig03881	#N/A	1	SSR	FORWARD	704	21	55.92	42.86	3	0	GAAAGCGTCGTAATCTTCTTC	124	1108	1108	4	0	TTG	3	TTGTTGTTGTTG	12
	1902	contig03881	#N/A	1	SSR	REVERSE	827	21	55.52	42.86	6	0	CATCGATCTCACCATTAACAC
PBA_LC_1012	1903	contig03883	#N/A	1	SSR	FORWARD	1557	21	54.55	42.86	4	3	GACTGTGAGTTTGAATCCATC	135	1702	1702	5	3	GAG	3	GAGGAGGAGGAG	12
	1904	contig03883	#N/A	1	SSR	REVERSE	1691	21	54.53	38.1	3	2	ACAGAAGAGGGAAGAATCAAT
PBA_LC_1013	1905	contig03886	#N/A	1	SSR	FORWARD	838	21	54.64	47.62	2	2	AGGTTCTCTCTCTCTTTCTCG	157	994	994	2	0	GAA	3	GAAGAAGAAGAA	12
	1906	contig03886	#N/A	1	SSR	REVERSE	994	20	55.66	40	3	2	ATCGTCTGCTTCATCACAAT
PBA_LC_1014	1907	contig03907	#N/A	1	SSR	FORWARD	191	20	55.37	40	5	0	AGTTGAACAAAACGGTGAAG	149	1068	1068	4	1	GGTTTT	6	GGTTTTGGTTTTGGTTTT	18
	1908	contig03907	#N/A	1	SSR	REVERSE	339	21	55.08	38.1	4	0	ATAACTCCGAAGAAACAAACC
PBA_LC_1015	1909	contig03914	#N/A	1	SSR	FORWARD	1029	21	54.79	42.86	6	0	GAACCATACTTGCAACATCTC	155	1599	1599	4	1	AAC	3	AACAACAACAAC	12
	1910	contig03914	#N/A	1	SSR	REVERSE	1183	21	54.73	47.62	5	3	GTACTGTCAAGGCTCTCAGAA
PBA_LC_1016	1911	contig03917	#N/A	1	SSR	FORWARD	20	19	56.08	47.37	3	2	AACGGTCGCTCAGTTAGAA	139	286	286	4	2	AC	2	ACACACACACAC	12
	1912	contig03917	#N/A	1	SSR	REVERSE	158	21	55.78	33.33	5	3	GACCAAGGTTTGTTTTGAAAT
PBA_LC_1017	1913	contig03921	#N/A	1	SSR	FORWARD	346	21	55.16	38.1	6	2	CAACAAGGATTCTTTATGCAG	155	505	505	5	3	CAG	3	CAGCAGCAGCAGCAG	15
	1914	contig03921	#N/A	1	SSR	REVERSE	500	20	55.57	45	4	1	ATAGCCTGCTGATGAAGTTG
PBA_LC_1018	1915	contig03922	#N/A	1	SSR	FORWARD	109	21	55.7	47.62	3	2	GCCAACTGTCGTAGTAGCATA	148	533	533	5	0	ATAA	4	ATAAATAAATAA	12
	1916	contig03922	#N/A	1	SSR	REVERSE	256	21	54.93	33.33	5	2	ATTCACGACTTCAAGATTTCA
PBA_LC_1019	1917	contig03923	#N/A	1	SSR	FORWARD	137	21	54.69	42.86	4	2	TACATGAGACTTCCAACTGGT	149	626	626	4	1	TTC	3	TTCTTCTTCTTCTTC	15
	1918	contig03923	#N/A	1	SSR	REVERSE	285	21	54.83	42.86	3	2	GTGAGACAATGATGTGGAGAT
PBA_LC_1020	1919	contig03928	#N/A	1	SSR	FORWARD	66	21	55.63	42.86	4	3	GCAACTACATCGTTTCTCTGA	149	1641	1641	6	3	AAC	3	AACAACAACAACAAC	15
	1920	contig03928	#N/A	1	SSR	REVERSE	214	21	55.41	42.86	4	1	ACTGATAGTAACGCTGCTGAA
PBA_LC_1021	1921	contig03940	#N/A	1	SSR	FORWARD	37	21	54.95	38.1	6	1	ATTTCTTCCAAGATTCCTGTC	157	1565	1565	3	0	GAT	3	GATGATGATGATGAT	15
	1922	contig03940	#N/A	1	SSR	REVERSE	193	21	54.64	47.62	7	2	CGGTTAGTCTCACCTGTTCTA
PBA_LC_1022	1923	contig03946	#N/A	1	SSR	FORWARD	480	20	55.07	40	4	2	TTCTTCCACCATTAAGGCTA	172	865	865	3	0	CGAGAC	6	CGAGACCGAGACCGAGAC	18
	1924	contig03946	#N/A	1	SSR	REVERSE	651	21	55.58	47.62	8	2	AATACCCACTGATCAGGTCTC
PBA_LC_1023	1925	contig03955	#N/A	1	SSR	FORWARD	708	21	54.04	42.86	4	1	GCACTCTTATGTGATGTGATG	158	1011	1011	6	2	GTG	3	GTGGTGGTGGTG	12
	1926	contig03955	#N/A	1	SSR	REVERSE	865	21	55.17	42.86	3	0	GCATCAGAAGAAGAACACAAG
PBA_LC_1024	1927	contig03959	#N/A	1	SSR	FORWARD	89	21	55.05	33.33	4	0	TACCCAGTTTCAAGAACAAAA	154	325	325	5	0	AAG	3	AAGAAGAAGAAGAAG	15
	1928	contig03959	#N/A	1	SSR	REVERSE	242	21	54.95	38.1	4	2	AAAATGGCAACACCTAGTACA
PBA_LC_1025	1929	contig03963	#N/A	1	SSR	FORWARD	219	21	55.04	38.1	5	0	AGCTGTTATTGCCTTAGGTTT	157	525	525	4	0	AGA	3	AGAAGAAGAAGA	12
	1930	contig03963	#N/A	1	SSR	REVERSE	375	21	55.08	33.33	4	0	TTGTAACCACCAAAATTCATC
PBA_LC_1026	1931	contig03964	#N/A	1	SSR	FORWARD	969	21	54.32	33.33	3	0	AAATCTTGGTTGAAGTTAGCA	155	1232	1232	6	3	AAAT	4	AAATAAATAAAT	12
	1932	contig03964	#N/A	1	SSR	REVERSE	1123	21	54.92	42.86	3	2	CCATCTCTTCAATCTTCACAG
PBA_LC_1027	1933	contig03966	#N/A	1	SSR	FORWARD	176	21	54.03	42.86	2	0	GAAGAGTGAAGAGATGGTTTG	149	486	486	7	3	TTC	3	TTCTTCTTCTTC	12
	1934	contig03966	#N/A	1	SSR	REVERSE	324	21	54.99	38.1	3	0	TCCGATTTCTCTCTTTCTTCT
PBA_LC_1028	1935	contig03972	#N/A	1	SSR	FORWARD	337	21	54.87	33.33	5	1	ACCTATTTTGGACCATTTTTC	152	980	980	4	1	AAAG	4	AAAGAAAGAAAG	12
	1936	contig03972	#N/A	1	SSR	REVERSE	488	21	55.21	38.1	4	0	CAAATCCGTTGCTTATACTTG
PBA_LC_1029	1937	contig03973	#N/A	1	SSR	FORWARD	307	21	54.3	42.86	6	2	TAGTCTCGAGGAGAAAGATCA	147	2118	2118	6	2	AGCAGA	6	AGCAGAAGCAGAAGCAGA	18
	1938	contig03973	#N/A	1	SSR	REVERSE	453	21	55.87	42.86	5	0	GTTTTGGGTTGAGACTCTTGT
PBA_LC_1030	1939	contig03976	#N/A	1	SSR	FORWARD	1134	21	55.39	42.86	3	0	AATAGACCCTGAATCTCTCCA	177	1450	1450	4	0	CCT	3	CCTCCTCCTCCT	12
	1940	contig03976	#N/A	1	SSR	REVERSE	1310	21	55.99	38.1	6	2	GATCCGTGATCCAATATTTTC
PBA_LC_1031	1941	contig03981	#N/A	1	SSR	FORWARD	1206	21	55.12	47.62	5	2	GCTGGATAATCAGACCTCTCT	152	2067	2067	5	1	AAGG	4	AAGGAAGGAAGG	12
	1942	contig03981	#N/A	1	SSR	REVERSE	1357	21	54.93	38.1	5	2	CTCAGCTAACCGTTGATTTTA
PBA_LC_1032	1943	contig03996	#N/A	1	SSR	FORWARD	71	20	55.02	40	3	2	ATTTCAACAAGACGGACATC	154	1104	1104	5	0	TGAT	4	TGATTGATTGAT	12
	1944	contig03996	#N/A	1	SSR	REVERSE	224	21	55.14	38.1	4	0	ATGGCAGCTCTTTACTTTCTT
PBA_LC_1033	1945	contig04006	#N/A	1	SSR	FORWARD	553	21	53.22	42.86	4	3	ACTTCTTCTGGTAAGAGACCA	150	738	738	4	2	GGA	3	GGAGGAGGAGGAGGAGGAGGAGGA	24
	1946	contig04006	#N/A	1	SSR	REVERSE	702	21	54.99	38.1	5	1	CTTTATGGCATTCTTCAACAC
PBA_LC_1034	1947	contig04010	#N/A	1	SSR	FORWARD	1353	21	55.04	38.1	3	2	AGCCTTCAGATTTTCTTCCTA	150	1531	1531	4	1	AGA	3	AGAAGAAGAAGA	12
	1948	contig04010	#N/A	1	SSR	REVERSE	1502	21	55.45	38.1	6	2	TATCATCATAATCGCCTCAAG
PBA_LC_1035	1949	contig04013	#N/A	1	SSR	FORWARD	1327	21	55.03	38.1	3	0	GTGAAAAGAGGAGGATTTGTT	149	1509	1509	6	2	GA	2	GAGAGAGAGAGAGAGAGAGAGAGA	24
	1950	contig04013	#N/A	1	SSR	REVERSE	1475	21	54.12	42.86	4	2	GATCTGTCTCTGTTTTTACCG
PBA_LC_1036	1951	contig04015	#N/A	1	SSR	FORWARD	120	21	55.04	42.86	6	3	CCTTAAGCTTTCTCTCAGCTT	142	1452	1452	5	3	TTC	3	TTCTTCTTCTTC	12
	1952	contig04015	#N/A	1	SSR	REVERSE	261	20	54.86	40	4	3	AGAAATAATGCACGCCTAAG
PBA_LC_1037	1953	contig04015	#N/A	1	SSR	FORWARD	896	20	55.73	40	6	0	ATTATCTTCCAAGCCAATCC	148	1452	1452	3	0	TTA	3	TTATTATTATTA	12
	1954	contig04015	#N/A	1	SSR	REVERSE	1043	21	55.01	42.86	2	2	TCTCTTCTTTCACCACCACTA
PBA_LC_1038	1955	contig04018	#N/A	1	SSR	FORWARD	1307	21	54.91	33.33	4	2	AATTGATCCTGCATAAGTGAA	144	1702	1702	3	3	TCA	3	TCATCATCATCA	12
	1956	contig04018	#N/A	1	SSR	REVERSE	1450	21	55.32	38.1	4	2	CGATTCTGATATTTCTGGTCA
PBA_LC_1039	1957	contig04021	#N/A	1	SSR	FORWARD	62	21	54.76	38.1	4	0	CTAGGGTTTTCCTTTTCAATC	150	471	471	6	0	GAA	3	GAAGAAGAAGAA	12
	1958	contig04021	#N/A	1	SSR	REVERSE	211	20	55.79	40	3	2	AAGGTAAATCGCTCGTCTTT
PBA_LC_1040	1959	contig04022	#N/A	1	SSR	FORWARD	53	21	55.27	42.86	6	2	TAGCAAGCTAGGGATACATCA	155	967	967	5	3	TCAT	4	TCATTCATTCAT	12
	1960	contig04022	#N/A	1	SSR	REVERSE	207	21	55.39	38.1	6	0	ATGATCTCATCTCATCCACAA
PBA_LC_1041	1961	contig04033	#N/A	1	SSR	FORWARD	30	19	55.4	52.63	2	2	CGTGTGAGGGTGAAGTGTA	159	787	787	4	2	AG	2	AGAGAGAGAGAG	12
	1962	contig04033	#N/A	1	SSR	REVERSE	188	21	55.52	38.1	4	2	CGTCGTAACTTGTTGGAATTA
PBA_LC_1042	1963	contig04034	#N/A	1	SSR	FORWARD	605	21	54.91	42.86	6	0	AAGATCTAGAGGGAATGATGG	142	1214	1214	6	2	ATA	3	ATAATAATAATA	12
	1964	contig04034	#N/A	1	SSR	REVERSE	746	21	55.13	38.1	4	2	ACGATCTTGTTTGCTCTGATA
PBA_LC_1043	1965	contig04035	#N/A	1	SSR	FORWARD	51	21	55.51	47.62	4	1	GTTATGAGTGTGGTGAACCTG	150	589	589	5	1	GTG	3	GTGGTGGTGGTGGTGGTGGTG	21
	1966	contig04035	#N/A	1	SSR	REVERSE	200	20	54.99	55	4	3	GCTCACGAGGACTGTAACTC
PBA_LC_1044	1967	contig04040	#N/A	1	SSR	FORWARD	938	21	54.88	42.86	6	0	AACCTTATATGTCCGGTTCTC	157	1267	1267	4	2	GTT	3	GTTGTTGTTGTTGTT	15
	1968	contig04040	#N/A	1	SSR	REVERSE	1094	21	55.08	47.62	4	2	GGAGGTGATGAGTATGTACGA
PBA_LC_1045	1969	contig04060	#N/A	1	SSR	FORWARD	68	21	55.17	47.62	5	3	CCAAGAAGGATCTGAGTCTCT	146	1725	1725	5	3	TCT	3	TCTTCTTCTTCT	12
	1970	contig04060	#N/A	1	SSR	REVERSE	213	21	55.3	47.62	8	3	CTTCACTGATCCAGTGGTAGA
PBA_LC_1046	1971	contig04063	#N/A	1	SSR	FORWARD	170	21	55.04	42.86	4	0	TAATCCCTCAATTCTCTCTCC	141	1309	1309	5	0	AAC	3	AACAACAACAAC	12
	1972	contig04063	#N/A	1	SSR	REVERSE	310	21	55.06	42.86	4	2	GTTCCGTTTGGATTCTCTAGT
PBA_LC_1047	1973	contig04065	#N/A	1	SSR	FORWARD	1239	21	54.83	38.1	2	1	TGTGAAAGAATGGAGTTGAGT	152	1422	1422	7	1	GATGAA	6	GATGAAGATGAAGATGAAGATGAA	24
	1974	contig04065	#N/A	1	SSR	REVERSE	1390	21	54.96	33.33	2	0	ATTCTTTTCTTTTGTGCTCCT
PBA_LC_1048	1975	contig04076	#N/A	1	SSR	FORWARD	300	21	55.16	38.1	7	0	TCATTCAAGTGGAATATGAGG	150	482	482	6	3	TTG	3	TTGTTGTTGTTG	12
	1976	contig04076	#N/A	1	SSR	REVERSE	449	21	55.55	42.86	2	0	ATCCACACATTACATCCACAC
PBA_LC_1049	1977	contig04079	#N/A	1	SSR	FORWARD	183	21	56.04	42.86	4	2	CCTGATTAGTGTCAACCATGA	153	413	413	3	1	TCT	3	TCTTCTTCTTCT	12
	1978	contig04079	#N/A	1	SSR	REVERSE	335	21	55.11	38.1	4	1	TAGTTTCTCCGAACAAGATGA
PBA_LC_1050	1979	contig04081	#N/A	1	SSR	FORWARD	124	21	55.08	38.1	4	2	TGGAGGAGAAGCATATTTGTA	137	810	810	4	1	GTG	3	GTGGTGGTGGTG	12
	1980	contig04081	#N/A	1	SSR	REVERSE	260	21	55.01	38.1	4	2	GTGCAATGTTTGAGAGAAAAC
PBA_LC_1051	1981	contig04090	#N/A	1	SSR	FORWARD	173	21	55.07	42.86	7	3	CTATCCTCCCGGAGATTATTA	177	890	890	4	2	GCA	3	GCAGCAGCAGCA	12
	1982	contig04090	#N/A	1	SSR	REVERSE	349	21	54.57	42.86	5	1	TACCATATAAACAGGCTGAGG
PBA_LC_1052	1983	contig04092	MtChr4	1	SSR	FORWARD	565	23	55.12	30.43	4	2	TCACAAGACAATTACAATACGAA	159	723	723	4	0	ATTA	4	ATTAATTAATTA	12
	1984	contig04092	MtChr4	1	SSR	REVERSE	723	22	54.49	31.82	4	0	TTCAAGAGTGAAAACAGAGAAA
PBA_LC_1053	1985	contig04101	#N/A	1	SSR	FORWARD	481	21	54.73	33.33	4	2	TGGTTTGTCTTTCTTTAATGC	146	1047	1047	4	1	ATCATA	6	ATCATAATCATAATCATA	18
	1986	contig04101	#N/A	1	SSR	REVERSE	626	21	54.84	38.1	4	2	GATTTTGGTTAAGAGGGTGAT
PBA_LC_1054	1987	contig04102	#N/A	1	SSR	FORWARD	401	21	56.08	38.1	8	2	TGAAGAACATGTTTCCACAAC	150	558	558	6	0	AGA	3	AGAAGAAGAAGAAGA	15
	1988	contig04102	#N/A	1	SSR	REVERSE	550	22	54.74	36.36	8	2	AACAACATCTGGATACAGACAA
PBA_LC_1055	1989	contig04103	#N/A	1	SSR	FORWARD	28	21	54.61	38.1	5	3	GGGTAGCATCAAAAACAGTTA	142	411	411	3	1	TCT	3	TCTTCTTCTTCT	12
	1990	contig04103	#N/A	1	SSR	REVERSE	169	21	54.75	38.1	5	2	GTTCAACATTGGGACATACAT
PBA_LC_1056	1991	contig04108	#N/A	1	SSR	FORWARD	211	21	55.17	33.33	4	1	TTAACCATGAATTTGAGATGG	134	1057	1057	5	1	TTCA	4	TTCATTCATTCATTCA	16
	1992	contig04108	#N/A	1	SSR	REVERSE	344	21	55.12	38.1	4	2	CTTTGGAAGAAATCTCCTGAT
PBA_LC_1057	1993	contig04114	#N/A	1	SSR	FORWARD	482	21	54.85	42.86	5	1	TCTATGGCTTGAAGTTCTCTG	170	792	792	3	1	GGA	3	GGAGGAGGAGGA	12
	1994	contig04114	#N/A	1	SSR	REVERSE	651	21	54.64	42.86	5	3	CAGTCTGAAAATATGGGTGAC
PBA_LC_1058	1995	contig04118	#N/A	1	SSR	FORWARD	847	21	55.48	42.86	3	2	TTCTTTGGTATCTCTGTGACG	149	1041	1041	5	3	TGAA	4	TGAATGAATGAA	12
	1996	contig04118	#N/A	1	SSR	REVERSE	995	21	55.31	42.86	2	0	CTAACTCTCCCAAATCACACA
PBA_LC_1059	1997	contig04120	#N/A	1	SSR	FORWARD	146	21	54.34	33.33	8	0	AATTATGCATGATACGAAACC	148	1176	1176	5	3	AGG	3	AGGAGGAGGAGG	12
	1998	contig04120	#N/A	1	SSR	REVERSE	293	21	55.02	42.86	4	2	GTGGTGCTTAACTCGATAATG
PBA_LC_1060	1999	contig04121	#N/A	1	SSR	FORWARD	744	21	55.12	38.1	7	2	GTTGAACATGATGTCGAGTTT	142	1162	1162	5	2	GTAC	4	GTACGTACGTAC	12
	2000	contig04121	#N/A	1	SSR	REVERSE	885	21	54.83	38.1	5	0	TGAACTTGGAGATTCAGTTGT
PBA_LC_1061	2001	contig04127	#N/A	1	SSR	FORWARD	80	21	53.66	42.86	4	2	TGTGTAACTTCTCTGACATGG	185	292	292	5	3	CCGTTA	6	CCGTTACCGTTACCGTTA	18
	2002	contig04127	#N/A	1	SSR	REVERSE	264	21	54.49	42.86	4	2	TTCCTTATCAGTGTCCATAGC
PBA_LC_1062	2003	contig04130	#N/A	1	SSR	FORWARD	995	21	54.78	38.1	4	2	TTCCATAAGCAACCACTAAAG	148	1814	1814	5	1	CTT	3	CTTCTTCTTCTTCTT	15
	2004	contig04130	#N/A	1	SSR	REVERSE	1142	21	54.36	38.1	5	3	TACTGGTGGACGAATAATTTC
PBA_LC_1063	2005	contig04131	#N/A	1	SSR	FORWARD	854	21	55.31	33.33	4	0	AAACAACATTCCAATTCTCCT	153	1009	1009	5	3	GAA	3	GAAGAAGAAGAAGAAGAA	18
	2006	contig04131	#N/A	1	SSR	REVERSE	1006	21	53.8	38.1	4	0	TCCAAGGAAGTGAAGAATAAG
PBA_LC_1064	2007	contig04140	#N/A	1	SSR	FORWARD	112	21	55.09	33.33	3	0	TCAATCTTCAACAACAACACA	138	792	792	3	0	ACT	3	ACTACTACTACTACT	15
	2008	contig04140	#N/A	1	SSR	REVERSE	249	21	55.58	47.62	6	1	CTTTTCCTGTACGGTAACCTC
PBA_LC_1065	2011	contig04141	#N/A	1	SSR	FORWARD	593	21	55.02	47.62	4	0	TAGAGCTGCGTATAGGATGAG	153	1147	1147	5	3	TTC	3	TTCTTCTTCTTC	12
	2012	contig04141	#N/A	1	SSR	REVERSE	745	21	55.09	47.62	6	3	GGAGAGCTACTATCCGATGAT
PBA_LC_1066	2013	contig04141	#N/A	1	SSR	FORWARD	685	21	55.63	42.86	8	1	CTAAAAGATCTTCACCGGAAC	159	1147	1147	5	1	GAA	3	GAAGAAGAAGAA	12
	2014	contig04141	#N/A	1	SSR	REVERSE	843	21	55	38.1	7	3	TGTTCCTAGTACGGAAAATCA
PBA_LC_1067	2015	contig04154	#N/A	1	SSR	FORWARD	209	21	54.59	33.33	2	0	CTAACCAAAGAAATGAACCAA	165	1167	1167	5	3	TAAT	4	TAATTAATTAAT	12
	2016	contig04154	#N/A	1	SSR	REVERSE	373	21	54.96	42.86	3	1	GCTCTCGTTGTTGATTATGAC
PBA_LC_1068	2017	contig04154	#N/A	1	SSR	FORWARD	277	21	55.13	38.1	4	0	TCAACTTCCTTCCCTTAAATC	154	1167	1167	5	3	TAAT	4	TAATTAATTAAT	12
	2018	contig04154	#N/A	1	SSR	REVERSE	430	21	55.24	38.1	4	0	CATCTTCATTAGTGGGAACAA
PBA_LC_1069	2019	contig04164	#N/A	1	SSR	FORWARD	229	21	54.59	42.86	3	3	TAGAAAAGTTCACCACGACTC	145	512	512	3	2	AAT	3	AATAATAATAAT	12
	2020	contig04164	#N/A	1	SSR	REVERSE	373	21	54.92	42.86	3	3	TACATCACTGGAAGAGAAGGA
PBA_LC_1070	2021	contig04173	#N/A	1	SSR	FORWARD	231	21	55.63	38.1	4	2	AATAGAAACAACCTCCGAAGA	149	637	637	5	2	AAC	3	AACAACAACAAC	12
	2022	contig04173	#N/A	1	SSR	REVERSE	379	21	55.56	42.86	6	2	CCATGCAAGATCTCTGTTCTA
PBA_LC_1071	2023	contig04175	#N/A	1	SSR	FORWARD	803	22	54.58	40.91	4	0	GATCTTCTGTCTTTTACCATCC	156	1270	1270	6	1	TCTTT	5	TCTTTTCTTTTCTTT	15
	2024	contig04175	#N/A	1	SSR	REVERSE	958	21	55	33.33	3	3	TTTTATGATGGTGTTGGAATC
PBA_LC_1072	2025	contig04184	#N/A	1	SSR	FORWARD	809	20	55.3	40	3	1	GAAAATGATGACAGCCCTAA	165	1134	1134	3	0	AGCCGC	6	AGCCGCAGCCGCAGCCGC	18
	2026	contig04184	#N/A	1	SSR	REVERSE	973	21	54.92	42.86	4	3	TACTTCTCAAGGTGATGGAGA
PBA_LC_1073	2027	contig04185	MtChr8	1	SSR	FORWARD	203	21	54.76	47.62	5	1	AGGAGTTACACAGTCTCACCA	156	676	676	7	3	ATTC	4	ATTCATTCATTCATTC	16
	2028	contig04185	MtChr8	1	SSR	REVERSE	358	21	54.74	42.86	5	3	GTGGAACTCTGAAATCTGATG
PBA_LC_1074	2029	contig04190	#N/A	1	SSR	FORWARD	1121	21	55.16	47.62	4	3	CCTAGAGGGAGGTTATCAGAA	154	1626	1626	5	1	GTG	3	GTGGTGGTGGTGGTG	15
	2030	contig04190	#N/A	1	SSR	REVERSE	1274	21	54.97	38.1	7	3	ATAATAATTTCCAGGCTGGTC
PBA_LC_1075	2031	contig04192	#N/A	1	SSR	FORWARD	1016	21	54.78	42.86	4	2	GAACTTGTGACTGCTTATGCT	131	1173	1173	6	1	AAG	3	AAGAAGAAGAAG	12
	2032	contig04192	#N/A	1	SSR	REVERSE	1146	21	54.29	38.1	6	3	ACTAGTTCCTTTTCCCAAAAC
PBA_LC_1076	2033	contig04198	#N/A	1	SSR	FORWARD	1451	21	55.48	33.33	4	2	ATGAAAAGTGGATCACAATCA	152	1846	1846	5	2	TTCT	4	TTCTTTCTTTCT	12
	2034	contig04198	#N/A	1	SSR	REVERSE	1602	21	55.58	47.62	4	0	ACTCATACTCATGTCCCCTTC
PBA_LC_1077	2035	contig04206	MtChr7	1	SSR	FORWARD	1916	21	54.86	33.33	7	0	ATTTCTGAAAGAAAGGGAAGA	144	2068	2068	3	0	GAG	3	GAGGAGGAGGAGGAG	15
	2036	contig04206	MtChr7	1	SSR	REVERSE	2059	21	54.99	42.86	8	0	TTTAGTAGCGACTGAACTTGG
PBA_LC_1078	2037	contig04210	#N/A	1	SSR	FORWARD	427	21	55.32	38.1	3	0	TTCCGATGATTGTTGAGATAG	148	602	602	4	2	TCT	3	TCTTCTTCTTCTTCT	15
	2038	contig04210	#N/A	1	SSR	REVERSE	574	21	54.98	38.1	6	2	TTTGAACATAGATCCATCCAC
PBA_LC_1079	2039	contig04222	#N/A	1	SSR	FORWARD	124	21	55.04	33.33	5	2	GGAGTTTGTTTGAAAAAGGAT	141	391	391	5	3	AAG	3	AAGAAGAAGAAG	12
	2040	contig04222	#N/A	1	SSR	REVERSE	264	21	56.24	33.33	6	0	CAAATTGCAACCTTCTTTTCT
PBA_LC_1080	2041	contig04223	#N/A	1	SSR	FORWARD	306	21	54.68	38.1	3	0	GACAAATCGCCTAAGTATCAA	163	471	471	5	2	TGT	3	TGTTGTTGTTGT	12
	2042	contig04223	#N/A	1	SSR	REVERSE	468	21	55.36	38.1	6	2	GGGCCAACTTAATTCATTATC
PBA_LC_1081	2043	contig04227	#N/A	1	SSR	FORWARD	1036	21	54.99	47.62	3	3	TGAGTAGTGAGGAGGTTCTGA	144	1180	1180	3	1	AGA	3	AGAAGAAGAAGAAGA	15
	2044	contig04227	#N/A	1	SSR	REVERSE	1179	21	55.74	38.1	5	3	CATTCATTCATTGAGAGATCG
PBA_LC_1082	2045	contig04227	#N/A	1	SSR	FORWARD	98	21	55.8	33.33	7	1	AATTTGGAATCCATTTCTCTG	148	1180	1180	5	3	TCTT	4	TCTTTCTTTCTT	12
	2046	contig04227	#N/A	1	SSR	REVERSE	245	21	54.94	42.86	3	2	CAGGCAGACAAGAAGAAGTTA
PBA_LC_1083	2047	contig04228	#N/A	1	SSR	FORWARD	64	21	54.89	42.86	4	1	AGGGTTCATTACTCATTAGGG	150	739	739	5	3	TCT	3	TCTTCTTCTTCT	12
	2048	contig04228	#N/A	1	SSR	REVERSE	213	21	54.87	33.33	2	0	TAACAAAAGACCCCATAAACA
PBA_LC_1084	2049	contig04232	#N/A	1	SSR	FORWARD	5	19	55.41	42.11	4	3	GGCCGTAAAAGTGGTTAAA	145	1043	1043	3	1	CAA	3	CAACAACAACAACAA	15
	2050	contig04232	#N/A	1	SSR	REVERSE	149	21	54.51	38.1	5	3	GGAAATAGAAAGGATGTTTCC
PBA_LC_1085	2051	contig04232	#N/A	1	SSR	FORWARD	664	21	55.18	38.1	3	3	GAATCTCAACCGAAGAAAGTT	149	1043	1043	4	3	GCG	3	GCGGCGGCGGCG	12
	2052	contig04232	#N/A	1	SSR	REVERSE	812	21	54.9	42.86	2	0	ATTTGACCTAACTCCACCTTC
PBA_LC_1086	2053	contig04232	#N/A	1	SSR	FORWARD	489	21	55.18	38.1	3	0	TATCCTTGCTGCTATTGTTGT	151	1043	1043	5	3	TCTTCA	6	TCTTCATCTTCATCTTCA	18
	2054	contig04232	#N/A	1	SSR	REVERSE	639	21	55.26	42.86	4	1	TGCAGGAGTAGAAGAAGATGA
PBA_LC_1087	2055	contig04232	#N/A	1	SSR	FORWARD	596	21	55.1	42.86	2	0	CCCTCTCTTCATCTTCATCTT	160	1043	1043	2	0	GCACCT	6	GCACCTGCACCTGCACCT	18
	2056	contig04232	#N/A	1	SSR	REVERSE	755	21	55.15	42.86	3	0	ATTATTCTCTTCCCTCCCTCT
PBA_LC_1088	2057	contig04234	#N/A	1	SSR	FORWARD	34	21	54.72	33.33	4	0	GTTTCTTCTTTTTCCAATTCC	167	632	632	5	0	TTTA	4	TTTATTTATTTA	12
	2058	contig04234	#N/A	1	SSR	REVERSE	200	21	54.4	33.33	7	1	TATTAAAAATCACCGTGAACC
PBA_LC_1089	2059	contig04235	#N/A	1	SSR	FORWARD	36	21	54.17	38.1	2	0	TACTTCATCCTTTCTCTCCAA	151	785	785	5	3	CCA	3	CCACCACCACCA	12
	2060	contig04235	#N/A	1	SSR	REVERSE	186	20	55.33	50	2	0	GTGATAAGGTGGGTGAGATG
PBA_LC_1090	2061	contig04245	#N/A	1	SSR	FORWARD	37	21	55.71	38.1	3	3	GGTTTGGAAGTTGAAGATGAT	162	510	510	5	3	ACC	3	ACCACCACCACCACC	15
	2062	contig04245	#N/A	1	SSR	REVERSE	198	21	54.95	38.1	4	1	AGAGGATTCACCAAATTCTTC
PBA_LC_1091	2063	contig04249	#N/A	1	SSR	FORWARD	405	21	53.81	38.1	5	0	AGCGTATTTCACTGATTCTTC	154	597	597	4	1	CGGATT	6	CGGATTCGGATTCGGATT	18
	2064	contig04249	#N/A	1	SSR	REVERSE	558	21	55.38	42.86	4	2	ATAGCATAGATCGGAGGTGAT
PBA_LC_1092	2065	contig04255	#N/A	1	SSR	FORWARD	701	21	54.93	42.86	4	0	GGACACCATATAAACACAGGA	160	1480	1480	4	0	AGC	3	AGCAGCAGCAGC	12
	2066	contig04255	#N/A	1	SSR	REVERSE	860	21	55.09	38.1	4	0	AGAGGTTTTGGTTAAGGAATG
PBA_LC_1093	2067	contig04255	#N/A	1	SSR	FORWARD	1018	22	54.65	36.36	2	0	CAACACAGAATAAGAACCTCAA	156	1480	1480	4	1	CCAAA	5	CCAAACCAAACCAAA	15
	2068	contig04255	#N/A	1	SSR	REVERSE	1173	21	54.85	33.33	3	2	TGTGAAAAGTGAAAAGGACAT
PBA_LC_1094	2069	contig04259	#N/A	1	SSR	FORWARD	526	21	55.67	38.1	5	3	CCTAAATTGGGAGTCAATCAT	154	749	749	3	1	TTG	3	TTGTTGTTGTTG	12
	2070	contig04259	#N/A	1	SSR	REVERSE	679	21	55.14	33.33	6	0	AGAAAAAGAGGCCTTACAAAA
PBA_LC_1095	2071	contig04264	#N/A	1	SSR	FORWARD	1261	21	54.95	38.1	2	2	GTGAAAGATGGGAAAGAAGAT	134	1429	1429	4	3	GAAAA	5	GAAAAGAAAAGAAAA	15
	2072	contig04264	#N/A	1	SSR	REVERSE	1394	21	56.23	42.86	6	0	GTATTCCGGTTTACGTGTTTC
PBA_LC_1096	2073	contig04271	#N/A	1	SSR	FORWARD	279	21	55.04	42.86	4	3	AGGAGTACGGTTTTTGTAACC	160	509	509	6	1	CCCGA	5	CCCGACCCGACCCGA	15
[truncated: 2,787 more rows]
