# Supplementary material for: Transcriptome sequencing of lentil based on second-generation technology permits large-scale unigene assembly and SSR marker discovery
Source: BMC Genomics. 2011 May 25;12:265. doi: 10.1186/1471-2164-12-265 (PMC3113791; doi:10.1186/1471-2164-12-265)
Supplement: Additional file 8 — Characterization of a sub set of EST-SSRs on wild and cultivated genotypes of lentil. The table represents the data on number and size of alleles amplified from screening of 192 EST-SSR primer pairs on 13 genotypes of lentil. [file 1471-2164-12-265-S8.XLS]

## Sheet: Sheet1
	Primer pair	Boomer	Cassab	Cumra	Digger	ILL2024	ILL6788	ILL213A	ILL7537	ILL7685	Laird	Northfield	Indianhead	L. nigricans
	PBA_LC_0200	-	-	-	-	-	-	-	-	-	-	-	-	145194247
	PBA_LC_0201	159	159	159	159	159	159	159	159	159	159	159	159	155
	PBA_LC_0202	168	168	168	168	168	168	168	168	168	168	168	168	163
	PBA_LC_0203	161	161	161	161	167	161	155	161	161	161	161	158	152
	PBA_LC_0204	233	233	232	233	233	233	232	233	233	233	233	232	232
	PBA_LC_0205	162163	162163	162163164	162163	162	162163164	162	162163	162	162163	162	162163164	162
	PBA_LC_0206	167	167	167	167	167	167	167	167	167	167	167	167	167170
	PBA_LC_0207	159162	159162	159162	159162	-	159162	159162	159	159162	159	159162	159	159162
	PBA_LC_0208	-	-	-	-	-	-	-	-	-	-	-	-	-
	PBA_LC_0209	163178	163178	163170	163178	163170	163170	163178	163170	163	163178	163	163170	157163170
	PBA_LC_0210	171	171	171	171	171	171	171	171	171	171	171	171	171
	PBA_LC_0211	212	212	212	212	212	-	212	212	212	212	212	212	212
	PBA_LC_0212	168	168	168	168	168	168	168	168	168	168	168	168	168
	PBA_LC_0213	178	178	179	178	179	179	177	179	179	178	179	179	173
	PBA_LC_0214	174	-	174	174	174	174	174	174	174	-	174	174	-
	PBA_LC_0215	-	-	-	-	-	-	-	-	-	-	-	-	-
	PBA_LC_0216	163	163	163	163	163	163	163	163	152	163	152	163	168
	PBA_LC_0217	167	167	167	167	167	163	167	167	167	167	167	167	167
	PBA_LC_0218	274	280	280	280	280	280	286	286	280	274	280	274	274
	PBA_LC_0219	253	254	254	254	255	255	255	253	255	253	254	253	264
	PBA_LC_0220	-	-	-	-	-	-	-	-	-	-	-	-	-
	PBA_LC_0221	175	175	175	175	175	175	172	172	172	172	172	175	187
	PBA_LC_0222	168	168	168	168	168	165	168	168	165	168	165	168	173188
	PBA_LC_0223	175	175	175	175	175	175	175	175	175	175	175	175	175
	PBA_LC_0224	169	169	169	169	169	169	169	169	169	169	169	169	214365
	PBA_LC_0225	152	152	158	152	152	152	-	152	152	158	152	158	152
	PBA_LC_0226	190	190	190	190	190	190	190	190	190	190	190	190	190
	PBA_LC_0227	180	180	180	180	180	180	180	180	180	180	180	180	180
	PBA_LC_0228	268	268	268	268	268	268	268	268	268	268	268	268	268
	PBA_LC_0229	179	179	179	179	178	179	177	179	179	179	179	179	178
	PBA_LC_0230	158	158	158	158	158	158	158	158	158	158	158	158	-
	PBA_LC_0231	185	185	185	185	179	185	185	179	185	185	185	185	179
	PBA_LC_0232	-	-	-	-	-	-	-	-	-	-	-	-	-
	PBA_LC_0233	144	144	144	144	141	152	144	-	152	141	154	141	135141
	PBA_LC_0234	154	154	154	154	154	154	154	154	154	154	154	154	154
	PBA_LC_0235	184	184	184	184	184	184	184	184	184	184	184	184	186
	PBA_LC_0236	349	349	349	349	-	349	349	349	349	349	349	349	347
	PBA_LC_0237	130	133	133	133	133	133	133	133	133	130	133	130	130
	PBA_LC_0238	170	170171	170171	170	170	170171	170171	170171	170	170	171	170171	170
	PBA_LC_0239	142	142	142	142	142	142	142	142	142	142	142	142	142
	PBA_LC_0240	161	161	161	161	161	161	161	161	161	161	161	161	161
	PBA_LC_0241	-	-	-	-	-	-	-	-	-	-	-	-	166
	PBA_LC_0242	170	170	170	170	170	170	170	170	170	170	170	170	167
	PBA_LC_0243	-	-	-	-	-	162	-	-	162	-	162	-	170
	PBA_LC_0244	244	244	244	244	244	244	244	244	244	244	244	244	247
	PBA_LC_0245	165	165	165	165	165	165	165	165	165	165	165	165	165
	PBA_LC_0246	167	167	167	167	167	167	167	167	167	167	167	167	167
	PBA_LC_0247	242	242	242	242	242	-	242	242	242	242	242	242	242
	PBA_LC_0248	169	169	169	-	169	169	169	169	169	169	169	169	169
	PBA_LC_0249	146	146	146	146	146	146	146	146	146	146	146	146	140146
	PBA_LC_0250	168	162	162	162	168	168	168	168	168	162	162	162	172
	PBA_LC_0251	-	-	-	-	-	-	-	-	-	-	-	-	-
	PBA_LC_0252	-	-	-	-	-	-	-	-	-	-	-	-	-
	PBA_LC_0253	169	169	168	168169	168	169	169	169	168	168	168	169	167
	PBA_LC_0254	142	142	142	142	142	137	142	142	137	142	137	142	137
	PBA_LC_0255	165	165	165	165	165	165	165	165	165	165	165	165	165
	PBA_LC_0256	137156	137156	137156	156	156	156	137156	137156	156	156	156	137156	137, 156
	PBA_LC_0257	170	170	170	170	170	170	170	170	170	170	170	170	170
	PBA_LC_0258	172	172	172	172	172	172	172	172	172	172	172	172	172
	PBA_LC_0259	141	141	141	141	141	141	141	141	141	141	141	141	141
	PBA_LC_0260	172	172	172	172	172	172	172	172	172	172	172	172	160
	PBA_LC_0261	278	278	278	278	278	278	278	278	278	278	278	278	278
	PBA_LC_0262	161	161	161	161	161	161	161	161	161	161	161	161	161
	PBA_LC_0263	161211	161211	161211	161211	161211	161211	161211	161211	161211	161211	161211	161211	161211
	PBA_LC_0264	239	239	239	239	239	239	239	239	239	239	239	239	239
	PBA_LC_0265	171	171	171	171	190	171	171	171	171	171	171	171	171
	PBA_LC_0266	163	163	163	163	163	163	163	163	163	163	163	163	163
	PBA_LC_0267	160	160	160	160	160	160	160	160	160	160	160	160	160
	PBA_LC_0268	164	164	164	164	164	164	164	164	164	164	164	164	161
	PBA_LC_0269	168	168	168	168	168	168	168	168	168	168	168	168	-
	PBA_LC_0270	219	219	219	219	219	219	219	219	219	219	219	219	221
	PBA_LC_0271	159351	159351	159351	159351	159351	159351	159351	159351	159351	159351	159351	159351	161257360
	PBA_LC_0272	162	-	-	162	162	162	162	162	162	162	162	-	162
	PBA_LC_0273	165	165	165	165	171	165	171	165	168	-	168	165	165
	PBA_LC_0274	161	161	161	161	161	161	161	161	161	161	161	161	-
	PBA_LC_0275	111136	111136	111136	111136	108136	111136	108136	-	111136	111136	111136	111136	108111136
	PBA_LC_0276	159	159	159	159	159	159	159	159	159	159	159	159	159
	PBA_LC_0277	197	197	197	197	197	197	197	197	197	197	197	197	199
	PBA_LC_0278	180	142	142	142	180	180	142	180	180	180	124180	142	146
	PBA_LC_0279	181	181	181	181	181	181	181	181	181	181	181	181	186
	PBA_LC_0280	-	-	-	-	-	-	-	-	-	-	-	-	-
	PBA_LC_0281	163	163	163	163	163	163	163	163	163	163	163	163	163
	PBA_LC_0282	273	273	273	273	273	273	273	273	273	273	273	273	273
	PBA_LC_0283	170	170	170	170	170	170	170	170	170	170	170	170	170
	PBA_LC_0284	-	-	-	-	-	-	-	-	-	-	-	-	-
	PBA_LC_0285	151	151	151	151	151	151	151	151	151	151	151	151	151
	PBA_LC_0286	201	201	201	201	201	201	201	201	201	201	201	201	201
	PBA_LC_0287	154	154	154	154	154	148	148154	154	154	154	148154	154	148154
	PBA_LC_0288	183	183	183	183	183	183	183	183	183	183	183	183	-
	PBA_LC_0289	168	168	168	168	168	168	168	168	168	168	168	168	162
	PBA_LC_0290	155	155	155	155	155	155	155	155	155	155	155	155	155
	PBA_LC_0291	152	152	152	152	152	152	152	152	152	152	152	152	149
	PBA_LC_0292	173	173	173	173	173	173	173	173	173	173	173	173	173
	PBA_LC_0293	183	183	183	183	183	183	183	183	183	183	183	183	183
	PBA_LC_0294	202	202	202	202	202	202	202	202	202	202	202	202	202
	PBA_LC_0295	152	152	152	152	152	152	152	152	152	152	152	152	152
	PBA_LC_0296	172	172	172	172	172	172	172	172	172	172	172	172	172
	PBA_LC_0297	167	167	167	167	167	167	167	167	167	167	167	167	278
	PBA_LC_0298	-	-	-	-	-	-	-	-	-	-	-	-	241
	PBA_LC_0299	158	158	158	158	158	158	158	158	-	158	158	158	158
	PBA_LC_0300	-	-	-	-	-	-	-	-	-	-	-	-	148
	PBA_LC_0301	262	262	262	262	265	256	265	262265	256	262	256	262	308
	PBA_LC_0302	-	-	-	-	-	-	-	-	-	-	-	-	-
	PBA_LC_0303	258	258	258	258	258	262	262	258	262	258	262	258	258
	PBA_LC_0304	160	160	160	160	160	160	160	160	159	160	159	160	160
	PBA_LC_0305	-	209	209	209	209	209	209	209	209	209	209	209	209
	PBA_LC_0306	-	-	-	-	-	-	-	-	-	-	-	-	153
	PBA_LC_0307	172	172	172	172	172	173	173	172	172	173	173	172	173
	PBA_LC_0308	-	-	-	-	-	-	-	-	-	-	-	-	340
	PBA_LC_0309	-	-	-	-	-	-	-	-	-	-	-	-	-
	PBA_LC_0310	151	151	151	151	151	151	151	151	151	151	151	151	151
	PBA_LC_0311	167	167	167	167	173	167	173	173	167	167	167	167	167
	PBA_LC_0312	200	200	200	200	200	200	200	200	200	200	200	200	200
	PBA_LC_0313	-	-	-	-	-	-	-	-	-	-	-	-	-
	PBA_LC_0314	159	159	159	159	159	159	159	159	159	159	159	159	159
	PBA_LC_0315	160	160	157	160	160	160	160	160	160	160	160	160	154, 160
	PBA_LC_0316	279318	279318	279318	279318	279318	279318	279318	279318	279318	279318	279318	279318	279318
	PBA_LC_0317	169	169	169	169	169	169	169	169	169	169	169	169	169
	PBA_LC_0318	-	-	170	-	-	-	170	-	170	-	170	170	170
	PBA_LC_0319	160	160	160	160	160	160	160	160	160	160	160	160	162
	PBA_LC_0320	172	172	172	172	172	172	172	172	172	172	172	172	172
	PBA_LC_0321	168	168	168	168	168	168	168	168	168	168	168	168	-
	PBA_LC_0322	-	-	-	-	-	-	-	-	-	-	-	-	-
	PBA_LC_0323	255	255	255	255	259	255	259	259	255	259	255	259	250
	PBA_LC_0324	164	164	164	164	164	164	164	164	164	164	164	164	164
	PBA_LC_0325	171	171	171	171	171	171	171	171	171	171	171	171	171
	PBA_LC_0326	192	192	192	192	192	192	192	-	192	192	192	192	150
	PBA_LC_0327	165	165	174	165	165	165	165	165	165	165	165	174	165170
	PBA_LC_0328	-	-	-	-	-	-	-	-	-	-	-	-	-
	PBA_LC_0329	-	-	-	-	-	-	-	-	-	-	-	-	-
	PBA_LC_0330	170	170	170	170	170	170	170	170	170	170	170	170	170
	PBA_LC_0331	-	-	-	-	-	-	-	-	-	-	-	-	-
	PBA_LC_0332	-	-	-	-	-	-	-	-	-	-	-	-	-
	PBA_LC_0333	263269271	263269271	269271	263269271	263266269271	260268	263266269	266271	263	266268269	263268	268	269271
	PBA_LC_0334	161	161	161	161	161	161	161	161	161	161	161	161	161
	PBA_LC_0335	183	183	183	183	183	183	183	183	183	183	183	183	183
	PBA_LC_0336	165	165	165	165	165	165	165	165	165	165	165	165	167
	PBA_LC_0337	-	172	172	172	172	172	-	172	172	172	172	172	159
	PBA_LC_0338	172	172	172	172	172	172	172	165	172	172	172	172	165172
	PBA_LC_0339	162	162	161	162	161	162	161	162	161	162	161	161	162
	PBA_LC_0340	139	139	139	139	139	139	139	139	139	139	139	139	139
	PBA_LC_0341	164	158	158	158	158	164	158	164	158	164	164	158	158
	PBA_LC_0342	166	166	166	166	166	166	166	166	166	166	166	166	166
	PBA_LC_0343	176	176	176	176	176	176	176	182	176	176	176	176	176
	PBA_LC_0344	222	222		222	222	222	222	222	222	222	222	222	222
	PBA_LC_0345	253266	253266	253266	253266	253266	253266	253266	253266	253266	253266	253266	-	253266
	PBA_LC_0346	155	155	155	155	155	155	155	155	155	155	155	155	155
	PBA_LC_0347	171	171	171	171	174	171	174	171	171	171	171	171	168
	PBA_LC_0348	186	186	186	186	186	186	186	186	186	186	186	186	186
	PBA_LC_0349	153	153	153	153	153	153	153	153	153	153	153	153	153
	PBA_LC_0350	-	-	-	-	-	-	-	-	-	-	-	-	-
	PBA_LC_0351	170	170	170	170	170	170	170	170	170	170	170	170	170
	PBA_LC_0352	171	171	171	171	171	171	171	171	171	171	171	171	176
	PBA_LC_0353	165	165	165	165	152	152	152	165	165	165	165	165	152
	PBA_LC_0354	160	160	160	160	160	160	160	160	160	160	160	160	160
	PBA_LC_0355	150	150	150	150	150	150	150	150	150	150	150	-	150
	PBA_LC_0356	168	168	168	168	168	168	168	168	168	168	168	168	168
	PBA_LC_0357	-	-	-	-	-	-	-	-	-	-	-	-	-
	PBA_LC_0358	259	259	259	259	259	259	259	259	259	259	259	259	259
	PBA_LC_0359	155	155	155	155	158	155	158	155	152	152	152	152	152
	PBA_LC_0360	138	138	138	138	138	138	138	138	138	138	138	138	138
	PBA_LC_0361	261	261	261	261	259	261	261	267	261	267	261	261	285
	PBA_LC_0362	-	-	-	-	-	-	-	-	-	-	-	-	296
	PBA_LC_0363	269	269	269	269	269	269	269	269	269	269	269	269	269
	PBA_LC_0364	172	172	174	172	174	172	172	172	174	174	174	174	172
	PBA_LC_0365	-	-	-	-	-	-	-	-	-	-	-	-	-
	PBA_LC_0366	-	-	-	-	-	-	-	-	-	-	-	-	-
	PBA_LC_0367	162	162	162	162	162	162	162	162	162	162	162	162	162
	PBA_LC_0368	157	157	154	157	154	154	157	157	-	154	166	154	147
	PBA_LC_0369	170	170	170	170	164	164	164	164	170	164	170	164	92231
	PBA_LC_0370	150	150174	150	150174	150174	150174	150174	150	150174	150	150174	150	152177
	PBA_LC_0371	154	154	154	154	154	154	154	154	154	154	154	154	154
	PBA_LC_0372	-	-	-	-	-	-	-	-	-	-	-	-	-
	PBA_LC_0373	176	170	170	176	184	181	173	181	176	176	176	181	170
	PBA_LC_0374	-	-	-	-	-	167	-	-	167	-	167	-	-
	PBA_LC_0375	178	178	178	178	178	178	178	178	178	178	178	178	163
	PBA_LC_0376	154	154	154	154	154	154	154	154	154	154	154	154	137
	PBA_LC_0377	171	171	171	171	171	171	171	171	171	171	174	171	174
	PBA_LC_0378	162	162	162	162	162	162	162	162	162	162	162	162	158
	PBA_LC_0379	260	260	260	260	265	260	265	260	260	260	260	260	-
	PBA_LC_0380	-	-	-	-	-	-	-	-	-	-	-	-	-
	PBA_LC_0381	167	167	167	167	167	167	167	167	167	167	167	167	167
	PBA_LC_0382	192	192	192	192	192	192	192	192	192	192	192	192	190
	PBA_LC_0383	147	147	150	147	147	147	147	150	147	147	150	150	147
	PBA_LC_0384	-	-	-	-	-	-	-	-	-	-	-	-	-
	PBA_LC_0385	163	163	163	163	163	163	163	163	163	163	-	163	163
	PBA_LC_0386	167	167	167	167	167	167	167	167	167	167	-	167	167
	PBA_LC_0387	-	-	-	-	-	-	-	-	-	-	-	-	160
	PBA_LC_0388	161165	161165	161165	161165	161165	161165	161165	161165	161165	161165	161165	161165	161165
	PBA_LC_0389	-	-	-	-	-	-	-	-	-	-	-	-	-
	PBA_LC_0390	-	-	-	-	-	-	-	-	-	-	-	-	-
	PBA_LC_0391	-	-	-	-	-	-	-	-	-	-	-	-	-
	Grey indicates polymorphic primer pairs
	Yellow indicates additional polymorphisms in L. nigricans that have not been observed in cultivated genotypes
	Orange indicates primer pairs that failed to amplify
